# Supplementary material for: Genetic variants modulate gene expression statin response in human lymphoblastoid cell lines
Source: BMC Genomics. 2020 Aug 12;21:555. doi: 10.1186/s12864-020-06966-4 (PMC7430882; doi:10.1186/s12864-020-06966-4)
Supplement: Supplementary file 1 — Additional file 1: Table S1. Lead endogenous eQTLs per gene in LCLs from European ancestry subset. [file 12864_2020_6966_MOESM1_ESM.xlsx]

## Sheet: Table S1
Table S1. Lead endogenous eQTLs per gene in LCLs from European ancestry subset.
EnsemblGeneID	#cisVariants	MostCorrelatedVariant	Distance	NominaP	Slope	DirectPermP	BetaPermP	BetaPermQ
ENSG00000198468	4172	1:213056892	25461	1.4494e-89	1.2296	1e-05	7.2798e-78	1.0076e-73
ENSG00000166750	4394	17:33571546	1490	2.4102e-83	1.31682	1e-05	4.6346e-74	2.13827e-70
ENSG00000164308	4591	5:96252432	40788	1.3258e-85	1.2623	1e-05	4.0688e-74	2.13827e-70
ENSG00000124587	3726	6:42928461	-18498	6.6811e-82	1.25448	1e-05	4.1247e-72	1.42724e-68
ENSG00000203875	5132	6:86387888	-564	3.8876e-84	1.24648	1e-05	1.0886e-70	3.01349e-67
ENSG00000250155	3747	5:36702864	-22434	8.8196e-78	1.23536	1e-05	1.4475e-66	3.3391e-63
ENSG00000142794	4999	1:21766663	41	2.1284e-75	-1.17661	1e-05	4.3133e-65	8.52873e-62
ENSG00000006282	3793	17:48624523	4103	1.1639e-72	-1.24056	1e-05	1.2287e-63	2.12586e-60
ENSG00000166435	3602	11:74604594	-55652	5.8075e-74	1.35382	1e-05	2.4195e-63	3.72094e-60
ENSG00000151725	5748	4:185652871	-2417	1.1341e-71	1.24147	1e-05	5.5504e-63	7.68234e-60
ENSG00000112139	4651	6:37663624	-3459	1.2851e-72	-1.21591	1e-05	1.5757e-62	1.98262e-59
ENSG00000166839	3178	15:65191396	-12706	1.8919e-72	-1.25925	1e-05	2.9187e-62	3.36644e-59
ENSG00000162620	3735	1:74664149	277	3.8522e-70	-1.15756	1e-05	1.7295e-60	1.84141e-57
ENSG00000196655	4236	11:118892757	3614	3.1816e-68	1.40871	1e-05	4.3322e-59	4.28301e-56
ENSG00000145214	4500	4:961373	-19311	8.6771e-70	1.22008	1e-05	6.141e-59	5.66653e-56
ENSG00000184988	2971	17:41346798	-17057	5.6946e-69	1.19536	1e-05	1.1885e-58	1.02809e-55
ENSG00000196735	10109	6:32636434	40477	9.2818e-73	-1.30199	1e-05	1.3776e-58	1.12163e-55
ENSG00000230658	4926	7:23128982	-16341	5.1807e-68	1.27404	1e-05	2.3547e-57	1.81065e-54
ENSG00000246174	3769	11:77850824	6	3.0257e-65	-1.15083	1e-05	1.4653e-56	1.06745e-53
ENSG00000263335	2214	16:15820863	331	7.8631e-66	1.30323	1e-05	3.2369e-56	2.2401e-53
ENSG00000251022	4645	4:83910406	88292	1.2749e-64	-1.34981	1e-05	4.4804e-56	2.95302e-53
ENSG00000169193	5382	7:23630951	-6048	5.2554e-65	1.2662	1e-05	1.6754e-54	1.05408e-51
ENSG00000205464	3883	5:81588011	12729	5.6468e-64	-1.2405	1e-05	1.9019e-54	1.14452e-51
ENSG00000258289	4103	14:65400069	18989	6.8932e-64	1.47907	1e-05	2.4053e-54	1.33169e-51
ENSG00000146707	3836	7:76143625	-112954	1.1461e-64	1.26811	1e-05	2.3988e-54	1.33169e-51
ENSG00000149084	5287	11:43877934	299947	8.8224e-63	-1.2798	1e-05	8.5154e-54	4.53316e-51
ENSG00000127337	5008	12:69766554	13070	5.3148e-62	1.15474	1e-05	1.7436e-53	8.93826e-51
ENSG00000108278	3367	17:34892731	50257	3.7642e-61	1.10685	1e-05	3.064e-53	1.51458e-50
ENSG00000187741	3640	16:89832083	-50983	8.9122e-65	-1.27291	1e-05	4.6065e-53	2.19858e-50
ENSG00000187624	3606	17:260142	23	1.0258e-60	1.39035	1e-05	5.1414e-53	2.37207e-50
ENSG00000170089	4094	5:177266026	29617	3.4818e-61	1.21545	1e-05	9.7101e-53	4.3354e-50
ENSG00000205038	3645	8:110508884	134177	5.5316e-62	1.1976	1e-05	1.0291e-52	4.45118e-50
ENSG00000263142	3442	17:44186055	-869793	7.2533e-63	-1.39462	1e-05	1.3923e-52	5.83956e-50
ENSG00000168653	4064	1:39465139	-26852	6.3838e-61	-1.25749	1e-05	1.5672e-52	6.37976e-50
ENSG00000138185	4885	10:97617943	146406	1.5715e-61	1.19866	1e-05	1.7454e-52	6.90247e-50
ENSG00000129055	4448	3:134312749	107190	2.097e-60	1.28122	1e-05	3.7169e-52	1.42903e-49
ENSG00000254614	2808	11:64954053	4747	2.1711e-61	-1.26682	1e-05	4.2133e-52	1.5761e-49
ENSG00000188690	5034	10:127508725	-3093	1.982e-59	-1.04565	1e-05	5.4362e-52	1.98008e-49
ENSG00000128891	3754	15:40849680	-7577	1.2553e-60	-1.12287	1e-05	6.3932e-52	2.2122e-49
ENSG00000167720	4984	17:2207326	648	2.2265e-59	-1.24401	1e-05	6.3597e-52	2.2122e-49
ENSG00000172057	3250	17:38051348	-32507	6.0307e-60	-1.11361	1e-05	1.5102e-51	5.09818e-49
ENSG00000228506	4484	6:99892779	19980	2.1841e-60	1.12482	1e-05	2.3154e-51	7.63035e-49
ENSG00000139192	4463	12:6562823	1966	7.1282e-58	1.26711	1e-05	1.1878e-50	3.82324e-48
ENSG00000142632	4131	1:16537289	-1816	6.7628e-59	-1.31873	1e-05	3.2745e-50	1.03006e-47
ENSG00000196152	3318	9:130201678	15016	5.4993e-59	-1.15759	1e-05	3.612e-50	1.11096e-47
ENSG00000254184	3087	7:72203887	-94891	2.436e-59	1.32191	1e-05	5.8287e-50	1.75381e-47
ENSG00000179344	10131	6:32636434	273	5.7932e-62	-1.24514	1e-05	7.0934e-50	2.08892e-47
ENSG00000236624	3259	1:45985716	19964	5.2195e-59	-1.14263	1e-05	7.8789e-50	2.27191e-47
ENSG00000197345	4176	11:68642974	-28330	5.332e-58	-1.26178	1e-05	8.8973e-50	2.51322e-47
ENSG00000108592	2216	17:61820902	-86471	8.2323e-58	1.1713	1e-05	9.1875e-50	2.54328e-47
ENSG00000120675	4718	13:43604332	6992	4.6342e-58	-1.43503	1e-05	1.0399e-49	2.82229e-47
ENSG00000205057	4148	12:92826490	4565	1.7027e-57	1.28548	1e-05	1.2687e-49	3.37704e-47
ENSG00000155957	3786	12:66495474	-68379	2.4379e-56	-1.19426	1e-05	2.4899e-49	6.50245e-47
ENSG00000229043	4552	7:1201192	1181	3.7858e-58	-1.24277	1e-05	7.0006e-49	1.79436e-46
ENSG00000166847	4642	16:23692405	39691	1.6808e-55	1.27572	1e-05	1.2868e-48	3.23829e-46
ENSG00000166436	5158	11:8710511	17097	6.7608e-57	1.17158	1e-05	1.3409e-48	3.26827e-46
ENSG00000137806	3782	15:41760807	66089	3.2364e-57	-1.39071	1e-05	1.3459e-48	3.26827e-46
ENSG00000177683	4462	7:108183519	-26676	1.1948e-56	1.21304	1e-05	1.4695e-48	3.50669e-46
ENSG00000007341	3938	1:113076756	-86692	5.7079e-56	1.05941	1e-05	2.3508e-48	5.51484e-46
ENSG00000145725	3890	5:102382729	-73125	8.5982e-57	1.14225	1e-05	2.7636e-48	6.37516e-46
ENSG00000146085	4620	6:49454281	23376	1.7688e-57	-1.12717	1e-05	4.0925e-48	9.28586e-46
ENSG00000106733	4898	9:77707300	4166	1.8389e-55	-1.23207	1e-05	8.3234e-48	1.85812e-45
ENSG00000125124	4705	16:56484820	-69376	1.2698e-55	-1.33389	1e-05	1.1382e-47	2.50067e-45
ENSG00000132305	3759	2:86422816	-78	2.7122e-56	-1.07402	1e-05	2.0443e-47	4.42116e-45
ENSG00000151552	4621	4:17523907	10049	7.7908e-55	-1.29116	1e-05	2.8894e-47	6.15271e-45
ENSG00000184674	4415	22:24334948	-49733	1.008e-54	-1.22585	1e-05	3.5501e-47	7.44491e-45
ENSG00000175611	3321	9:98650046	11786	5.1278e-55	1.11472	1e-05	1.1271e-46	2.32835e-44
ENSG00000147813	4176	8:144676862	16042	1.2295e-54	1.37361	1e-05	1.5186e-46	3.091e-44
ENSG00000038002	5138	4:178361051	-2607	5.0502e-54	-1.16537	1e-05	2.0707e-46	4.15368e-44
ENSG00000085721	2772	16:15177695	-10480	7.0633e-55	-1.06962	1e-05	2.2881e-46	4.52417e-44
ENSG00000240344	3583	2:201742345	-11682	3.3597e-55	-1.44003	1e-05	2.4301e-46	4.73738e-44
ENSG00000162769	4172	1:213062930	31332	4.3109e-54	-1.11468	1e-05	3.6464e-46	7.00977e-44
ENSG00000225138	3856	5:470087	-3265	5.2444e-55	1.28242	1e-05	4.7441e-46	8.99494e-44
ENSG00000165948	5802	14:94567032	19403	2.9901e-53	1.09049	1e-05	7.6019e-46	1.42187e-43
ENSG00000123219	3872	5:64917665	58666	2.5152e-54	1.29203	1e-05	7.869e-46	1.45221e-43
ENSG00000188002	6476	5:1594056	-40065	3.0806e-53	-1.19595	1e-05	8.2894e-46	1.50965e-43
ENSG00000100744	5664	14:96812820	-16995	1.633e-52	1.10048	1e-05	1.5528e-45	2.79115e-43
ENSG00000137877	3429	15:42191519	5243	4.0217e-53	-1.1439	1e-05	2.4856e-45	4.41074e-43
ENSG00000172728	3784	8:33330688	-253	7.2964e-54	-1.27334	1e-05	3.6295e-45	6.35894e-43
ENSG00000146281	4316	6:89825656	-30114	4.1804e-53	1.20539	1e-05	5.6911e-45	9.84626e-43
ENSG00000029639	4864	6:155635624	-4	5.7778e-52	-1.15708	1e-05	6.252e-45	1.06832e-42
ENSG00000065268	4563	19:990702	7527	3.6184e-52	-1.17365	1e-05	6.9928e-45	1.18033e-42
ENSG00000146833	2701	7:99489005	-28219	1.0606e-53	1.11634	1e-05	8.0541e-45	1.34309e-42
ENSG00000117226	3510	1:89481583	-6995	3.3268e-52	-1.20439	1e-05	1.0793e-44	1.7784e-42
ENSG00000110074	5473	11:126164349	25398	4.7067e-52	1.27356	1e-05	1.3952e-44	2.27194e-42
ENSG00000071894	2122	8:145622923	-11831	1.0268e-52	-1.11554	1e-05	1.8267e-44	2.93984e-42
ENSG00000229391	10083	6:32450089	-77711	3.508e-56	1.16809	1e-05	1.9786e-44	3.14776e-42
ENSG00000163864	4081	3:139392368	-4492	5.1572e-52	-1.2331	1e-05	4.5501e-44	7.15657e-42
ENSG00000172113	1686	3:48369464	26288	5.931e-53	-1.2032	1e-05	5.4332e-44	8.44957e-42
ENSG00000119718	3610	14:75479582	9967	1.3302e-50	1.06989	1e-05	2.0612e-43	3.16868e-41
ENSG00000090686	4725	1:22054427	-55673	1.7119e-51	1.12431	1e-05	2.0833e-43	3.16868e-41
ENSG00000188372	3726	7:76137284	110448	9.1563e-52	-1.18565	1e-05	2.6161e-43	3.93585e-41
ENSG00000196126	10089	6:32576731	19105	1.8882e-54	-1.61205	1e-05	2.9591e-43	4.40394e-41
ENSG00000111254	4924	12:4745313	-12901	2.3245e-49	1.14316	1e-05	6.8245e-43	1.00487e-40
ENSG00000226752	3152	9:123516572	-70535	2.646e-50	-1.15695	1e-05	7.7258e-43	1.12561e-40
ENSG00000203666	5407	1:245133662	654	6.2806e-49	-1.24316	1e-05	1.3265e-42	1.91255e-40
ENSG00000168038	4295	3:42005734	1811	8.4443e-50	-1.43923	1e-05	1.3592e-42	1.93942e-40
ENSG00000010626	4524	12:7008991	26257	3.4564e-49	1.188	1e-05	1.4586e-42	2.06008e-40
ENSG00000141698	4025	17:39993222	698	2.1758e-50	-1.34986	1e-05	1.5757e-42	2.20294e-40
ENSG00000214087	5419	17:79636653	-14302	1.7281e-49	-1.47793	1e-05	2.0559e-42	2.8456e-40
ENSG00000238083	4366	17:44095467	-493411	6.7737e-51	1.2861	1e-05	2.1732e-42	2.97819e-40
ENSG00000092020	4735	14:35602273	10549	2.9873e-50	1.10216	1e-05	2.5488e-42	3.45858e-40
ENSG00000125734	5457	19:6737239	-376	7.823e-49	-1.19793	1e-05	4.9296e-42	6.62428e-40
ENSG00000112297	4563	6:106967778	8047	3.4148e-49	1.24005	1e-05	5.74e-42	7.63914e-40
ENSG00000116985	4058	1:40221464	-33070	1.3395e-49	-1.25687	1e-05	6.7973e-42	8.9601e-40
ENSG00000008988	4672	8:56969681	-17389	2.3653e-49	1.2508	1e-05	7.1558e-42	9.34367e-40
ENSG00000185163	5005	12:132625643	-3238	1.8409e-49	1.36467	1e-05	1.3788e-41	1.78354e-39
ENSG00000255733	4480	12:68421622	38396	1.4786e-48	1.19017	1e-05	1.6897e-41	2.1655e-39
ENSG00000125170	5053	16:57521274	34	2.1564e-48	-1.04375	1e-05	2.0952e-41	2.66047e-39
ENSG00000226278	5068	7:55828834	-3657	1.1028e-49	1.50856	1e-05	2.7416e-41	3.44974e-39
ENSG00000228782	3531	17:45565093	-4766	1.3351e-49	1.05541	1e-05	4.1908e-41	5.22563e-39
ENSG00000086232	5692	7:6089160	-9702	2.5553e-49	1.02904	1e-05	4.3285e-41	5.34916e-39
ENSG00000164307	4572	5:96123210	-20594	9.7115e-49	-1.15095	1e-05	5.3317e-41	6.53062e-39
ENSG00000180992	4091	6:44101276	6081	1.1713e-47	-1.08723	1e-05	5.9207e-41	7.18844e-39
ENSG00000156398	2920	10:104487382	13086	3.4936e-50	-1.50383	1e-05	5.9888e-41	7.20789e-39
ENSG00000113812	4141	3:53890787	-25443	5.0815e-48	-1.05669	1e-05	6.4068e-41	7.64456e-39
ENSG00000176681	4272	17:43964567	-405533	5.3047e-49	1.3025	1e-05	7.289e-41	8.6228e-39
ENSG00000182919	4368	11:93476860	2102	9.7108e-48	-1.1204	1e-05	1.4758e-40	1.73102e-38
ENSG00000139044	3527	12:662838	93307	1.7345e-47	1.21986	1e-05	1.9487e-40	2.26652e-38
ENSG00000177697	5080	11:838419	5575	1.1771e-47	1.2313	1e-05	3.2884e-40	3.79285e-38
ENSG00000074319	4850	11:18548195	-585	3.27e-47	1.15731	1e-05	3.7066e-40	4.23992e-38
ENSG00000257176	5970	12:29491528	20746	6.0355e-47	1.17694	1e-05	9.8595e-40	1.11857e-37
ENSG00000180185	4929	16:1877558	589	6.8071e-47	1.5162	1e-05	1.017e-39	1.1444e-37
ENSG00000146535	6508	7:2864586	-19373	4.4248e-47	1.15607	1e-05	1.9162e-39	2.13893e-37
ENSG00000031691	4621	6:49459978	28886	1.4337e-47	1.08018	1e-05	1.9893e-39	2.20271e-37
ENSG00000181240	5099	19:6436304	2513	1.1511e-45	-1.14524	1e-05	4.5624e-39	4.98922e-37
ENSG00000182013	4241	19:46973981	-840	6.6911e-46	1.30655	1e-05	4.5779e-39	4.98922e-37
ENSG00000160213	5331	21:45201832	5505	8.0557e-46	-1.15111	1e-05	7.3189e-39	7.9141e-37
ENSG00000174137	4958	4:1685979	-51	1.6709e-46	-1.42582	1e-05	8.7434e-39	9.38117e-37
ENSG00000103540	4176	16:19511493	-23641	4.0188e-45	-1.42439	1e-05	8.9215e-39	9.49867e-37
ENSG00000121716	2864	7:99947657	13919	8.4016e-47	1.34461	1e-05	1.0598e-38	1.11973e-36
ENSG00000035141	4359	2:70445399	-83824	4.0914e-46	-1.0657	1e-05	1.1571e-38	1.21325e-36
ENSG00000159063	3769	11:77810806	-39901	1.4237e-45	-1.03947	1e-05	1.2358e-38	1.2861e-36
ENSG00000184304	3633	14:30317133	-343972	1.8207e-44	1.12323	1e-05	2.1635e-38	2.23465e-36
ENSG00000033178	4529	4:68498892	-68006	1.4981e-45	-1.23277	1e-05	3.3979e-38	3.48372e-36
ENSG00000090432	4755	1:20834610	-45	3.3685e-45	1.51561	1e-05	3.6853e-38	3.75064e-36
ENSG00000204622	10242	6:29899627	-74734	5.4088e-49	1.13459	1e-05	4.0586e-38	4.10034e-36
ENSG00000221923	7158	19:52884023	10852	7.161e-45	1.14685	1e-05	4.0965e-38	4.10867e-36
ENSG00000037757	4144	19:13871554	-3793	3.4886e-44	-1.06916	1e-05	5.6735e-38	5.64944e-36
ENSG00000144559	4691	3:11882714	-5680	1.7692e-44	-1.04635	1e-05	7.6028e-38	7.5165e-36
ENSG00000162885	4615	1:235667236	-546	1.8623e-44	1.03108	1e-05	1.0782e-37	1.05843e-35
ENSG00000204536	11378	6:31158832	32816	2.4857e-49	-1.21668	1e-05	1.233e-37	1.20181e-35
ENSG00000100439	5955	14:23067931	784	6.9165e-44	1.19217	1e-05	1.304e-37	1.2621e-35
ENSG00000152348	4077	5:81425592	157747	1.0013e-44	1.17401	1e-05	1.3528e-37	1.30028e-35
ENSG00000198130	3711	2:191136794	-72126	7.1107e-45	1.03738	1e-05	1.6374e-37	1.56295e-35
ENSG00000211697	5817	7:38400706	11082	2.965e-44	-1.22717	1e-05	2.7844e-37	2.63969e-35
ENSG00000115750	5536	2:9985670	2186	7.7084e-44	1.04924	1e-05	2.8631e-37	2.69579e-35
ENSG00000100321	3386	22:39739187	-6744	5.3899e-44	1.08973	1e-05	2.9863e-37	2.79282e-35
ENSG00000182512	6350	14:95996822	-3019	2.8463e-43	1.06063	1e-05	3.8004e-37	3.53025e-35
ENSG00000218510	4883	1:22352108	426	2.1346e-44	1.2325	1e-05	3.9366e-37	3.63244e-35
ENSG00000030110	9142	6:33541507	-6513	2.6521e-45	-1.24902	1e-05	5.5275e-37	5.06665e-35
ENSG00000204525	11552	6:31239430	-478	2.63e-48	-1.11687	1e-05	5.6053e-37	5.10411e-35
ENSG00000164978	3964	9:34336266	6761	1.3105e-44	1.26657	1e-05	5.7414e-37	5.19393e-35
ENSG00000211699	5802	7:38382362	-16402	3.9043e-44	-1.10647	1e-05	7.5914e-37	6.82288e-35
ENSG00000121895	5237	4:39021745	-12798	4.3192e-44	-1.10182	1e-05	8.1217e-37	7.25242e-35
ENSG00000198216	4283	1:181397110	14871	1.3615e-43	1.06626	1e-05	8.5301e-37	7.56829e-35
ENSG00000079785	4687	2:15779743	48440	2.5267e-43	-1.06114	1e-05	8.6993e-37	7.66924e-35
ENSG00000134686	3877	1:33828260	-68394	1.0447e-42	1.0476	1e-05	1.3417e-36	1.17536e-34
ENSG00000242550	5206	18:61568314	3905	1.5583e-42	1.16935	1e-05	1.5724e-36	1.36881e-34
ENSG00000166140	3453	15:41096605	-2680	2.4838e-43	-1.0361	1e-05	1.5849e-36	1.37104e-34
ENSG00000237004	5185	7:32783383	15201	6.3713e-44	1.40437	1e-05	1.6931e-36	1.45552e-34
ENSG00000186468	3883	5:81569311	-5086	3.5157e-43	-1.08932	1e-05	3.6959e-36	3.15768e-34
ENSG00000118579	4597	4:17635887	19632	1.4253e-42	1.063	1e-05	5.5347e-36	4.69973e-34
ENSG00000254635	5938	10:28789999	-31674	1.1358e-42	-1.05386	1e-05	7.1738e-36	6.01773e-34
ENSG00000123427	3533	12:58176614	11338	1.9364e-42	1.12041	1e-05	7.1717e-36	6.01773e-34
ENSG00000257497	4363	12:75836573	-47028	2.6512e-42	-1.01472	1e-05	9.6141e-36	8.01616e-34
ENSG00000110455	5079	11:44087989	513	3.4128e-42	1.63958	1e-05	1.0432e-35	8.64582e-34
ENSG00000183172	4027	22:42538229	62533	6.2699e-44	1.07328	1e-05	1.112e-35	9.16118e-34
ENSG00000086062	4855	9:33141791	-25564	3.0884e-42	-1.02197	1e-05	1.1491e-35	9.41114e-34
ENSG00000166401	5198	18:61631447	-5713	7.0749e-42	1.22105	1e-05	1.4619e-35	1.19029e-33
ENSG00000168268	2686	3:52566914	-2157	1.4657e-42	-1.02981	1e-05	2.1378e-35	1.73034e-33
ENSG00000146574	5888	7:6861880	-4522	3.3734e-42	-1.06745	1e-05	4.0807e-35	3.28379e-33
ENSG00000139197	4208	12:7338947	-2335	3.8077e-41	0.987499	1e-05	5.0524e-35	4.0422e-33
ENSG00000135541	2767	6:135818897	-18	1.9459e-41	-1.1489	1e-05	5.7267e-35	4.55536e-33
ENSG00000108771	3280	17:40264125	-627	1.0139e-41	-1.23069	1e-05	5.8343e-35	4.61441e-33
ENSG00000127399	4479	7:150020526	797	2.4086e-41	1.22339	1e-05	5.8992e-35	4.63926e-33
ENSG00000116791	3744	1:75218704	19611	2.5069e-41	-1.18323	1e-05	6.3525e-35	4.96751e-33
ENSG00000116874	3864	1:119555146	-128149	8.2913e-42	-1.03076	1e-05	7.1635e-35	5.57026e-33
ENSG00000104427	4521	8:79575804	-2479	2.1134e-42	1.22252	1e-05	7.7426e-35	5.98687e-33
ENSG00000117481	3388	1:46806242	392	4.8749e-42	-1.17653	1e-05	8.0627e-35	6.19979e-33
ENSG00000137054	4343	9:37490083	4150	3.5303e-41	-1.39416	1e-05	8.756e-35	6.69565e-33
ENSG00000247317	5439	8:144094150	-5705	1.4554e-41	-1.17179	1e-05	9.4654e-35	7.19838e-33
ENSG00000145348	3954	4:107003908	-238745	3.9274e-41	1.51066	1e-05	1.5233e-34	1.15215e-32
ENSG00000127249	5425	3:193302752	-8149	1.5958e-40	-1.00011	1e-05	1.8601e-34	1.39921e-32
ENSG00000176974	2524	17:18266975	118	3.4862e-41	1.14303	1e-05	2.1681e-34	1.62208e-32
ENSG00000081791	4334	5:141310649	7275	1.2064e-40	-1.03147	1e-05	2.4406e-34	1.81617e-32
ENSG00000107796	4551	10:90751516	368	1.1152e-40	-0.979276	1e-05	2.9371e-34	2.17395e-32
ENSG00000174125	5274	4:38812116	-46323	3.5468e-41	1.24891	1e-05	3.4528e-34	2.54205e-32
ENSG00000176422	2419	12:56866334	4032	1.9834e-40	1.32453	1e-05	3.4936e-34	2.55845e-32
ENSG00000248275	2811	5:180691200	2986	4.8906e-41	-1.09507	1e-05	3.6203e-34	2.63728e-32
ENSG00000231671	4895	1:101837079	48185	1.7405e-40	-1.14853	1e-05	4.2464e-34	3.07717e-32
ENSG00000228789	11767	6:31021325	97	5.7015e-45	-1.25578	1e-05	4.5049e-34	3.24748e-32
ENSG00000237541	10237	6:32605274	-103846	2.133e-43	1.28585	1e-05	5.4038e-34	3.87531e-32
ENSG00000076067	2321	12:56918834	3120	3.3518e-40	-0.997666	1e-05	5.6497e-34	4.03078e-32
ENSG00000254682	4015	11:71161656	1935	6.0349e-40	1.14427	1e-05	5.8625e-34	4.16119e-32
ENSG00000185808	5043	21:38446054	583	1.6821e-40	-1.08094	1e-05	6.0582e-34	4.2781e-32
ENSG00000134202	4186	1:110282972	-1413	6.5216e-40	1.00033	1e-05	6.3735e-34	4.47797e-32
ENSG00000123297	3533	12:58170556	-5817	2.6073e-40	-1.09722	1e-05	6.8386e-34	4.78043e-32
ENSG00000155542	4741	5:56221938	16850	8.3487e-40	1.4244	1e-05	6.9057e-34	4.80311e-32
ENSG00000186470	4774	6:26370659	5271	5.0136e-42	-1.61497	1e-05	7.6298e-34	5.28019e-32
ENSG00000155008	3441	X:84303902	45069	6.6809e-41	0.858169	1e-05	1.0625e-33	7.31624e-32
ENSG00000151690	3616	2:191282728	9646	2.0868e-40	1.11997	1e-05	1.316e-33	9.01714e-32
ENSG00000247828	2372	5:87654656	89943	4.995e-41	1.18709	1e-05	1.3367e-33	9.11365e-32
ENSG00000177406	4072	12:743927	3869	6.0047e-40	1.24596	1e-05	1.4259e-33	9.67438e-32
ENSG00000171298	6236	17:78075462	106	1.9873e-39	-1.13992	1e-05	1.4583e-33	9.84608e-32
ENSG00000243317	4703	7:135357476	10231	4.7657e-40	-1.40042	1e-05	1.7035e-33	1.14456e-31
ENSG00000122034	5584	13:27998769	87	1.9645e-39	1.22891	1e-05	1.8829e-33	1.25901e-31
ENSG00000122863	4030	10:73737124	13000	9.3392e-40	-0.993799	1e-05	1.9575e-33	1.30256e-31
ENSG00000099974	4444	22:24312204	3114	1.1995e-39	-1.06549	1e-05	2.0528e-33	1.35945e-31
ENSG00000203791	5375	10:126436717	-43723	1.1108e-39	-0.98948	1e-05	2.1526e-33	1.41879e-31
ENSG00000145088	4772	3:121480375	-73656	3.5442e-40	0.998972	1e-05	2.3094e-33	1.51354e-31
ENSG00000059691	3318	4:152595373	-86803	1.0858e-39	0.984071	1e-05	2.3183e-33	1.51354e-31
ENSG00000162994	5302	2:55459373	-327	2.0396e-41	1.28608	1e-05	2.3751e-33	1.54336e-31
ENSG00000261684	3068	15:42820451	-4588	5.1156e-40	-1.25862	1e-05	2.859e-33	1.84912e-31
ENSG00000168461	6076	18:9712098	3935	2.5515e-39	1.04198	1e-05	2.9615e-33	1.9065e-31
ENSG00000213462	4823	7:64555578	88456	6.192e-42	1.06023	1e-05	2.9948e-33	1.91903e-31
ENSG00000188707	4438	7:150037972	11033	2.8287e-39	-1.2153	1e-05	3.1141e-33	1.98627e-31
ENSG00000011376	4390	3:45511026	81027	3.5802e-40	-1.0403	1e-05	4.8565e-33	3.0834e-31
ENSG00000175581	3349	11:73532916	34554	2.0346e-39	0.954521	1e-05	5.294e-33	3.34586e-31
ENSG00000152219	3143	11:30346097	1498	1.8102e-39	-1.1011	1e-05	5.646e-33	3.5521e-31
ENSG00000171103	4751	2:29090227	-2941	1.011e-39	1.0165	1e-05	5.7113e-33	3.57695e-31
ENSG00000154719	4466	21:26940815	-39015	1.3157e-39	1.16882	1e-05	6.0394e-33	3.7654e-31
ENSG00000115350	3891	2:75185856	236	5.2777e-39	1.07108	1e-05	6.6443e-33	4.12392e-31
ENSG00000123415	3747	12:54575800	-6979	7.6299e-39	-1.02296	1e-05	7.5714e-33	4.67836e-31
ENSG00000174130	5274	4:38810444	-47995	2.4063e-39	1.22969	1e-05	8.9284e-33	5.49234e-31
ENSG00000230513	2823	22:21363960	7784	6.7214e-39	-1.19837	1e-05	1.0542e-32	6.45634e-31
ENSG00000086504	3780	16:420678	150	3.8174e-39	-1.02089	1e-05	1.0646e-32	6.49143e-31
ENSG00000197563	4920	18:59751331	-103021	4.4475e-39	-1.04284	1e-05	1.1605e-32	7.04519e-31
ENSG00000260708	5372	22:47158444	-17	1.3895e-38	-0.994173	1e-05	1.4747e-32	8.91342e-31
ENSG00000151470	3921	4:130058670	44197	3.1274e-39	-1.2622	1e-05	1.8353e-32	1.10448e-30
ENSG00000260065	5744	22:26921725	722	1.1416e-37	0.996665	1e-05	2.7857e-32	1.66911e-30
ENSG00000132185	4544	1:161676970	207	2.1963e-38	1.07739	1e-05	2.9955e-32	1.78708e-30
ENSG00000176209	2859	8:42457043	60744	6.4182e-39	-1.09629	1e-05	3.0263e-32	1.79772e-30
ENSG00000234171	5802	2:3612396	6313	5.4035e-38	-1.03143	1e-05	3.3999e-32	2.01101e-30
ENSG00000083937	4563	3:87304561	28139	2.4602e-39	1.15454	1e-05	3.4565e-32	2.03578e-30
ENSG00000126016	2486	X:112090719	6675	3.2157e-38	0.991146	1e-05	3.728e-32	2.18639e-30
ENSG00000092094	4467	14:20923007	-258	1.038e-37	-1.12441	1e-05	3.9011e-32	2.27829e-30
ENSG00000132600	2730	16:68347753	2875	1.6095e-39	-1.01582	1e-05	4.3389e-32	2.52332e-30
ENSG00000198502	10049	6:32401079	-96986	8.3001e-41	-1.54681	1e-05	5.5622e-32	3.22119e-30
ENSG00000136111	5088	13:75873787	-182464	3.1923e-38	1.09984	1e-05	7.0851e-32	4.08604e-30
ENSG00000198805	4496	14:20957513	20399	2.6234e-37	1.00723	1e-05	9.2644e-32	5.3207e-30
ENSG00000152359	4385	5:75008958	-4356	9.0112e-38	1.20421	1e-05	9.9048e-32	5.66498e-30
ENSG00000172070	4625	20:630885	-25560	3.2453e-37	-1.06673	1e-05	1.1795e-31	6.7183e-30
ENSG00000100376	6034	22:45731050	26200	2.2434e-37	-1.74022	1e-05	1.1909e-31	6.75554e-30
ENSG00000100266	5448	22:43334295	-76857	2.3215e-38	0.978621	1e-05	1.2611e-31	7.12433e-30
ENSG00000198498	4606	4:164432362	16767	4.0937e-38	1.00681	1e-05	1.3175e-31	7.41287e-30
ENSG00000232629	10290	6:32635903	-95409	2.8265e-40	1.13035	1e-05	1.361e-31	7.62678e-30
ENSG00000176148	4391	11:33061404	440	1.3256e-37	0.960601	1e-05	1.4075e-31	7.85516e-30
ENSG00000064886	5153	1:111769391	25997	7.1249e-38	-1.02478	1e-05	1.5138e-31	8.41444e-30
ENSG00000204110	4699	6:37484970	9845	8.3731e-38	-1.05651	1e-05	2.0844e-31	1.15402e-29
ENSG00000226381	5654	10:81462324	-63762	1.6139e-37	1.60092	1e-05	2.6427e-31	1.45726e-29
ENSG00000159267	5100	21:38348663	-13874	2.739e-37	-0.965735	1e-05	2.7202e-31	1.49408e-29
ENSG00000043514	4174	1:40303627	-45557	1.2901e-37	-1.38745	1e-05	2.7329e-31	1.49511e-29
ENSG00000121350	5338	12:21615935	25385	1.4404e-37	-1.00573	1e-05	3.7716e-31	2.05525e-29
ENSG00000156261	4669	21:30432557	-13562	4.3888e-38	1.53929	1e-05	5.1627e-31	2.80225e-29
ENSG00000153898	4491	1:85453471	-9326	3.5426e-37	1.04173	1e-05	6.7201e-31	3.63331e-29
ENSG00000068097	1912	17:58172447	16154	4.557e-37	1.6807	1e-05	8.392e-31	4.51961e-29
ENSG00000204147	3315	10:52503009	3930	1.3422e-36	-1.42109	1e-05	8.8314e-31	4.7378e-29
ENSG00000056050	4534	4:170678993	-112	4.236e-37	-1.30047	1e-05	1.0885e-30	5.81717e-29
ENSG00000196756	3991	20:37067489	3492	1.1821e-36	1.56343	1e-05	1.248e-30	6.64368e-29
ENSG00000148290	5746	9:136281917	58364	1.8888e-36	-0.974552	1e-05	1.2553e-30	6.65694e-29
ENSG00000171574	2611	19:58918337	5465	2.7155e-37	-1.15755	1e-05	1.3593e-30	7.181e-29
ENSG00000170430	6058	10:131445731	180282	4.69e-36	-0.990462	1e-05	1.4773e-30	7.7748e-29
ENSG00000256039	5462	12:10710697	4734	1.4934e-36	1.38047	1e-05	1.6294e-30	8.54241e-29
ENSG00000076944	5662	19:7702575	807	3.6497e-36	-1.04176	1e-05	2.0189e-30	1.05446e-28
ENSG00000004534	2276	3:50040194	62753	8.8823e-38	-0.991174	1e-05	2.8938e-30	1.50578e-28
ENSG00000110665	5997	11:2321095	-3185	4.5321e-36	-1.03498	1e-05	3.0199e-30	1.56551e-28
ENSG00000089916	4387	14:76650101	31841	8.466e-36	-1.40089	1e-05	3.8403e-30	1.98335e-28
ENSG00000092036	5449	14:23416252	-10119	1.9182e-35	-0.95667	1e-05	4.15e-30	2.13532e-28
ENSG00000097046	4022	1:91964946	-1463	2.1734e-36	-0.978326	1e-05	4.8134e-30	2.46751e-28
ENSG00000142684	2940	1:26497340	977	3.4282e-36	-1.10503	1e-05	5.6651e-30	2.89336e-28
ENSG00000258311	3217	12:56115585	5764	1.5045e-35	-1.23793	1e-05	5.7587e-30	2.93036e-28
ENSG00000013288	7096	4:6607830	30927	1.549e-35	-1.32406	1e-05	7.4782e-30	3.7914e-28
ENSG00000214078	2799	20:34221155	-31724	1.6856e-36	-1.67487	1e-05	7.577e-30	3.82747e-28
ENSG00000104442	3874	8:66504827	-41616	4.12e-36	0.986132	1e-05	8.3512e-30	4.20323e-28
ENSG00000138381	3809	2:190668880	142768	5.5165e-36	1.10225	1e-05	8.5222e-30	4.27375e-28
ENSG00000164484	5059	6:130609168	-77712	6.6878e-36	-1.00574	1e-05	1.0408e-29	5.20052e-28
ENSG00000125247	4765	13:101326992	-356	1.2888e-35	1.05649	1e-05	1.0795e-29	5.35547e-28
ENSG00000164346	4722	5:74099634	36816	2.0726e-35	1.55207	1e-05	1.077e-29	5.35547e-28
ENSG00000118961	4209	2:20888265	-134618	1.9478e-35	-1.06329	1e-05	2.0045e-29	9.90852e-28
ENSG00000134809	4716	11:57289328	-8949	5.1331e-36	-1.1809	1e-05	2.0546e-29	1.012e-27
ENSG00000138095	5165	2:44123073	-100072	4.9606e-36	1.0578	1e-05	2.1315e-29	1.04618e-27
ENSG00000160949	1985	8:145662766	-7062	1.8605e-35	0.947382	1e-05	2.2072e-29	1.07951e-27
ENSG00000117174	5156	1:86194192	20075	1.1663e-35	0.98508	1e-05	2.3562e-29	1.14832e-27
ENSG00000125877	5240	20:3201739	12224	3.6839e-35	0.960341	1e-05	2.4832e-29	1.20597e-27
ENSG00000128438	3426	17:16841924	3770	1.9006e-35	1.16705	1e-05	3.0396e-29	1.47101e-27
ENSG00000175643	6268	16:11439679	96202	3.5573e-35	0.965154	1e-05	3.1896e-29	1.53823e-27
ENSG00000166260	4601	17:53000707	-45440	9.3427e-35	-1.04774	1e-05	3.2429e-29	1.55849e-27
ENSG00000182534	5296	17:74706224	-875	7.5543e-35	-1.48234	1e-05	3.4229e-29	1.6393e-27
ENSG00000154319	5480	8:11351019	18794	7.6788e-37	1.11486	1e-05	4.0269e-29	1.92196e-27
ENSG00000241945	4983	21:45490182	-36990	8.667e-35	1.12638	1e-05	4.3518e-29	2.06988e-27
ENSG00000130150	2335	X:14912029	20465	3.4117e-35	-0.813652	1e-05	4.8208e-29	2.28508e-27
ENSG00000142856	4605	1:63881552	-177841	1.1221e-34	1.00179	1e-05	5.4495e-29	2.57428e-27
ENSG00000135778	5366	1:233070803	-15549	8.1209e-35	-1.60529	1e-05	5.9743e-29	2.81259e-27
ENSG00000127463	5667	1:19572813	-5234	2.0432e-34	-0.990124	1e-05	8.6063e-29	4.03795e-27
ENSG00000136982	4647	8:120801805	-66446	1.3894e-34	1.00326	1e-05	1.0276e-28	4.80521e-27
ENSG00000141560	3243	17:80680449	5889	4.7303e-35	1.01405	1e-05	1.0327e-28	4.81243e-27
ENSG00000174652	4717	19:9545030	-1225	4.2572e-34	1.38109	1e-05	1.465e-28	6.80424e-27
ENSG00000164880	5265	7:1533788	-11702	5.256e-35	-0.962551	1e-05	1.7369e-28	8.04028e-27
ENSG00000230795	10107	6:29817617	-76620	2.9163e-37	-1.04254	1e-05	1.8742e-28	8.64707e-27
ENSG00000126246	4240	19:36240614	7259	5.722e-34	-1.26991	1e-05	1.9191e-28	8.82467e-27
ENSG00000204954	5080	12:104349688	-9799	2.2732e-34	-0.990034	1e-05	2.0561e-28	9.42329e-27
ENSG00000182963	3904	17:42901884	-6301	6.685e-35	1.29679	1e-05	2.2245e-28	1.01614e-26
ENSG00000103550	4581	16:19725130	-4428	7.1716e-34	1.18212	1e-05	2.3267e-28	1.05932e-26
ENSG00000134184	4137	1:110229787	-650	7.9806e-34	-1.19031	1e-05	3.0576e-28	1.38753e-26
ENSG00000158623	4288	7:130280748	-72851	6.7193e-34	-1.32792	1e-05	3.3937e-28	1.53505e-26
ENSG00000151640	5891	10:134000962	557	5.7895e-34	-0.939006	1e-05	3.9577e-28	1.7843e-26
ENSG00000257218	4443	12:120906910	22668	1.9174e-34	0.98418	1e-05	4.0458e-28	1.81811e-26
ENSG00000137841	3934	15:40596561	-3576	9.4376e-34	1.13516	1e-05	5.0719e-28	2.26929e-26
ENSG00000073584	4208	17:38782343	-22418	7.7145e-34	-0.957096	1e-05	5.0826e-28	2.26929e-26
ENSG00000263072	3747	16:3181963	-2921	1.4256e-33	1.02121	1e-05	5.953e-28	2.64939e-26
ENSG00000149591	5654	11:117081763	11725	1.208e-33	-1.07052	1e-05	6.3303e-28	2.80826e-26
ENSG00000168646	4323	17:63556290	-1476	1.2404e-33	1.10381	1e-05	6.7364e-28	2.97888e-26
ENSG00000106789	4592	9:100954429	-494	1.6924e-33	1.48351	1e-05	7.128e-28	3.14201e-26
ENSG00000182612	5420	17:79606704	2506	1.5375e-33	0.983443	1e-05	8.8227e-28	3.87668e-26
ENSG00000112799	5882	6:6578927	-9415	1.9843e-33	1.09451	1e-05	9.4315e-28	4.13107e-26
ENSG00000198182	3644	19:38077661	-133031	2.1295e-34	-1.15451	1e-05	1.2168e-27	5.31294e-26
ENSG00000197362	4330	7:148784495	-3380	3.5666e-33	1.0359	1e-05	1.2347e-27	5.37414e-26
ENSG00000138744	5475	4:76878956	16751	1.3155e-33	0.918116	1e-05	1.2423e-27	5.39031e-26
ENSG00000171806	5418	1:169788309	24201	1.0937e-33	-1.53387	1e-05	1.2468e-27	5.39289e-26
ENSG00000127507	5358	19:14887259	-2095	5.2192e-33	-1.01101	1e-05	1.5878e-27	6.84629e-26
ENSG00000115816	5654	2:37465906	7049	8.4544e-34	-1.00075	1e-05	1.6615e-27	7.1417e-26
ENSG00000167074	3023	22:41779971	16633	1.3831e-34	1.21254	1e-05	1.6985e-27	7.27827e-26
ENSG00000063854	4926	16:1894912	17716	2.6436e-33	1.07073	1e-05	1.9001e-27	8.11715e-26
ENSG00000163875	4207	1:37979933	-443	8.0516e-33	0.944832	1e-05	2.3101e-27	9.83818e-26
ENSG00000125821	5138	20:18593554	25016	3.222e-33	-1.24653	1e-05	2.5432e-27	1.07978e-25
ENSG00000152291	4467	2:85546052	-9497	2.9519e-33	-0.989469	1e-05	2.693e-27	1.13986e-25
ENSG00000213689	1770	3:48508585	2139	1.0629e-33	-0.960379	1e-05	3.0324e-27	1.27962e-25
ENSG00000168434	4094	16:23456578	-7924	1.7959e-32	1.11637	1e-05	3.4125e-27	1.43565e-25
ENSG00000125637	3871	2:113942903	28000	1.1719e-33	0.946324	1e-05	3.6798e-27	1.54339e-25
ENSG00000118197	5212	1:200650239	11141	8.4851e-33	-0.942916	1e-05	3.857e-27	1.61285e-25
ENSG00000128699	3847	2:190679694	30596	4.5498e-33	1.05903	1e-05	4.0628e-27	1.69377e-25
ENSG00000173226	4772	3:121480375	-73552	2.4418e-33	0.929655	1e-05	4.233e-27	1.75942e-25
ENSG00000163131	2783	1:150726238	-12196	4.2992e-33	1.02175	1e-05	4.3634e-27	1.80818e-25
ENSG00000156050	4310	14:74365967	-51151	2.3033e-33	1.02518	1e-05	4.5458e-27	1.87817e-25
ENSG00000093010	4197	22:19929551	420	1.1451e-32	0.866331	1e-05	4.6474e-27	1.91082e-25
ENSG00000165275	4609	9:37753762	-43	8.9845e-33	-1.18251	1e-05	4.6525e-27	1.91082e-25
ENSG00000137944	3527	1:89440977	-17660	9.1783e-33	-0.90788	1e-05	4.7198e-27	1.93275e-25
ENSG00000181798	4226	2:232349536	-29515	5.7281e-33	-0.98325	1e-05	4.7842e-27	1.95336e-25
ENSG00000125885	5483	20:5961458	30159	3.0679e-32	-1.18137	1e-05	4.8598e-27	1.97838e-25
ENSG00000055950	3450	10:102754238	6965	1.1462e-32	1.21078	1e-05	5.0548e-27	2.05172e-25
ENSG00000068784	5522	2:45773816	-65489	7.3657e-33	0.965223	1e-05	5.2086e-27	2.10795e-25
ENSG00000189362	3464	2:191271244	-128205	1.4627e-32	-1.03775	1e-05	5.2723e-27	2.12751e-25
ENSG00000129925	3807	16:420907	-16207	1.602e-32	-0.985822	1e-05	6.0336e-27	2.42765e-25
ENSG00000151150	4548	10:62351921	-141328	1.2421e-32	-0.945424	1e-05	6.1835e-27	2.48075e-25
ENSG00000182362	4148	21:47726332	20080	2.7985e-33	-1.13316	1e-05	6.6121e-27	2.64503e-25
ENSG00000164414	4678	6:88194500	14158	1.3625e-32	1.01036	1e-05	6.8372e-27	2.72719e-25
ENSG00000115423	4080	2:84686757	-56823	1.284e-32	-0.949974	1e-05	1.0395e-26	4.13428e-25
ENSG00000168765	4105	1:110198727	23	3.6491e-32	-0.936824	1e-05	1.1715e-26	4.64617e-25
ENSG00000166275	3140	10:104623053	9072	3.2732e-33	-1.05642	1e-05	1.2024e-26	4.75502e-25
ENSG00000099940	2688	22:21040925	-172347	6.8597e-32	-1.71501	1e-05	1.2194e-26	4.80847e-25
ENSG00000206341	10060	6:29850784	-4567	6.7224e-35	1.14766	1e-05	1.3922e-26	5.45876e-25
ENSG00000260997	4222	7:44989350	-11159	2.9242e-32	1.46557	1e-05	1.3906e-26	5.45876e-25
ENSG00000178381	4551	7:1202705	2309	6.6576e-33	-1.02973	1e-05	1.4069e-26	5.5009e-25
ENSG00000215190	2758	6:58336003	48223	2.1315e-33	-1.00523	1e-05	1.461e-26	5.6961e-25
ENSG00000162441	3633	1:10023293	19827	6.5617e-32	-1.29901	1e-05	1.6014e-26	6.22616e-25
ENSG00000261338	3615	2:219142773	22730	6.1171e-32	0.953091	1e-05	1.6971e-26	6.57971e-25
ENSG00000196268	6346	19:21586236	6314	3.2459e-33	0.973258	1e-05	1.7691e-26	6.8395e-25
ENSG00000131042	6488	19:55121148	336108	8.9129e-32	1.52544	1e-05	2.0038e-26	7.72567e-25
ENSG00000206503	10131	6:29921927	12889	1.2583e-34	-1.38974	1e-05	2.1994e-26	8.45616e-25
ENSG00000176945	5532	3:195496695	48941	2.559e-32	-1.17207	1e-05	2.3367e-26	8.95888e-25
ENSG00000104055	2142	15:43559960	904	1.8061e-32	0.959772	1e-05	2.4458e-26	9.35139e-25
ENSG00000182782	3485	12:123182310	-5581	3.8552e-32	0.947539	1e-05	2.8957e-26	1.10411e-24
ENSG00000136573	5413	8:11339965	-11546	2.227e-33	-1.05919	1e-05	3.2721e-26	1.24422e-24
ENSG00000188917	2400	X:100265552	-41554	1.1623e-31	0.767784	1e-05	3.4722e-26	1.31667e-24
ENSG00000112992	3993	5:43824677	221882	2.3279e-32	1.58443	1e-05	3.5761e-26	1.35239e-24
ENSG00000107719	6393	10:72240614	2036	1.2741e-31	-1.40443	1e-05	4.3427e-26	1.63781e-24
ENSG00000179698	3132	8:145164518	1888	6.5669e-32	1.48769	1e-05	4.4953e-26	1.69075e-24
ENSG00000181754	4016	1:110052139	-222	2.5276e-31	0.921057	1e-05	5.0305e-26	1.88693e-24
ENSG00000247556	3783	15:41570710	-5479	1.1304e-31	1.08803	1e-05	5.0706e-26	1.89681e-24
ENSG00000166896	3537	12:58306097	-29228	2.2711e-31	-1.01413	1e-05	6.6363e-26	2.47584e-24
ENSG00000196511	4411	7:144528611	-4878	1.187e-31	-0.867694	1e-05	6.7544e-26	2.51309e-24
ENSG00000224137	4234	2:208524200	-2900	1.0348e-31	-0.976015	1e-05	7.2642e-26	2.69522e-24
ENSG00000151917	3775	6:56818846	-928	7.24e-32	-1.23132	1e-05	7.2828e-26	2.69522e-24
ENSG00000245614	6478	12:31247986	21204	6.8432e-32	0.923636	1e-05	7.9676e-26	2.9408e-24
ENSG00000102309	1153	X:71406301	5097	3.459e-31	-0.827602	1e-05	9.3262e-26	3.43309e-24
ENSG00000135968	3815	2:109139209	74191	3.658e-31	-0.953779	1e-05	9.3764e-26	3.44241e-24
ENSG00000137310	11378	6:31154262	27942	1.4451e-34	-1.06475	1e-05	9.8019e-26	3.58911e-24
ENSG00000138685	3858	4:123757748	9884	2.0353e-31	-0.981361	1e-05	9.9608e-26	3.63764e-24
ENSG00000160194	6190	21:44323720	23965	3.6531e-31	-1.81586	1e-05	1.0384e-25	3.78205e-24
ENSG00000261455	4982	7:152126900	-33972	7.0473e-31	-0.978657	1e-05	1.049e-25	3.81067e-24
ENSG00000174780	5826	4:57334142	1060	2.0081e-31	-1.17392	1e-05	1.0593e-25	3.83802e-24
ENSG00000104388	4108	8:61452046	22629	3.6422e-31	0.960095	1e-05	1.2835e-25	4.63843e-24
ENSG00000157873	4054	1:2487766	687	1.2083e-30	0.8976	1e-05	1.634e-25	5.88971e-24
ENSG00000139921	5410	14:51709017	2136	2.3934e-31	0.906547	1e-05	1.7157e-25	6.16816e-24
ENSG00000132842	4411	5:77339846	-250734	4.2434e-31	-1.05279	1e-05	1.9892e-25	7.13292e-24
ENSG00000154803	3578	17:17134528	-5975	4.6494e-31	0.967059	1e-05	2.0694e-25	7.40118e-24
ENSG00000120071	4154	17:44355634	52900	1.2669e-31	1.18581	1e-05	2.0945e-25	7.47161e-24
ENSG00000139344	5500	12:96337997	925	8.9526e-31	0.92253	1e-05	2.9339e-25	1.04392e-23
ENSG00000173113	2891	11:64033748	-51809	9.6518e-31	-1.74339	1e-05	2.9548e-25	1.04864e-23
ENSG00000101057	4370	20:42310811	15056	1.6049e-30	-1.4231	1e-05	3.0272e-25	1.07161e-23
ENSG00000120594	6775	10:20236731	131562	3.8268e-31	-0.905079	1e-05	3.2919e-25	1.16233e-23
ENSG00000231389	10909	6:33030484	-18069	2.3733e-32	-1.19867	1e-05	3.5549e-25	1.252e-23
ENSG00000196204	6510	7:5037459	23839	9.6195e-31	-1.0049	1e-05	3.9905e-25	1.40184e-23
ENSG00000130414	6413	2:240963926	-894	2.0146e-30	-0.922479	1e-05	4.0133e-25	1.40629e-23
ENSG00000172500	2670	11:65663547	7536	5.9863e-31	1.18393	1e-05	4.3147e-25	1.50807e-23
ENSG00000018699	3951	2:32903548	50448	3.9723e-31	-1.35438	1e-05	4.5707e-25	1.59353e-23
ENSG00000083828	4274	19:58301410	20386	1.417e-30	-0.994087	1e-05	5.2813e-25	1.83665e-23
ENSG00000079263	5036	2:231083171	15344	2.8427e-30	-1.17751	1e-05	5.3259e-25	1.8475e-23
ENSG00000119471	4949	9:115141974	-244	1.5345e-30	-0.992121	1e-05	5.5029e-25	1.90413e-23
ENSG00000180376	4638	3:56692321	101131	9.7859e-31	0.936348	1e-05	5.8226e-25	2.00973e-23
ENSG00000198677	3650	5:94903453	12741	1.1666e-30	1.25379	1e-05	6.0904e-25	2.09695e-23
ENSG00000111877	4543	6:119254156	-2172	3.2683e-31	0.96217	1e-05	6.1266e-25	2.10418e-23
ENSG00000105499	4899	19:48641574	27499	3.6382e-30	0.945315	1e-05	6.1422e-25	2.10431e-23
ENSG00000114054	3003	3:136400420	431271	5.5023e-31	-0.965208	1e-05	6.2377e-25	2.13176e-23
ENSG00000133731	4504	8:82583771	-15158	1.7013e-30	-0.956834	1e-05	6.834e-25	2.32979e-23
ENSG00000203965	4547	1:64024764	35720	3.0751e-30	0.974249	1e-05	6.8712e-25	2.33671e-23
ENSG00000099977	4466	22:24269459	-53202	4.5715e-30	-0.920031	1e-05	7.7924e-25	2.64351e-23
ENSG00000215845	4122	1:161008535	-246	2.6508e-30	1.41845	1e-05	8.2582e-25	2.79466e-23
ENSG00000171320	5380	8:27601630	-27837	3.5571e-30	-1.37722	1e-05	9.6185e-25	3.24705e-23
ENSG00000178028	3306	1:44721739	42611	2.0548e-30	1.00074	1e-05	9.9713e-25	3.35799e-23
ENSG00000250565	5711	2:46759104	-10593	2.3973e-30	-0.979959	1e-05	1.034e-24	3.47362e-23
ENSG00000079691	5999	6:25401900	122593	7.3698e-31	-0.888469	1e-05	1.0817e-24	3.62527e-23
ENSG00000249572	4357	5:33440306	-420	4.0318e-30	-1.09039	1e-05	1.2105e-24	4.04705e-23
ENSG00000214425	4665	17:43779624	151922	8.2769e-31	-1.07843	1e-05	1.2541e-24	4.17559e-23
ENSG00000104497	4932	8:82777939	22837	2.9963e-30	-1.00219	1e-05	1.255e-24	4.17559e-23
ENSG00000132740	4176	11:68671104	-207	4.1121e-30	0.992341	1e-05	1.347e-24	4.47084e-23
ENSG00000180611	5038	3:192617279	-18672	8.2303e-30	-1.03965	1e-05	1.5207e-24	5.03548e-23
ENSG00000177595	5024	11:799670	-10084	2.6123e-30	0.965418	1e-05	1.5262e-24	5.04156e-23
ENSG00000089693	4408	12:6862259	-14383	1.2073e-29	-0.946864	1e-05	1.5484e-24	5.10285e-23
ENSG00000196810	4703	4:1243877	788	2.457e-30	0.924417	1e-05	1.5527e-24	5.1047e-23
ENSG00000124164	5012	20:57009166	44987	1.3157e-29	0.962316	1e-05	1.5649e-24	5.13262e-23
ENSG00000206573	4982	3:9436472	-3792	7.2357e-30	0.93794	1e-05	1.591e-24	5.20575e-23
ENSG00000100304	5694	22:43583604	464	3.3466e-30	-1.15099	1e-05	1.8677e-24	6.09686e-23
ENSG00000125445	4211	17:73242501	-15255	9.4755e-30	1.16499	1e-05	1.9599e-24	6.38285e-23
ENSG00000130731	4602	16:686337	-22	8.3967e-30	1.45969	1e-05	2.0475e-24	6.65258e-23
ENSG00000168724	4691	5:34976858	47159	6.2175e-30	1.78336	1e-05	2.1084e-24	6.83431e-23
ENSG00000141994	5237	19:5788874	-2376	9.678e-30	-1.26752	1e-05	2.1805e-24	7.05147e-23
ENSG00000124641	4218	6:41773576	-115302	2.3807e-29	0.90197	1e-05	2.2551e-24	7.27582e-23
ENSG00000167077	3457	22:42181498	85994	1.3079e-30	1.1853	1e-05	2.3665e-24	7.61738e-23
ENSG00000109323	3918	4:103634220	-47932	8.5468e-30	0.979042	1e-05	2.4201e-24	7.77187e-23
ENSG00000085982	5188	2:234398417	-77012	1.7025e-29	1.06424	1e-05	2.4463e-24	7.83775e-23
ENSG00000262580	6147	17:78181132	1383	1.0757e-29	-0.956619	1e-05	2.808e-24	8.97597e-23
ENSG00000132286	6309	11:6523657	20979	2.0467e-29	-0.888607	1e-05	3.5214e-24	1.12304e-22
ENSG00000163249	4114	2:208503323	-72942	8.3571e-30	-0.952572	1e-05	3.5469e-24	1.12858e-22
ENSG00000171928	2200	17:18715642	31333	2.4606e-29	-1.02225	1e-05	4.0983e-24	1.30101e-22
ENSG00000103811	5132	15:79231518	-10399	2.1892e-29	1.03425	1e-05	4.1771e-24	1.32301e-22
ENSG00000167766	7321	19:53141625	-52125	1.8894e-29	-1.06399	1e-05	4.4863e-24	1.41768e-22
ENSG00000196167	3932	11:111211739	35968	2.8795e-29	0.996543	1e-05	5.3205e-24	1.67749e-22
ENSG00000072864	2238	16:15810211	73086	1.0957e-29	-1.00048	1e-05	5.6846e-24	1.78413e-22
ENSG00000134077	4979	3:9404924	397	3.9685e-29	-1.23557	1e-05	5.6777e-24	1.78413e-22
ENSG00000161618	4288	19:49957010	583	3.1084e-29	-1.0048	1e-05	6.3165e-24	1.97799e-22
ENSG00000242349	4165	1:11905633	4558	5.2017e-29	-1.13549	1e-05	6.5304e-24	2.04035e-22
ENSG00000127957	2257	7:75101065	-56414	1.0763e-29	0.964461	1e-05	7.3078e-24	2.27808e-22
ENSG00000130312	5027	19:17412662	9243	5.6083e-29	0.862856	1e-05	7.6326e-24	2.37398e-22
ENSG00000183617	5213	19:3761652	-1011	6.2909e-29	1.02082	1e-05	7.7873e-24	2.41669e-22
ENSG00000168405	5978	6:25098265	-68529	5.9856e-30	-1.06117	1e-05	8.0919e-24	2.50559e-22
ENSG00000059122	3465	16:2986323	24384	5.3825e-29	0.92309	1e-05	8.7128e-24	2.69184e-22
ENSG00000103174	6579	16:5075248	-8895	3.8701e-29	0.909965	1e-05	9.0848e-24	2.80051e-22
ENSG00000100908	4790	14:24610733	-65	7.9535e-29	-0.98839	1e-05	1.0608e-23	3.26275e-22
ENSG00000089876	5085	10:127568260	-16746	7.2624e-29	-0.837014	1e-05	1.1134e-23	3.41707e-22
ENSG00000161981	2819	16:96987	-6024	3.401e-29	0.981667	1e-05	1.1494e-23	3.51972e-22
ENSG00000134779	3842	18:34324376	-84783	6.5564e-29	-0.867912	1e-05	1.3715e-23	4.19052e-22
ENSG00000089177	6025	20:16555032	953	5.6099e-29	0.852581	1e-05	1.5706e-23	4.7881e-22
ENSG00000103168	9337	16:84215133	-5537	5.5567e-29	-0.947641	1e-05	1.6639e-23	5.06161e-22
ENSG00000188428	5507	6:8002600	-62048	7.6704e-29	0.88908	1e-05	1.9472e-23	5.91035e-22
ENSG00000255769	2437	15:82581264	-217087	2.01e-29	0.968908	1e-05	2.089e-23	6.32685e-22
ENSG00000116171	3624	1:53432786	39884	1.4745e-28	-0.990491	1e-05	2.294e-23	6.93253e-22
ENSG00000146066	3412	5:175809210	-6539	2.4258e-28	-1.35634	1e-05	2.7445e-23	8.27604e-22
ENSG00000128510	4371	7:129935875	2900	1.4921e-28	0.973581	1e-05	2.8442e-23	8.53924e-22
ENSG00000146909	5940	7:156752018	9600	1.8878e-28	-0.953807	1e-05	2.8398e-23	8.53924e-22
ENSG00000087842	2275	X:15512734	1046	1.904e-28	0.739649	1e-05	3.0019e-23	8.99347e-22
ENSG00000083807	2308	19:58999350	-24431	6.2214e-29	0.986813	1e-05	3.0846e-23	9.22113e-22
ENSG00000119684	3516	14:75535927	17691	2.8186e-28	-0.845381	1e-05	3.2829e-23	9.79293e-22
ENSG00000131697	4877	1:6008591	-43943	2.5535e-28	0.908577	1e-05	3.6859e-23	1.09712e-21
ENSG00000245080	5357	8:96103538	18127	1.7837e-28	-0.848643	1e-05	3.8043e-23	1.12993e-21
ENSG00000111906	3515	6:125622737	-546	2.4845e-28	-1.10063	1e-05	4.0714e-23	1.20667e-21
ENSG00000186111	5216	19:3679607	-20871	4.7132e-28	1.2483	1e-05	4.086e-23	1.20842e-21
ENSG00000123213	4092	5:65039667	21643	1.1841e-28	1.02099	1e-05	4.257e-23	1.25631e-21
ENSG00000136243	5018	7:23232659	11212	4.3324e-29	-0.942419	1e-05	4.3521e-23	1.28165e-21
ENSG00000177483	5687	2:238687216	-19817	2.2583e-28	1.10125	1e-05	4.7498e-23	1.39579e-21
ENSG00000109689	3990	4:26924444	65143	3.3409e-28	-1.05309	1e-05	4.9231e-23	1.44366e-21
ENSG00000103496	2013	16:31050023	5812	1.5135e-28	0.880407	1e-05	4.9819e-23	1.45781e-21
ENSG00000248049	4528	4:68595418	28419	2.3526e-28	-1.23249	1e-05	5.1606e-23	1.50692e-21
ENSG00000132481	4231	17:73873656	-1001	2.0922e-28	1.32907	1e-05	5.6064e-23	1.63363e-21
ENSG00000020922	4102	11:94212154	-14921	6.1233e-28	0.961622	1e-05	5.6966e-23	1.65644e-21
ENSG00000029725	5626	17:5296059	110500	3.6706e-28	0.841668	1e-05	5.8816e-23	1.70666e-21
ENSG00000103356	4438	16:23473175	-95878	7.6827e-28	-1.12166	1e-05	6.2328e-23	1.80478e-21
ENSG00000153933	4445	17:54912339	878	1.0287e-27	1.17507	1e-05	7.7618e-23	2.24283e-21
ENSG00000205045	3518	17:33864632	-249	7.7702e-28	1.10451	1e-05	7.9492e-23	2.29218e-21
ENSG00000135698	8274	16:82203786	-46	2.8918e-28	-0.971451	1e-05	8.5656e-23	2.46034e-21
ENSG00000145365	4065	4:113154110	-52950	5.9276e-28	-0.970567	1e-05	8.5679e-23	2.46034e-21
ENSG00000138468	4315	3:101233830	1744	3.1579e-28	-0.940148	1e-05	9.0951e-23	2.60632e-21
ENSG00000139428	3438	12:110003672	-8008	3.1251e-28	-1.11746	1e-05	1.1013e-22	3.14946e-21
ENSG00000171160	4053	10:99416303	22958	1.0088e-27	-0.887248	1e-05	1.1597e-22	3.30945e-21
ENSG00000164323	6247	4:186124856	-5803	1.0046e-27	-0.918567	1e-05	1.3982e-22	3.98199e-21
ENSG00000233695	3567	13:114516947	-1657	7.8891e-28	0.87576	1e-05	1.5137e-22	4.30214e-21
ENSG00000161016	1318	8:146017782	-191	6.9002e-28	-0.865647	1e-05	1.5697e-22	4.45218e-21
ENSG00000130177	2497	13:115042741	42378	6.1617e-28	1.07621	1e-05	1.595e-22	4.51471e-21
ENSG00000165934	5103	14:92586247	-2035	2.1515e-27	-0.879739	1e-05	1.6423e-22	4.63902e-21
ENSG00000121691	5136	11:34461703	1230	2.4647e-27	0.934694	1e-05	1.7164e-22	4.83854e-21
ENSG00000206535	3869	3:100065826	-54212	4.2381e-28	-0.879904	1e-05	1.83e-22	5.14818e-21
ENSG00000185973	575	X:154485384	-414222	2.2983e-28	0.838206	1e-05	1.8645e-22	5.23448e-21
ENSG00000133706	3963	5:145544647	-17577	1.4496e-27	1.00475	1e-05	1.87e-22	5.23949e-21
ENSG00000176978	3692	9:140002989	-6641	1.9787e-27	-1.14154	1e-05	1.9983e-22	5.58768e-21
ENSG00000134056	2424	5:68550179	36591	1.0142e-27	-0.805824	1e-05	2.1492e-22	5.99742e-21
ENSG00000065457	5518	16:75669266	12067	6.3643e-28	1.10792	1e-05	2.1705e-22	6.04465e-21
ENSG00000175334	2572	11:65770545	994	6.0784e-28	0.896269	1e-05	2.2073e-22	6.13468e-21
ENSG00000123179	4039	13:50283389	17777	6.933e-28	-1.06853	1e-05	2.2817e-22	6.3288e-21
ENSG00000196151	5292	2:160141068	-2243	5.1217e-28	-1.00437	1e-05	2.3801e-22	6.58851e-21
ENSG00000188820	4274	6:116777841	-4693	4.9167e-28	-1.01728	1e-05	2.386e-22	6.5916e-21
ENSG00000112667	3614	6:43193947	-3276	4.7261e-27	-1.57132	1e-05	2.9598e-22	8.16073e-21
ENSG00000122223	4113	1:160825313	-7380	2.3232e-27	0.947442	1e-05	2.9704e-22	8.17376e-21
ENSG00000257093	3533	7:141398707	-3247	5.2455e-27	0.850501	1e-05	4.2233e-22	1.15981e-20
ENSG00000165490	4893	11:82612842	1824	1.7646e-27	-0.89843	1e-05	4.5417e-22	1.24479e-20
ENSG00000116127	2844	2:73608614	-4273	5.7319e-27	0.979945	1e-05	5.2085e-22	1.42472e-20
ENSG00000189223	3898	2:113978650	9550	1.6508e-27	-0.817644	1e-05	5.2287e-22	1.42744e-20
ENSG00000103671	3499	15:64817521	137573	2.3643e-27	1.21838	1e-05	6.4431e-22	1.7555e-20
ENSG00000158089	4512	2:31346598	-31471	4.6332e-27	-1.09273	1e-05	6.9414e-22	1.88755e-20
ENSG00000137767	3903	15:45939083	15736	8.1385e-27	1.60457	1e-05	7.0514e-22	1.91368e-20
ENSG00000197535	4254	15:52817012	-4236	7.4775e-27	1.1485	1e-05	7.4983e-22	2.03101e-20
ENSG00000242612	3830	16:468450	16623	6.5049e-27	0.889924	1e-05	7.9512e-22	2.14946e-20
ENSG00000234745	11808	6:31327895	2929	1.5085e-29	-1.04689	1e-05	8.2745e-22	2.23252e-20
ENSG00000140471	6439	15:101107428	-36008	7.3948e-27	-0.924355	1e-05	8.4676e-22	2.28017e-20
ENSG00000197780	3730	1:109608036	-10589	1.1757e-26	1.14035	1e-05	8.7985e-22	2.36467e-20
ENSG00000051620	4863	6:138729632	4963	8.4699e-27	-1.68786	1e-05	9.2971e-22	2.49383e-20
ENSG00000136045	4649	12:108103354	23844	1.024e-26	-1.0434	1e-05	9.4259e-22	2.52349e-20
ENSG00000130348	4639	6:107077502	48	7.6773e-27	-0.871545	1e-05	9.9845e-22	2.66786e-20
ENSG00000115902	4591	2:65155272	-60340	1.1731e-26	-0.956461	1e-05	1.0397e-21	2.77271e-20
ENSG00000036448	8696	8:2077072	83916	3.3937e-27	-0.892741	1e-05	1.0948e-21	2.91414e-20
ENSG00000138495	4506	3:119397847	1545	3.7027e-27	-1.35289	1e-05	1.1837e-21	3.14478e-20
ENSG00000136270	4518	7:45137759	-13888	8.2954e-27	0.950905	1e-05	1.4079e-21	3.73309e-20
ENSG00000104047	3880	15:49952940	39762	5.0906e-27	-0.862259	1e-05	1.4154e-21	3.74572e-20
ENSG00000135951	3245	2:99707307	-64121	3.8239e-27	0.926726	1e-05	1.4185e-21	3.74684e-20
ENSG00000137968	4480	1:75924113	-152689	7.9345e-27	-0.849504	1e-05	1.5355e-21	4.04827e-20
ENSG00000028528	3707	15:64411954	25631	3.1303e-27	1.43908	1e-05	1.597e-21	4.20235e-20
ENSG00000197013	6454	19:21726125	46640	2.2182e-27	1.09138	1e-05	1.6585e-21	4.35592e-20
ENSG00000138346	4775	10:70240115	8235	1.6933e-26	-1.16717	1e-05	2.3629e-21	6.194e-20
ENSG00000244291	5800	7:156436994	3645	2.0068e-26	-0.886527	1e-05	2.3853e-21	6.24104e-20
ENSG00000215837	5550	3:195618039	233071	8.104e-27	-1.0386	1e-05	2.4638e-21	6.43434e-20
ENSG00000236850	4584	22:22661318	3728	2.232e-26	0.889349	1e-05	2.6249e-21	6.84194e-20
ENSG00000152117	2735	2:132224544	-25843	2.1144e-26	-1.01657	1e-05	2.7181e-21	7.06701e-20
ENSG00000136824	5811	9:106913624	57082	1.7335e-26	0.821432	1e-05	2.7214e-21	7.06701e-20
ENSG00000103932	3736	15:41817662	-18806	1.4269e-26	-0.884392	1e-05	2.9587e-21	7.66874e-20
ENSG00000101161	3922	20:62671777	59288	1.1862e-26	1.16893	1e-05	3.0702e-21	7.94279e-20
ENSG00000185829	4401	17:44132301	-524788	9.5965e-27	1.14093	1e-05	3.2324e-21	8.34698e-20
ENSG00000110080	5497	11:126225876	340	2.9227e-26	1.48568	1e-05	3.4065e-21	8.78025e-20
ENSG00000160294	4148	21:47694357	-11855	1.0615e-26	0.915546	1e-05	3.5836e-21	9.21939e-20
ENSG00000164944	4851	8:95497388	-68370	2.6358e-26	-0.949315	1e-05	4.3008e-21	1.1044e-19
ENSG00000100147	3597	22:42234937	38253	6.1573e-27	0.851694	1e-05	4.3469e-21	1.11416e-19
ENSG00000239213	3331	3:136659724	78827	1.2541e-26	0.93806	1e-05	4.4373e-21	1.13524e-19
ENSG00000198933	3943	17:45769551	-1897	9.8396e-27	-0.841864	1e-05	4.546e-21	1.1609e-19
ENSG00000111725	4343	12:120146925	41366	6.0722e-26	1.61304	1e-05	4.6541e-21	1.18633e-19
ENSG00000138107	2795	10:104307955	45472	7.3733e-27	-0.858795	1e-05	4.9296e-21	1.25194e-19
ENSG00000213214	3517	7:143873377	-117854	7.1764e-26	-1.09491	1e-05	4.9217e-21	1.25194e-19
ENSG00000043143	3764	5:133889241	29237	2.9325e-26	-0.854776	1e-05	5.0191e-21	1.27233e-19
ENSG00000072210	2303	17:19525492	-25958	9.1995e-26	-0.995165	1e-05	5.3804e-21	1.36144e-19
ENSG00000077044	5138	2:234260879	-2275	7.1762e-26	-0.93835	1e-05	5.4398e-21	1.37394e-19
ENSG00000162174	3668	11:62112290	7369	8.8061e-26	1.20314	1e-05	5.8726e-21	1.48057e-19
ENSG00000177465	4716	14:74047516	-10895	1.6081e-26	0.921191	1e-05	5.9407e-21	1.49501e-19
ENSG00000136449	3788	17:48582276	-3470	7.4865e-26	-0.890725	1e-05	6.2315e-21	1.56535e-19
ENSG00000128039	4987	4:56217015	4738	5.4842e-26	1.22271	1e-05	6.7165e-21	1.68411e-19
ENSG00000165650	3847	10:119103471	-31508	1.676e-25	0.833867	1e-05	7.4379e-21	1.86162e-19
ENSG00000067445	1643	X:54952427	5531	2.996e-25	0.718251	1e-05	7.539e-21	1.88354e-19
ENSG00000103657	4128	15:64175305	49163	3.8943e-26	0.862811	1e-05	8.2636e-21	2.06083e-19
ENSG00000100417	3291	22:42017264	31369	1.1203e-26	1.13417	1e-05	8.4457e-21	2.10246e-19
ENSG00000078177	4813	4:40056859	-1588	5.0758e-26	0.852696	1e-05	8.475e-21	2.10598e-19
ENSG00000175575	3380	11:73611349	23604	9.464e-26	-1.8463	1e-05	8.875e-21	2.20142e-19
ENSG00000065600	4371	1:212558397	-29847	5.0985e-26	-0.862466	1e-05	9.1763e-21	2.27208e-19
ENSG00000173809	4965	19:33270891	60231	1.1975e-25	0.850367	1e-05	9.7407e-21	2.40752e-19
ENSG00000163389	4540	3:119191830	4044	4.3773e-26	1.67674	1e-05	9.9698e-21	2.45975e-19
ENSG00000198496	2948	17:41284792	7164	7.4186e-26	-0.86688	1e-05	9.9949e-21	2.46156e-19
ENSG00000255310	6834	8:10969235	1998	4.5869e-27	-0.933256	1e-05	1.0017e-20	2.46269e-19
ENSG00000188126	4102	17:73584441	301	1.2254e-25	1.66588	1e-05	1.0606e-20	2.6027e-19
ENSG00000227354	3880	13:79961144	-19301	1.4356e-25	1.57306	1e-05	1.1367e-20	2.78464e-19
ENSG00000100221	3718	22:39092524	-5038	1.2059e-25	-0.917441	1e-05	1.1782e-20	2.87615e-19
ENSG00000196653	3953	3:44762830	8694	4.1333e-26	1.05073	1e-05	1.1776e-20	2.87615e-19
ENSG00000107951	5490	10:30600226	-63152	1.8308e-25	0.882196	1e-05	1.2008e-20	2.9262e-19
ENSG00000119844	3917	2:64762465	10999	7.7821e-26	-0.892392	1e-05	1.2219e-20	2.97239e-19
ENSG00000182397	6240	15:100340484	-6649	1.1228e-25	1.20987	1e-05	1.2993e-20	3.155e-19
ENSG00000063761	5356	14:78359185	92758	6.9168e-26	-0.828929	1e-05	1.3472e-20	3.26568e-19
ENSG00000117505	3429	1:93817946	6500	1.5261e-25	-0.891031	1e-05	1.4717e-20	3.56111e-19
ENSG00000145882	4301	5:148734465	-3106	2.2983e-25	0.925913	1e-05	1.5932e-20	3.84835e-19
ENSG00000204920	5057	19:44488352	16337	1.3088e-25	-1.57826	1e-05	1.631e-20	3.93277e-19
ENSG00000196458	3043	12:133519141	-13752	9.2659e-26	1.02208	1e-05	1.6482e-20	3.96746e-19
ENSG00000116883	2738	1:36712033	-77303	3.7225e-25	0.872987	1e-05	1.6626e-20	3.99524e-19
ENSG00000227627	6025	6:153320726	15840	2.0498e-25	1.03938	1e-05	1.6908e-20	4.05599e-19
ENSG00000152778	4782	10:91178804	4460	2.385e-25	-1.01416	1e-05	1.7311e-20	4.14526e-19
ENSG00000198015	4719	12:93859952	-1313	2.1199e-25	0.810841	1e-05	1.8275e-20	4.36874e-19
ENSG00000133789	4820	11:9641847	-43778	7.6524e-26	0.896287	1e-05	1.8853e-20	4.49914e-19
ENSG00000171793	4456	1:41642284	197276	1.5742e-25	1.29701	1e-05	1.9464e-20	4.63578e-19
ENSG00000242110	4747	5:34012492	4271	1.6457e-25	0.897437	1e-05	1.9493e-20	4.63578e-19
ENSG00000054983	4527	14:88459448	-562	2.7542e-25	-1.15268	1e-05	2.2863e-20	5.42786e-19
ENSG00000087263	4804	16:56491662	6259	2.9163e-25	-0.854939	1e-05	2.336e-20	5.53633e-19
ENSG00000021355	5069	6:2937490	95249	3.7671e-25	1.00206	1e-05	2.5319e-20	5.99036e-19
ENSG00000067141	2997	15:73437221	93169	1.0343e-25	-0.882004	1e-05	2.5423e-20	6.00484e-19
ENSG00000112977	5034	5:10690749	-70636	3.0918e-25	-0.836154	1e-05	2.5672e-20	6.05326e-19
ENSG00000140391	3837	15:77376183	-144	6.3181e-26	0.845805	1e-05	2.6028e-20	6.12678e-19
ENSG00000145386	4787	4:122722693	-22395	2.6709e-25	-0.878269	1e-05	2.8429e-20	6.68067e-19
ENSG00000140534	4866	15:90193781	75067	6.3542e-25	0.928731	1e-05	2.9033e-20	6.81104e-19
ENSG00000164733	4698	8:11718528	-8430	4.0457e-26	-0.853091	1e-05	3.0647e-20	7.1773e-19
ENSG00000182551	5808	2:3519739	-3769	4.4017e-25	0.951315	1e-05	3.296e-20	7.70616e-19
ENSG00000049239	3340	1:9291666	-3169	4.211e-25	-0.901069	1e-05	3.4174e-20	7.97641e-19
ENSG00000171421	6829	5:1822283	20802	4.0279e-25	0.979938	1e-05	3.5592e-20	8.29351e-19
ENSG00000160828	1693	7:74358919	52187	1.0236e-24	-1.10138	1e-05	3.5736e-20	8.31288e-19
ENSG00000101181	6120	20:60776275	18189	5.8643e-25	0.862999	1e-05	3.7982e-20	8.82055e-19
ENSG00000111666	4272	12:102086805	-3921	3.7708e-25	0.951597	1e-05	3.8706e-20	8.97372e-19
ENSG00000228451	6069	8:26260910	20440	2.575e-25	-1.26537	1e-05	3.8781e-20	8.976e-19
ENSG00000229255	2787	1:248845458	196672	1.9996e-25	-1.35383	1e-05	4.175e-20	9.64713e-19
ENSG00000137288	7740	6:33677556	-1949	9.471e-26	-0.881656	1e-05	4.2468e-20	9.79673e-19
ENSG00000188191	3728	7:833003	65715	2.0155e-25	-1.15582	1e-05	4.3305e-20	9.9731e-19
ENSG00000134318	5720	2:11500314	11857	5.4332e-25	0.901368	1e-05	4.5623e-20	1.04895e-18
ENSG00000113721	4412	5:149537194	1758	9.797e-25	-0.873582	1e-05	4.8186e-20	1.10603e-18
ENSG00000256269	4246	11:118952371	-3206	6.2247e-25	0.828568	1e-05	4.9081e-20	1.12473e-18
ENSG00000095794	3698	10:35496730	81010	1.0148e-24	-0.853836	1e-05	5.6581e-20	1.29443e-18
ENSG00000183281	1749	2:87303060	54084	3.4822e-25	1.02234	1e-05	5.6991e-20	1.30168e-18
ENSG00000227486	2165	X:55894824	-39733	8.8554e-25	0.72408	1e-05	5.9041e-20	1.34628e-18
ENSG00000149679	5902	20:60980470	-1872	8.3053e-25	0.96522	1e-05	6.1023e-20	1.38918e-18
ENSG00000099290	2261	10:51796962	-30687	1.1831e-24	-0.967215	1e-05	6.2976e-20	1.43128e-18
ENSG00000141580	3550	17:80607830	1400	7.0134e-25	0.852648	1e-05	6.5701e-20	1.49077e-18
ENSG00000100592	4536	14:59694643	39278	2.9147e-25	0.953079	1e-05	6.6741e-20	1.51189e-18
ENSG00000164924	3867	8:101937455	-28162	1.628e-24	-0.885421	1e-05	6.9183e-20	1.56464e-18
ENSG00000183891	5216	2:20100988	-760	7.1309e-25	1.40499	1e-05	6.9467e-20	1.56851e-18
ENSG00000189171	3686	1:153618766	12197	1.3391e-24	-0.865725	1e-05	7.3857e-20	1.66491e-18
ENSG00000196371	4113	11:94336431	59413	1.5083e-24	0.845257	1e-05	7.5221e-20	1.69291e-18
ENSG00000173992	2277	11:66348503	-11790	6.1822e-25	0.844375	1e-05	7.7178e-20	1.73131e-18
ENSG00000109133	5389	4:41965056	27918	5.6259e-25	1.66599	1e-05	7.716e-20	1.73131e-18
ENSG00000188042	6063	2:235199587	-206111	1.6311e-24	0.860632	1e-05	7.8777e-20	1.76432e-18
ENSG00000140905	7040	16:81128014	-1995	6.7969e-25	-1.7656	1e-05	8.3576e-20	1.86878e-18
ENSG00000125618	3918	2:113978650	-57878	4.1243e-25	-0.788639	1e-05	8.5594e-20	1.91081e-18
ENSG00000137411	13217	6:30882203	6183	3.747e-27	0.902027	1e-05	8.755e-20	1.95133e-18
ENSG00000132388	5026	17:4280958	11034	1.742e-24	0.858429	1e-05	8.9567e-20	1.99308e-18
ENSG00000224557	10915	6:33082907	2678	7.0464e-26	-1.01855	1e-05	8.98e-20	1.99505e-18
ENSG00000197043	4839	5:150535262	-2182	1.347e-24	0.954488	1e-05	9.2344e-20	2.04828e-18
ENSG00000138035	5324	2:55908317	-12729	1.8977e-25	-0.88874	1e-05	9.9533e-20	2.20422e-18
ENSG00000141759	3528	18:77755819	-38131	6.663e-25	-1.04588	1e-05	1.0808e-19	2.38958e-18
ENSG00000158717	6192	16:88768098	-4732	5.2625e-25	-1.06969	1e-05	1.112e-19	2.45478e-18
ENSG00000110906	3595	12:109894802	-20548	1.0483e-24	-1.46225	1e-05	1.1275e-19	2.4849e-18
ENSG00000254860	4848	11:9008674	22451	5.917e-25	1.01615	1e-05	1.1474e-19	2.52476e-18
ENSG00000143198	4751	1:165599460	-639	2.8831e-24	-0.842145	1e-05	1.1658e-19	2.56133e-18
ENSG00000130768	2558	1:28244105	-17400	1.9711e-24	-0.834656	1e-05	1.4305e-19	3.13787e-18
ENSG00000177685	5066	11:827713	1568	1.5592e-24	1.06133	1e-05	1.438e-19	3.14935e-18
ENSG00000196704	4287	17:66244578	862	2.8646e-24	-0.853047	1e-05	1.5022e-19	3.28469e-18
ENSG00000171045	5728	8:143485617	1015	1.9039e-24	-1.20072	1e-05	1.5641e-19	3.41456e-18
ENSG00000171084	5515	3:125555436	-80028	1.5879e-24	1.0576	1e-05	1.5679e-19	3.41757e-18
ENSG00000107771	6047	10:86090143	1800	1.6924e-24	-1.24489	1e-05	1.6012e-19	3.48465e-18
ENSG00000180902	3589	2:242697998	24003	1.074e-24	-0.99294	1e-05	1.8832e-19	4.09192e-18
ENSG00000181396	4234	17:80381357	4843	1.9659e-24	-0.975015	1e-05	1.9861e-19	4.30876e-18
ENSG00000131435	3059	5:131594628	1263	1.5438e-24	-0.918767	1e-05	2.0555e-19	4.45221e-18
ENSG00000100023	4455	22:22025476	18916	4.0306e-24	0.849787	1e-05	2.1427e-19	4.63401e-18
ENSG00000125775	5750	20:1305721	-4163	4.8346e-24	-0.874333	1e-05	2.1994e-19	4.74906e-18
ENSG00000087008	5029	4:8378332	-64119	2.5222e-24	0.847564	1e-05	2.372e-19	5.1138e-18
ENSG00000137501	4592	11:85498447	-23738	6.1871e-25	0.948414	1e-05	2.4562e-19	5.28724e-18
ENSG00000260303	3580	4:146936847	-41068	5.0701e-24	0.852002	1e-05	2.4675e-19	5.30321e-18
ENSG00000103227	5815	16:1020874	-10445	3.3827e-24	1.33405	1e-05	2.4855e-19	5.33366e-18
ENSG00000105771	5169	19:44235517	-23626	3.2853e-24	1.08492	1e-05	2.7397e-19	5.87004e-18
ENSG00000247796	5370	5:52399103	-6570	2.0039e-24	0.865026	1e-05	2.868e-19	6.13531e-18
ENSG00000124588	5238	6:3003970	15748	5.9878e-24	-1.00112	1e-05	3.099e-19	6.61942e-18
ENSG00000197932	1038	X:154786702	672066	1.1393e-24	0.754685	1e-05	3.1789e-19	6.77945e-18
ENSG00000149089	5163	11:34967328	29281	7.9122e-24	-0.796601	1e-05	3.2606e-19	6.94316e-18
ENSG00000128408	5863	22:45809624	51	5.546e-24	-0.817702	1e-05	3.6021e-19	7.65839e-18
ENSG00000132003	4225	19:13907805	1530	1.0753e-23	1.09394	1e-05	3.6263e-19	7.69819e-18
ENSG00000116954	4038	1:39325063	-433	6.8307e-24	0.858912	1e-05	3.7235e-19	7.89225e-18
ENSG00000135318	5005	6:86136407	-23403	1.3683e-24	-1.17773	1e-05	3.7819e-19	8.00378e-18
ENSG00000066379	10604	6:29980190	-46487	1.2605e-25	1.50661	1e-05	4.0899e-19	8.6426e-18
ENSG00000167642	4085	19:38753676	19000	3.3472e-24	0.943451	1e-05	4.1093e-19	8.67018e-18
ENSG00000108384	3012	17:56600244	-169691	9.7033e-24	1.0553	1e-05	4.5921e-19	9.67412e-18
ENSG00000164111	4984	4:122622119	3850	5.6631e-24	-0.829232	1e-05	4.6021e-19	9.68056e-18
ENSG00000165832	3990	10:116733575	35622	1.2211e-23	0.832859	1e-05	4.785e-19	1.005e-17
ENSG00000119723	4310	14:74339338	-77292	3.2594e-24	-1.1896	1e-05	5.1045e-19	1.07047e-17
ENSG00000130956	3582	9:99255608	43124	6.8882e-24	1.0861	1e-05	5.8963e-19	1.23465e-17
ENSG00000120539	5298	10:27445574	1820	8.149e-24	0.824728	1e-05	6.3251e-19	1.32244e-17
ENSG00000135596	3954	6:109800691	13519	9.9934e-24	-0.893004	1e-05	6.4854e-19	1.35392e-17
ENSG00000101158	4278	20:57564695	8431	1.5975e-23	-1.50023	1e-05	6.6342e-19	1.38289e-17
ENSG00000188227	3680	19:38017173	19331	2.7142e-24	1.08991	1e-05	6.6718e-19	1.38864e-17
ENSG00000117533	4921	1:171706706	-4682	8.5867e-24	1.01732	1e-05	6.7121e-19	1.39493e-17
ENSG00000152213	4110	13:50194394	-8042	5.5271e-24	-0.953246	1e-05	6.8351e-19	1.41837e-17
ENSG00000122335	5438	6:158572975	-16338	6.3558e-24	1.18145	1e-05	6.8967e-19	1.42901e-17
ENSG00000230312	1496	X:103289765	107085	1.0578e-23	-0.701794	1e-05	6.9217e-19	1.43204e-17
ENSG00000125319	3677	17:42254281	35006	4.0291e-24	-0.88652	1e-05	7.2973e-19	1.5075e-17
ENSG00000136371	5270	15:80185687	-4035	8.589e-24	-1.05756	1e-05	7.6543e-19	1.57887e-17
ENSG00000226742	3677	18:77723832	-730	5.1122e-24	1.04083	1e-05	7.9321e-19	1.63133e-17
ENSG00000164904	4924	5:125904970	-26141	7.2553e-24	1.36448	1e-05	7.9275e-19	1.63133e-17
ENSG00000101574	6163	18:2533130	-38379	1.582e-23	0.843223	1e-05	8.0475e-19	1.6526e-17
ENSG00000113318	4806	5:79951133	665	6.801e-24	-0.831828	1e-05	8.0769e-19	1.65619e-17
ENSG00000111816	4195	6:116391259	9337	4.5623e-24	-0.806281	1e-05	8.1213e-19	1.66282e-17
ENSG00000168803	2064	15:43610672	-12201	9.811e-24	-1.21371	1e-05	8.6801e-19	1.77462e-17
ENSG00000166938	4788	15:66604032	18476	1.2635e-23	-0.860093	1e-05	8.9105e-19	1.81902e-17
ENSG00000107959	6678	10:3220859	5855	1.8556e-23	0.903141	1e-05	9.6951e-19	1.9763e-17
ENSG00000110880	4855	12:109157655	32282	1.5888e-23	-0.856404	1e-05	9.7211e-19	1.97644e-17
ENSG00000096996	4893	19:18179973	-29782	1.7682e-23	-1.04652	1e-05	9.7244e-19	1.97644e-17
ENSG00000184227	4709	14:74041748	37929	7.2944e-24	0.923269	1e-05	1.02e-18	2.07014e-17
ENSG00000248044	3805	5:37053976	177216	9.1597e-24	0.808942	1e-05	1.0597e-18	2.14744e-17
ENSG00000111696	5153	12:104235023	47	1.4769e-23	0.987822	1e-05	1.0726e-18	2.17043e-17
ENSG00000127554	4745	16:2037595	3386	1.4974e-23	1.07696	1e-05	1.1625e-18	2.34887e-17
ENSG00000142207	5023	21:33686548	-78788	1.4157e-23	1.34671	1e-05	1.1726e-18	2.36594e-17
ENSG00000153406	5198	16:4521464	-24301	1.5042e-23	-1.78406	1e-05	1.1955e-18	2.4086e-17
ENSG00000176014	5189	18:12319033	11364	1.9763e-23	-1.23498	1e-05	1.2006e-18	2.41542e-17
ENSG00000242086	5551	3:195742905	357971	1.2144e-23	0.90865	1e-05	1.219e-18	2.44883e-17
ENSG00000226124	3161	2:200620763	-95134	8.9276e-24	-0.867791	1e-05	1.225e-18	2.45718e-17
ENSG00000035499	3280	5:59974098	-21920	7.4204e-24	-0.815557	1e-05	1.2294e-18	2.46256e-17
ENSG00000167220	4338	18:44719946	43054	1.8973e-23	1.72408	1e-05	1.247e-18	2.49422e-17
ENSG00000236296	3793	4:144462513	-18113	2.8137e-23	-1.03558	1e-05	1.2684e-18	2.53332e-17
ENSG00000205861	7475	13:24467342	4313	1.9035e-23	-0.818115	1e-05	1.281e-18	2.55472e-17
ENSG00000259472	2355	15:82427605	-755324	6.3385e-24	0.81746	1e-05	1.2941e-18	2.57727e-17
ENSG00000095209	4478	9:108456726	-100	2.6206e-23	0.868727	1e-05	1.3002e-18	2.58554e-17
ENSG00000253633	5010	8:103545983	5014	2.0021e-23	-0.831417	1e-05	1.3134e-18	2.60812e-17
ENSG00000148110	4274	9:97085638	-51196	1.8221e-23	-0.846581	1e-05	1.4084e-18	2.79287e-17
ENSG00000134759	3843	18:33722425	13017	2.5177e-23	0.892541	1e-05	1.4755e-18	2.92164e-17
ENSG00000108264	3363	17:35831705	64739	3.0759e-23	-0.84707	1e-05	1.4945e-18	2.95511e-17
ENSG00000225648	3085	7:72251037	-48968	1.2363e-23	-0.899402	1e-05	1.5268e-18	3.01467e-17
ENSG00000065413	3152	2:197855152	-320746	2.2851e-23	-1.05958	1e-05	1.5347e-18	3.02588e-17
ENSG00000140575	4989	15:91009484	78033	3.4162e-23	0.860288	1e-05	1.6142e-18	3.17813e-17
ENSG00000147419	5382	8:27631630	1459	2.238e-23	-0.828717	1e-05	1.6315e-18	3.20757e-17
ENSG00000110435	5163	11:34901878	-35499	4.4961e-23	-0.811511	1e-05	1.6564e-18	3.25191e-17
ENSG00000154813	4973	3:16328356	21876	2.2874e-23	0.819523	1e-05	1.664e-18	3.26218e-17
ENSG00000144741	5187	3:66354911	235625	1.7399e-23	-0.840401	1e-05	1.7228e-18	3.37278e-17
ENSG00000089685	5879	17:76214980	4712	5.6731e-23	-0.869204	1e-05	1.8124e-18	3.5431e-17
ENSG00000167965	4519	16:2255763	1513	2.7082e-23	1.5539	1e-05	1.8906e-18	3.68559e-17
ENSG00000131711	3288	5:71390474	-12588	2.0298e-23	-0.811034	1e-05	1.8905e-18	3.68559e-17
ENSG00000111321	4508	12:6497260	13048	1.0522e-22	-0.903613	1e-05	1.9307e-18	3.7532e-17
ENSG00000133103	5085	13:40215836	-13929	5.8686e-23	0.871745	1e-05	1.9285e-18	3.7532e-17
ENSG00000104972	5902	19:55135311	49964	5.1228e-23	0.809375	1e-05	2.2143e-18	4.29838e-17
ENSG00000180817	6403	10:71971403	-22265	4.3345e-23	-1.61538	1e-05	2.2218e-18	4.30697e-17
ENSG00000228672	2335	5:138762998	32112	7.3796e-23	0.880049	1e-05	2.225e-18	4.30724e-17
ENSG00000131238	4179	1:40509166	-54210	2.9302e-23	-0.942389	1e-05	2.2892e-18	4.42527e-17
ENSG00000178921	4388	17:8167600	16663	5.3565e-23	-0.954835	1e-05	2.3483e-18	4.52969e-17
ENSG00000183323	2216	5:68596899	-31738	4.4729e-23	-0.775219	1e-05	2.3498e-18	4.52969e-17
ENSG00000157823	4770	15:90420673	-16902	5.3026e-23	-0.907609	1e-05	2.3587e-18	4.54052e-17
ENSG00000225733	4383	3:14988060	-1872	4.974e-23	0.924207	1e-05	2.4352e-18	4.68124e-17
ENSG00000179979	4856	4:1331350	-53991	2.8627e-23	1.22886	1e-05	2.5956e-18	4.9827e-17
ENSG00000106049	4403	7:27666382	-36233	2.8567e-23	-0.935477	1e-05	2.6476e-18	5.07549e-17
ENSG00000127418	4524	4:1000450	-3275	3.0477e-23	-0.830188	1e-05	2.7592e-18	5.28215e-17
ENSG00000102743	3970	13:41374328	10779	7.0266e-23	0.80647	1e-05	3.1382e-18	5.99946e-17
ENSG00000125703	4843	1:63322561	72754	4.9057e-23	0.795149	1e-05	3.178e-18	6.06709e-17
ENSG00000132436	4692	7:50515627	-2462	6.9945e-23	0.791196	1e-05	3.4011e-18	6.48413e-17
ENSG00000123360	4110	12:54952742	9607	1.009e-22	-0.976088	1e-05	3.4636e-18	6.59422e-17
ENSG00000185019	5263	20:3132828	-8015	6.6071e-23	0.783129	1e-05	3.5459e-18	6.74161e-17
ENSG00000072756	7011	3:3180706	12105	5.4339e-23	1.0864	1e-05	3.6721e-18	6.97199e-17
ENSG00000236935	2889	11:64052447	-44530	6.5181e-23	0.867375	1e-05	3.9163e-18	7.42549e-17
ENSG00000239445	5460	3:98434493	-17003	5.3328e-23	-0.766189	1e-05	4.3582e-18	8.25204e-17
ENSG00000155158	5697	9:15295073	-12286	5.9958e-23	-0.82201	1e-05	4.4251e-18	8.36724e-17
ENSG00000109814	5201	4:39529146	-786	5.2891e-23	0.868813	1e-05	4.8256e-18	9.11208e-17
ENSG00000197128	5030	19:57960763	-28176	1.0548e-22	0.812152	1e-05	5.1462e-18	9.70073e-17
ENSG00000142686	2328	1:36195809	10735	1.9345e-22	-1.37676	1e-05	5.1514e-18	9.70073e-17
ENSG00000171617	4647	5:73785215	-152035	1.5371e-22	0.843274	1e-05	5.3126e-18	9.99063e-17
ENSG00000101638	4397	18:44342705	3484	1.0342e-22	-0.770894	1e-05	5.3747e-18	1.00938e-16
ENSG00000139998	4068	14:65444254	4759	8.6093e-23	0.93069	1e-05	5.7289e-18	1.07443e-16
ENSG00000175061	3369	17:16341867	-270	1.5631e-22	0.881739	1e-05	6.2231e-18	1.16554e-16
ENSG00000213366	4115	1:110229787	19142	1.8623e-22	-0.999839	1e-05	6.3173e-18	1.18159e-16
ENSG00000154767	5044	3:14189340	-30944	1.179e-22	0.799589	1e-05	6.387e-18	1.19302e-16
ENSG00000161036	3642	7:102115646	10269	8.0025e-23	-1.0034	1e-05	6.5085e-18	1.21407e-16
ENSG00000171476	5594	4:57510518	-37548	8.5922e-23	0.785837	1e-05	6.5344e-18	1.21727e-16
ENSG00000128915	4696	15:60770850	-510	1.5522e-22	-0.858619	1e-05	6.5808e-18	1.22426e-16
ENSG00000247572	4159	5:80543426	-53954	7.358e-23	1.0171	1e-05	6.7702e-18	1.2578e-16
ENSG00000112874	3765	5:102890774	-7721	9.7798e-23	-1.17135	1e-05	6.8176e-18	1.2649e-16
ENSG00000075239	4295	11:108057430	65186	1.0857e-22	-0.806109	1e-05	7.3206e-18	1.35642e-16
ENSG00000100883	4820	14:35424813	-26351	1.1225e-22	-0.791273	1e-05	7.3884e-18	1.36696e-16
ENSG00000228696	4336	17:44132301	-306830	8.1663e-23	1.06305	1e-05	7.4011e-18	1.36696e-16
ENSG00000071967	4476	2:172383988	5230	1.1135e-22	0.830103	1e-05	7.4071e-18	1.36696e-16
ENSG00000100299	3016	22:51063477	-3131	8.7073e-23	-1.64793	1e-05	7.5484e-18	1.39118e-16
ENSG00000119599	5033	14:73393391	350	9.1598e-23	0.905654	1e-05	7.603e-18	1.39937e-16
ENSG00000174123	5336	4:38806851	22239	1.6215e-22	0.95709	1e-05	7.6168e-18	1.40005e-16
ENSG00000146856	4843	7:134718405	47145	1.4461e-22	-0.815566	1e-05	8.2193e-18	1.50879e-16
ENSG00000165487	5401	13:22145060	-33294	2.7829e-22	-0.985485	1e-05	8.4124e-18	1.5422e-16
ENSG00000138031	3412	2:25137323	-5386	1.193e-22	-0.829835	1e-05	8.6426e-18	1.58231e-16
ENSG00000224905	3926	21:15476890	77147	1.4806e-22	-0.852382	1e-05	9.4103e-18	1.72058e-16
ENSG00000112357	3257	6:137191825	48107	4.9544e-22	-1.13889	1e-05	9.9385e-18	1.81477e-16
ENSG00000188596	5426	12:96886051	2701	2.0096e-22	1.19031	1e-05	1.01e-17	1.84184e-16
ENSG00000126432	2891	11:64078943	-6618	2.2696e-22	-1.53537	1e-05	1.0435e-17	1.90035e-16
ENSG00000171469	4903	19:9715431	-16645	2.8745e-22	-1.29073	1e-05	1.0637e-17	1.93463e-16
ENSG00000260336	4151	7:100739682	2353	1.4816e-22	0.821889	1e-05	1.2789e-17	2.32305e-16
ENSG00000170542	5164	6:2898596	-4919	3.8794e-22	0.948363	1e-05	1.2877e-17	2.33595e-16
ENSG00000105497	6425	19:52064477	-10075	3.583e-22	0.924122	1e-05	1.3244e-17	2.39937e-16
ENSG00000143387	2867	1:150729793	-51007	2.8226e-22	-0.824108	1e-05	1.3633e-17	2.46667e-16
ENSG00000224429	5459	13:21900327	-22534	4.5726e-22	0.906057	1e-05	1.3731e-17	2.48112e-16
ENSG00000197119	4575	14:100763954	-8931	3.5363e-22	0.793559	1e-05	1.3791e-17	2.48866e-16
ENSG00000198894	5710	14:77588603	24162	2.4756e-22	0.865664	1e-05	1.4278e-17	2.57318e-16
ENSG00000178971	4387	17:8131223	-20140	3.7497e-22	-0.972937	1e-05	1.4397e-17	2.59124e-16
ENSG00000123685	4248	1:212875057	1729	2.7069e-22	0.877958	1e-05	1.4614e-17	2.62699e-16
ENSG00000177000	4212	1:11872320	5342	4.3534e-22	1.22589	1e-05	1.4974e-17	2.6881e-16
ENSG00000144895	4204	3:150292771	28305	2.8898e-22	1.05529	1e-05	1.5975e-17	2.8641e-16
ENSG00000139899	5139	14:24901433	1272	4.2221e-22	-1.51986	1e-05	1.6754e-17	2.99986e-16
ENSG00000186226	3893	1:152758656	-35	4.738e-22	1.09964	1e-05	1.746e-17	3.12231e-16
ENSG00000166548	3230	16:66583647	-2801	3.4921e-22	1.28251	1e-05	1.7544e-17	3.12919e-16
ENSG00000182472	4563	19:39210593	-49952	3.4813e-22	-0.871312	1e-05	1.7536e-17	3.12919e-16
ENSG00000185065	4540	22:19457743	22326	4.4462e-22	-1.0517	1e-05	1.8013e-17	3.20871e-16
ENSG00000173209	3512	2:61486628	82074	1.2874e-22	0.790811	1e-05	1.8371e-17	3.26824e-16
ENSG00000188611	2171	10:52533892	525521	7.7363e-22	0.977475	1e-05	1.8816e-17	3.34311e-16
ENSG00000188846	3545	3:40531533	32749	6.3515e-22	0.827691	1e-05	1.9047e-17	3.37994e-16
ENSG00000197728	2900	12:56435929	291	7.9216e-22	-0.777688	1e-05	1.9343e-17	3.428e-16
ENSG00000184117	3772	22:30043563	66236	1.8155e-22	0.807852	1e-05	1.9899e-17	3.522e-16
ENSG00000169131	5603	5:178157809	105	3.9952e-22	0.864578	1e-05	2.0373e-17	3.60138e-16
ENSG00000160188	6755	21:43897026	-19439	4.6539e-22	-0.840707	1e-05	2.0906e-17	3.6908e-16
ENSG00000154328	4766	8:11643803	16654	6.4798e-23	0.958149	1e-05	2.1156e-17	3.73026e-16
ENSG00000169857	5370	15:34333001	1623	6.2688e-22	0.910503	1e-05	2.2102e-17	3.89198e-16
ENSG00000179889	2626	16:15129940	61491	3.5244e-22	0.809324	1e-05	2.2735e-17	3.99841e-16
ENSG00000227403	3403	2:162107295	6044	4.25e-22	-0.892168	1e-05	2.316e-17	4.06799e-16
ENSG00000145730	4180	5:102287496	197810	4.5988e-22	-0.817623	1e-05	2.5578e-17	4.48696e-16
ENSG00000232098	2601	19:58943252	23400	4.6313e-22	0.93156	1e-05	2.7268e-17	4.77734e-16
ENSG00000163931	3616	3:53289634	-435	4.3675e-22	-1.06002	1e-05	2.7402e-17	4.79483e-16
ENSG00000144026	792	2:95901265	70106	3.8741e-22	0.858665	1e-05	2.8267e-17	4.93994e-16
ENSG00000172270	3817	19:584051	12753	6.8478e-22	1.43436	1e-05	2.8377e-17	4.95283e-16
ENSG00000166037	3923	11:95608588	85458	1.0636e-21	0.843075	1e-05	2.877e-17	5.01517e-16
ENSG00000117133	4651	1:84955233	10290	4.5804e-22	-1.90029	1e-05	2.917e-17	5.07858e-16
ENSG00000144401	4254	2:208468472	-22181	7.1167e-22	1.04208	1e-05	3.1485e-17	5.47474e-16
ENSG00000171115	4374	7:150139639	-8080	1.2759e-21	0.850194	1e-05	3.3434e-17	5.80627e-16
ENSG00000133466	4927	22:37596396	970	1.3632e-21	-0.754397	1e-05	4.09e-17	7.09393e-16
ENSG00000107020	4802	9:5381870	-56009	6.9215e-22	-0.807582	1e-05	4.1178e-17	7.13321e-16
ENSG00000198794	2902	15:75325858	76297	9.4888e-22	1.50184	1e-05	4.1667e-17	7.20889e-16
ENSG00000127561	4730	16:2038513	-1149	8.4856e-22	1.01284	1e-05	4.1814e-17	7.2244e-16
ENSG00000178904	4790	19:32987653	91203	1.3908e-21	1.04549	1e-05	4.1861e-17	7.2244e-16
ENSG00000134697	4088	1:38057954	-3583	1.5718e-21	0.784432	1e-05	4.2818e-17	7.38044e-16
ENSG00000159110	4054	21:34626854	24647	9.4099e-22	0.841676	1e-05	4.3134e-17	7.42551e-16
ENSG00000157653	4963	9:116213241	40906	1.2873e-21	-1.41173	1e-05	4.4348e-17	7.62508e-16
ENSG00000166452	4844	11:8976090	43403	6.0904e-22	-0.838347	1e-05	4.6102e-17	7.91678e-16
ENSG00000184515	2063	X:101416588	5558	7.0489e-22	0.623359	1e-05	4.6292e-17	7.93961e-16
ENSG00000197980	4209	3:156547990	4719	1.0714e-21	0.964374	1e-05	4.6916e-17	8.03669e-16
ENSG00000160293	6398	9:136817957	-39770	1.5616e-21	0.927275	1e-05	4.7442e-17	8.11671e-16
ENSG00000180385	4733	3:10027641	-937	1.5274e-21	0.997347	1e-05	4.7981e-17	8.1989e-16
ENSG00000115364	5169	2:75927536	53626	9.3518e-22	-0.940064	1e-05	4.8778e-17	8.32479e-16
ENSG00000127952	2908	7:75667901	-9422	6.1273e-22	1.25091	1e-05	5.051e-17	8.60966e-16
ENSG00000132256	7120	11:5691191	-268659	1.7257e-21	1.09265	1e-05	5.1996e-17	8.85213e-16
ENSG00000130489	3260	22:50961169	-3700	6.3262e-22	-1.05119	1e-05	5.2602e-17	8.94419e-16
ENSG00000170074	3963	5:177138298	-72102	1.3712e-21	1.29483	1e-05	5.4024e-17	9.17475e-16
ENSG00000132170	4831	3:12351583	22715	1.4368e-21	0.836383	1e-05	5.8759e-17	9.96678e-16
ENSG00000127220	5004	19:17448660	27614	1.7378e-21	-0.870301	1e-05	5.9709e-17	1.01154e-15
ENSG00000230628	5040	1:234815661	-16240	2.3919e-21	-0.774049	1e-05	6.2337e-17	1.05478e-15
ENSG00000230521	10060	6:29832966	-23080	4.7147e-23	-0.806331	1e-05	6.4299e-17	1.08532e-15
ENSG00000177570	4339	8:119633261	-974	1.6716e-21	-1.47501	1e-05	6.4222e-17	1.08532e-15
ENSG00000103510	1936	16:31126321	-755	1.2295e-21	0.896823	1e-05	6.5108e-17	1.09763e-15
ENSG00000204650	4446	17:44364573	666878	5.9313e-22	1.22371	1e-05	6.6841e-17	1.12548e-15
ENSG00000167272	4303	12:120894685	-124517	1.2484e-21	0.98315	1e-05	6.8461e-17	1.15135e-15
ENSG00000196584	5252	7:152367616	-5635	2.6468e-21	0.914739	1e-05	7.0589e-17	1.18571e-15
ENSG00000116260	5086	1:180123585	-385	1.1651e-21	1.047	1e-05	7.6277e-17	1.2797e-15
ENSG00000074696	3669	15:65743627	-79130	2.3218e-21	-0.912922	1e-05	7.6379e-17	1.27986e-15
ENSG00000173409	5067	1:231101943	-12785	1.5028e-21	-1.12525	1e-05	7.8088e-17	1.30691e-15
ENSG00000123130	3352	X:23761386	-23207	2.3919e-21	0.69147	1e-05	8.0261e-17	1.34165e-15
ENSG00000144115	1741	2:88435235	-34601	1.5077e-21	1.00511	1e-05	8.3643e-17	1.39651e-15
ENSG00000145476	6052	4:187112629	-46	2.3296e-21	-0.897591	1e-05	8.7078e-17	1.4521e-15
ENSG00000135821	4261	1:182340591	-20751	1.544e-21	0.784576	1e-05	9.0791e-17	1.5122e-15
ENSG00000246067	5050	11:82799775	16666	1.8565e-21	-0.998671	1e-05	9.3147e-17	1.54958e-15
ENSG00000184465	5722	6:170155925	53765	1.575e-21	-1.4599	1e-05	9.4682e-17	1.57323e-15
ENSG00000134627	4113	11:94339088	62081	4.0904e-21	0.781891	1e-05	9.5697e-17	1.58818e-15
ENSG00000116406	3400	1:184663898	-60150	4.875e-21	-0.764499	1e-05	9.608e-17	1.59263e-15
ENSG00000047849	1629	3:48030351	-100419	2.423e-21	0.812006	1e-05	1.0164e-16	1.68269e-15
ENSG00000104518	4199	8:144649650	14272	2.2896e-21	0.901782	1e-05	1.0415e-16	1.72225e-15
ENSG00000101624	4993	18:12689013	-13764	2.5817e-21	0.825674	1e-05	1.0925e-16	1.80438e-15
ENSG00000106404	4278	7:100897350	15248	1.565e-21	1.61035	1e-05	1.1036e-16	1.82053e-15
ENSG00000156931	4380	3:184529990	58	2.679e-21	0.849088	1e-05	1.1622e-16	1.91497e-15
ENSG00000023228	4238	2:207002559	-21769	2.3518e-21	-0.802369	1e-05	1.18e-16	1.94204e-15
ENSG00000146409	4408	6:133118491	-1211	3.111e-21	-1.197	1e-05	1.2272e-16	2.01737e-15
ENSG00000128928	3770	15:40703114	5427	4.2841e-21	-1.27497	1e-05	1.2711e-16	2.08695e-15
ENSG00000165410	5004	14:35181786	-2244	3.0546e-21	1.05527	1e-05	1.3593e-16	2.22909e-15
ENSG00000187824	5221	17:10633358	-276	6.8165e-21	0.764953	1e-05	1.406e-16	2.30306e-15
ENSG00000003393	3177	2:202604080	-41833	2.7857e-21	-1.17944	1e-05	1.5009e-16	2.45552e-15
ENSG00000257815	5423	12:70636829	-312	2.8928e-21	1.06909	1e-05	1.5653e-16	2.55795e-15
ENSG00000136051	5225	12:105572429	71326	4.8251e-21	0.920594	1e-05	1.6081e-16	2.62476e-15
ENSG00000205821	4916	17:2318550	-182	7.5171e-21	-0.900401	1e-05	1.6431e-16	2.67865e-15
ENSG00000189306	4789	22:42917813	2004	1.995e-21	-1.06317	1e-05	1.6501e-16	2.68691e-15
ENSG00000162817	4596	1:220868627	5439	3.0075e-21	1.37637	1e-05	1.6869e-16	2.74362e-15
ENSG00000110042	3564	11:58970528	31624	7.3085e-21	-1.19727	1e-05	1.7153e-16	2.78649e-15
ENSG00000090372	4163	19:47221129	-29123	4.7094e-21	0.855049	1e-05	1.7432e-16	2.82861e-15
ENSG00000223745	3429	1:93622789	-188794	5.3544e-21	0.960376	1e-05	1.7503e-16	2.83677e-15
ENSG00000143575	3318	1:154243097	-1891	7.6987e-21	0.883503	1e-05	1.8354e-16	2.97123e-15
ENSG00000177042	4715	11:707025	11596	3.0582e-21	1.06509	1e-05	1.8489e-16	2.98959e-15
ENSG00000111711	5164	12:21680478	25762	6.8148e-21	-0.843966	1e-05	1.8761e-16	3.03003e-15
ENSG00000134463	5553	10:11784088	-278	5.37e-21	-0.85663	1e-05	2.0166e-16	3.2531e-15
ENSG00000184903	3514	7:110843795	-358779	4.0786e-21	-0.75106	1e-05	2.0847e-16	3.35903e-15
ENSG00000131778	2197	1:146729573	15281	3.6237e-21	0.78837	1e-05	2.0941e-16	3.3702e-15
ENSG00000131558	3398	7:133560498	622668	7.5797e-21	-1.0368	1e-05	2.1818e-16	3.50735e-15
ENSG00000073605	3232	17:38051348	-24760	8.8641e-21	-0.755602	1e-05	2.2809e-16	3.66242e-15
ENSG00000196295	4431	7:30642499	8073	6.5253e-21	-0.934267	1e-05	2.4876e-16	3.98961e-15
ENSG00000123552	4407	6:99893938	-75667	5.7843e-21	-0.851601	1e-05	2.5274e-16	4.04873e-15
ENSG00000144815	4187	3:101498077	30	6.5366e-21	-1.46819	1e-05	2.5858e-16	4.13764e-15
ENSG00000219626	4280	2:24347093	47696	4.8644e-21	-1.15343	1e-05	2.5907e-16	4.1406e-15
ENSG00000105404	3062	19:42461454	-2089	1.1888e-20	0.961708	1e-05	2.6637e-16	4.25238e-15
ENSG00000169967	5194	2:128153321	7279	7.4439e-21	-0.775625	1e-05	2.8841e-16	4.59886e-15
ENSG00000128989	4336	15:52834351	-27730	1.1336e-20	-1.05053	1e-05	2.8905e-16	4.60378e-15
ENSG00000249096	6246	4:185290967	-12494	1.0513e-20	1.00668	1e-05	2.9635e-16	4.71471e-15
ENSG00000125755	4703	19:46376217	9668	7.8968e-21	-1.23666	1e-05	3.0317e-16	4.81759e-15
ENSG00000178252	2003	3:49114544	70048	6.1251e-21	-0.780898	1e-05	3.4382e-16	5.45732e-15
ENSG00000228716	4805	5:79950497	-306	6.1403e-21	-0.880633	1e-05	3.5255e-16	5.58956e-15
ENSG00000113504	6223	5:1100831	-11320	5.3207e-21	-0.834271	1e-05	3.539e-16	5.60445e-15
ENSG00000260630	6247	16:88736363	6656	4.9269e-21	-0.841118	1e-05	3.5923e-16	5.68237e-15
ENSG00000124357	4954	2:71274652	-16823	1.0653e-20	-1.02212	1e-05	4.0879e-16	6.45615e-15
ENSG00000014164	4209	8:144636949	13325	1.1671e-20	-0.812233	1e-05	4.0946e-16	6.45615e-15
ENSG00000160948	2053	8:145653903	-29	1.3464e-20	1.96461	1e-05	4.0954e-16	6.45615e-15
ENSG00000169062	2328	13:115064423	17363	9.387e-21	-1.65729	1e-05	4.2174e-16	6.64078e-15
ENSG00000136108	3693	13:52994026	-35539	1.4788e-20	-0.793941	1e-05	4.571e-16	7.18944e-15
ENSG00000175110	3548	3:139067383	342734	1.4709e-20	-1.279	1e-05	4.6898e-16	7.36791e-15
ENSG00000168411	4703	16:74691264	-9516	1.0889e-20	-0.736721	1e-05	4.7373e-16	7.43408e-15
ENSG00000102882	1824	16:30134656	-172	1.1982e-20	0.783244	1e-05	4.7724e-16	7.48077e-15
ENSG00000104731	6699	16:87741662	-57937	6.8545e-21	-0.906622	1e-05	5.0021e-16	7.83189e-15
ENSG00000196072	4063	10:101946432	-100038	2.0399e-20	-1.65616	1e-05	5.0804e-16	7.94558e-15
ENSG00000237753	3659	2:113422228	18960	9.9147e-21	-1.04793	1e-05	5.0873e-16	7.94737e-15
ENSG00000102763	4254	13:42540700	5443	1.1153e-20	-1.37942	1e-05	5.2755e-16	8.23198e-15
ENSG00000160766	2720	1:155172379	-24836	2.2532e-20	-0.752613	1e-05	5.3755e-16	8.37864e-15
ENSG00000169914	5310	1:20222500	13493	1.7073e-20	-0.870954	1e-05	5.4624e-16	8.50452e-15
ENSG00000143643	5066	1:231111922	-2700	1.2888e-20	0.816712	1e-05	5.5259e-16	8.59374e-15
ENSG00000149196	5428	11:86038075	24821	6.0686e-21	0.872874	1e-05	5.7125e-16	8.8739e-15
ENSG00000169660	4234	17:80377690	1495	1.8658e-20	0.847875	1e-05	5.8561e-16	9.08674e-15
ENSG00000105974	3124	7:116204090	39250	3.3598e-20	0.767112	1e-05	5.8708e-16	9.09941e-15
ENSG00000230715	3974	7:128336193	43297	1.2953e-20	0.765974	1e-05	5.945e-16	9.20403e-15
ENSG00000228609	2317	X:100265552	2589	3.139e-20	0.639592	1e-05	5.9685e-16	9.23014e-15
ENSG00000100596	5371	14:78023519	-59598	7.3071e-21	-0.792383	1e-05	6.1827e-16	9.55078e-15
ENSG00000085871	3893	4:140587414	491	3.1212e-20	-0.825469	1e-05	6.2304e-16	9.61377e-15
ENSG00000165055	3856	7:128117227	443	1.6379e-20	1.63668	1e-05	6.2912e-16	9.69665e-15
ENSG00000003402	3715	2:201997292	16464	1.7167e-20	-1.0054	1e-05	6.3703e-16	9.80765e-15
ENSG00000100104	5631	22:26884039	4195	3.3605e-20	-1.08482	1e-05	6.4293e-16	9.88749e-15
ENSG00000234327	5393	17:5108264	93500	2.6537e-20	-1.24087	1e-05	6.4969e-16	9.98045e-15
ENSG00000185990	692	X:154553751	-134526	1.2022e-20	0.70907	1e-05	6.675e-16	1.02427e-14
ENSG00000132196	5060	1:162748025	-12468	2.6853e-20	-1.08848	1e-05	7.2185e-16	1.10644e-14
ENSG00000198056	2262	12:57146069	-89	4.7462e-20	-1.09929	1e-05	7.2487e-16	1.10984e-14
ENSG00000227827	3582	16:16308675	-141407	2.3513e-20	1.14242	1e-05	7.3311e-16	1.12122e-14
ENSG00000164933	5552	8:104439168	11750	2.305e-20	1.17543	1e-05	7.6815e-16	1.1735e-14
ENSG00000253738	2831	8:92123340	40922	2.9891e-20	0.786831	1e-05	7.6953e-16	1.17432e-14
ENSG00000176438	6453	14:95913110	-29064	3.4823e-20	0.789367	1e-05	8.0178e-16	1.22219e-14
ENSG00000198954	5606	10:70748784	296	2.3696e-20	-0.777271	1e-05	8.0626e-16	1.22766e-14
ENSG00000049192	3751	5:64362411	-415337	2.2361e-20	0.786961	1e-05	8.144e-16	1.23869e-14
ENSG00000129460	4632	14:23933696	-5202	4.7186e-20	1.01252	1e-05	8.979e-16	1.3642e-14
ENSG00000119632	5750	14:94595989	-602	2.8464e-20	-0.960449	1e-05	9.2001e-16	1.39625e-14
ENSG00000141569	4283	17:73874656	-18429	3.3386e-20	-1.06609	1e-05	9.3291e-16	1.41428e-14
ENSG00000176894	3534	12:133247985	-16208	2.081e-20	0.756323	1e-05	9.6781e-16	1.46559e-14
ENSG00000234882	5025	6:74018011	16325	2.8473e-20	1.05605	1e-05	9.805e-16	1.48318e-14
ENSG00000067533	5045	1:218458058	-572	2.7784e-20	0.792538	1e-05	9.8874e-16	1.49402e-14
ENSG00000075826	3951	10:102157175	-132454	4.5159e-20	-0.822873	1e-05	9.9407e-16	1.50042e-14
ENSG00000173200	4641	3:122295941	-509	4.2688e-20	0.94765	1e-05	1.0361e-15	1.56218e-14
ENSG00000103148	3144	16:190968	2108	4.1019e-20	-0.748027	1e-05	1.0382e-15	1.56369e-14
ENSG00000198879	6458	10:7513248	59797	3.2766e-20	-0.788495	1e-05	1.0856e-15	1.63325e-14
ENSG00000101019	2866	20:33936338	-63607	3.3421e-20	0.78889	1e-05	1.1244e-15	1.6897e-14
ENSG00000108666	4043	17:30659006	-18037	4.509e-20	0.985144	1e-05	1.1467e-15	1.7214e-14
ENSG00000198874	5875	7:66550307	90146	1.3541e-20	0.907314	1e-05	1.1621e-15	1.7426e-14
ENSG00000088205	4678	2:118513100	-59127	1.9385e-20	-0.880823	1e-05	1.2068e-15	1.80778e-14
ENSG00000138400	4104	2:207633002	2730	1.9383e-20	-1.07412	1e-05	1.2274e-15	1.83657e-14
ENSG00000178878	5087	12:12883570	4718	4.937e-20	-0.882468	1e-05	1.2657e-15	1.89185e-14
ENSG00000228960	3517	7:143877476	-114098	6.3735e-20	-0.993084	1e-05	1.2716e-15	1.89865e-14
ENSG00000090487	3154	15:65264751	-17898	6.5556e-20	-0.798841	1e-05	1.2751e-15	1.90175e-14
ENSG00000170356	3423	7:143877476	-72575	6.2103e-20	-0.997485	1e-05	1.3192e-15	1.96542e-14
ENSG00000179630	4120	13:44453783	362	6.6714e-20	-0.777991	1e-05	1.3223e-15	1.968e-14
ENSG00000108559	5882	17:5288794	-34687	4.6789e-20	-0.751518	1e-05	1.3693e-15	2.03565e-14
ENSG00000179933	5281	14:23549785	-14190	8.5285e-20	-0.816733	1e-05	1.4548e-15	2.16053e-14
ENSG00000166321	2167	10:74832602	-37616	1.5177e-19	-1.28408	1e-05	1.462e-15	2.1689e-14
ENSG00000135747	6194	1:247200639	-41475	2.913e-20	0.940354	1e-05	1.4738e-15	2.18399e-14
ENSG00000155906	5478	6:151735778	-37482	6.7713e-20	-0.859017	1e-05	1.4886e-15	2.20364e-14
ENSG00000144642	5257	3:29325468	2994	3.751e-20	0.977996	1e-05	1.5158e-15	2.24141e-14
ENSG00000049167	3336	5:60098267	-142634	4.1982e-20	-0.745834	1e-05	1.5778e-15	2.33066e-14
ENSG00000112210	3802	6:57086412	-667	4.4408e-20	1.06595	1e-05	1.5895e-15	2.34537e-14
ENSG00000178802	3054	15:75160998	-21349	6.7736e-20	0.802609	1e-05	1.6434e-15	2.42246e-14
ENSG00000169371	2781	15:75849714	-69097	6.1037e-20	0.848274	1e-05	1.6847e-15	2.48056e-14
ENSG00000089335	4875	19:35183476	14931	7.0054e-20	-1.21224	1e-05	1.6877e-15	2.48235e-14
ENSG00000117242	4868	1:20962827	-15860	5.822e-20	0.746584	1e-05	1.7075e-15	2.50884e-14
ENSG00000112096	5244	6:160110140	-73422	4.9181e-20	-0.981107	1e-05	1.7237e-15	2.53003e-14
ENSG00000180822	5595	6:3260093	28455	6.8231e-20	0.984715	1e-05	1.7373e-15	2.54721e-14
ENSG00000241015	6862	19:53943312	8074	6.3164e-20	-1.43582	1e-05	1.8119e-15	2.65383e-14
ENSG00000186088	4318	7:77055885	10167	3.3853e-20	0.755138	1e-05	1.815e-15	2.65556e-14
ENSG00000255389	3747	6:111929862	8783	4.8535e-20	-1.25625	1e-05	1.8872e-15	2.75831e-14
ENSG00000145284	4670	4:83789323	69312	1.2652e-19	0.93466	1e-05	2.0057e-15	2.92832e-14
ENSG00000178966	4819	9:86549939	-45688	8.5849e-20	-0.759018	1e-05	2.0099e-15	2.93139e-14
ENSG00000185101	3752	11:449811	7799	6.7178e-20	-0.862808	1e-05	2.32e-15	3.38009e-14
ENSG00000233621	4210	1:37939999	-14	1.0494e-19	-0.856286	1e-05	2.329e-15	3.38971e-14
ENSG00000110768	4885	11:18327684	-16159	1.1114e-19	0.880897	1e-05	2.37e-15	3.44574e-14
ENSG00000110092	4890	11:69035337	-420519	1.056e-19	0.988442	1e-05	2.4102e-15	3.50051e-14
ENSG00000166002	4325	11:93260908	-15767	1.6586e-19	-0.874732	1e-05	2.5082e-15	3.63901e-14
ENSG00000182628	2565	17:57208752	-23879	1.1437e-19	-0.78544	1e-05	2.5369e-15	3.67681e-14
ENSG00000136718	2671	2:131100496	697	1.4156e-19	-0.937812	1e-05	2.5482e-15	3.68929e-14
ENSG00000169245	5558	4:76933445	-11206	6.862e-20	-0.823044	1e-05	2.6352e-15	3.81122e-14
ENSG00000112902	5483	5:9412551	-133637	1.3108e-19	1.31556	1e-05	2.6429e-15	3.81843e-14
ENSG00000100441	5139	14:24899194	701	1.0854e-19	-1.21655	1e-05	2.6741e-15	3.8594e-14
ENSG00000076924	5690	19:7681267	-13185	1.3155e-19	-1.24517	1e-05	2.6815e-15	3.86605e-14
ENSG00000184983	4043	22:42486080	-880	3.9587e-20	2.19419	1e-05	2.7053e-15	3.89631e-14
ENSG00000125166	5070	16:58758346	-9916	1.3637e-19	-0.790927	1e-05	2.9287e-15	4.21379e-14
ENSG00000257800	3077	2:74348979	1171	2.0564e-19	0.775416	1e-05	2.9449e-15	4.23263e-14
ENSG00000162836	2325	1:147119273	-23346	8.2669e-20	0.732222	1e-05	2.9556e-15	4.24356e-14
ENSG00000108433	3587	17:45046982	46498	9.7427e-20	0.705268	1e-05	3.0861e-15	4.42634e-14
ENSG00000223865	10881	6:33052382	8678	1.4506e-20	-0.858079	1e-05	3.312e-15	4.74543e-14
ENSG00000117640	3458	1:26146449	1317	1.9017e-19	-0.816581	1e-05	3.3596e-15	4.8069e-14
ENSG00000026751	4118	1:160710157	1119	1.6695e-19	-0.833531	1e-05	3.3618e-15	4.8069e-14
ENSG00000183682	3922	1:40214375	257056	1.1595e-19	-0.766921	1e-05	3.5031e-15	5.00376e-14
ENSG00000122390	4034	16:3538665	45053	1.6491e-19	0.815183	1e-05	3.5082e-15	5.00592e-14
ENSG00000243753	12173	6:30297529	70167	4.8379e-21	-0.883548	1e-05	3.7927e-15	5.40626e-14
ENSG00000161980	2822	16:103923	294	1.6982e-19	0.82809	1e-05	3.7971e-15	5.40693e-14
ENSG00000132623	4726	20:10024388	57613	2.2208e-19	-0.99875	1e-05	3.8094e-15	5.41884e-14
ENSG00000172345	4140	15:81612117	-4408	1.8252e-19	-1.57223	1e-05	3.8993e-15	5.54105e-14
ENSG00000089063	6181	20:5063643	-30107	1.8799e-19	0.816452	1e-05	3.9171e-15	5.5606e-14
ENSG00000145439	4550	4:169810818	-120609	1.6619e-19	1.16886	1e-05	4.0692e-15	5.77073e-14
ENSG00000060709	6702	12:131201678	851	2.1641e-19	0.76863	1e-05	4.2233e-15	5.98301e-14
ENSG00000123473	3893	1:47829980	50160	1.5844e-19	0.823892	1e-05	4.3414e-15	6.14416e-14
ENSG00000123570	1483	X:103139387	52228	2.6545e-19	-0.623335	1e-05	4.4387e-15	6.27537e-14
ENSG00000134070	4692	3:10236121	29571	1.9263e-19	-0.801481	1e-05	4.5103e-15	6.37005e-14
ENSG00000137822	1926	15:43698679	37259	2.3298e-19	1.06263	1e-05	4.522e-15	6.38018e-14
ENSG00000164627	5359	6:39693193	11	1.3801e-19	1.38001	1e-05	4.6401e-15	6.54003e-14
ENSG00000070770	5191	16:58259201	27376	2.1723e-19	1.02145	1e-05	4.6561e-15	6.5559e-14
ENSG00000136856	3351	9:130164993	5571	2.2097e-19	-0.906479	1e-05	4.7577e-15	6.69218e-14
ENSG00000170606	4249	5:132444128	56473	1.5576e-19	-1.51412	1e-05	4.8914e-15	6.87327e-14
ENSG00000118514	3726	6:135377091	105830	2.7051e-19	-0.719074	1e-05	5.0584e-15	7.10076e-14
ENSG00000148498	3465	10:35076034	-28220	3.7573e-19	0.851144	1e-05	5.2124e-15	7.30955e-14
ENSG00000176715	6031	16:89164974	10190	6.9437e-20	1.23619	1e-05	5.4414e-15	7.62297e-14
ENSG00000164930	5450	8:104345778	35116	1.6364e-19	-0.828119	1e-05	5.4791e-15	7.66804e-14
ENSG00000150593	4367	10:112593950	-37616	2.2495e-19	0.774425	1e-05	5.5715e-15	7.78946e-14
ENSG00000172575	4762	15:38856961	-816	3.9825e-19	0.950205	1e-05	5.5902e-15	7.80762e-14
ENSG00000185324	4190	16:89851574	104428	4.2602e-20	-1.56003	1e-05	5.627e-15	7.85118e-14
ENSG00000087299	4096	14:50775319	-3948	1.8006e-19	-0.770768	1e-05	5.6706e-15	7.90403e-14
ENSG00000125818	5803	20:1096630	2723	2.4406e-19	1.15183	1e-05	5.7409e-15	7.99397e-14
ENSG00000100413	3236	22:42098763	158152	8.2802e-20	0.963717	1e-05	5.775e-15	8.0334e-14
ENSG00000165502	3842	14:50065717	-21687	2.2412e-19	0.944375	1e-05	5.8706e-15	8.1581e-14
ENSG00000159202	3844	17:47005509	19777	1.824e-19	-0.770465	1e-05	5.8957e-15	8.18486e-14
ENSG00000105132	4925	19:58064327	-6905	1.9876e-19	1.00711	1e-05	6.1394e-15	8.5146e-14
ENSG00000113810	3383	3:160003677	-113386	3.2648e-19	0.876883	1e-05	6.2859e-15	8.70905e-14
ENSG00000130021	2780	X:7072831	6599	6.038e-19	0.410816	1e-05	6.5064e-15	9.00548e-14
ENSG00000161265	4242	19:36230174	-6173	5.0061e-19	1.01226	1e-05	7.2172e-15	9.97935e-14
ENSG00000130413	5303	11:8615886	49	2.8489e-19	-1.55631	1e-05	7.5846e-15	1.04768e-13
ENSG00000111328	3707	12:123799974	43092	2.7915e-19	0.815477	1e-05	7.8233e-15	1.07958e-13
ENSG00000173715	2422	11:66569509	57586	2.707e-19	-1.3736	1e-05	7.8862e-15	1.08717e-13
ENSG00000204642	9871	6:29697517	6964	1.922e-20	-0.806683	1e-05	8.4084e-15	1.15802e-13
ENSG00000198444	754	X:154553751	-57999	2.7986e-19	0.688187	1e-05	8.6993e-15	1.19689e-13
ENSG00000132199	4726	18:698024	-14653	5.0356e-19	-0.711956	1e-05	8.9849e-15	1.23495e-13
ENSG00000035115	3949	2:210076	-56323	3.0579e-19	0.851422	1e-05	1.0027e-14	1.37688e-13
ENSG00000106125	4224	7:30838631	27597	4.2364e-19	0.810423	1e-05	1.0075e-14	1.38206e-13
ENSG00000185298	5415	17:79639045	5650	4.1831e-19	-1.82237	1e-05	1.0532e-14	1.44334e-13
ENSG00000226025	4543	19:40167037	-2978	5.7106e-19	1.11325	1e-05	1.0604e-14	1.45169e-13
ENSG00000105928	6217	7:24758818	-50427	2.3708e-19	-1.18196	1e-05	1.0881e-14	1.48817e-13
ENSG00000233327	2304	17:18466815	37570	6.3932e-19	-0.888158	1e-05	1.1092e-14	1.5155e-13
ENSG00000159445	3108	1:151882826	541	5.1357e-19	0.804991	1e-05	1.1368e-14	1.55171e-13
ENSG00000149262	3745	11:77698651	-7074	8.3003e-19	0.875603	1e-05	1.1627e-14	1.58554e-13
ENSG00000042445	4446	2:85574456	-7288	4.3037e-19	0.875621	1e-05	1.2369e-14	1.68509e-13
ENSG00000131748	3162	17:37821435	28116	6.1009e-19	-0.816947	1e-05	1.2435e-14	1.69229e-13
ENSG00000232445	4394	7:100960006	8378	3.7764e-19	-0.976949	1e-05	1.2853e-14	1.74747e-13
ENSG00000032742	5053	13:21227657	87071	8.3655e-19	-0.75368	1e-05	1.294e-14	1.75758e-13
ENSG00000231305	3631	3:128658715	68331	5.8793e-19	0.903801	1e-05	1.3321e-14	1.80763e-13
ENSG00000079739	4605	1:63864386	-194562	8.2392e-19	-1.20098	1e-05	1.3549e-14	1.83668e-13
ENSG00000106603	4031	7:43851539	82222	6.2358e-19	-0.821085	1e-05	1.3662e-14	1.85018e-13
ENSG00000244879	4369	15:50607155	-40371	3.5883e-19	0.802966	1e-05	1.4689e-14	1.98733e-13
ENSG00000101003	3814	20:25400487	12123	4.6596e-19	-0.7847	1e-05	1.4876e-14	2.01078e-13
ENSG00000116771	5290	1:15815579	-96027	6.4321e-19	0.844607	1e-05	1.5076e-14	2.03375e-13
ENSG00000125388	4409	4:2997982	32646	3.1802e-19	-0.778727	1e-05	1.5065e-14	2.03375e-13
ENSG00000230069	3945	4:103936001	284122	1.021e-18	-0.77385	1e-05	1.5724e-14	2.1191e-13
ENSG00000108395	2589	17:56732770	-451513	7.5277e-19	0.712307	1e-05	1.6016e-14	2.15636e-13
ENSG00000004777	4279	19:36265955	520	8.5442e-19	-0.726533	1e-05	1.6733e-14	2.2508e-13
ENSG00000011295	3670	17:16148926	246231	9.7284e-19	0.763504	1e-05	1.679e-14	2.25616e-13
ENSG00000095321	3741	9:131866388	-7081	1.6323e-18	-0.769284	1e-05	1.7371e-14	2.33203e-13
ENSG00000018610	2617	X:118676220	-23178	1.6506e-18	-1.06117	1e-05	1.7747e-14	2.3802e-13
ENSG00000100197	4107	22:42442539	-84370	3.6305e-19	-0.757676	1e-05	1.82e-14	2.43853e-13
ENSG00000144791	4716	3:45632221	35334	4.1819e-19	0.699894	1e-05	1.8499e-14	2.47623e-13
ENSG00000176986	2450	10:75573778	69657	2.7587e-18	-1.03505	1e-05	1.9263e-14	2.57604e-13
ENSG00000162946	4852	1:231762340	-222	8.0082e-19	0.781877	1e-05	1.9541e-14	2.61073e-13
ENSG00000105321	4783	19:47768128	8890	1.0769e-18	-0.77526	1e-05	2.0109e-14	2.68397e-13
ENSG00000106153	4561	7:56155759	-18511	4.6854e-19	-0.969634	1e-05	2.0952e-14	2.79379e-13
ENSG00000232995	4990	1:163281090	-10595	1.366e-18	-0.900054	1e-05	2.1422e-14	2.85366e-13
ENSG00000160856	5018	1:157668993	-1655	1.4381e-18	0.692127	1e-05	2.2088e-14	2.93962e-13
ENSG00000143079	4074	1:112943183	4379	1.5643e-18	0.738411	1e-05	2.2583e-14	3.00262e-13
ENSG00000171130	4444	7:149561049	-9009	1.7103e-18	0.895057	1e-05	2.2656e-14	3.00946e-13
ENSG00000066739	5664	14:96859605	29397	1.5097e-18	0.760664	1e-05	2.3111e-14	3.06686e-13
ENSG00000214922	9875	6:29704400	-12427	6.9022e-20	0.78823	1e-05	2.3221e-14	3.07854e-13
ENSG00000156795	4431	8:124436414	7448	1.4851e-18	-0.750398	1e-05	2.3713e-14	3.14079e-13
ENSG00000173272	2736	2:132273621	23304	1.838e-18	0.942189	1e-05	2.4127e-14	3.19251e-13
ENSG00000165661	4822	9:139101583	-36105	1.6719e-18	0.823397	1e-05	2.4675e-14	3.26189e-13
ENSG00000165819	6516	14:21976476	-3042	1.8086e-18	0.898506	1e-05	2.5181e-14	3.32572e-13
ENSG00000188321	4687	19:9543029	108580	1.9741e-18	-1.55559	1e-05	2.5298e-14	3.33796e-13
ENSG00000197016	5745	19:57092369	13488	1.1953e-18	0.806943	1e-05	2.5913e-14	3.41581e-13
ENSG00000111602	2444	12:56831105	-12083	2.701e-18	0.753442	1e-05	2.613e-14	3.44118e-13
ENSG00000077420	6282	10:26737954	10821	1.9638e-18	-0.735987	1e-05	2.6263e-14	3.45214e-13
ENSG00000124787	5651	6:5002737	-1561	1.3649e-18	0.94203	1e-05	2.6254e-14	3.45214e-13
ENSG00000189266	3601	1:24365512	79912	1.6885e-18	-0.72686	1e-05	2.7179e-14	3.56917e-13
ENSG00000079257	4177	3:158424561	34078	1.0793e-18	0.922891	1e-05	2.7447e-14	3.60084e-13
ENSG00000123395	5079	12:52486874	23843	1.791e-18	-0.925788	1e-05	2.9797e-14	3.9037e-13
ENSG00000133943	4614	14:91590956	64278	1.7621e-18	1.70068	1e-05	2.984e-14	3.9037e-13
ENSG00000175866	5592	17:79068756	59807	1.1857e-18	1.00254	1e-05	2.9839e-14	3.9037e-13
ENSG00000076826	5776	19:7659997	-792	1.7593e-18	1.6193	1e-05	2.9907e-14	3.90883e-13
ENSG00000102699	6288	13:25081059	-5890	1.576e-18	-1.12853	1e-05	3.0472e-14	3.97888e-13
ENSG00000144118	3959	2:121024798	27157	1.987e-18	-1.13067	1e-05	3.0638e-14	3.99685e-13
ENSG00000101363	2874	20:35945174	27132	2.214e-18	0.856093	1e-05	3.1662e-14	4.12649e-13
ENSG00000053372	5667	1:19585903	7869	1.8136e-18	-0.825246	1e-05	3.2315e-14	4.20769e-13
ENSG00000243696	3092	3:52855229	-14517	1.453e-18	0.769187	1e-05	3.2664e-14	4.24911e-13
ENSG00000099785	5490	19:8490750	12595	1.6341e-18	-0.769015	1e-05	3.448e-14	4.48105e-13
ENSG00000213533	3158	3:52958304	26691	1.5276e-18	1.064	1e-05	3.6247e-14	4.70626e-13
ENSG00000093100	5113	22:18484060	189796	2.9398e-18	-0.792656	1e-05	3.7271e-14	4.83478e-13
ENSG00000116106	4195	2:221977559	-461364	3.0982e-18	0.785846	1e-05	3.7497e-14	4.85947e-13
ENSG00000141295	4097	17:45912302	-6398	1.0877e-18	-0.999789	1e-05	3.7625e-14	4.87154e-13
ENSG00000082074	4780	5:39262293	-12338	1.6026e-18	0.735029	1e-05	3.919e-14	5.06948e-13
ENSG00000149054	5955	11:6949029	1393	2.4671e-18	0.780904	1e-05	3.9259e-14	5.07359e-13
ENSG00000245937	4377	5:127406259	-12606	1.4392e-18	0.873741	1e-05	3.9778e-14	5.13594e-13
ENSG00000168385	4973	2:242194150	-60366	1.1323e-18	0.831734	1e-05	4.0502e-14	5.21981e-13
ENSG00000112308	6300	6:24713723	-7342	9.7704e-19	1.04336	1e-05	4.0503e-14	5.21981e-13
ENSG00000227124	3529	3:75849185	14450	1.7968e-18	-0.916348	1e-05	4.1066e-14	5.28742e-13
ENSG00000130669	4447	19:39669642	53231	1.7504e-18	-0.755446	1e-05	4.1286e-14	5.31075e-13
ENSG00000119698	5706	14:94808831	196365	2.3111e-18	0.882931	1e-05	4.1783e-14	5.36976e-13
ENSG00000100368	4972	22:37259605	-50066	2.8662e-18	0.926823	1e-05	4.2991e-14	5.51984e-13
ENSG00000250903	5195	6:2260701	14718	2.7433e-18	1.47777	1e-05	4.6901e-14	6.01626e-13
ENSG00000108352	3717	17:38352241	18977	3.5173e-18	1.0102	1e-05	4.8853e-14	6.26082e-13
ENSG00000091542	2889	17:18125471	39078	2.6207e-18	0.708885	1e-05	4.9693e-14	6.3626e-13
ENSG00000131100	4884	22:18068881	-42704	2.8554e-18	-0.986095	1e-05	5.0127e-14	6.4123e-13
ENSG00000014138	2797	11:65040436	11202	2.0696e-18	0.919573	1e-05	5.0655e-14	6.47382e-13
ENSG00000248098	3462	19:41916549	32333	2.2896e-18	-1.0552	1e-05	5.1816e-14	6.61607e-13
ENSG00000160117	5004	19:17405010	12555	3.2399e-18	-1.22753	1e-05	5.8555e-14	7.46974e-13
ENSG00000187808	2680	X:118893054	477	6.7817e-18	0.603718	1e-05	5.92e-14	7.54499e-13
ENSG00000170464	2249	5:138775301	-4880	5.1581e-18	-0.828251	1e-05	5.9389e-14	7.56216e-13
ENSG00000189050	1995	17:57957888	-84235	8.8287e-18	-0.95209	1e-05	6.0554e-14	7.70334e-13
ENSG00000176593	3786	19:58506237	-7193	2.6274e-18	-0.800144	1e-05	6.1252e-14	7.78509e-13
ENSG00000133704	6082	12:30848675	-246	2.4142e-18	-0.862852	1e-05	6.2031e-14	7.87474e-13
ENSG00000133313	5199	18:72177465	14413	5.2844e-18	0.728415	1e-05	6.2072e-14	7.87474e-13
ENSG00000100075	4854	22:19185526	19182	4.1704e-18	-0.730886	1e-05	6.9121e-14	8.76104e-13
ENSG00000100109	5728	22:26904541	-3931	4.3578e-18	-1.09713	1e-05	6.9337e-14	8.78034e-13
ENSG00000013503	4417	12:106935493	184056	3.772e-18	-0.748966	1e-05	7.2684e-14	9.19585e-13
ENSG00000176731	2408	8:86162365	29714	4.1524e-18	-0.827479	1e-05	7.5244e-14	9.51092e-13
ENSG00000168275	5316	1:234503848	-5355	5.0761e-18	0.784225	1e-05	8.0901e-14	1.02167e-12
ENSG00000134262	3668	1:114443899	-3925	5.2911e-18	-0.916822	1e-05	8.1148e-14	1.02386e-12
ENSG00000262879	3178	17:45179108	1418	3.1509e-18	0.862601	1e-05	8.183e-14	1.03152e-12
ENSG00000164574	4761	5:153639308	69017	3.5167e-18	0.882152	1e-05	8.4118e-14	1.05939e-12
ENSG00000113971	5430	3:132438301	-3003	3.8199e-18	-0.842715	1e-05	8.4626e-14	1.06483e-12
ENSG00000066084	3170	12:51138862	240093	1.2697e-17	0.798626	1e-05	8.9249e-14	1.12198e-12
ENSG00000178209	3307	8:145009593	-41310	4.8693e-18	-0.749158	1e-05	9.1396e-14	1.14793e-12
ENSG00000196539	2816	1:248595681	-40947	5.4918e-18	-1.09303	1e-05	9.2151e-14	1.15636e-12
ENSG00000233429	4428	7:27138754	3487	3.0957e-18	-1.3645	1e-05	9.2442e-14	1.15896e-12
ENSG00000165434	3701	11:74109553	34	4.367e-18	2.01764	1e-05	9.7165e-14	1.21707e-12
ENSG00000155465	5707	14:23271335	-27695	7.7791e-18	-0.984642	1e-05	9.8588e-14	1.23377e-12
ENSG00000121289	5400	19:33387931	-74967	4.8216e-18	-0.716157	1e-05	9.9856e-14	1.24852e-12
ENSG00000227671	6064	1:247365430	-8729	3.2296e-18	-0.722798	1e-05	1.068e-13	1.33413e-12
ENSG00000186583	3248	8:145066853	-19730	6.8033e-18	-0.710224	1e-05	1.105e-13	1.37906e-12
ENSG00000165929	4986	14:92286857	-47024	7.4939e-18	-0.703925	1e-05	1.1119e-13	1.38652e-12
ENSG00000162631	4781	1:107678268	-4362	8.5837e-18	1.44366	1e-05	1.1763e-13	1.46549e-12
ENSG00000137070	3598	9:34649442	-1258	3.956e-18	1.09895	1e-05	1.1861e-13	1.47639e-12
ENSG00000103351	4138	16:3636809	85884	8.3264e-18	1.01876	1e-05	1.2142e-13	1.50994e-12
ENSG00000111237	2526	12:110894557	-45366	6.6002e-18	-0.689648	1e-05	1.2538e-13	1.55785e-12
ENSG00000163040	2848	2:132355933	70684	1.5577e-17	-0.954441	1e-05	1.2743e-13	1.58039e-12
ENSG00000046647	2326	X:14053652	5639	1.6041e-17	-0.599847	1e-05	1.2735e-13	1.58039e-12
ENSG00000251136	3977	8:90795511	25555	7.3639e-18	-1.22139	1e-05	1.2867e-13	1.59438e-12
ENSG00000131351	4966	19:17173937	-12499	8.6568e-18	-0.680608	1e-05	1.3173e-13	1.63084e-12
ENSG00000140474	3129	15:75128501	-7187	7.2461e-18	-0.877746	1e-05	1.3257e-13	1.63976e-12
ENSG00000025772	4305	20:43589041	-87	7.5419e-18	-0.875702	1e-05	1.3286e-13	1.64188e-12
ENSG00000123453	5961	9:136600773	-4305	8.5289e-18	-0.787388	1e-05	1.3458e-13	1.6617e-12
ENSG00000100031	4249	22:24992266	12547	8.0827e-18	-0.713551	1e-05	1.3953e-13	1.72126e-12
ENSG00000157379	4955	14:24764186	-4854	1.2439e-17	-1.1426	1e-05	1.4e-13	1.72553e-12
ENSG00000187231	4719	2:180129445	-73	4.671e-18	0.821255	1e-05	1.4267e-13	1.75685e-12
ENSG00000139618	4393	13:32973276	83664	1.2023e-17	0.763555	1e-05	1.4434e-13	1.77432e-12
ENSG00000237310	4462	7:65693337	-265357	4.6167e-18	-0.752748	1e-05	1.4435e-13	1.77432e-12
ENSG00000164136	4374	4:142230650	-327103	1.5378e-17	-0.750272	1e-05	1.4454e-13	1.77507e-12
ENSG00000108960	4703	17:53519123	19769	1.2677e-17	-0.72738	1e-05	1.4548e-13	1.78511e-12
ENSG00000117054	4648	1:76213715	23678	8.3081e-18	0.783835	1e-05	1.4689e-13	1.80076e-12
ENSG00000156469	4162	8:97258719	-15120	8.4137e-18	0.716621	1e-05	1.4866e-13	1.82089e-12
ENSG00000107679	4953	10:124129117	-5096	9.4307e-18	0.977642	1e-05	1.4919e-13	1.82573e-12
ENSG00000073969	4397	17:44787312	119276	7.8767e-18	0.900309	1e-05	1.5961e-13	1.95152e-12
ENSG00000013374	4958	7:151033628	-5158	1.1576e-17	1.01912	1e-05	1.6837e-13	2.05685e-12
ENSG00000197417	5301	17:3514598	-25019	1.2412e-17	0.898047	1e-05	1.7147e-13	2.09286e-12
ENSG00000143537	2639	1:155034632	11589	1.4055e-17	-0.938915	1e-05	1.7322e-13	2.11233e-12
ENSG00000249624	4070	21:34632316	13236	9.6736e-18	0.76031	1e-05	1.7509e-13	2.13329e-12
ENSG00000023191	3947	11:526356	19055	9.1315e-18	-1.00833	1e-05	1.7825e-13	2.16991e-12
ENSG00000104361	3603	8:99305539	-1083	1.5027e-17	-1.40457	1e-05	1.8391e-13	2.23679e-12
ENSG00000135905	4404	2:225822764	-84399	1.1795e-17	0.738458	1e-05	1.8515e-13	2.2499e-12
ENSG00000144120	4121	2:120431274	-5470	1.2373e-17	-0.973318	1e-05	1.9019e-13	2.3091e-12
ENSG00000134287	3900	12:49321935	-29400	1.3773e-17	0.701982	1e-05	1.9119e-13	2.31925e-12
ENSG00000170915	5100	6:52225514	-706	7.0262e-18	0.799905	1e-05	1.986e-13	2.40706e-12
ENSG00000105258	4189	19:36597239	-9010	1.2155e-17	-0.792368	1e-05	1.9935e-13	2.41403e-12
ENSG00000101751	4916	18:51815283	19508	8.31e-18	-0.746106	1e-05	2.0142e-13	2.43688e-12
ENSG00000103056	2847	16:68350219	-132373	7.675e-18	1.1778	1e-05	2.0233e-13	2.44586e-12
ENSG00000172954	5240	2:30788377	118284	1.3278e-17	-0.865845	1e-05	2.0701e-13	2.5002e-12
ENSG00000165983	5117	10:16488531	9588	1.8029e-17	0.732784	1e-05	2.1674e-13	2.61541e-12
ENSG00000140157	1706	15:23008392	-26036	3.597e-17	-0.802176	1e-05	2.1694e-13	2.61554e-12
ENSG00000163002	5044	2:183991040	8798	1.0951e-17	-0.743908	1e-05	2.203e-13	2.65142e-12
ENSG00000183665	4873	8:125463098	49	1.6066e-17	0.728399	1e-05	2.2015e-13	2.65142e-12
ENSG00000187325	1772	X:77511737	116533	1.5163e-17	0.718529	1e-05	2.2333e-13	2.68561e-12
ENSG00000135956	1325	2:96944553	12820	1.6739e-17	0.748365	1e-05	2.2612e-13	2.71681e-12
ENSG00000182986	7065	19:53400760	-187	1.0897e-17	-0.704774	1e-05	2.3314e-13	2.79869e-12
ENSG00000163945	4787	4:1332142	-8913	1.0489e-17	1.86145	1e-05	2.518e-13	3.01741e-12
ENSG00000231074	13424	6:30246212	-48716	6.6676e-19	1.60865	1e-05	2.5158e-13	3.01741e-12
ENSG00000166471	4777	11:9336093	-235	7.582e-18	0.84449	1e-05	2.5295e-13	3.02865e-12
ENSG00000176485	3153	11:63381976	-2380	2.0412e-17	-0.741391	1e-05	2.5378e-13	3.03598e-12
ENSG00000239219	3926	3:169658360	-26163	1.7428e-17	1.13814	1e-05	2.5409e-13	3.03701e-12
ENSG00000068305	5969	15:100052605	35234	1.347e-17	0.735857	1e-05	2.5591e-13	3.05619e-12
ENSG00000260456	7386	16:87343732	-7291	7.2882e-18	0.708361	1e-05	2.6057e-13	3.10909e-12
ENSG00000177951	2951	11:212262	4833	1.3786e-17	-0.808175	1e-05	2.6885e-13	3.20508e-12
ENSG00000197472	6381	1:247171390	-6	8.9354e-18	-1.37197	1e-05	2.8933e-13	3.44635e-12
ENSG00000125871	5517	20:17950545	988	1.2541e-17	-1.06653	1e-05	2.9073e-13	3.45998e-12
ENSG00000260404	4842	4:120294909	781980	8.6672e-18	0.824695	1e-05	3.0221e-13	3.59081e-12
ENSG00000122783	4949	7:134850725	-4823	1.9335e-17	-0.734722	1e-05	3.025e-13	3.59081e-12
ENSG00000133574	4436	7:150264645	279	2.3065e-17	0.705444	1e-05	3.0249e-13	3.59081e-12
ENSG00000146192	4631	6:36975189	1766	1.9911e-17	-1.1406	1e-05	3.1185e-13	3.69864e-12
ENSG00000163138	5308	4:20685378	-12528	1.6354e-17	-1.14484	1e-05	3.1744e-13	3.76175e-12
ENSG00000204186	4170	2:207224602	85214	1.6205e-17	-0.732398	1e-05	3.2295e-13	3.82374e-12
ENSG00000159593	2842	16:66752895	-154265	2.2938e-17	-1.57857	1e-05	3.5183e-13	4.16214e-12
ENSG00000180855	3604	19:12540818	-11109	2.2463e-17	0.803095	1e-05	3.574e-13	4.22435e-12
ENSG00000160193	6190	21:44269825	-29854	1.7811e-17	-1.38166	1e-05	3.5928e-13	4.24294e-12
ENSG00000185201	3238	11:320836	13204	2.4151e-17	0.787837	1e-05	3.7236e-13	4.39017e-12
ENSG00000167747	5331	19:51297825	-10362	2.2675e-17	0.812108	1e-05	3.7238e-13	4.39017e-12
ENSG00000168090	2717	7:99605199	-81379	1.9213e-17	1.50052	1e-05	3.806e-13	4.48332e-12
ENSG00000174989	4553	12:117462582	113820	3.0654e-17	-1.09952	1e-05	4.0892e-13	4.81278e-12
ENSG00000164751	4447	8:77901019	-12262	3.0138e-17	-0.826562	1e-05	4.1304e-13	4.85711e-12
ENSG00000103326	4343	16:588284	10566	2.1661e-17	-1.15464	1e-05	4.2661e-13	5.00822e-12
ENSG00000099821	3883	19:636375	2777	2.4908e-17	-0.827369	1e-05	4.2629e-13	5.00822e-12
ENSG00000126215	4755	14:104102718	-79124	3.1339e-17	-0.840051	1e-05	4.2783e-13	5.01828e-12
ENSG00000185480	4014	12:102461089	-52868	3.9191e-17	0.813731	1e-05	4.4223e-13	5.17842e-12
ENSG00000214331	4722	16:74394425	-7714	2.0134e-17	0.960348	1e-05	4.4192e-13	5.17842e-12
ENSG00000105501	6632	19:52130638	-19514	2.8663e-17	1.12683	1e-05	4.5618e-13	5.33728e-12
ENSG00000196497	4842	14:24627730	-30441	4.2236e-17	1.41843	1e-05	4.6583e-13	5.44557e-12
ENSG00000148690	4232	10:95466934	4604	3.9532e-17	-0.728774	1e-05	4.721e-13	5.51423e-12
ENSG00000185917	5288	21:37406678	-45010	2.6e-17	-0.779817	1e-05	4.7739e-13	5.57125e-12
ENSG00000013364	1858	16:29833414	1698	3.9691e-17	-0.916218	1e-05	4.9186e-13	5.7305e-12
ENSG00000160961	5129	19:14801166	552	3.915e-17	-0.769346	1e-05	4.9159e-13	5.7305e-12
ENSG00000147872	5801	9:19111637	-37652	1.893e-17	-0.800904	1e-05	5.1907e-13	6.04245e-12
ENSG00000184220	4055	3:99679461	142782	2.1078e-17	-0.725042	1e-05	5.1963e-13	6.04381e-12
ENSG00000104805	4693	19:49408015	4707	3.6689e-17	-1.04416	1e-05	5.2624e-13	6.11563e-12
ENSG00000175711	2976	17:81009636	-51	3.7143e-17	-0.867688	1e-05	5.2765e-13	6.12679e-12
ENSG00000119685	3915	14:76115378	15409	4.0406e-17	0.709064	1e-05	5.3634e-13	6.22253e-12
ENSG00000179750	3608	22:39358037	-20316	4.2803e-17	-1.61185	1e-05	5.4012e-13	6.2612e-12
ENSG00000144455	6004	3:4403537	-105429	2.8085e-17	-0.712085	1e-05	5.406e-13	6.26147e-12
ENSG00000043591	4390	10:115798184	-5623	4.7024e-17	1.19256	1e-05	5.4108e-13	6.26173e-12
ENSG00000077097	5373	3:25701194	-5205	2.5904e-17	-1.2168	1e-05	5.4916e-13	6.35001e-12
ENSG00000106538	4420	7:150017214	-21550	5.9899e-17	-0.854558	1e-05	5.694e-13	6.57851e-12
ENSG00000170425	3699	17:15739590	-108642	5.2856e-17	0.796133	1e-05	6.0388e-13	6.97106e-12
ENSG00000135506	3466	12:58035706	-52033	8.2e-17	0.708211	1e-05	6.1698e-13	7.11629e-12
ENSG00000129083	3874	11:14489832	-31742	5.5186e-17	0.739207	1e-05	6.1768e-13	7.11849e-12
ENSG00000144554	4744	3:10085035	16936	3.3903e-17	1.53939	1e-05	6.3254e-13	7.28365e-12
ENSG00000180104	3772	5:475463	32189	2.7462e-17	-0.758607	1e-05	6.4783e-13	7.45352e-12
ENSG00000065060	4349	6:34758940	-918	2.2461e-17	0.714177	1e-05	6.5651e-13	7.5471e-12
ENSG00000138378	3692	2:192020618	4295	5.975e-17	-0.809868	1e-05	6.6176e-13	7.60124e-12
ENSG00000183666	3746	5:21414448	72505	5.4511e-17	1.20394	1e-05	6.6619e-13	7.64567e-12
ENSG00000132141	4512	17:33238500	-69598	5.7849e-17	-0.752195	1e-05	6.7395e-13	7.72834e-12
ENSG00000166913	4389	20:43514210	-108	6.3902e-17	-0.75364	1e-05	6.7579e-13	7.7431e-12
ENSG00000186792	2495	3:50332697	-4203	4.8394e-17	-0.673592	1e-05	6.7992e-13	7.78387e-12
ENSG00000205885	4292	12:7266805	6156	7.9754e-17	0.699036	1e-05	6.8979e-13	7.8904e-12
ENSG00000130827	1517	X:153579448	-107174	4.2086e-17	-0.657653	1e-05	7.1449e-13	8.16617e-12
ENSG00000112339	3662	6:135362378	-61817	7.3139e-17	-0.669759	1e-05	7.217e-13	8.2418e-12
ENSG00000013016	4517	2:31442622	-14259	5.3006e-17	-0.723583	1e-05	7.3098e-13	8.34092e-12
ENSG00000214113	5836	6:5260694	-479	5.7879e-17	1.35745	1e-05	7.4759e-13	8.52338e-12
ENSG00000198793	4217	1:11323901	1336	8.4302e-17	0.767241	1e-05	7.5261e-13	8.57354e-12
ENSG00000131849	2556	19:58951123	-467	4.8845e-17	-0.732926	1e-05	7.5737e-13	8.62075e-12
ENSG00000054282	4017	1:243383635	-35686	6.1121e-17	0.718913	1e-05	7.8986e-13	8.98314e-12
ENSG00000168228	4645	4:25327978	13570	6.5436e-17	-0.70499	1e-05	8.1406e-13	9.25078e-12
ENSG00000154864	6145	18:10952668	-195920	6.1873e-17	0.65953	1e-05	8.1491e-13	9.25279e-12
ENSG00000240445	2157	17:18583627	7440	1.2762e-16	1.17048	1e-05	8.1585e-13	9.25591e-12
ENSG00000103199	6065	16:4816102	-1524	4.2184e-17	0.782788	1e-05	8.5932e-13	9.74112e-12
ENSG00000171488	3401	1:90223400	124768	8.8344e-17	0.789155	1e-05	9.0043e-13	1.01988e-11
ENSG00000185261	2965	5:94055916	101606	6.5061e-17	1.09307	1e-05	9.2149e-13	1.04287e-11
ENSG00000135912	3254	2:219293326	-282243	1.0963e-16	-0.80489	1e-05	9.5091e-13	1.07529e-11
ENSG00000204267	10506	6:32797115	-9443	6.4097e-18	-0.800638	1e-05	9.6168e-13	1.08658e-11
ENSG00000166845	4955	18:51843446	-40842	5.0982e-17	-1.38585	1e-05	9.9351e-13	1.12163e-11
ENSG00000261584	4368	6:26917060	230590	2.5287e-17	-0.979125	1e-05	1.0045e-12	1.1331e-11
ENSG00000169609	2476	15:83680287	-107	2.6835e-17	0.716641	1e-05	1.0093e-12	1.1376e-11
ENSG00000205309	3614	17:17208232	1582	7.1756e-17	1.78115	1e-05	1.026e-12	1.15552e-11
ENSG00000109805	4785	4:17844029	31503	7.6378e-17	0.684895	1e-05	1.063e-12	1.19617e-11
ENSG00000134575	2505	11:47255598	-14860	7.0011e-17	0.971152	1e-05	1.0702e-12	1.2033e-11
ENSG00000133048	3931	1:203156080	202	1.0855e-16	0.838471	1e-05	1.0792e-12	1.21241e-11
ENSG00000113716	4234	5:149390947	11062	9.4873e-17	0.911398	1e-05	1.0819e-12	1.21449e-11
ENSG00000134824	3460	11:61581656	21203	1.0391e-16	0.761667	1e-05	1.1013e-12	1.2352e-11
ENSG00000125089	6060	4:8230456	46656	5.1608e-17	0.829705	1e-05	1.1174e-12	1.25227e-11
ENSG00000162076	3546	16:2943069	9881	9.4699e-17	-0.711803	1e-05	1.124e-12	1.25869e-11
ENSG00000100154	3277	22:28781758	-294096	5.9459e-17	-0.734199	1e-05	1.1454e-12	1.28165e-11
ENSG00000135899	5032	2:231088084	-2361	8.7273e-17	-0.869476	1e-05	1.1482e-12	1.28267e-11
ENSG00000214253	4298	7:100862768	-32830	6.3004e-17	-1.4084	1e-05	1.1475e-12	1.28267e-11
ENSG00000228903	4131	7:44084292	2800	7.8047e-17	0.72633	1e-05	1.1663e-12	1.30181e-11
ENSG00000145781	5509	5:115642513	221824	6.5928e-17	0.767371	1e-05	1.171e-12	1.30608e-11
ENSG00000260565	4210	16:2725256	1810	9.6931e-17	-0.739373	1e-05	1.1894e-12	1.32552e-11
ENSG00000164609	5179	5:159846074	-2645	8.4416e-17	1.0592	1e-05	1.2377e-12	1.37815e-11
ENSG00000168827	4234	3:158424561	62493	7.1486e-17	-0.881897	1e-05	1.2537e-12	1.39491e-11
ENSG00000055211	5499	6:149880107	-7324	8.2713e-17	-0.732701	1e-05	1.3363e-12	1.4856e-11
ENSG00000162614	3969	1:78392446	38247	6.6499e-17	0.827403	1e-05	1.3416e-12	1.49031e-11
ENSG00000109445	4365	4:142160161	18119	1.4308e-16	-0.813676	1e-05	1.378e-12	1.52954e-11
ENSG00000072954	5706	19:16781520	9581	1.0165e-16	0.915965	1e-05	1.4491e-12	1.60718e-11
ENSG00000109667	5636	4:10003395	-53166	6.5629e-17	-0.743145	1e-05	1.4831e-12	1.64357e-11
ENSG00000065613	3500	10:105733196	6236	8.0429e-17	0.865876	1e-05	1.4904e-12	1.65026e-11
ENSG00000112031	6058	6:153335954	12133	1.3173e-16	0.721633	1e-05	1.4918e-12	1.65049e-11
ENSG00000026950	4702	6:26410418	7952	3.647e-17	0.948721	1e-05	1.4949e-12	1.65262e-11
ENSG00000196715	3820	7:66327654	989399	1.6438e-16	-0.745805	1e-05	1.4978e-12	1.65454e-11
ENSG00000151498	5497	11:134131509	8119	1.0366e-16	-1.40339	1e-05	1.5314e-12	1.69031e-11
ENSG00000157895	4384	12:121388165	-66141	7.6882e-17	1.18719	1e-05	1.5809e-12	1.74351e-11
ENSG00000160226	5173	21:45755360	-3926	1.1315e-16	-0.803394	1e-05	1.6103e-12	1.77455e-11
ENSG00000172273	4243	11:118992502	204	1.3199e-16	-0.737671	1e-05	1.6165e-12	1.77994e-11
ENSG00000236297	5425	3:193324275	13395	1.5916e-16	0.690859	1e-05	1.6746e-12	1.84245e-11
ENSG00000110756	4884	11:18301605	-42141	1.2147e-16	0.701184	1e-05	1.6933e-12	1.86158e-11
ENSG00000262292	2358	17:19190942	126839	2.5975e-16	-1.21812	1e-05	1.8096e-12	1.98781e-11
ENSG00000103051	2640	16:70548219	-9250	8.0015e-17	-1.49953	1e-05	1.8232e-12	2.00114e-11
ENSG00000115561	2543	2:86757660	-190586	1.172e-16	0.720911	1e-05	1.8263e-12	2.00304e-11
ENSG00000205181	5932	20:5485337	77	1.941e-16	1.3815	1e-05	1.8647e-12	2.04348e-11
ENSG00000077935	5863	22:45809624	123	1.3708e-16	-0.689037	1e-05	1.9047e-12	2.08562e-11
ENSG00000100116	4167	22:38207556	3643	1.896e-16	0.779209	1e-05	1.9131e-12	2.0932e-11
ENSG00000136425	4587	15:78420559	-3328	1.5771e-16	0.922454	1e-05	1.9572e-12	2.13981e-11
ENSG00000078070	3946	3:182810144	-23720	2.0469e-16	0.772026	1e-05	1.9652e-12	2.14688e-11
ENSG00000122692	5100	9:32938859	-137807	1.6657e-16	0.76826	1e-05	2.0214e-12	2.20644e-11
ENSG00000107890	5299	10:27442244	52822	1.8857e-16	1.62935	1e-05	2.1297e-12	2.32291e-11
ENSG00000167748	5355	19:51323473	-3571	1.4405e-16	0.749259	1e-05	2.1455e-12	2.33824e-11
ENSG00000076242	3945	3:37034946	122	1.4793e-16	0.882184	1e-05	2.1794e-12	2.3733e-11
ENSG00000115944	5814	2:42414557	-237672	9.4479e-17	-0.668395	1e-05	2.2539e-12	2.45174e-11
ENSG00000106290	2765	7:99633733	-83732	1.0244e-16	-0.700622	1e-05	2.2549e-12	2.45174e-11
ENSG00000168404	4672	16:74712905	-21954	1.1267e-16	0.738895	1e-05	2.2742e-12	2.47074e-11
ENSG00000069998	4290	22:17650392	4214	2.4861e-16	-1.73447	1e-05	2.2762e-12	2.47094e-11
ENSG00000251594	4831	11:117687412	-2723	1.4919e-16	1.15994	1e-05	2.2832e-12	2.47663e-11
ENSG00000196793	5764	10:44069863	-204	1.0949e-16	1.15243	1e-05	2.3147e-12	2.50887e-11
ENSG00000180539	3877	9:139923265	1348	1.8995e-16	-0.946909	1e-05	2.3572e-12	2.55294e-11
ENSG00000151665	5716	2:46802934	-41325	1.0028e-16	0.69978	1e-05	2.3614e-12	2.55543e-11
ENSG00000163687	4007	3:58186911	-13514	1.4675e-16	-0.781194	1e-05	2.3846e-12	2.57849e-11
ENSG00000100330	3937	22:30314092	34947	1.1382e-16	0.669696	1e-05	2.4397e-12	2.63601e-11
ENSG00000177030	4736	11:678561	-28155	1.3846e-16	0.796217	1e-05	2.4486e-12	2.64357e-11
ENSG00000168778	4181	12:124200135	44474	2.0467e-16	-1.38057	1e-05	2.4664e-12	2.66077e-11
ENSG00000105750	6238	19:21061861	-44168	1.328e-16	-1.04649	1e-05	2.6712e-12	2.87947e-11
ENSG00000135424	3217	12:56111667	1839	3.9311e-16	1.91635	1e-05	2.6976e-12	2.90563e-11
ENSG00000215305	5132	20:2815760	-5590	2.284e-16	-0.723056	1e-05	2.7125e-12	2.91942e-11
ENSG00000103248	7041	16:86568824	-20018	1.0774e-16	0.99166	1e-05	2.7983e-12	3.00944e-11
ENSG00000076650	5322	19:33609441	37654	1.8202e-16	0.742743	1e-05	2.8114e-12	3.02114e-11
ENSG00000125450	4202	17:73192778	-8977	2.7831e-16	0.88099	1e-05	2.8264e-12	3.03489e-11
ENSG00000104953	5669	19:2977599	154	2.5139e-16	-0.990708	1e-05	2.8481e-12	3.05584e-11
ENSG00000197747	3135	1:151966348	-519	2.6329e-16	-0.73166	1e-05	2.8699e-12	3.07684e-11
ENSG00000173566	4760	8:21951598	-15335	2.6045e-16	0.693321	1e-05	3.2095e-12	3.43829e-11
ENSG00000110871	4374	12:120943650	-28588	1.806e-16	0.743309	1e-05	3.2364e-12	3.46444e-11
ENSG00000093144	2814	6:127709574	44819	4.1323e-16	0.831176	1e-05	3.2446e-12	3.47049e-11
ENSG00000124299	5257	19:33882222	-130479	2.8436e-16	-0.922054	1e-05	3.3828e-12	3.6155e-11
ENSG00000100580	5526	14:77800815	-42638	1.6723e-16	-0.762551	1e-05	3.5757e-12	3.81877e-11
ENSG00000143248	4990	1:163281090	-10488	3.8534e-16	-0.856981	1e-05	3.6219e-12	3.86509e-11
ENSG00000151353	5317	2:668618	-8822	2.6347e-16	1.02882	1e-05	3.6817e-12	3.92591e-11
ENSG00000115216	2926	2:27649929	-729	2.7533e-16	-0.688342	1e-05	3.6868e-12	3.92834e-11
ENSG00000105136	5016	19:58002575	3495	3.3872e-16	-0.700156	1e-05	3.7433e-12	3.9825e-11
ENSG00000135525	2995	6:136817488	-54470	5.5775e-16	-0.906192	1e-05	3.7434e-12	3.9825e-11
ENSG00000140876	8845	16:77757141	729	1.2972e-16	1.31894	1e-05	3.8112e-12	4.05154e-11
ENSG00000158941	4859	8:22480519	18373	2.6563e-16	0.77906	1e-05	3.8191e-12	4.05686e-11
ENSG00000231365	3866	1:119708765	25745	3.3033e-16	-0.790927	1e-05	3.9497e-12	4.19232e-11
ENSG00000162461	4935	1:16061035	-1866	3.4791e-16	-0.757945	1e-05	4.0018e-12	4.24432e-11
ENSG00000180953	5258	15:80206958	-9087	3.1261e-16	-0.725372	1e-05	4.0315e-12	4.27262e-11
ENSG00000161326	3494	17:35850225	287	4.5753e-16	-0.750994	1e-05	4.0689e-12	4.30896e-11
ENSG00000083750	2129	X:55442087	-302086	1.5878e-15	0.574374	1e-05	4.0869e-12	4.32468e-11
ENSG00000259865	6099	1:247366435	14606	2.2214e-16	0.827365	1e-05	4.1348e-12	4.37206e-11
ENSG00000204138	2785	1:28702901	6786	3.9599e-16	-0.789335	1e-05	4.1707e-12	4.40659e-11
ENSG00000112218	4443	6:97243595	-41759	3.4438e-16	0.780647	1e-05	4.2666e-12	4.5045e-11
ENSG00000164715	4607	7:97742454	6256	3.6463e-16	-1.34839	1e-05	4.4198e-12	4.66264e-11
ENSG00000111846	4953	6:10526798	34341	3.5412e-16	-0.754476	1e-05	4.4426e-12	4.6832e-11
ENSG00000197978	2445	15:82571780	-150444	2.9786e-16	-0.739154	1e-05	4.5579e-12	4.8011e-11
ENSG00000066185	4013	1:42985503	63564	4.1984e-16	-0.962663	1e-05	4.6663e-12	4.91151e-11
ENSG00000204084	4250	1:38298207	-114523	4.4037e-16	-0.887971	1e-05	4.7582e-12	5.00442e-11
ENSG00000129103	4643	7:56057893	-73803	2.8158e-16	0.852735	1e-05	4.7935e-12	5.03776e-11
ENSG00000131797	1566	16:31705695	-6217	6.9109e-16	-0.868438	1e-05	4.884e-12	5.12505e-11
ENSG00000105618	6595	19:54626055	7217	3.0819e-16	-0.787534	1e-05	4.882e-12	5.12505e-11
ENSG00000215570	5460	13:22028752	79401	5.1019e-16	-1.19665	1e-05	4.9031e-12	5.14119e-11
ENSG00000233016	3969	9:139620333	-2304	4.0711e-16	-1.2033	1e-05	4.9284e-12	5.16385e-11
ENSG00000103995	2844	15:49017024	-86320	7.138e-16	-0.993355	1e-05	5.0243e-12	5.26037e-11
ENSG00000074054	4156	2:122352120	-55044	5.9971e-16	-1.00851	1e-05	5.1126e-12	5.34869e-11
ENSG00000164941	5267	8:95883232	57692	3.7865e-16	0.789209	1e-05	5.3755e-12	5.6195e-11
ENSG00000142657	2991	1:10275592	-183058	6.2488e-16	0.638147	1e-05	5.5431e-12	5.79034e-11
ENSG00000236941	5715	4:165854039	-15193	4.8293e-16	0.707708	1e-05	5.702e-12	5.95181e-11
ENSG00000259363	6240	15:100404109	56880	3.762e-16	0.870381	1e-05	5.8395e-12	6.09079e-11
ENSG00000197712	5252	4:38786869	-82430	3.2156e-16	0.835817	1e-05	5.9962e-12	6.24956e-11
ENSG00000170266	4448	3:33087200	-51523	4.6055e-16	-0.903767	1e-05	6.1765e-12	6.43254e-11
ENSG00000221838	2724	7:99699626	453	4.4408e-16	-0.685292	1e-05	6.1919e-12	6.44377e-11
ENSG00000134955	5266	11:124933351	387	4.4842e-16	0.925053	1e-05	6.4017e-12	6.65704e-11
ENSG00000197444	3077	10:50970429	3	1.1369e-15	1.00082	1e-05	6.5425e-12	6.7984e-11
ENSG00000128641	3612	2:192124901	14989	8.0019e-16	-0.771598	1e-05	6.5636e-12	6.81525e-11
ENSG00000170819	4680	3:133185834	66994	5.4988e-16	-0.682644	1e-05	6.5724e-12	6.81919e-11
ENSG00000143228	5049	1:163310510	74143	8.8946e-16	-0.692715	1e-05	7.0945e-12	7.3554e-11
ENSG00000115486	4605	2:85742175	-46496	5.3056e-16	0.644608	1e-05	7.1375e-12	7.39448e-11
ENSG00000129347	4247	19:10675334	-1380	5.3714e-16	0.696788	1e-05	7.1553e-12	7.40733e-11
ENSG00000172006	5674	19:2815372	-4501	5.1268e-16	0.70693	1e-05	7.1877e-12	7.43538e-11
ENSG00000085999	3332	1:46858576	145215	7.5579e-16	-0.668489	1e-05	7.2082e-12	7.45103e-11
ENSG00000124275	6204	5:7861985	10685	5.2924e-16	-0.766722	1e-05	7.3008e-12	7.54103e-11
ENSG00000171634	4407	17:65814382	-7259	6.8542e-16	1.20868	1e-05	7.3872e-12	7.62458e-11
ENSG00000103043	2629	16:70836370	1305	3.4444e-16	0.943641	1e-05	7.4396e-12	7.673e-11
ENSG00000171792	5288	12:2978254	-7171	7.3049e-16	-0.739352	1e-05	7.5433e-12	7.77411e-11
ENSG00000186017	3492	19:36941401	-39404	6.943e-16	-0.665186	1e-05	7.6746e-12	7.90355e-11
ENSG00000140043	4460	14:74457162	138614	4.658e-16	-0.772737	1e-05	7.7007e-12	7.91869e-11
ENSG00000182670	5042	21:38497490	51963	6.4416e-16	-0.719886	1e-05	7.6967e-12	7.91869e-11
ENSG00000136842	3427	9:100276310	12847	7.7784e-16	0.677033	1e-05	7.7382e-12	7.95137e-11
ENSG00000198624	4761	5:150594361	-9346	7.1207e-16	1.05234	1e-05	7.7801e-12	7.9885e-11
ENSG00000015479	2343	5:138654173	44731	1.2135e-15	0.770009	1e-05	7.8067e-12	8.00988e-11
ENSG00000157978	3667	1:25878299	8227	7.7359e-16	-1.58646	1e-05	7.8265e-12	8.02418e-11
ENSG00000228638	1676	3:48378147	45281	1.1041e-15	-0.7215	1e-05	7.8654e-12	8.05809e-11
ENSG00000088035	4485	1:63824733	-8529	7.5312e-16	-1.13164	1e-05	7.8935e-12	8.08095e-11
ENSG00000163214	4081	2:39102671	-405	4.1631e-16	0.752021	1e-05	8.0982e-12	8.2843e-11
ENSG00000091622	5491	17:6475090	15275	7.4553e-16	0.701765	1e-05	8.3159e-12	8.50074e-11
ENSG00000119408	3531	9:127110457	90571	7.5933e-16	-0.706039	1e-05	8.3569e-12	8.53634e-11
ENSG00000111850	4748	6:88022129	-10173	9.0413e-16	0.675465	1e-05	8.5443e-12	8.72138e-11
ENSG00000119509	3288	9:103058093	196554	9.5026e-16	-0.653177	1e-05	8.6867e-12	8.86021e-11
ENSG00000113946	6277	3:190009842	-30489	7.4575e-16	-0.711659	1e-05	8.9997e-12	9.17269e-11
ENSG00000089818	4183	12:8254174	19366	1.2349e-15	-0.756262	1e-05	9.0699e-12	9.23744e-11
ENSG00000104884	4760	19:45855524	-18653	7.2521e-16	-0.760211	1e-05	9.3759e-12	9.54202e-11
ENSG00000205560	3141	22:51025599	7699	6.2878e-16	0.697042	1e-05	9.479e-12	9.63984e-11
ENSG00000132507	4698	17:7210836	517	9.0085e-16	-0.719656	1e-05	9.5072e-12	9.66144e-11
ENSG00000013561	4281	5:141339522	1628	9.0437e-16	-0.980526	1e-05	9.5223e-12	9.66967e-11
ENSG00000091640	5464	17:4895763	24595	8.4576e-16	1.70901	1e-05	9.6581e-12	9.80044e-11
ENSG00000148341	3750	9:131788926	-1657	1.818e-15	-0.673529	1e-05	9.6749e-12	9.8103e-11
ENSG00000136378	5191	15:78970607	-133167	7.4486e-16	0.848129	1e-05	9.8155e-12	9.94561e-11
ENSG00000068438	1656	X:48345128	10586	2.9409e-15	0.648184	1e-05	9.971e-12	1.00957e-10
ENSG00000105793	4955	7:90032932	68394	8.0674e-16	-0.792589	1e-05	9.9851e-12	1.01026e-10
ENSG00000107742	3714	10:73833589	-15202	1.2052e-15	0.640561	1e-05	1.0214e-11	1.03265e-10
ENSG00000184178	3816	4:54123785	-108458	1.0377e-15	-1.22016	1e-05	1.0259e-11	1.03645e-10
ENSG00000154035	2444	17:21156860	137	1.233e-15	-0.802289	1e-05	1.0284e-11	1.03825e-10
ENSG00000196867	5830	19:57050065	-253	8.5886e-16	0.725736	1e-05	1.039e-11	1.04818e-10
ENSG00000244187	3934	9:139690840	5032	1.157e-15	0.748285	1e-05	1.0629e-11	1.0715e-10
ENSG00000150316	4061	11:94703564	-3213	1.4097e-15	-0.740544	1e-05	1.0665e-11	1.07433e-10
ENSG00000135976	1698	2:98182699	403465	1.2867e-15	0.778784	1e-05	1.1028e-11	1.11014e-10
ENSG00000131378	4653	3:16413520	-142014	8.7722e-16	0.688727	1e-05	1.1043e-11	1.11075e-10
ENSG00000180914	5864	3:8810462	-853	8.0486e-16	-1.07822	1e-05	1.1189e-11	1.1247e-10
ENSG00000103365	4336	16:23475140	-58177	1.3845e-15	-0.892402	1e-05	1.1203e-11	1.12528e-10
ENSG00000213963	4458	2:178253132	-4288	1.0082e-15	-1.04731	1e-05	1.1398e-11	1.14402e-10
ENSG00000174574	4027	1:39456694	-202	1.161e-15	0.702089	1e-05	1.1413e-11	1.14466e-10
ENSG00000112303	4454	6:133076489	-8110	1.0835e-15	-0.728462	1e-05	1.1806e-11	1.18325e-10
ENSG00000111671	4499	12:6977359	-21164	1.6818e-15	0.725858	1e-05	1.2206e-11	1.22245e-10
ENSG00000111615	4363	12:75871264	-34153	1.8008e-15	0.850288	1e-05	1.2271e-11	1.2281e-10
ENSG00000167186	3272	16:19061415	-17507	2.0625e-15	1.07313	1e-05	1.2384e-11	1.23852e-10
ENSG00000135070	4067	9:88940623	42946	1.5587e-15	0.738225	1e-05	1.2477e-11	1.24693e-10
ENSG00000166928	3434	11:60168927	22923	2.0741e-15	0.748808	1e-05	1.3187e-11	1.31689e-10
ENSG00000263004	4183	17:55156055	-6331	1.5848e-15	-0.72044	1e-05	1.3442e-11	1.34138e-10
ENSG00000197355	3766	9:139992907	20953	1.3103e-15	-0.704843	1e-05	1.3577e-11	1.35391e-10
ENSG00000071859	1524	X:153664997	-7477	1.282e-15	0.884344	1e-05	1.3945e-11	1.38962e-10
ENSG00000197044	3705	19:11886175	8359	1.7733e-15	0.698126	1e-05	1.4097e-11	1.40368e-10
ENSG00000162600	4500	1:58967341	-45134	1.712e-15	-0.804816	1e-05	1.5288e-11	1.52126e-10
ENSG00000196421	3729	20:62671777	6079	9.0981e-16	0.923073	1e-05	1.5595e-11	1.55067e-10
ENSG00000099899	4150	22:20087645	-17271	1.6912e-15	0.796165	1e-05	1.5752e-11	1.56509e-10
ENSG00000087206	2922	5:176432947	-16688	1.9724e-15	0.687098	1e-05	1.5821e-11	1.57083e-10
ENSG00000154781	4589	3:14687171	-6101	1.1861e-15	0.672673	1e-05	1.6195e-11	1.60687e-10
ENSG00000164934	5553	8:104416693	-10250	1.4391e-15	-0.830434	1e-05	1.6784e-11	1.66414e-10
ENSG00000089486	5377	16:4575162	-13668	1.0844e-15	0.721823	1e-05	1.6931e-11	1.67748e-10
ENSG00000084112	4693	12:109223254	-28113	1.5329e-15	0.723229	1e-05	1.7032e-11	1.68501e-10
ENSG00000170469	2315	5:138775552	35774	2.6544e-15	-0.734459	1e-05	1.703e-11	1.68501e-10
ENSG00000153113	4431	5:95997266	136294	1.6947e-15	0.854246	1e-05	1.7205e-11	1.70097e-10
ENSG00000189067	6876	16:11680896	-49342	1.1907e-15	0.665492	1e-05	1.7516e-11	1.73048e-10
ENSG00000241058	6097	10:18863514	-77038	1.0247e-15	-0.868272	1e-05	1.78e-11	1.75724e-10
ENSG00000165138	4223	9:101558444	-804	1.8212e-15	1.12728	1e-05	1.798e-11	1.77373e-10
ENSG00000136169	3902	13:50086266	67836	1.3065e-15	-0.662364	1e-05	1.8122e-11	1.78646e-10
ENSG00000130844	6717	19:54022725	-1511	1.2151e-15	0.689458	1e-05	1.8159e-11	1.78893e-10
ENSG00000233610	4111	13:49051481	-100744	2.2359e-15	0.779934	1e-05	1.8839e-11	1.85381e-10
ENSG00000064995	4111	6:34850826	-5041	1.1021e-15	-1.46858	1e-05	1.8845e-11	1.85381e-10
ENSG00000130702	5967	20:60913127	-29242	1.3277e-15	-0.867349	1e-05	1.892e-11	1.85989e-10
ENSG00000002549	4636	4:17578253	-563	2.1735e-15	-0.708003	1e-05	1.9592e-11	1.92456e-10
ENSG00000154743	5048	3:12533148	7216	1.7141e-15	1.60487	1e-05	1.9926e-11	1.95597e-10
ENSG00000163319	4430	4:84375285	-1801	3.4599e-15	-1.22585	1e-05	1.9995e-11	1.96142e-10
ENSG00000163406	4746	3:121480375	-132562	2.1759e-15	0.661278	1e-05	2.0097e-11	1.96998e-10
ENSG00000123545	4348	6:97228063	-117695	1.9003e-15	1.03457	1e-05	2.0631e-11	2.02094e-10
ENSG00000171680	4651	1:6550505	-29617	1.9102e-15	-1.13844	1e-05	2.1408e-11	2.09556e-10
ENSG00000175221	4326	19:872089	-21130	1.8192e-15	-0.894997	1e-05	2.1463e-11	2.09939e-10
ENSG00000117868	4255	7:158532706	-90239	1.9667e-15	-0.651143	1e-05	2.186e-11	2.13674e-10
ENSG00000130590	3924	20:62671777	60415	1.2853e-15	0.918131	1e-05	2.1904e-11	2.13949e-10
ENSG00000153786	7921	16:85045103	-39	1.2046e-15	0.86214	1e-05	2.1959e-11	2.1434e-10
ENSG00000075234	5517	22:46705407	41548	2.1478e-15	-1.00925	1e-05	2.2812e-11	2.22507e-10
ENSG00000100395	2951	22:41496846	-104364	1.7735e-15	0.708341	1e-05	2.3114e-11	2.25294e-10
ENSG00000027847	3766	5:177035352	8250	2.2182e-15	-0.798018	1e-05	2.3297e-11	2.2692e-10
ENSG00000117748	2556	1:28241083	-175	3.5776e-15	1.35903	1e-05	2.4061e-11	2.34202e-10
ENSG00000113068	2590	5:139694387	11680	3.8009e-15	-0.809771	1e-05	2.4588e-11	2.38993e-10
ENSG00000135297	5093	6:74254698	83396	2.2941e-15	-0.716027	1e-05	2.458e-11	2.38993e-10
ENSG00000240065	10515	6:32825090	13176	2.6844e-16	0.785268	1e-05	2.5216e-11	2.44925e-10
ENSG00000130653	2761	9:140444078	-909	3.5317e-15	0.862846	1e-05	2.5529e-11	2.47792e-10
ENSG00000183255	5204	21:46269710	-24043	2.6531e-15	-1.17913	1e-05	2.5797e-11	2.50216e-10
ENSG00000243646	4064	21:34638859	195	2.5951e-15	-0.76857	1e-05	2.643e-11	2.56172e-10
ENSG00000260948	5078	1:111991845	16154	2.9157e-15	-0.71162	1e-05	2.6599e-11	2.57636e-10
ENSG00000105483	5090	19:48755267	-3937	2.4607e-15	0.755092	1e-05	2.679e-11	2.593e-10
ENSG00000166130	4077	12:99112323	73431	3.3711e-15	0.715004	1e-05	2.702e-11	2.61349e-10
ENSG00000060237	4327	12:778475	-83285	3.3333e-15	-0.677286	1e-05	2.7244e-11	2.63328e-10
ENSG00000167815	3744	19:12876964	-35731	3.0796e-15	0.724783	1e-05	2.7301e-11	2.63699e-10
ENSG00000150768	3757	11:111809489	-86050	4.8788e-15	-0.663497	1e-05	2.7558e-11	2.65986e-10
ENSG00000170264	3498	2:62119609	38330	1.6371e-15	2.10267	1e-05	2.7975e-11	2.69823e-10
ENSG00000170638	4828	22:50625079	734	1.8609e-15	0.735773	1e-05	2.8121e-11	2.71045e-10
ENSG00000205302	4416	5:122129956	19264	2.4326e-15	-0.703179	1e-05	2.8211e-11	2.71728e-10
ENSG00000165271	4610	9:33467577	-6352	3.0866e-15	0.812979	1e-05	2.9924e-11	2.88024e-10
ENSG00000198252	4959	14:53259666	62767	3.4858e-15	0.662932	1e-05	3.1078e-11	2.98928e-10
ENSG00000148843	3459	10:105201565	45159	2.8654e-15	0.685783	1e-05	3.1369e-11	3.01512e-10
ENSG00000140104	3403	14:105448809	-3304	4.7052e-15	0.871334	1e-05	3.1419e-11	3.01782e-10
ENSG00000006114	3488	17:35891384	-78161	3.3206e-15	0.706606	1e-05	3.175e-11	3.04755e-10
ENSG00000136783	5119	9:107524390	14420	4.2658e-15	0.647369	1e-05	3.2094e-11	3.07837e-10
ENSG00000100124	4123	22:38187346	-57989	3.7678e-15	2.08946	1e-05	3.2214e-11	3.08775e-10
ENSG00000174374	2108	7:74489486	-579	5.5234e-15	0.830202	1e-05	3.3512e-11	3.20992e-10
ENSG00000196937	4000	7:120991489	-44930	5.1555e-15	0.821218	1e-05	3.3588e-11	3.21501e-10
ENSG00000184517	4808	16:75178714	-3677	2.4781e-15	-0.724798	1e-05	3.3728e-11	3.22618e-10
ENSG00000168291	4243	3:58410431	-9154	2.7688e-15	0.621135	1e-05	3.4254e-11	3.27429e-10
ENSG00000169629	3827	2:113189333	-2733	3.0652e-15	0.697199	1e-05	3.5477e-11	3.38879e-10
ENSG00000115239	5702	2:54039813	-47358	2.2283e-15	0.86666	1e-05	3.5644e-11	3.4001e-10
ENSG00000164109	5522	4:120988466	236	3.2189e-15	0.761855	1e-05	3.5621e-11	3.4001e-10
ENSG00000115677	4968	2:242218762	-37715	2.4793e-15	-0.69274	1e-05	3.5711e-11	3.40412e-10
ENSG00000138134	4405	10:90641047	1555	4.2882e-15	0.718811	1e-05	3.6968e-11	3.52151e-10
ENSG00000048544	4194	6:42194916	9312	4.7543e-15	0.770504	1e-05	3.7011e-11	3.52314e-10
ENSG00000142166	4092	21:34706232	9497	3.7637e-15	-0.701873	1e-05	3.7678e-11	3.58174e-10
ENSG00000163644	4948	4:89182518	-23404	3.6549e-15	-0.722864	1e-05	3.7669e-11	3.58174e-10
ENSG00000087502	6237	12:29491528	-42595	4.2567e-15	-0.726502	1e-05	3.794e-11	3.60419e-10
ENSG00000205609	2770	16:28340945	-74256	5.1216e-15	0.678073	1e-05	3.8007e-11	3.60743e-10
ENSG00000263272	5822	17:5336058	-139	3.0802e-15	0.770579	1e-05	3.8026e-11	3.60743e-10
ENSG00000241258	3803	7:66227482	647890	4.6914e-15	-0.678366	1e-05	3.8718e-11	3.67052e-10
ENSG00000197226	5423	5:179335060	200	3.1108e-15	1.36868	1e-05	3.9815e-11	3.77196e-10
ENSG00000177303	4145	17:73529241	17576	5.1047e-15	1.95663	1e-05	4.0583e-11	3.84208e-10
ENSG00000076555	4246	12:109592558	38157	3.6543e-15	-0.790352	1e-05	4.1388e-11	3.91562e-10
ENSG00000167840	5391	17:4980987	-45425	5.0485e-15	1.7004	1e-05	4.2072e-11	3.97761e-10
ENSG00000127022	5943	5:179172003	66373	2.815e-15	-0.694003	1e-05	4.2811e-11	4.04468e-10
ENSG00000164695	4604	8:82668818	24148	4.5422e-15	-1.23289	1e-05	4.309e-11	4.06827e-10
ENSG00000176531	4789	19:43985830	-23258	5.3725e-15	-0.820208	1e-05	4.3189e-11	4.07486e-10
ENSG00000023892	3709	6:35278796	13200	3.0814e-15	0.839932	1e-05	4.5629e-11	4.30216e-10
ENSG00000205047	6768	16:87741662	2371	2.8558e-15	0.789708	1e-05	4.6444e-11	4.37593e-10
ENSG00000240336	4343	9:37489079	3119	5.1194e-15	-0.806053	1e-05	4.7025e-11	4.42775e-10
ENSG00000122481	4523	1:95664497	-35215	3.2814e-15	1.18157	1e-05	4.7193e-11	4.44052e-10
ENSG00000160172	3066	11:67567716	-5092	6.4313e-15	0.890877	1e-05	4.9611e-11	4.66486e-10
ENSG00000133030	3412	17:16943623	-2237	7.1578e-15	-0.736722	1e-05	5.0082e-11	4.70597e-10
ENSG00000178852	3185	17:45388283	-12374	5.7947e-15	-1.31349	1e-05	5.0297e-11	4.72293e-10
ENSG00000129566	4434	14:20957513	75924	7.3879e-15	0.681051	1e-05	5.1642e-11	4.84595e-10
ENSG00000259705	2967	15:48766015	-172134	8.8839e-15	0.879615	1e-05	5.1749e-11	4.85268e-10
ENSG00000111452	6571	12:131582573	144120	4.1536e-15	0.717549	1e-05	5.1857e-11	4.85952e-10
ENSG00000116922	4125	1:38176505	18590	7.5497e-15	0.697756	1e-05	5.2559e-11	4.92195e-10
ENSG00000144182	3245	2:99703524	-67895	5.1941e-15	-0.806988	1e-05	5.2882e-11	4.94885e-10
ENSG00000117500	3376	1:93544629	-101657	8.5377e-15	0.761799	1e-05	5.3152e-11	4.97081e-10
ENSG00000101000	2992	20:33767690	7813	7.9653e-15	0.680496	1e-05	5.3309e-11	4.98209e-10
ENSG00000198270	2086	12:112785582	334611	1.5539e-14	1.02804	1e-05	5.3444e-11	4.99131e-10
ENSG00000131323	4018	14:103233394	-10420	6.5804e-15	0.707007	1e-05	5.3875e-11	5.02826e-10
ENSG00000170248	3935	3:33840114	269	4.3607e-15	-0.657269	1e-05	5.6048e-11	5.22751e-10
ENSG00000237372	4657	9:92323287	6720	7.7302e-15	0.767261	1e-05	5.6265e-11	5.24421e-10
ENSG00000196189	2736	1:156136589	19431	1.3431e-14	0.67546	1e-05	5.6873e-11	5.29733e-10
ENSG00000185684	5213	12:132593606	24777	4.3351e-15	-0.945472	1e-05	5.9019e-11	5.49346e-10
ENSG00000011114	5123	14:93706555	-92884	7.0492e-15	-0.662812	1e-05	6.1517e-11	5.72215e-10
ENSG00000164306	5713	4:185592750	21982	6.4155e-15	0.941845	1e-05	6.2008e-11	5.76393e-10
ENSG00000239969	3802	7:102036545	31935	5.8837e-15	-1.34796	1e-05	6.2054e-11	5.76436e-10
ENSG00000184110	2560	16:28340945	-358935	1.0183e-14	0.671849	1e-05	6.2341e-11	5.7871e-10
ENSG00000051382	3408	3:138555713	1932	9.6078e-15	-0.643396	1e-05	6.4405e-11	5.97477e-10
ENSG00000107902	5870	10:126151971	1567	6.0953e-15	-0.925025	1e-05	6.5485e-11	6.07089e-10
ENSG00000221944	4195	2:233412820	-2407	6.3848e-15	0.853657	1e-05	6.5542e-11	6.07204e-10
ENSG00000143224	4193	1:161126705	-9496	9.0343e-15	-1.42692	1e-05	6.57e-11	6.08261e-10
ENSG00000152689	6136	2:33701890	40498	3.9905e-15	-1.38054	1e-05	6.6882e-11	6.18793e-10
ENSG00000185442	6654	15:93218098	-135017	5.7171e-15	0.677209	1e-05	6.7633e-11	6.25327e-10
ENSG00000116678	4127	1:65904455	18206	8.9981e-15	-0.652195	1e-05	6.8255e-11	6.30651e-10
ENSG00000241043	5642	9:32532469	-34319	8.2603e-15	-0.680295	1e-05	6.8476e-11	6.32274e-10
ENSG00000151883	3098	5:49865515	-96219	7.1084e-15	-0.721225	1e-05	6.9078e-11	6.37403e-10
ENSG00000247982	4538	15:57592163	-401	8.1434e-15	-1.03323	1e-05	6.9325e-11	6.39262e-10
ENSG00000163807	3959	3:44827793	24638	6.0808e-15	-0.670989	1e-05	6.9471e-11	6.40176e-10
ENSG00000182446	5410	17:79580457	-35039	6.9687e-15	1.84871	1e-05	6.9735e-11	6.42186e-10
ENSG00000189077	2887	7:75779766	155788	6.2328e-15	1.0114	1e-05	7.0709e-11	6.50722e-10
ENSG00000166965	5075	15:91538920	40819	7.685e-15	0.932531	1e-05	7.104e-11	6.53332e-10
ENSG00000116199	4670	1:179022630	27690	5.3995e-15	0.683464	1e-05	7.1589e-11	6.57943e-10
ENSG00000090989	5123	4:56692200	-27583	7.5718e-15	-1.03211	1e-05	7.1808e-11	6.59514e-10
ENSG00000103335	6305	16:88847738	-3882	4.1238e-15	0.716904	1e-05	7.2539e-11	6.65787e-10
ENSG00000254415	6633	19:52130638	-19417	6.9228e-15	-1.04435	1e-05	7.3125e-11	6.7072e-10
ENSG00000197375	3188	5:131694077	-11368	1.1011e-14	-0.647689	1e-05	7.3589e-11	6.74531e-10
ENSG00000164985	5733	9:15477387	-33631	5.6872e-15	1.21932	1e-05	7.3705e-11	6.75151e-10
ENSG00000171720	4318	5:141014494	-1944	9.3072e-15	0.669908	1e-05	7.6119e-11	6.96801e-10
ENSG00000100058	4657	22:25889385	45312	9.1766e-15	1.283	1e-05	7.7451e-11	7.08523e-10
ENSG00000198464	7048	19:52807532	7101	6.5772e-15	0.838782	1e-05	7.7672e-11	7.10083e-10
ENSG00000135390	3762	12:54061357	-9836	1.1538e-14	0.726109	1e-05	7.9093e-11	7.22587e-10
ENSG00000124613	3946	6:27327349	-15046	4.6287e-15	-0.808319	1e-05	8.0782e-11	7.37534e-10
ENSG00000139187	4053	12:9167788	65147	1.1649e-14	0.719681	1e-05	8.1816e-11	7.46482e-10
ENSG00000250850	4085	9:37002142	-553	8.8807e-15	0.829077	1e-05	8.2272e-11	7.50146e-10
ENSG00000196620	5718	4:69367432	-168915	8.3401e-15	0.837197	1e-05	8.3579e-11	7.61562e-10
ENSG00000260075	4353	17:44289832	-160390	9.722e-15	0.713655	1e-05	8.5898e-11	7.82179e-10
ENSG00000223385	6704	17:13945508	-27268	1.1169e-14	-0.76489	1e-05	8.8637e-11	8.06595e-10
ENSG00000137462	4437	4:154617263	-5390	1.1632e-14	-0.875527	1e-05	8.8974e-11	8.09128e-10
ENSG00000136869	4930	9:120464725	-1886	8.6186e-15	-0.689205	1e-05	9.0097e-11	8.18801e-10
ENSG00000102858	5717	16:4733542	67047	7.4923e-15	0.664072	1e-05	9.0324e-11	8.20325e-10
ENSG00000065308	5117	6:52411122	-30592	9.4877e-15	-0.692163	1e-05	9.0576e-11	8.22076e-10
ENSG00000042317	4601	14:88852166	897	1.4265e-14	-0.672044	1e-05	9.1309e-11	8.28186e-10
ENSG00000164022	3967	4:107003908	-232794	1.4367e-14	0.950742	1e-05	9.2249e-11	8.36164e-10
ENSG00000161513	4405	17:72869078	-79	1.1929e-14	-0.768243	1e-05	9.3529e-11	8.4721e-10
ENSG00000165684	4554	9:139292579	-671	1.1241e-14	-1.76045	1e-05	9.3707e-11	8.48264e-10
ENSG00000121417	4744	19:58144519	2757	1.1238e-14	1.37994	1e-05	9.5037e-11	8.59746e-10
ENSG00000141127	2212	17:18844736	101337	2.3494e-14	-0.647291	1e-05	9.6464e-11	8.7208e-10
ENSG00000073464	2410	X:10128951	3926	2.1078e-14	0.626187	1e-05	9.7122e-11	8.77459e-10
ENSG00000162627	4031	1:99199954	72717	1.6508e-14	0.673837	1e-05	9.7267e-11	8.78196e-10
ENSG00000154645	5458	21:19158875	-114706	1.4853e-14	0.747806	1e-05	9.875e-11	8.91004e-10
ENSG00000140961	9617	16:83986575	4687	4.5913e-15	-0.750849	1e-05	1.0171e-10	9.17131e-10
ENSG00000072506	763	X:53433377	-27944	1.1202e-13	-0.505999	1e-05	1.0218e-10	9.20706e-10
ENSG00000100056	4807	22:19134083	1885	1.6374e-14	0.655591	1e-05	1.0868e-10	9.78668e-10
ENSG00000261490	5674	4:10119404	44760	9.187e-15	0.779765	1e-05	1.0893e-10	9.80281e-10
ENSG00000159111	4086	17:45908551	-350	8.7973e-15	-0.700279	1e-05	1.1197e-10	1.00698e-09
ENSG00000003249	3098	16:90100505	13968	4.4841e-15	1.14466	1e-05	1.1231e-10	1.0094e-09
ENSG00000184730	2603	16:28506428	457	2.4619e-14	-0.862954	1e-05	1.1511e-10	1.03392e-09
ENSG00000130695	2992	1:26557302	-3390	1.9411e-14	0.989594	1e-05	1.1641e-10	1.04491e-09
ENSG00000226314	4537	6:28127703	-1857	6.1343e-15	-0.77544	1e-05	1.1749e-10	1.05393e-09
ENSG00000050393	4302	6:13794110	-20691	1.8832e-14	-0.688904	1e-05	1.1902e-10	1.0669e-09
ENSG00000100577	5654	14:77842048	54820	8.9185e-15	-0.689889	1e-05	1.2058e-10	1.08026e-09
ENSG00000167136	3554	9:131614082	33328	3.0164e-14	0.768274	1e-05	1.2385e-10	1.10883e-09
ENSG00000197782	4361	19:40619363	22517	1.7285e-14	1.11564	1e-05	1.2597e-10	1.12708e-09
ENSG00000253210	4684	8:142121546	-18515	1.7375e-14	-0.711658	1e-05	1.2736e-10	1.13874e-09
ENSG00000071889	1456	X:153828269	83702	1.8368e-14	0.732349	1e-05	1.3306e-10	1.18897e-09
ENSG00000158555	3774	11:75224900	-12049	1.7023e-14	-0.990851	1e-05	1.3427e-10	1.19902e-09
ENSG00000161558	5073	19:48836208	-31287	1.6861e-14	-0.653637	1e-05	1.3522e-10	1.20672e-09
ENSG00000111215	5141	12:11338957	14744	2.1371e-14	-0.67277	1e-05	1.3741e-10	1.22542e-09
ENSG00000101190	6058	20:61480148	-12968	9.8408e-15	0.74203	1e-05	1.3775e-10	1.22769e-09
ENSG00000214174	3346	17:62936447	-35248	3.0284e-14	1.45092	1e-05	1.3991e-10	1.24617e-09
ENSG00000170776	5025	15:86247961	324158	8.3539e-15	-0.785577	1e-05	1.4178e-10	1.26195e-09
ENSG00000177830	5348	11:904911	-10148	1.3003e-14	-0.690893	1e-05	1.4508e-10	1.29049e-09
ENSG00000107104	5095	9:749611	279319	1.0831e-14	-0.765087	1e-05	1.4526e-10	1.29131e-09
ENSG00000129480	4203	14:31925416	-1301	2.0701e-14	-0.889437	1e-05	1.4542e-10	1.29188e-09
ENSG00000099282	5682	10:71251384	40154	1.5287e-14	0.704547	1e-05	1.4661e-10	1.3016e-09
ENSG00000062194	5082	5:56496002	26226	1.9696e-14	0.719474	1e-05	1.4735e-10	1.30737e-09
ENSG00000113494	4941	5:35310590	79795	1.3929e-14	0.655882	1e-05	1.48e-10	1.31224e-09
ENSG00000243811	3631	22:39437591	27222	2.1029e-14	-0.801504	1e-05	1.485e-10	1.31589e-09
ENSG00000140368	3674	15:77311456	25755	1.4602e-14	0.738811	1e-05	1.5217e-10	1.34755e-09
ENSG00000177182	4326	8:62043233	73515	2.2006e-14	-0.646719	1e-05	1.5378e-10	1.36088e-09
ENSG00000149599	2952	20:30466891	8340	1.9292e-14	-0.892296	1e-05	1.5863e-10	1.40293e-09
ENSG00000109944	4826	11:122748604	-4788	2.4751e-14	0.953035	1e-05	1.5896e-10	1.40402e-09
ENSG00000203705	4234	1:213062067	96896	2.3253e-14	-0.645654	1e-05	1.5894e-10	1.40402e-09
ENSG00000124535	4981	6:2936204	170555	2.2541e-14	0.77015	1e-05	1.6036e-10	1.41555e-09
ENSG00000168116	3695	6:56908904	-2444	2.1927e-14	-0.843308	1e-05	1.6064e-10	1.41711e-09
ENSG00000178202	3636	11:108430554	61394	2.8715e-14	-0.987614	1e-05	1.6487e-10	1.45351e-09
ENSG00000172349	4406	15:81567882	115965	1.9994e-14	1.07931	1e-05	1.6524e-10	1.45577e-09
ENSG00000206527	4021	3:123295941	-8092	2.7235e-14	1.01064	1e-05	1.6725e-10	1.47254e-09
ENSG00000197568	3994	1:70878852	58363	1.9942e-14	0.807187	1e-05	1.6989e-10	1.49492e-09
ENSG00000180773	4155	11:92939278	8147	3.8901e-14	-0.762934	1e-05	1.7063e-10	1.50046e-09
ENSG00000066855	3863	8:66651505	94535	2.5556e-14	0.940849	1e-05	1.7147e-10	1.50691e-09
ENSG00000041357	5112	15:78841353	8605	2.1111e-14	1.66234	1e-05	1.7163e-10	1.50733e-09
ENSG00000064313	4613	8:120744581	-100523	2.5138e-14	1.29	1e-05	1.7287e-10	1.51727e-09
ENSG00000104228	6132	8:27159836	-9001	1.4905e-14	-0.645479	1e-05	1.7418e-10	1.52777e-09
ENSG00000183250	5277	21:46353062	-6767	1.8838e-14	-0.711909	1e-05	1.7521e-10	1.53581e-09
ENSG00000167740	5213	17:4058337	11874	2.5495e-14	-0.740122	1e-05	1.8119e-10	1.58728e-09
ENSG00000092439	4317	15:50903600	-75413	1.6544e-14	0.664775	1e-05	1.8676e-10	1.63503e-09
ENSG00000213066	5371	6:167454434	41763	2.0912e-14	0.689839	1e-05	1.8811e-10	1.64578e-09
ENSG00000041802	6210	3:194391295	-1912	2.1817e-14	-0.914949	1e-05	1.912e-10	1.67181e-09
ENSG00000162384	3780	1:53703072	16782	3.2701e-14	-0.677586	1e-05	1.9148e-10	1.67317e-09
ENSG00000104738	2114	8:48885436	12690	2.7064e-14	0.963944	1e-05	1.9204e-10	1.67701e-09
ENSG00000197410	4618	4:155376667	-36264	3.5716e-14	-0.729176	1e-05	1.9617e-10	1.71196e-09
ENSG00000124570	5241	6:2940612	-31479	2.7364e-14	0.782621	1e-05	1.9785e-10	1.72557e-09
ENSG00000073578	3195	5:202545	-15812	1.6741e-14	1.00721	1e-05	1.9981e-10	1.74043e-09
ENSG00000130338	5822	6:158710451	-23242	1.8773e-14	0.739453	1e-05	1.9969e-10	1.74043e-09
ENSG00000146540	4606	7:1178694	797	1.6959e-14	-0.690087	1e-05	2.0134e-10	1.75264e-09
ENSG00000102606	5724	13:111933098	166191	2.576e-14	0.72278	1e-05	2.0173e-10	1.75494e-09
ENSG00000176222	5180	19:44402574	-2964	2.5927e-14	-0.640375	1e-05	2.0411e-10	1.77452e-09
ENSG00000104951	4406	19:50404939	-27858	2.5033e-14	0.681827	1e-05	2.05e-10	1.78113e-09
ENSG00000198040	2934	12:133614019	140	2.4932e-14	-0.681483	1e-05	2.056e-10	1.78528e-09
ENSG00000203896	4594	20:62348460	-18356	1.6503e-14	-0.700835	1e-05	2.0972e-10	1.81988e-09
ENSG00000186073	4914	15:36870194	-1619	2.5989e-14	-0.652907	1e-05	2.1117e-10	1.83135e-09
ENSG00000173221	3971	5:95148129	-10581	2.7291e-14	-0.839854	1e-05	2.1165e-10	1.83431e-09
ENSG00000138286	2243	10:75009107	81182	1.0394e-13	1.21542	1e-05	2.1451e-10	1.85796e-09
ENSG00000197134	5907	19:22388931	153676	2.1514e-14	0.656473	1e-05	2.1638e-10	1.87299e-09
ENSG00000215012	4174	22:19835110	-7310	2.7337e-14	-0.733402	1e-05	2.1995e-10	1.90275e-09
ENSG00000075975	5116	3:12732000	133486	2.3241e-14	1.20453	1e-05	2.2152e-10	1.91509e-09
ENSG00000059588	5147	1:234610539	-4311	2.4613e-14	0.658958	1e-05	2.2246e-10	1.92204e-09
ENSG00000186205	4445	1:220868627	-91475	2.8582e-14	1.14898	1e-05	2.2365e-10	1.93107e-09
ENSG00000158480	4474	20:48610609	78528	3.1369e-14	-0.67331	1e-05	2.2527e-10	1.94387e-09
ENSG00000245958	4820	4:120294464	-81483	2.1239e-14	-0.693021	1e-05	2.2704e-10	1.95795e-09
ENSG00000205559	3129	22:51034961	13505	2.2843e-14	-0.68478	1e-05	2.2943e-10	1.97731e-09
ENSG00000225484	5712	10:81588553	2202	2.8039e-14	-0.778612	1e-05	2.3464e-10	2.02098e-09
ENSG00000162604	4258	1:62189541	-1555	3.7441e-14	0.782184	1e-05	2.3576e-10	2.02935e-09
ENSG00000185745	4752	10:91147799	-4505	3.875e-14	-0.764342	1e-05	2.3759e-10	2.04376e-09
ENSG00000186314	4272	5:145214538	-395	4.0625e-14	-1.0537	1e-05	2.4066e-10	2.06892e-09
ENSG00000183726	3665	1:25713234	48825	4.2219e-14	0.608438	1e-05	2.4414e-10	2.09753e-09
ENSG00000106772	5029	9:79325558	-195446	2.3988e-14	-0.682156	1e-05	2.4518e-10	2.10515e-09
ENSG00000107201	5709	9:32483730	-42593	4.0769e-14	0.633747	1e-05	2.4912e-10	2.13768e-09
ENSG00000185068	5438	6:158589655	270	2.5701e-14	0.670931	1e-05	2.5347e-10	2.17369e-09
ENSG00000130477	5110	19:17729787	-69615	3.4815e-14	0.615722	1e-05	2.5912e-10	2.22073e-09
ENSG00000197147	3475	1:90007555	17159	4.5245e-14	-0.761562	1e-05	2.6137e-10	2.23867e-09
ENSG00000254319	10693	8:2585696	-296	1.2113e-14	0.674901	1e-05	2.6303e-10	2.25148e-09
ENSG00000154079	4947	6:71311062	34441	3.1117e-14	-0.661002	1e-05	2.6436e-10	2.26145e-09
ENSG00000214063	5111	11:840363	-2446	2.4072e-14	-0.707163	1e-05	2.6785e-10	2.2899e-09
ENSG00000166444	4845	11:8854673	-77826	2.3566e-14	-0.72642	1e-05	2.6817e-10	2.29123e-09
ENSG00000237638	4489	2:65141390	9118	3.7663e-14	-0.76321	1e-05	2.6868e-10	2.29274e-09
ENSG00000206530	4174	3:113165773	5315	4.1591e-14	-0.655121	1e-05	2.686e-10	2.29274e-09
ENSG00000164440	4426	6:139591891	-21386	4.1939e-14	1.04965	1e-05	2.7085e-10	2.30982e-09
ENSG00000064787	5169	20:52678654	-8651	3.2571e-14	-0.630669	1e-05	2.8022e-10	2.38821e-09
ENSG00000213445	2812	11:65405600	31	4.4838e-14	-0.767338	1e-05	2.8396e-10	2.41867e-09
ENSG00000177663	4101	22:17586583	20738	4.7722e-14	0.667034	1e-05	2.8911e-10	2.46099e-09
ENSG00000107521	3863	10:100176869	-29816	5.325e-14	0.763826	1e-05	2.9542e-10	2.5132e-09
ENSG00000184752	6242	12:95397552	5	2.6875e-14	-0.672528	1e-05	2.9855e-10	2.53824e-09
ENSG00000077713	2762	X:118584669	51645	7.5703e-14	-0.750111	1e-05	2.9895e-10	2.54011e-09
ENSG00000065559	4644	17:11918063	-6079	5.4572e-14	0.728565	1e-05	2.9956e-10	2.54372e-09
ENSG00000119878	5718	2:46869721	26165	2.5327e-14	0.66558	1e-05	3.0521e-10	2.59004e-09
ENSG00000198231	2302	17:61765524	-85440	1.0055e-13	-0.699232	1e-05	3.0752e-10	2.60806e-09
ENSG00000101654	4386	18:13732384	5724	3.4598e-14	-1.03425	1e-05	3.0937e-10	2.62214e-09
ENSG00000138755	5557	4:76971906	43264	3.3725e-14	-0.70006	1e-05	3.1214e-10	2.64404e-09
ENSG00000144824	4433	3:111578045	126700	4.6693e-14	0.676159	1e-05	3.1522e-10	2.66846e-09
ENSG00000135617	2950	2:73461483	1116	8.3243e-14	-0.665382	1e-05	3.1625e-10	2.67556e-09
ENSG00000179163	3575	1:24054800	-139985	5.0537e-14	0.658451	1e-05	3.1806e-10	2.68923e-09
ENSG00000065000	5144	19:2123516	-40949	4.4188e-14	-0.870746	1e-05	3.2698e-10	2.76296e-09
ENSG00000102393	2436	X:100662901	-13	8.4458e-14	-1.13383	1e-05	3.3268e-10	2.80942e-09
ENSG00000128218	3986	22:24096400	-256	4.8079e-14	1.03547	1e-05	3.4575e-10	2.918e-09
ENSG00000082212	4618	18:48480238	74818	4.7331e-14	0.669438	1e-05	3.5165e-10	2.96596e-09
ENSG00000121988	2848	2:135779588	-509219	7.9983e-14	-1.11298	1e-05	3.5286e-10	2.97439e-09
ENSG00000143799	4787	1:226594038	-1743	3.817e-14	-0.874493	1e-05	3.5369e-10	2.97956e-09
ENSG00000198754	4050	1:40210055	-26966	4.7368e-14	-0.697849	1e-05	3.6035e-10	3.032e-09
ENSG00000198722	3451	9:35160021	-1979	4.9728e-14	-0.693384	1e-05	3.6018e-10	3.032e-09
ENSG00000141384	4237	18:23739314	-66587	5.6377e-14	1.15613	1e-05	3.6602e-10	3.07783e-09
ENSG00000147852	6223	9:2600253	-21582	3.9859e-14	-0.728877	1e-05	3.8345e-10	3.22242e-09
ENSG00000178425	4150	6:116422534	521	3.7996e-14	0.628314	1e-05	4.0154e-10	3.37237e-09
ENSG00000134256	3317	1:117534457	-9926	7.894e-14	0.691814	1e-05	4.1633e-10	3.49446e-09
ENSG00000152207	4089	13:49158877	-122075	5.6332e-14	0.731591	1e-05	4.1756e-10	3.50273e-09
ENSG00000183386	4286	1:38386727	-84552	5.9404e-14	-0.6581	1e-05	4.2038e-10	3.52425e-09
ENSG00000188732	5507	7:23753422	33672	2.9826e-14	-0.813053	1e-05	4.2256e-10	3.54039e-09
ENSG00000107745	3031	10:74347269	-38631	8.1481e-14	-0.739697	1e-05	4.2896e-10	3.59162e-09
ENSG00000073169	4729	22:50635332	-4077	4.5895e-14	0.690619	1e-05	4.292e-10	3.59162e-09
ENSG00000152495	3912	5:110596421	37069	4.6059e-14	0.66327	1e-05	4.3144e-10	3.60818e-09
ENSG00000228314	3660	21:15394718	174032	6.8767e-14	1.95443	1e-05	4.3428e-10	3.62974e-09
ENSG00000128833	4141	15:52822920	234924	6.7645e-14	0.831939	1e-05	4.3867e-10	3.66423e-09
ENSG00000138678	4357	4:84479366	22298	1.0003e-13	-0.779142	1e-05	4.4493e-10	3.71429e-09
ENSG00000132275	6201	11:6621516	-3335	5.3019e-14	-0.703441	1e-05	4.4901e-10	3.74611e-09
ENSG00000093000	6246	22:45584586	24863	4.8584e-14	-0.894408	1e-05	4.4994e-10	3.74999e-09
ENSG00000152133	5528	2:37387802	76207	4.6049e-14	-0.644449	1e-05	4.5002e-10	3.74999e-09
ENSG00000112304	6359	6:24697424	30160	3.6826e-14	-0.683622	1e-05	4.5677e-10	3.80393e-09
ENSG00000136717	5153	2:127844161	-20771	6.7688e-14	0.655525	1e-05	4.6351e-10	3.85773e-09
ENSG00000178927	4174	17:80424386	15680	6.2838e-14	-0.93882	1e-05	4.6787e-10	3.89167e-09
ENSG00000134152	5173	15:34501607	-691	7.0732e-14	-0.870288	1e-05	4.7643e-10	3.96055e-09
ENSG00000251615	5280	4:8355472	-4594	4.2544e-14	0.769293	1e-05	4.8038e-10	3.99097e-09
ENSG00000165025	4948	9:93567773	3703	6.4234e-14	-0.630448	1e-05	5.0815e-10	4.21913e-09
ENSG00000170571	2736	5:49854598	115515	9.1639e-14	1.00842	1e-05	5.0931e-10	4.22622e-09
ENSG00000204574	15770	6:30552610	13456	3.6037e-15	0.725675	1e-05	5.1479e-10	4.26917e-09
ENSG00000163877	4119	1:38025407	5503	8.4585e-14	0.75609	1e-05	5.4517e-10	4.51836e-09
ENSG00000124243	4853	20:49443962	32530	7.2402e-14	0.97377	1e-05	5.4847e-10	4.543e-09
ENSG00000197774	5047	16:1823444	235	5.8246e-14	-0.663076	1e-05	5.5082e-10	4.55974e-09
ENSG00000229186	1943	12:112479140	142072	2.5015e-13	-1.00248	1e-05	5.7051e-10	4.71711e-09
ENSG00000241837	4336	21:35289717	1432	9.0457e-14	0.698126	1e-05	5.7031e-10	4.71711e-09
ENSG00000164543	4050	7:43691520	69162	8.527e-14	-1.49826	1e-05	5.777e-10	4.7737e-09
ENSG00000006715	5425	7:38762860	-209135	5.3995e-14	1.22793	1e-05	5.8325e-10	4.81672e-09
ENSG00000127578	4594	16:655262	-23978	6.1331e-14	0.765132	1e-05	5.8965e-10	4.86663e-09
ENSG00000143622	2470	1:155873314	-7882	1.5617e-13	0.718163	1e-05	5.9068e-10	4.87221e-09
ENSG00000162062	4355	16:2510603	521	9.0416e-14	-0.742211	1e-05	6.0277e-10	4.96896e-09
ENSG00000185127	5721	6:170065894	-36340	5.5594e-14	0.713447	1e-05	6.1523e-10	5.0687e-09
ENSG00000116213	5646	1:3540024	-29302	8.8839e-14	0.744501	1e-05	6.2341e-10	5.13302e-09
ENSG00000154930	4498	20:25039046	-571	9.5674e-14	-0.686989	1e-05	6.2386e-10	5.13367e-09
ENSG00000164080	2306	3:51452763	-122398	1.9105e-13	0.685337	1e-05	6.4434e-10	5.29909e-09
ENSG00000116679	2881	1:185322489	36027	1.9599e-13	0.66056	1e-05	6.5703e-10	5.40021e-09
ENSG00000183605	4936	10:120920588	-4592	9.1118e-14	0.664423	1e-05	6.724e-10	5.52323e-09
ENSG00000197971	6546	18:74844698	-942	7.1639e-14	0.831612	1e-05	6.7653e-10	5.55386e-09
ENSG00000131944	5400	19:33463058	-58	1.0517e-13	0.69414	1e-05	6.8219e-10	5.597e-09
ENSG00000105607	3664	19:13014314	12473	1.1551e-13	0.636325	1e-05	6.9973e-10	5.73757e-09
ENSG00000164068	2063	3:49734040	7107	1.6932e-13	0.686647	1e-05	7.3177e-10	5.99673e-09
ENSG00000259712	4011	15:52392888	167	9.7008e-14	-0.68026	1e-05	7.4146e-10	6.0725e-09
ENSG00000228049	3519	7:102358917	46840	1.081e-13	-0.760569	1e-05	7.5878e-10	6.21069e-09
ENSG00000106803	3845	9:101971995	-12352	1.5523e-13	1.1704	1e-05	7.708e-10	6.30534e-09
ENSG00000241990	5591	22:46454208	4622	8.7293e-14	0.9459	1e-05	7.7252e-10	6.31567e-09
ENSG00000251364	6258	11:7526600	-7147	9.2293e-14	-0.621333	1e-05	7.7389e-10	6.32313e-09
ENSG00000214106	5673	7:154719977	-232	1.1542e-13	0.876098	1e-05	7.8724e-10	6.42842e-09
ENSG00000153201	3455	2:109329377	-6561	1.9173e-13	0.760455	1e-05	7.9482e-10	6.48649e-09
ENSG00000259660	3005	15:102261634	-29602	1.8135e-13	0.780836	1e-05	8.2225e-10	6.70639e-09
ENSG00000174405	5773	13:108849329	-21388	1.2255e-13	-1.043	1e-05	8.2326e-10	6.71066e-09
ENSG00000172469	4374	6:96025717	297	1.7717e-13	-0.646097	1e-05	8.2816e-10	6.74668e-09
ENSG00000197965	4392	1:167695499	5069	1.3689e-13	0.862398	1e-05	8.3435e-10	6.79311e-09
ENSG00000166347	5336	18:71945861	-13391	1.333e-13	-0.971818	1e-05	8.4003e-10	6.83533e-09
ENSG00000106771	5744	9:111661150	-221076	8.4991e-14	-0.626654	1e-05	8.5154e-10	6.92489e-09
ENSG00000140009	4202	14:64788644	-16187	1.4324e-13	-0.627067	1e-05	8.5331e-10	6.93523e-09
ENSG00000198246	5615	10:73093352	14336	1.0358e-13	0.675748	1e-05	8.592e-10	6.97894e-09
ENSG00000141030	3598	17:17157128	-27480	1.4686e-13	-0.728768	1e-05	8.6089e-10	6.98254e-09
ENSG00000180011	5189	18:72915964	-5340	1.3828e-13	-0.685311	1e-05	8.6115e-10	6.98254e-09
ENSG00000053371	5788	1:19638309	-332	1.0507e-13	0.751455	1e-05	8.6014e-10	6.98254e-09
ENSG00000157557	5355	21:40160827	-16405	1.2336e-13	-0.706944	1e-05	8.6552e-10	7.01384e-09
ENSG00000152944	5491	12:27407026	231546	9.1827e-14	-1.3182	1e-05	8.6691e-10	7.02103e-09
ENSG00000255455	4921	11:130764092	23949	1.7464e-13	-0.673028	1e-05	8.7191e-10	7.05734e-09
ENSG00000108094	3567	10:35299715	-79856	2.2603e-13	-0.804029	1e-05	8.8738e-10	7.17839e-09
ENSG00000113645	4524	5:167657026	-61631	1.3355e-13	0.954274	1e-05	9.1561e-10	7.40246e-09
ENSG00000125375	4096	14:50729250	-49795	1.2963e-13	-0.640528	1e-05	9.2317e-10	7.45919e-09
ENSG00000103226	3232	16:16294465	-31888	1.4826e-13	0.853037	1e-05	9.3354e-10	7.53855e-09
ENSG00000141556	3161	17:80779747	69806	1.824e-13	0.836866	1e-05	9.4892e-10	7.65829e-09
ENSG00000090621	4111	1:40035928	-6535	1.4892e-13	-0.856186	1e-05	9.5676e-10	7.71705e-09
ENSG00000023697	3428	12:16114598	50491	2.415e-13	-0.744349	1e-05	9.8721e-10	7.9537e-09
ENSG00000185347	2085	14:105971375	15182	3.2565e-13	-0.678413	1e-05	9.8724e-10	7.9537e-09
ENSG00000142102	3203	11:290233	1097	1.6244e-13	0.625426	1e-05	9.896e-10	7.96805e-09
ENSG00000181007	3604	19:36755380	-154179	1.8398e-13	-0.594883	1e-05	9.9384e-10	7.99748e-09
ENSG00000152223	4596	18:43432292	-114949	1.5318e-13	-0.900036	1e-05	1.01417e-09	8.15638e-09
ENSG00000151461	5927	10:11959483	-125687	1.1337e-13	-1.14184	1e-05	1.0273e-09	8.25718e-09
ENSG00000181192	5970	10:12110518	-454	1.1551e-13	0.616911	1e-05	1.03131e-09	8.2846e-09
ENSG00000035681	4361	8:59475078	-97326	2.1479e-13	0.675011	1e-05	1.05419e-09	8.46348e-09
ENSG00000141294	4086	17:45921906	12912	1.3378e-13	-0.62121	1e-05	1.07902e-09	8.65781e-09
ENSG00000254634	1943	16:30331730	866294	3.1033e-13	-0.626915	1e-05	1.08707e-09	8.71734e-09
ENSG00000134058	2397	5:68557602	26933	2.4296e-13	-0.752602	1e-05	1.09138e-09	8.74684e-09
ENSG00000187987	4600	6:28408258	-3022	9.2732e-14	0.630275	1e-05	1.09411e-09	8.76364e-09
ENSG00000133392	2494	16:15963922	13031	2.0279e-13	0.656618	1e-05	1.09646e-09	8.77663e-09
ENSG00000179934	4552	3:39368967	-2231	1.5971e-13	-0.672791	1e-05	1.097e-09	8.77663e-09
ENSG00000143494	4108	1:213090297	-33566	1.8976e-13	-0.630982	1e-05	1.10352e-09	8.8237e-09
ENSG00000198087	4718	6:47595155	149629	1.9366e-13	-0.650427	1e-05	1.11197e-09	8.88613e-09
ENSG00000119383	3741	9:131905854	32624	2.4122e-13	-1.40823	1e-05	1.11536e-09	8.90808e-09
ENSG00000110514	2535	11:47306630	15917	2.2823e-13	-1.44409	1e-05	1.14075e-09	9.10561e-09
ENSG00000086300	4794	7:26390496	58954	1.4278e-13	-0.687485	1e-05	1.14351e-09	9.12238e-09
ENSG00000163029	5021	2:17984027	2517	1.628e-13	0.681142	1e-05	1.14755e-09	9.14933e-09
ENSG00000166170	4596	14:104027557	-1612	2.2508e-13	0.645116	1e-05	1.20174e-09	9.57587e-09
ENSG00000250317	4331	4:25909380	45927	2.1189e-13	-1.27157	1e-05	1.20246e-09	9.57609e-09
ENSG00000258572	6364	14:95983975	1501	1.8379e-13	-0.629449	1e-05	1.27296e-09	1.01317e-08
ENSG00000261553	5040	13:76169777	45867	2.0085e-13	-0.933955	1e-05	1.31557e-09	1.04648e-08
ENSG00000147874	5865	9:19099459	-3659	1.3088e-13	0.613719	1e-05	1.32166e-09	1.05072e-08
ENSG00000093217	4062	3:38527215	138963	1.8133e-13	0.622211	1e-05	1.33092e-09	1.05748e-08
ENSG00000161996	4626	16:699019	-293	1.7742e-13	-1.2102	1e-05	1.34098e-09	1.06486e-08
ENSG00000223797	3541	3:40512682	17861	3.6327e-13	-0.681883	1e-05	1.35252e-09	1.07341e-08
ENSG00000126266	4417	19:35837428	-5018	2.268e-13	-0.64394	1e-05	1.3545e-09	1.07436e-08
ENSG00000166501	4646	16:23855851	8528	2.353e-13	0.674789	1e-05	1.36132e-09	1.07915e-08
ENSG00000117280	3367	1:205744138	-451	2.4898e-13	0.652172	1e-05	1.38656e-09	1.09853e-08
ENSG00000050130	4766	14:59951446	284	1.9298e-13	1.43093	1e-05	1.38876e-09	1.09965e-08
ENSG00000105568	6859	19:52678727	-14566	1.4671e-13	-0.752823	1e-05	1.39243e-09	1.10192e-08
ENSG00000118855	4120	3:158539739	89751	2.5175e-13	-1.68353	1e-05	1.39466e-09	1.10306e-08
ENSG00000102781	5527	13:30896874	15252	2.4109e-13	0.815293	1e-05	1.41245e-09	1.11585e-08
ENSG00000111880	4385	6:89326244	-347105	1.8656e-13	-0.867018	1e-05	1.41226e-09	1.11585e-08
ENSG00000155085	4222	6:110015093	2672	2.6721e-13	-0.619906	1e-05	1.42055e-09	1.12161e-08
ENSG00000072958	5391	19:16318781	10391	2.0843e-13	-1.09762	1e-05	1.48288e-09	1.17016e-08
ENSG00000144711	4852	3:13117416	2798	1.9725e-13	-0.813522	1e-05	1.50325e-09	1.18555e-08
ENSG00000140265	1925	15:43648629	-14595	4.614e-13	-0.670492	1e-05	1.50433e-09	1.18573e-08
ENSG00000126106	3252	1:45154562	14334	2.7029e-13	-0.611319	1e-05	1.51109e-09	1.19038e-08
ENSG00000129317	4262	12:44139525	-13096	2.7201e-13	1.3294	1e-05	1.51208e-09	1.19048e-08
ENSG00000248971	3945	4:103675108	23779	3.4457e-13	-0.652396	1e-05	1.51789e-09	1.19438e-08
ENSG00000165810	3482	5:180434216	-33010	2.0018e-13	-0.694877	1e-05	1.54112e-09	1.21197e-08
ENSG00000100300	5604	22:43557492	9971	1.6606e-13	-0.637148	1e-05	1.55209e-09	1.2199e-08
ENSG00000204351	14594	6:31942514	15656	1.4372e-14	1.0163	1e-05	1.5571e-09	1.22315e-08
ENSG00000169519	3291	11:28005736	-124060	4.5038e-13	-0.625497	1e-05	1.58051e-09	1.24083e-08
ENSG00000166762	1688	15:43989518	29201	6.268e-13	-1.00909	1e-05	1.59577e-09	1.2521e-08
ENSG00000120659	4350	13:42979444	-157429	2.8375e-13	0.70172	1e-05	1.61243e-09	1.26446e-08
ENSG00000138613	4624	15:63570340	2122	1.8676e-13	-0.696442	1e-05	1.61907e-09	1.26894e-08
ENSG00000072818	4652	17:7226957	-12892	2.1763e-13	-0.803968	1e-05	1.63971e-09	1.28439e-08
ENSG00000174891	4659	3:158263154	439509	2.5351e-13	-0.741278	1e-05	1.66112e-09	1.30043e-08
ENSG00000121940	4040	1:109476780	-29332	3.5825e-13	0.65465	1e-05	1.66747e-09	1.30466e-08
ENSG00000080839	2619	20:35729950	5551	3.4207e-13	-0.854073	1e-05	1.68853e-09	1.32039e-08
ENSG00000009413	3977	6:111826959	22040	2.3485e-13	-0.740982	1e-05	1.70054e-09	1.32903e-08
ENSG00000116133	4935	1:55333135	-19757	2.5753e-13	0.66788	1e-05	1.71185e-09	1.33712e-08
ENSG00000115446	3036	2:99195111	-29932	3.8622e-13	-0.665679	1e-05	1.715e-09	1.33882e-08
ENSG00000140386	3436	15:77173557	-24229	2.648e-13	0.632074	1e-05	1.72442e-09	1.34542e-08
ENSG00000109775	6124	4:186370727	23587	2.4398e-13	1.40602	1e-05	1.75804e-09	1.37088e-08
ENSG00000105755	4845	19:44022663	-8734	3.335e-13	-0.774488	1e-05	1.76582e-09	1.37617e-08
ENSG00000153066	6623	16:11824056	-12679	1.9655e-13	-0.62252	1e-05	1.77028e-09	1.37887e-08
ENSG00000167535	3916	12:49211913	4335	4.4055e-13	0.928094	1e-05	1.7875e-09	1.3915e-08
ENSG00000238121	5341	13:30943636	-7647	3.3116e-13	0.613103	1e-05	1.8128e-09	1.4104e-08
ENSG00000197766	4265	19:871987	12533	2.5367e-13	0.731249	1e-05	1.81928e-09	1.41464e-08
ENSG00000197888	5605	4:69354350	-79896	3.0208e-13	0.93784	1e-05	1.82128e-09	1.4154e-08
ENSG00000197818	4502	20:48429508	257	2.8349e-13	-0.617561	1e-05	1.8224e-09	1.41548e-08
ENSG00000172613	2787	11:66899619	-259558	3.3984e-13	-1.25505	1e-05	1.83341e-09	1.42323e-08
ENSG00000156711	4178	6:36098410	2823	2.3127e-13	-0.697426	1e-05	1.85459e-09	1.43887e-08
ENSG00000158769	4121	1:160959521	-31618	3.2276e-13	-0.765048	1e-05	1.88689e-09	1.46311e-08
ENSG00000146243	5084	6:79565721	-11469	2.4295e-13	-0.617604	1e-05	1.94772e-09	1.50943e-08
ENSG00000198951	4009	22:42466905	58	2.1801e-13	0.63972	1e-05	1.96543e-09	1.5223e-08
ENSG00000196743	4789	5:150597378	5666	3.1847e-13	0.763489	1e-05	1.97375e-09	1.52789e-08
ENSG00000231312	4238	2:39718103	54324	2.4649e-13	-0.669318	1e-05	1.97769e-09	1.53008e-08
ENSG00000244754	4079	13:33071127	-41844	4.9377e-13	0.613843	1e-05	2.01982e-09	1.56181e-08
ENSG00000177106	4712	11:707025	12586	2.6038e-13	-0.848287	1e-05	2.03009e-09	1.56887e-08
ENSG00000143971	5215	2:67630476	6024	2.5334e-13	-0.981603	1e-05	2.0659e-09	1.59565e-08
ENSG00000141293	4015	17:46509708	2070	3.0213e-13	-0.617191	1e-05	2.10643e-09	1.62605e-08
ENSG00000254685	3735	1:74663709	-188	5.941e-13	-0.592611	1e-05	2.12054e-09	1.63603e-08
ENSG00000137714	4254	11:110306727	6119	5.4583e-13	0.793535	1e-05	2.12524e-09	1.63874e-08
ENSG00000144043	4920	2:71218113	-3963	3.1211e-13	0.694	1e-05	2.14995e-09	1.65687e-08
ENSG00000163682	5180	4:39449824	-10745	2.6602e-13	-0.685666	1e-05	2.21545e-09	1.7064e-08
ENSG00000139410	4841	12:113789404	-70639	3.816e-13	1.35769	1e-05	2.2187e-09	1.70795e-08
ENSG00000141562	4152	17:80449711	33654	3.4959e-13	-0.672207	1e-05	2.23686e-09	1.72098e-08
ENSG00000122696	4350	9:37752907	-151444	3.6578e-13	0.629495	1e-05	2.25136e-09	1.73117e-08
ENSG00000229676	5652	19:22839264	22137	3.3785e-13	-0.988192	1e-05	2.25298e-09	1.73145e-08
ENSG00000151287	5288	13:103418566	-7596	3.3633e-13	1.15699	1e-05	2.26899e-09	1.74279e-08
ENSG00000228168	4546	3:39406850	30379	3.7769e-13	-0.6715	1e-05	2.27957e-09	1.74995e-08
ENSG00000100364	6044	22:45644371	7720	2.9779e-13	0.664154	1e-05	2.28871e-09	1.75599e-08
ENSG00000236255	4682	2:118578209	-13305	2.9624e-13	-1.06617	1e-05	2.29187e-09	1.75744e-08
ENSG00000120451	4961	11:130764884	-21521	4.3317e-13	-0.681927	1e-05	2.32252e-09	1.77996e-08
ENSG00000161405	3237	17:38023745	3303	6.0973e-13	0.584365	1e-05	2.34917e-09	1.79938e-08
ENSG00000162976	5898	2:11302613	7288	3.2416e-13	1.04362	1e-05	2.37906e-09	1.82127e-08
ENSG00000117013	4527	1:41265626	15941	3.5311e-13	0.690594	1e-05	2.39906e-09	1.83557e-08
ENSG00000096872	5319	9:26991407	44369	2.4578e-13	-0.817703	1e-05	2.42955e-09	1.85787e-08
ENSG00000140030	4539	14:88417821	-53648	5.1328e-13	0.611273	1e-05	2.44047e-09	1.86519e-08
ENSG00000163714	4234	3:142748718	65378	5.3024e-13	-0.662748	1e-05	2.45949e-09	1.87869e-08
ENSG00000182179	2152	3:49734229	-117151	7.2432e-13	0.633022	1e-05	2.46332e-09	1.88057e-08
ENSG00000150076	5199	10:33183145	350847	3.489e-13	-0.899484	1e-05	2.46905e-09	1.88391e-08
ENSG00000122912	4818	10:70254610	-32622	4.714e-13	0.86227	1e-05	2.48352e-09	1.89391e-08
ENSG00000100445	5142	14:24925065	12953	4.5356e-13	1.09487	1e-05	2.54807e-09	1.94206e-08
ENSG00000173621	2606	11:66634397	10278	5.5513e-13	-0.674026	1e-05	2.5532e-09	1.9449e-08
ENSG00000100505	5054	14:51689181	126401	3.3211e-13	-0.595194	1e-05	2.6682e-09	2.03138e-08
ENSG00000011478	4753	19:46200103	4361	3.5106e-13	0.719015	1e-05	2.67568e-09	2.03596e-08
ENSG00000050426	3182	12:51433375	-8371	7.7563e-13	0.662175	1e-05	2.68224e-09	2.03983e-08
ENSG00000172340	5263	3:67484482	-220557	3.9518e-13	0.708618	1e-05	2.6855e-09	2.04119e-08
ENSG00000175376	2572	11:65727799	-41849	5.0715e-13	0.611676	1e-05	2.71477e-09	2.0623e-08
ENSG00000106302	4466	7:123432788	-36250	4.445e-13	-0.974063	1e-05	2.73287e-09	2.0744e-08
ENSG00000137563	4497	8:63912118	-39613	3.7229e-13	0.994164	1e-05	2.73369e-09	2.0744e-08
ENSG00000123737	4813	4:122723106	633	5.071e-13	0.643495	1e-05	2.76808e-09	2.09934e-08
ENSG00000183833	4513	3:119437116	15246	3.589e-13	0.879569	1e-05	2.78604e-09	2.11181e-08
ENSG00000163755	4999	3:148861934	14562	5.0783e-13	0.935363	1e-05	2.8208e-09	2.13698e-08
ENSG00000204104	5898	2:239308404	79321	3.6455e-13	-0.699863	1e-05	2.82397e-09	2.13821e-08
ENSG00000170634	5703	2:54379081	181105	2.7329e-13	1.41036	1e-05	2.82864e-09	2.14058e-08
ENSG00000100731	4522	14:71604354	230231	4.657e-13	0.700455	1e-05	2.84119e-09	2.14842e-08
ENSG00000248124	1819	16:21823026	-8706	8.2619e-13	1.74094	1e-05	2.84211e-09	2.14842e-08
ENSG00000150627	4540	4:177117073	130087	5.6947e-13	-0.644441	1e-05	2.85292e-09	2.15542e-08
ENSG00000128604	4374	7:128576086	-1581	4.942e-13	0.633565	1e-05	2.89645e-09	2.18711e-08
ENSG00000130560	5365	9:138852214	-1013	4.59e-13	0.667522	1e-05	2.92488e-09	2.20738e-08
ENSG00000256060	4999	19:57865531	-9349	4.8243e-13	0.59411	1e-05	2.96548e-09	2.2368e-08
ENSG00000166529	2692	7:99699626	52235	4.9672e-13	-0.619291	1e-05	2.96749e-09	2.23709e-08
ENSG00000164118	4894	4:175213931	9102	4.2916e-13	0.64203	1e-05	2.99893e-09	2.25956e-08
ENSG00000099904	4157	22:20119930	2950	5.8527e-13	-0.623761	1e-05	3.05742e-09	2.30238e-08
ENSG00000181035	4049	19:19245771	70962	4.8746e-13	-0.617676	1e-05	3.09751e-09	2.3313e-08
ENSG00000101361	5153	20:2631075	-1717	5.4685e-13	0.630799	1e-05	3.10028e-09	2.33212e-08
ENSG00000112685	4636	6:537157	-155961	4.6956e-13	-0.672739	1e-05	3.2295e-09	2.42795e-08
ENSG00000137168	4539	6:36837364	-5437	5.5764e-13	-0.624003	1e-05	3.23118e-09	2.42795e-08
ENSG00000135828	4070	1:182543937	-14455	6.5542e-13	0.680026	1e-05	3.30156e-09	2.47948e-08
ENSG00000177084	3536	12:133262001	-1951	4.7875e-13	0.718658	1e-05	3.43081e-09	2.57515e-08
ENSG00000134291	5353	12:48354403	-2950	5.6586e-13	-1.07969	1e-05	3.4647e-09	2.59918e-08
ENSG00000116157	3319	1:53048482	-19563	9.4949e-13	0.60258	1e-05	3.50101e-09	2.625e-08
ENSG00000164466	4345	5:174921615	17549	6.5167e-13	-0.809734	1e-05	3.50535e-09	2.62683e-08
ENSG00000116237	4817	1:6293890	-2143	5.8519e-13	-1.56109	1e-05	3.52777e-09	2.6422e-08
ENSG00000254986	2228	11:66305111	57626	9.1546e-13	0.681501	1e-05	3.53908e-09	2.64924e-08
ENSG00000123191	3534	13:52454291	-131340	7.7091e-13	-0.591072	1e-05	3.54582e-09	2.65285e-08
ENSG00000070444	4926	17:2295405	-9008	6.5185e-13	-0.670202	1e-05	3.62904e-09	2.71364e-08
ENSG00000105519	5216	19:5909780	-1939	5.3064e-13	0.672617	1e-05	3.71482e-09	2.77629e-08
ENSG00000260261	5086	3:195765801	86234	4.6187e-13	-0.786983	1e-05	3.91278e-09	2.92265e-08
ENSG00000170310	5246	17:9346530	-133379	8.0882e-13	0.720604	1e-05	3.97936e-09	2.97078e-08
ENSG00000137500	4900	11:82962986	-34465	8.1884e-13	-0.646755	1e-05	4.1516e-09	3.0977e-08
ENSG00000146223	3632	6:42870821	23464	8.8642e-13	-0.668102	1e-05	4.19949e-09	3.13174e-08
ENSG00000136653	2642	1:206727435	46555	1.3076e-12	0.712722	1e-05	4.33138e-09	3.22836e-08
ENSG00000117791	4512	1:220868627	-52941	7.9417e-13	1.07266	1e-05	4.33746e-09	3.23115e-08
ENSG00000186532	5359	17:1689836	-44093	7.0461e-13	-0.665953	1e-05	4.35235e-09	3.2405e-08
ENSG00000116957	4683	1:235554749	24073	8.5269e-13	-0.6357	1e-05	4.51695e-09	3.36124e-08
ENSG00000113742	5585	5:173249692	-65592	7.1487e-13	-0.703202	1e-05	4.54913e-09	3.38337e-08
ENSG00000226029	4387	1:16794115	6671	9.26e-13	0.835202	1e-05	4.58873e-09	3.41099e-08
ENSG00000070718	3487	8:42025838	15373	1.0064e-12	-0.939944	1e-05	4.59745e-09	3.41564e-08
ENSG00000099251	3117	10:38583233	-62073	3.4579e-12	0.645225	1e-05	4.6969e-09	3.48765e-08
ENSG00000241973	2687	22:21077840	-135866	1.6718e-12	-0.602856	1e-05	4.74935e-09	3.52471e-08
ENSG00000135587	3952	6:109661541	-100426	1.1938e-12	0.635837	1e-05	4.85719e-09	3.60281e-08
ENSG00000167984	4270	16:3594622	-32780	8.9011e-13	1.36857	1e-05	4.94443e-09	3.66555e-08
ENSG00000028310	5454	5:862957	-29983	5.0186e-13	1.42356	1e-05	4.97733e-09	3.68797e-08
ENSG00000151012	5006	4:139054095	-109409	8.578e-13	-0.721677	1e-05	4.98847e-09	3.69424e-08
ENSG00000066926	4990	18:55238820	-15185	9.9394e-13	-1.68849	1e-05	5.26078e-09	3.89382e-08
ENSG00000204160	2805	1:27191411	38209	1.3893e-12	0.802053	1e-05	5.27273e-09	3.90058e-08
ENSG00000139832	6296	13:111123730	-90351	7.9003e-13	-0.579533	1e-05	5.3281e-09	3.93944e-08
ENSG00000144647	3769	3:43147538	-31	1.2324e-12	-0.637964	1e-05	5.33171e-09	3.94e-08
ENSG00000244509	3631	22:39507896	97807	1.1496e-12	-0.654119	1e-05	5.43257e-09	4.01239e-08
ENSG00000164062	2067	3:49731861	20425	1.8117e-12	0.702957	1e-05	5.44886e-09	4.02013e-08
ENSG00000086289	5558	7:37943651	220204	8.2505e-13	-0.685166	1e-05	5.4473e-09	4.02013e-08
ENSG00000256667	5457	12:10735282	-17153	1.3455e-12	0.654599	1e-05	5.47282e-09	4.03566e-08
ENSG00000255328	3296	11:327334	162	1.0564e-12	0.787416	1e-05	5.5043e-09	4.05671e-08
ENSG00000196284	4368	6:45011417	-334274	1.4823e-12	-0.610341	1e-05	5.64488e-09	4.1581e-08
ENSG00000256594	4935	12:9806405	19216	1.0357e-12	-1.2586	1e-05	5.77971e-09	4.25516e-08
ENSG00000136271	4375	7:44588042	-26609	1.1231e-12	-0.618642	1e-05	5.81486e-09	4.27876e-08
ENSG00000148296	5771	9:136198589	-4647	1.0083e-12	-0.604353	1e-05	5.98757e-09	4.4035e-08
ENSG00000138496	4651	3:122296638	13213	1.2452e-12	0.748575	1e-05	5.99084e-09	4.40357e-08
ENSG00000121310	3624	1:53424928	32043	1.6822e-12	-0.633393	1e-05	6.04145e-09	4.43841e-08
ENSG00000122483	3378	1:93651500	6023	1.6568e-12	-1.12938	1e-05	6.09603e-09	4.47614e-08
ENSG00000185838	4174	22:19844492	2029	1.1365e-12	0.704626	1e-05	6.11691e-09	4.48909e-08
ENSG00000169860	4521	3:152240643	-312094	1.1295e-12	-0.660759	1e-05	6.24048e-09	4.57734e-08
ENSG00000198538	7167	19:53324217	-36637	7.8014e-13	1.48862	1e-05	6.31181e-09	4.62721e-08
ENSG00000160588	4392	11:118125077	2011	1.2257e-12	0.631211	1e-05	6.39045e-09	4.68238e-08
ENSG00000214293	5082	7:77341604	16021	8.7989e-13	-0.941385	1e-05	6.46084e-09	4.73145e-08
ENSG00000105983	5985	7:156643160	-42765	1.0149e-12	-0.816161	1e-05	6.48942e-09	4.74987e-08
ENSG00000153774	5270	16:75470576	3192	1.0967e-12	-0.665878	1e-05	6.63095e-09	4.8509e-08
ENSG00000111875	4503	6:119386184	170799	1.3208e-12	0.615993	1e-05	6.754e-09	4.93831e-08
ENSG00000160953	5283	19:1376198	90307	9.3545e-13	-0.614629	1e-05	6.78793e-09	4.96049e-08
ENSG00000148019	4131	9:80889799	38820	1.4938e-12	0.594173	1e-05	6.8077e-09	4.97232e-08
ENSG00000130684	3193	20:25723632	46154	1.7769e-12	-1.38465	1e-05	6.85105e-09	5.00134e-08
ENSG00000158483	4094	11:71607783	109226	1.9426e-12	-0.885471	1e-05	6.86012e-09	5.00532e-08
ENSG00000215114	4737	8:59323811	-13	1.4182e-12	-0.679568	1e-05	6.98288e-09	5.0922e-08
ENSG00000106009	6557	7:2577691	-17671	7.9035e-13	-0.850056	1e-05	6.99162e-09	5.09589e-08
ENSG00000082781	5090	3:124594061	-26205	9.614e-13	-0.830501	1e-05	7.00163e-09	5.1005e-08
ENSG00000163219	4646	2:69012839	106105	1.259e-12	1.39048	1e-05	7.04673e-09	5.13066e-08
ENSG00000122674	5574	7:5923854	-14503	6.1313e-13	-0.726953	1e-05	7.07214e-09	5.14645e-08
ENSG00000169567	2838	5:130459975	-47454	1.7325e-12	0.619504	1e-05	7.11386e-09	5.17409e-08
ENSG00000135334	4525	6:88506065	94137	1.7209e-12	-0.615313	1e-05	7.31625e-09	5.3185e-08
ENSG00000197943	7694	16:81877990	105287	7.5796e-13	0.609711	1e-05	7.59921e-09	5.52129e-08
ENSG00000170322	4611	11:129764757	-729	1.3799e-12	-0.687644	1e-05	7.65585e-09	5.55953e-08
ENSG00000197860	4093	5:65050246	31383	1.3693e-12	0.597846	1e-05	7.68107e-09	5.57492e-08
ENSG00000139190	4445	12:6572191	-7963	1.8205e-12	-0.617831	1e-05	7.92448e-09	5.74786e-08
ENSG00000135926	3556	2:219151926	-5384	2.3337e-12	-0.62272	1e-05	7.92765e-09	5.74786e-08
ENSG00000136247	5599	7:6617247	181	8.7235e-13	0.682141	1e-05	7.99389e-09	5.79285e-08
ENSG00000134905	6344	13:111399897	33946	1.3841e-12	0.640971	1e-05	8.03117e-09	5.81682e-08
ENSG00000137547	4252	8:55049255	1484	2.4475e-12	-0.823813	1e-05	8.04483e-09	5.82367e-08
ENSG00000162105	4219	11:70949454	-14170	2.2612e-12	-0.701895	1e-05	8.20292e-09	5.935e-08
ENSG00000185825	1990	X:152988898	-1255	2.1223e-12	1.51566	1e-05	8.23374e-09	5.95419e-08
ENSG00000204946	4022	7:148995972	36709	2.0481e-12	-0.706686	1e-05	8.4636e-09	6.11722e-08
ENSG00000071246	5143	14:77219538	-8995	1.2854e-12	-0.757816	1e-05	8.59029e-09	6.20554e-08
ENSG00000198890	4694	1:107583641	-15627	2.4199e-12	0.61201	1e-05	8.84459e-09	6.38591e-08
ENSG00000137955	4657	1:76256618	4738	1.7134e-12	0.598942	1e-05	9.00298e-09	6.49688e-08
ENSG00000176490	5579	19:2722050	633	1.4846e-12	0.805683	1e-05	9.10497e-09	6.56706e-08
ENSG00000175931	5125	17:74442942	-6347	1.4266e-12	-0.700222	1e-05	9.13645e-09	6.58633e-08
ENSG00000254473	4902	9:86323309	799	1.761e-12	0.806172	1e-05	9.28393e-09	6.68917e-08
ENSG00000073849	4919	3:186763651	115376	1.7597e-12	0.699681	1e-05	9.49074e-09	6.83462e-08
ENSG00000152404	4483	11:107240737	-87836	1.6067e-12	0.662643	1e-05	9.80369e-09	7.05631e-08
ENSG00000115825	5721	2:37534310	-17642	1.2737e-12	-1.31132	1e-05	1.00015e-08	7.19495e-08
ENSG00000172785	4198	9:204014	15034	1.4613e-12	0.610852	1e-05	1.00318e-08	7.21299e-08
ENSG00000211973	1325	14:107155902	-14527	3.6351e-12	1.09647	1e-05	1.00864e-08	7.24849e-08
ENSG00000135709	7834	16:85098423	37047	9.7992e-13	0.637062	1e-05	1.01526e-08	7.29227e-08
ENSG00000173818	5742	17:78375822	-13144	1.4794e-12	-1.84613	1e-05	1.02665e-08	7.37026e-08
ENSG00000125630	3736	2:113346413	46920	2.2379e-12	-0.612613	1e-05	1.03199e-08	7.40476e-08
ENSG00000197249	5778	14:94816121	-40910	1.8333e-12	0.726964	1e-05	1.04452e-08	7.49078e-08
ENSG00000100714	4219	14:64871010	16260	2.329e-12	-0.617748	1e-05	1.04886e-08	7.51801e-08
ENSG00000069943	5983	15:55610669	-490	1.7231e-12	1.18941	1e-05	1.0539e-08	7.55022e-08
ENSG00000184898	3931	2:152131543	13149	3.0058e-12	-0.623328	1e-05	1.08115e-08	7.74144e-08
ENSG00000116120	4547	2:223517705	-3352	3.085e-12	0.682312	1e-05	1.08735e-08	7.78181e-08
ENSG00000092295	4870	14:24734645	1006	2.137e-12	0.864583	1e-05	1.09007e-08	7.79493e-08
ENSG00000160113	4952	19:17334178	-22572	1.9831e-12	0.640935	1e-05	1.09031e-08	7.79493e-08
ENSG00000169231	2704	1:155178782	-61	3.5479e-12	0.618651	1e-05	1.09528e-08	7.82642e-08
ENSG00000205060	4188	7:133949898	-51906	2.1045e-12	0.615567	1e-05	1.0963e-08	7.82966e-08
ENSG00000156239	4812	21:30252088	-5606	2.3064e-12	0.656195	1e-05	1.09993e-08	7.85154e-08
ENSG00000171522	5574	5:40486896	-192705	1.7042e-12	0.636772	1e-05	1.10381e-08	7.87517e-08
ENSG00000139168	5291	12:42763748	43827	1.9771e-12	0.593784	1e-05	1.10522e-08	7.88117e-08
ENSG00000170175	4510	17:7362359	13978	2.1786e-12	0.756387	1e-05	1.10944e-08	7.90719e-08
ENSG00000085063	4473	11:33757173	-819	3.1812e-12	-0.778366	1e-05	1.11504e-08	7.94301e-08
ENSG00000167280	6001	17:77077452	6430	1.5367e-12	-1.22697	1e-05	1.1269e-08	8.02337e-08
ENSG00000012779	3509	10:45844112	-25550	3.3748e-12	-0.932983	1e-05	1.14098e-08	8.11526e-08
ENSG00000109265	5514	4:56943449	-92913	1.8111e-12	0.660503	1e-05	1.14062e-08	8.11526e-08
ENSG00000167695	4602	17:640145	4492	2.0621e-12	0.641562	1e-05	1.15537e-08	8.21339e-08
ENSG00000141627	5237	18:46941479	-46239	1.4417e-12	0.69947	1e-05	1.16724e-08	8.29352e-08
ENSG00000013523	5275	14:77301786	9196	1.7958e-12	0.660949	1e-05	1.17745e-08	8.36177e-08
ENSG00000109063	5301	17:10596713	36086	2.7287e-12	0.610137	1e-05	1.20143e-08	8.52769e-08
ENSG00000171310	5496	12:104877607	28533	2.0347e-12	0.70576	1e-05	1.23514e-08	8.75904e-08
ENSG00000215256	4652	14:24478799	20750	2.7859e-12	-1.23088	1e-05	1.23529e-08	8.75904e-08
ENSG00000217555	3230	16:66580949	-5518	3.1702e-12	1.29963	1e-05	1.26292e-08	8.95037e-08
ENSG00000080815	4976	14:73547573	-55554	1.8611e-12	-0.700783	1e-05	1.27569e-08	9.03625e-08
ENSG00000005156	4514	17:33324382	16868	3.2683e-12	-0.603348	1e-05	1.27824e-08	9.04505e-08
ENSG00000164253	4688	5:76835647	-80790	2.4645e-12	0.919194	1e-05	1.27769e-08	9.04505e-08
ENSG00000159479	3833	1:43920686	65206	2.7601e-12	-0.609332	1e-05	1.28097e-08	9.05974e-08
ENSG00000144199	1678	2:97757509	-3111	5.1973e-12	0.763416	1e-05	1.28385e-08	9.07547e-08
ENSG00000240291	5872	10:18957647	123066	1.7327e-12	0.647423	1e-05	1.29286e-08	9.13449e-08
ENSG00000074966	3582	4:48138235	1961	2.8004e-12	-0.703674	1e-05	1.30235e-08	9.19685e-08
ENSG00000116793	3688	1:114238920	-63192	3.2313e-12	0.840832	1e-05	1.31398e-08	9.27425e-08
ENSG00000106591	4960	7:42941334	-30466	2.7157e-12	-0.861456	1e-05	1.36128e-08	9.6032e-08
ENSG00000006576	5286	7:77512098	83975	2.0276e-12	-0.616041	1e-05	1.36356e-08	9.61438e-08
ENSG00000170581	2570	12:56646213	-107727	4.8473e-12	1.09958	1e-05	1.36556e-08	9.62358e-08
ENSG00000143156	5730	1:169228495	-108711	2.8577e-12	0.722033	1e-05	1.3743e-08	9.68025e-08
ENSG00000186184	5530	13:28196033	1129	2.7983e-12	0.971273	1e-05	1.38586e-08	9.75671e-08
ENSG00000253690	4358	8:28244724	47951	3.2787e-12	0.594967	1e-05	1.39325e-08	9.80375e-08
ENSG00000170906	6637	19:54612628	6591	2.1942e-12	-0.763354	1e-05	1.40348e-08	9.87071e-08
ENSG00000151773	4120	13:44440441	-13387	3.5279e-12	0.624458	1e-05	1.44016e-08	1.01235e-07
ENSG00000182578	4335	5:149482889	-10047	3.066e-12	0.607323	1e-05	1.44873e-08	1.01786e-07
ENSG00000106526	4477	7:149988504	-32311	3.5304e-12	-0.970381	1e-05	1.51691e-08	1.06522e-07
ENSG00000138621	2788	15:75278340	-37557	4.0338e-12	1.17702	1e-05	1.5266e-08	1.07148e-07
ENSG00000148218	4951	9:116193990	30376	3.4583e-12	0.792202	1e-05	1.54401e-08	1.08315e-07
ENSG00000109670	3766	4:153226998	-230256	3.9598e-12	-1.01547	1e-05	1.54738e-08	1.08497e-07
ENSG00000143353	4749	1:219307899	-39288	2.915e-12	1.01805	1e-05	1.60103e-08	1.12202e-07
ENSG00000165282	3439	9:35098008	1416	3.338e-12	0.57689	1e-05	1.60468e-08	1.12401e-07
ENSG00000085465	5075	1:111992095	21695	3.4131e-12	-0.637546	1e-05	1.65434e-08	1.15821e-07
ENSG00000154845	6083	18:9712098	96859	2.2864e-12	0.620224	1e-05	1.65865e-08	1.16064e-07
ENSG00000112699	5195	6:2288383	42456	3.5412e-12	1.18743	1e-05	1.66675e-08	1.16571e-07
ENSG00000160959	1812	8:145737040	-6337	6.0509e-12	-0.562122	1e-05	1.672e-08	1.1688e-07
ENSG00000255398	3477	12:123199826	-1614	5.2645e-12	0.643875	1e-05	1.67507e-08	1.16976e-07
ENSG00000178685	3248	8:145057868	-29073	3.9108e-12	-0.651174	1e-05	1.67476e-08	1.16976e-07
ENSG00000123870	7405	19:53093236	1477	2.0681e-12	0.63084	1e-05	1.74626e-08	1.21886e-07
ENSG00000240356	3909	2:114347577	-37091	3.7421e-12	0.687507	1e-05	1.75729e-08	1.22594e-07
ENSG00000110218	4297	11:93862020	-75	4.8376e-12	0.59922	1e-05	1.78177e-08	1.24239e-07
ENSG00000259577	4069	15:52445090	-27201	4.0691e-12	-0.731795	1e-05	1.78809e-08	1.24617e-07
ENSG00000105341	3428	19:41939297	-7326	4.4692e-12	-0.6081	1e-05	1.82641e-08	1.27224e-07
ENSG00000100401	2933	22:41745355	63099	4.1063e-12	-0.583264	1e-05	1.83577e-08	1.27811e-07
ENSG00000107537	6290	10:13338202	-6211	2.7013e-12	-0.621479	1e-05	1.89382e-08	1.31787e-07
ENSG00000092203	6535	14:21958985	14228	3.6751e-12	0.636183	1e-05	1.95245e-08	1.35798e-07
ENSG00000185730	4655	8:144405946	34099	3.7582e-12	-0.607333	1e-05	1.95893e-08	1.36181e-07
ENSG00000140264	1806	15:43989518	-79768	1.1358e-11	0.963449	1e-05	1.97159e-08	1.36992e-07
ENSG00000117877	4711	19:45913093	3625	4.0453e-12	-0.593334	1e-05	1.97463e-08	1.37134e-07
ENSG00000204580	13331	6:30811164	-33035	3.7325e-13	0.669752	1e-05	1.99048e-08	1.38166e-07
ENSG00000204516	12220	6:31462648	-11	3.6295e-13	-1.50766	1e-05	2.01077e-08	1.39504e-07
ENSG00000172661	2383	10:46165215	-57434	7.9736e-12	-1.54696	1e-05	2.02583e-08	1.40479e-07
ENSG00000232859	2836	17:26216786	-4993	4.5651e-12	0.655911	1e-05	2.02898e-08	1.40627e-07
ENSG00000198380	4057	2:69583896	-30487	4.8279e-12	-0.607697	1e-05	2.04533e-08	1.41689e-07
[truncated: 11,843 more rows]
