# Supplementary material for: Genetic variants modulate gene expression statin response in human lymphoblastoid cell lines
Source: BMC Genomics. 2020 Aug 12;21:555. doi: 10.1186/s12864-020-06966-4 (PMC7430882; doi:10.1186/s12864-020-06966-4)
Supplement: Supplementary file 2 — Additional file 2: Table S2. Lead endogenous eQTLs per gene in LCLs from African American ancestry subset. [file 12864_2020_6966_MOESM2_ESM.xlsx]

## Sheet: Supplementary Table S2
Table S2. Lead endogenous eQTLs per gene in LCLs from African American ancestry subset.
EnsemblGeneID	#cisVariants	MostCorrelatedVariant	Distance	NominaP	Slope	DirectPermP	BetaPermP	BetaPermQ
ENSG00000187624	5521	17:260142	23	5.8595e-52	-1.34348	1e-05	2.4475e-44	3.38172e-40
ENSG00000164308	6699	5:96252589	40945	2.2332e-52	-1.34079	1e-05	9.09e-43	6.27982e-39
ENSG00000258289	5776	14:65379618	-1462	1.9137e-51	-1.23111	1e-05	7.8834e-42	3.63082e-38
ENSG00000196735	16769	6:32635000	39043	4.8406e-50	1.40555	1e-05	7.5767e-40	2.61717e-36
ENSG00000174652	7853	19:9531702	-14553	1.4092e-45	-1.26637	1e-05	2.6145e-38	7.22499e-35
ENSG00000149084	6574	11:43878485	300498	1.2695e-45	1.19558	1e-05	5.3014e-38	1.22082e-34
ENSG00000196756	5469	20:37059749	-4248	3.8254e-45	1.21776	1e-05	1.8599e-37	3.67122e-34
ENSG00000182534	8125	17:74707086	-13	1.1453e-43	1.26917	1e-05	1.083e-36	1.87053e-33
ENSG00000166750	5600	17:33571546	1490	1.709e-42	-1.17457	1e-05	1.3892e-35	1.9419e-32
ENSG00000151725	8825	4:185620401	-34887	1.7632e-42	-1.32578	1e-05	1.4054e-35	1.9419e-32
ENSG00000051620	6933	6:138725317	648	1.0375e-42	1.23624	1e-05	1.8185e-35	2.28425e-32
ENSG00000240344	4779	2:201742345	-11682	2.4317e-43	1.21043	1e-05	9.6695e-35	1.11337e-31
ENSG00000164346	6807	5:74059851	-2967	3.0617e-40	-1.28955	1e-05	1.8251e-33	1.93982e-30
ENSG00000156261	7456	21:30445948	-171	1.9643e-41	-1.29119	1e-05	1.9749e-33	1.9491e-30
ENSG00000198468	5697	1:213030534	-897	1.7752e-40	-1.47803	1e-05	3.2289e-33	2.97427e-30
ENSG00000111252	4531	12:112041701	197948	3.5816e-41	1.33884	1e-05	8.0348e-33	6.93853e-30
ENSG00000179344	16809	6:32667946	31785	2.391e-41	1.23902	1e-05	1.4803e-32	1.20314e-29
ENSG00000075234	8704	22:46687859	24000	2.9807e-39	-1.33267	1e-05	1.8921e-32	1.45237e-29
ENSG00000254184	4513	7:72239964	-58814	2.3449e-40	-1.43569	1e-05	3.7616e-32	2.63267e-29
ENSG00000064199	7778	11:124543803	108	3.3033e-39	1.13572	1e-05	3.8108e-32	2.63267e-29
ENSG00000203875	6844	6:86387888	-564	4.3755e-40	-1.36351	1e-05	9.9108e-32	6.52085e-29
ENSG00000168038	7354	3:41975535	-28388	3.4229e-39	1.28914	1e-05	1.2414e-31	7.79681e-29
ENSG00000101057	6257	20:42296644	889	4.5087e-37	1.19153	1e-05	1.3057e-30	7.84379e-28
ENSG00000068097	5154	17:58156330	37	1.3897e-38	-1.2754	1e-05	3.9589e-30	2.27915e-27
ENSG00000142632	6163	1:16533022	-6083	1.9867e-36	1.21659	1e-05	2.6037e-29	1.43899e-26
ENSG00000251022	7806	4:83848965	26851	6.7957e-36	1.23055	1e-05	3.4868e-29	1.85296e-26
ENSG00000138185	6106	10:97491538	20001	7.7022e-36	-1.18221	1e-05	6.6141e-29	3.38468e-26
ENSG00000197345	6332	11:68653232	-18072	2.1053e-35	1.24513	1e-05	8.4965e-29	4.19274e-26
ENSG00000230658	7236	7:23152653	7330	2.028e-35	-1.19802	1e-05	1.3735e-28	6.54416e-26
ENSG00000112139	6608	6:37669641	2558	6.7945e-35	1.44029	1e-05	1.5228e-28	7.01332e-26
ENSG00000181240	8177	19:6436191	2400	2.7177e-34	1.22879	1e-05	2.4029e-28	1.071e-25
ENSG00000129055	6414	3:134205071	-488	1.2245e-34	-1.18056	1e-05	3.4431e-28	1.48668e-25
ENSG00000162441	6318	1:10009638	6172	2.3753e-34	1.25743	1e-05	3.7386e-28	1.56535e-25
ENSG00000205038	5916	8:110533892	159185	2.5105e-35	-1.13717	1e-05	6.2899e-28	2.55609e-25
ENSG00000172728	6119	8:33327402	-3539	4.3456e-35	1.17537	1e-05	1.7368e-27	6.85643e-25
ENSG00000250155	6158	5:36702864	-22434	2.22e-34	-1.15667	1e-05	2.3256e-27	8.92567e-25
ENSG00000006282	5760	17:48624523	4103	7.411e-33	1.29709	1e-05	9.3411e-27	3.48827e-24
ENSG00000237541	16929	6:32609169	-99951	3.848e-34	-1.42677	1e-05	2.3472e-26	8.53465e-24
ENSG00000156398	4001	10:104487382	13086	8.8234e-34	1.37548	1e-05	3.0415e-26	1.07753e-23
ENSG00000184988	5244	17:41231902	-131953	2.7295e-33	-1.33792	1e-05	3.1451e-26	1.08639e-23
ENSG00000155542	6717	5:56242323	37235	3.4966e-32	1.30681	1e-05	4.7459e-26	1.59936e-23
ENSG00000166847	6300	16:23661209	8495	9.4543e-32	-1.21275	1e-05	5.3873e-26	1.77231e-23
ENSG00000229043	7677	7:1208889	8878	1.3878e-32	1.24876	1e-05	6.8052e-26	2.18667e-23
ENSG00000177697	6174	11:833728	884	3.2746e-32	-1.14149	1e-05	1.261e-25	3.95976e-23
ENSG00000204525	15293	6:31239378	-530	8.9445e-34	1.18154	1e-05	2.2921e-25	7.03774e-23
ENSG00000145214	6558	4:970112	-10572	8.799e-32	-1.53591	1e-05	5.3034e-25	1.59297e-22
ENSG00000188002	8855	5:1594056	-40065	8.9078e-31	1.11825	1e-05	5.7168e-25	1.68063e-22
ENSG00000125877	7543	20:3193978	4463	1.2932e-30	-1.10851	1e-05	8.5309e-25	2.45567e-22
ENSG00000162885	7498	1:235677766	9984	1.0689e-30	-1.14108	1e-05	9.1377e-25	2.57665e-22
ENSG00000136111	6463	13:75874521	-181730	8.6593e-31	-1.10206	1e-05	9.7407e-25	2.69176e-22
ENSG00000166260	6869	17:53029876	-16271	7.932e-31	1.11045	1e-05	1.0102e-24	2.73688e-22
ENSG00000180817	7895	10:71975965	-17703	6.8363e-30	1.36493	1e-05	1.3599e-24	3.61346e-22
ENSG00000231389	17823	6:33028734	-19819	1.7316e-31	1.18355	1e-05	1.4803e-24	3.85922e-22
ENSG00000125734	8895	19:6737239	-376	3.8246e-30	1.19334	1e-05	1.6317e-24	4.17509e-22
ENSG00000221923	10143	19:52887437	14266	2.5714e-30	-1.1243	1e-05	1.7021e-24	4.27586e-22
ENSG00000196655	6534	11:118893878	4735	2.2287e-30	-1.52112	1e-05	2.4175e-24	5.9648e-22
ENSG00000172270	5798	19:573712	2414	5.5035e-30	-1.47357	1e-05	3.0379e-24	7.36405e-22
ENSG00000104427	6145	8:79564983	-13300	4.9032e-31	-1.0452	1e-05	4.1777e-24	9.95224e-22
ENSG00000177683	6908	7:108189755	-20440	2.4921e-30	-1.21762	1e-05	6.052e-24	1.41729e-21
ENSG00000125445	6899	17:73263266	5510	2.1921e-30	-1.16673	1e-05	6.4186e-24	1.47809e-21
ENSG00000214087	7941	17:79649515	-1440	6.4015e-30	1.46808	1e-05	8.241e-24	1.86543e-21
ENSG00000232629	16979	6:32634032	-97280	6.43e-31	-1.23468	1e-05	8.3847e-24	1.86543e-21
ENSG00000065268	7097	19:990819	7644	2.0265e-29	1.15503	1e-05	8.5056e-24	1.86543e-21
ENSG00000175602	4478	11:65658157	281	3.191e-30	1.25966	1e-05	1.5672e-23	3.38346e-21
ENSG00000196126	16645	6:32571349	13723	8.9417e-31	1.39767	1e-05	1.613e-23	3.42883e-21
ENSG00000122034	7738	13:27998769	87	8.2741e-29	-1.02026	1e-05	2.271e-23	4.7543e-21
ENSG00000152219	5635	11:30351223	6624	1.0818e-29	1.15058	1e-05	2.4595e-23	5.07214e-21
ENSG00000145725	6370	5:102450417	-5437	1.4727e-29	-1.05732	1e-05	2.6852e-23	5.45609e-21
ENSG00000228506	5560	6:99878619	5820	6.8519e-29	-1.18408	1e-05	3.5326e-23	7.0739e-21
ENSG00000066379	13439	6:29980158	-46519	1.2176e-30	-1.3281	1e-05	6.2517e-23	1.234e-20
ENSG00000100321	5610	22:39747671	1740	6.2262e-29	-1.03205	1e-05	6.896e-23	1.34201e-20
ENSG00000174989	6589	12:117442304	93542	3.9928e-28	1.15948	1e-05	8.0389e-23	1.54268e-20
ENSG00000055950	4942	10:102715183	-32090	8.9295e-29	-1.10006	1e-05	8.729e-23	1.65217e-20
ENSG00000172057	5094	17:38029120	-54735	7.9156e-29	1.16299	1e-05	9.5451e-23	1.78222e-20
ENSG00000141994	7953	19:5788874	-2376	3.1071e-28	1.21921	1e-05	9.6851e-23	1.78425e-20
ENSG00000142794	6530	1:21770035	3413	1.3912e-28	1.41542	1e-05	1.0854e-22	1.97329e-20
ENSG00000196152	5455	9:130190810	4148	8.2808e-29	1.22037	1e-05	1.1691e-22	2.09787e-20
ENSG00000198502	16362	6:32520962	22897	2.9469e-29	2.00199	1e-05	2.4341e-22	4.31177e-20
ENSG00000261777	4529	16:70380191	-460	4.9106e-29	-1.17289	1e-05	2.6716e-22	4.67252e-20
ENSG00000127337	6728	12:69762713	9229	5.8424e-28	-1.07203	1e-05	3.0959e-22	5.34704e-20
ENSG00000180611	7675	3:192616700	-19251	8.2991e-28	1.19724	1e-05	3.148e-22	5.3699e-20
ENSG00000229391	16598	6:32561806	34006	3.2743e-29	-1.585	1e-05	3.5656e-22	6.00805e-20
ENSG00000043514	5942	1:40349333	149	7.6936e-28	-1.29405	1e-05	3.9419e-22	6.56213e-20
ENSG00000132481	7363	17:73874071	-586	2.7142e-28	-1.07204	1e-05	4.3854e-22	7.21348e-20
ENSG00000254635	8390	10:28812059	-9614	1.3691e-27	1.1929	1e-05	6.9407e-22	1.12768e-19
ENSG00000188690	7079	10:127510888	-930	4.0406e-27	1.30049	1e-05	7.0189e-22	1.12768e-19
ENSG00000142528	7820	19:50538287	9315	3.1062e-27	-1.48433	1e-05	7.7613e-22	1.23262e-19
ENSG00000089916	6327	14:76665532	47272	3.4977e-27	1.18147	1e-05	7.9097e-22	1.2419e-19
ENSG00000254682	7380	11:71164019	4298	7.2097e-28	-1.24012	1e-05	9.4276e-22	1.4636e-19
ENSG00000164978	5465	9:34340521	11016	4.1412e-28	-1.11466	1e-05	1.1612e-21	1.78273e-19
ENSG00000147813	7429	8:144659949	-871	8.2374e-28	1.22646	1e-05	1.2269e-21	1.86282e-19
ENSG00000108771	5761	17:40262472	-2280	5.6629e-28	1.28883	1e-05	1.2466e-21	1.87228e-19
ENSG00000165832	6573	10:116739019	41066	9.8515e-28	-1.04354	1e-05	1.5316e-21	2.27544e-19
ENSG00000166435	6083	11:74459355	-200891	1.8172e-27	-1.58854	1e-05	2.1098e-21	3.10112e-19
ENSG00000230513	3654	22:21356892	716	1.3762e-26	1.14543	1e-05	3.2452e-21	4.7199e-19
ENSG00000262468	7275	16:4306662	2871	5.4905e-27	-1.51434	1e-05	3.9579e-21	5.6965e-19
ENSG00000242349	6673	1:11905633	4558	2.5204e-26	1.23517	1e-05	4.5643e-21	6.50153e-19
ENSG00000250479	6401	22:24108438	-2193	1.3846e-26	-1.40805	1e-05	4.911e-21	6.92399e-19
ENSG00000166839	4919	15:65187220	-16882	1.7931e-27	1.48459	1e-05	5.2388e-21	7.31159e-19
ENSG00000138346	7073	10:70240378	8498	7.7358e-27	1.12589	1e-05	6.0546e-21	8.3656e-19
ENSG00000116791	5819	1:75213826	14733	1.1105e-26	1.11877	1e-05	6.2072e-21	8.49156e-19
ENSG00000146281	6142	6:89841242	-14528	1.2976e-26	-1.02576	1e-05	7.5411e-21	1.02152e-18
ENSG00000215845	6036	1:161013711	4930	5.5164e-26	0.976843	1e-05	9.5032e-21	1.27481e-18
ENSG00000107719	7660	10:72236791	-1787	7.9577e-26	1.11091	1e-05	9.8427e-21	1.30766e-18
ENSG00000146707	5776	7:76143625	-112954	1.0059e-26	-1.8206	1e-05	1.0612e-20	1.3956e-18
ENSG00000173272	5458	2:132232892	-17425	9.3776e-27	1.16959	1e-05	1.0707e-20	1.3956e-18
ENSG00000226752	5511	9:123605711	18604	1.4725e-26	1.22818	1e-05	1.1821e-20	1.5264e-18
ENSG00000261684	5112	15:42824578	-461	4.0715e-27	-1.08702	1e-05	1.2048e-20	1.53878e-18
ENSG00000187741	5401	16:89830493	-52573	6.2927e-27	1.06973	1e-05	1.2139e-20	1.53878e-18
ENSG00000139044	4830	12:662838	93307	4.2503e-26	-1.07343	1e-05	1.5885e-20	1.99526e-18
ENSG00000242550	7975	18:61574600	10191	7.1151e-26	-0.997493	1e-05	2.024e-20	2.51947e-18
ENSG00000237004	7769	7:32722720	-45462	3.1434e-26	-1.27321	1e-05	2.5471e-20	3.14231e-18
ENSG00000149591	7326	11:117065779	-4259	1.1362e-25	-1.08132	1e-05	2.8185e-20	3.44633e-18
ENSG00000104361	5243	8:99305539	-1083	1.098e-25	1.15199	1e-05	3.6837e-20	4.46471e-18
ENSG00000013288	10015	4:6611238	34335	2.6817e-25	1.21528	1e-05	3.8009e-20	4.5667e-18
ENSG00000124587	5954	6:42942779	-4180	1.8786e-25	-1.21236	1e-05	4.5193e-20	5.37795e-18
ENSG00000263335	3275	16:15821246	714	7.6447e-26	-1.4962	1e-05	4.554e-20	5.37795e-18
ENSG00000153406	7701	16:4528636	-17129	1.2058e-25	1.28243	1e-05	5.2335e-20	6.12805e-18
ENSG00000236624	4836	1:45999503	33751	6.6885e-26	1.4524	1e-05	5.3344e-20	6.19371e-18
ENSG00000162341	6281	11:68815523	-843	2.175e-25	-0.954309	1e-05	7.0432e-20	8.10966e-18
ENSG00000168653	5786	1:39492462	471	3.2762e-25	1.33537	1e-05	7.232e-20	8.25823e-18
ENSG00000180385	6564	3:10014485	-14093	4.9472e-25	-1.05495	1e-05	1.0135e-19	1.14777e-17
ENSG00000100908	7204	14:24610733	-65	6.9608e-25	1.00535	1e-05	1.0392e-19	1.16741e-17
ENSG00000204147	5554	10:52508177	9098	3.3777e-25	1.10853	1e-05	1.2433e-19	1.38532e-17
ENSG00000182858	9210	22:50313235	1128	7.4461e-25	-1.37112	1e-05	1.4115e-19	1.56018e-17
ENSG00000166140	5846	15:41099111	-174	2.3311e-25	1.06445	1e-05	1.4498e-19	1.58983e-17
ENSG00000074319	7359	11:18548183	-597	5.9521e-25	-1.0537	1e-05	1.9446e-19	2.11562e-17
ENSG00000174137	7055	4:1685979	-51	4.7048e-25	1.18655	1e-05	2.1558e-19	2.32713e-17
ENSG00000166548	4963	16:66600479	14031	6.2512e-25	-1.04671	1e-05	2.5649e-19	2.74723e-17
ENSG00000018699	5138	2:32903548	50448	5.5027e-25	1.15022	1e-05	2.9373e-19	3.12188e-17
ENSG00000125885	8258	20:5935449	4150	2.7506e-24	1.00833	1e-05	3.0031e-19	3.16742e-17
ENSG00000137877	5908	15:42191519	5243	2.7789e-25	1.11271	1e-05	3.0483e-19	3.19074e-17
ENSG00000182013	6046	19:46974652	-169	1.3928e-24	-1.08983	1e-05	3.1706e-19	3.29381e-17
ENSG00000103540	6746	16:19536640	1506	1.556e-24	-1.05644	1e-05	3.708e-19	3.82336e-17
ENSG00000030110	15548	6:33541507	-6513	4.7036e-25	1.06571	1e-05	3.8153e-19	3.90484e-17
ENSG00000171130	8223	7:149571095	1037	1.7629e-24	-1.12018	1e-05	5.2335e-19	5.31704e-17
ENSG00000115750	8327	2:9983686	202	2.592e-24	-1.05621	1e-05	5.3833e-19	5.42927e-17
ENSG00000125247	7030	13:101327245	-103	2.6018e-24	-1.12905	1e-05	5.5809e-19	5.57681e-17
ENSG00000125821	7253	20:18593554	25016	3.2858e-24	1.46709	1e-05	5.6103e-19	5.57681e-17
ENSG00000056050	6598	4:170678993	-112	2.2199e-24	1.19294	1e-05	8.0477e-19	7.94249e-17
ENSG00000029639	7155	6:155635281	-347	7.7297e-24	1.05605	1e-05	8.6399e-19	8.46652e-17
ENSG00000138095	7400	2:44123672	-99473	1.2601e-24	-1.0733	1e-05	8.8385e-19	8.60015e-17
ENSG00000197128	7835	19:58009216	20277	5.4958e-24	-0.999415	1e-05	9.0363e-19	8.73109e-17
ENSG00000137434	8260	6:10699305	4274	6.1571e-24	1.03832	1e-05	9.579e-19	9.19122e-17
ENSG00000185163	8075	12:132625643	-3238	2.9134e-24	-1.06988	1e-05	1.0192e-18	9.71211e-17
ENSG00000139410	6142	12:113858243	-1800	6.944e-24	-1.44143	1e-05	1.0959e-18	1.03708e-16
ENSG00000141698	6647	17:39993222	698	1.8668e-24	1.26825	1e-05	1.1851e-18	1.11395e-16
ENSG00000225138	5581	5:475337	1985	2.6594e-24	-1.26462	1e-05	1.2082e-18	1.12795e-16
ENSG00000166401	8042	18:61620766	-16394	7.0999e-24	-1.03645	1e-05	1.2496e-18	1.15881e-16
ENSG00000146066	5084	5:175815874	125	5.7145e-24	1.30377	1e-05	1.3242e-18	1.21977e-16
ENSG00000135318	7021	6:86154955	-4855	1.4574e-24	1.01175	1e-05	1.4265e-18	1.3053e-16
ENSG00000257176	8033	12:29491528	20746	5.2158e-24	-0.959258	1e-05	1.5571e-18	1.41538e-16
ENSG00000164307	6626	5:96121994	-21810	3.2476e-24	1.0802	1e-05	1.7646e-18	1.59352e-16
ENSG00000170632	6069	7:102726056	10727	6.4282e-24	0.998944	1e-05	1.7873e-18	1.6036e-16
ENSG00000162620	5340	1:74695200	31328	9.6699e-24	1.17975	1e-05	1.9971e-18	1.78028e-16
ENSG00000204622	12992	6:29903013	-71348	3.0165e-25	-1.38456	1e-05	2.2247e-18	1.97045e-16
ENSG00000198677	5037	5:94841289	-49423	8.2437e-24	-1.17806	1e-05	2.4054e-18	2.1169e-16
ENSG00000176422	4887	12:56861458	-844	9.3296e-24	1.00723	1e-05	2.899e-18	2.53513e-16
ENSG00000133731	6514	8:82565202	-33727	7.8326e-24	1.03919	1e-05	2.9766e-18	2.58666e-16
ENSG00000196620	8122	4:69357589	-178758	4.3433e-24	-1.24082	1e-05	3.1676e-18	2.7354e-16
ENSG00000183172	6907	22:42513824	38128	3.4321e-24	1.02308	1e-05	3.5941e-18	3.08444e-16
ENSG00000168268	4434	3:52567617	-1454	3.6149e-24	1.04611	1e-05	3.7449e-18	3.19406e-16
ENSG00000205309	5818	17:17208965	2315	1.209e-23	-1.31979	1e-05	3.8457e-18	3.25989e-16
ENSG00000095485	5896	10:101984603	-42835	2.5939e-23	0.993967	1e-05	5.3019e-18	4.46688e-16
ENSG00000138964	9549	22:44577086	8249	5.7133e-23	-1.21713	1e-05	5.8582e-18	4.90558e-16
ENSG00000117174	6543	1:86173298	-819	4.068e-23	-0.935681	1e-05	5.949e-18	4.9516e-16
ENSG00000228789	15506	6:31021325	97	8.6216e-25	1.10806	1e-05	6.3228e-18	5.2313e-16
ENSG00000132305	5343	2:86421332	-1562	1.9386e-23	1.00612	1e-05	6.5013e-18	5.34697e-16
ENSG00000260065	7720	22:26919156	-1847	1.0502e-22	-1.14547	1e-05	7.1011e-18	5.80567e-16
ENSG00000127249	7852	3:193300287	-10614	8.489e-23	0.990567	1e-05	8.5708e-18	6.96606e-16
ENSG00000118579	7114	4:17617961	1706	2.6689e-23	-1.03126	1e-05	8.682e-18	7.01515e-16
ENSG00000254614	5033	11:64947240	-2066	2.195e-23	1.27561	1e-05	9.7779e-18	7.85472e-16
ENSG00000255733	6391	12:68413678	30452	8.7417e-23	-1.1533	1e-05	9.862e-18	7.8765e-16
ENSG00000109133	7508	4:41907646	-29492	5.6763e-23	-1.54026	1e-05	1.0353e-17	8.22088e-16
ENSG00000108352	5865	17:38348616	15352	3.4085e-23	-1.06806	1e-05	1.196e-17	9.44325e-16
ENSG00000164916	9606	7:4808404	125015	5.9371e-23	-1.3607	1e-05	1.3197e-17	1.03608e-15
ENSG00000146085	6421	6:49431720	815	2.0527e-23	-1.09631	1e-05	1.4176e-17	1.10657e-15
ENSG00000247317	9162	8:144094150	-5705	5.3118e-23	0.98475	1e-05	1.5259e-17	1.18443e-15
ENSG00000145476	8983	4:187112629	-46	1.759e-22	1.15279	1e-05	1.5998e-17	1.2286e-15
ENSG00000197563	6041	18:59789644	-64708	1.2191e-22	1.01655	1e-05	1.6006e-17	1.2286e-15
ENSG00000196072	5894	10:102025574	-20896	8.077e-23	1.28447	1e-05	1.6955e-17	1.29429e-15
ENSG00000113812	6153	3:53921022	4792	6.9499e-23	0.980594	1e-05	1.8849e-17	1.43099e-15
ENSG00000188372	5601	7:76143625	116789	4.2554e-23	-1.7219	1e-05	2.1726e-17	1.6404e-15
ENSG00000132185	6225	1:161676970	207	2.0638e-22	-1.01774	1e-05	3.0498e-17	2.29018e-15
ENSG00000198130	5822	2:191184475	-24445	8.2467e-23	-1.0196	1e-05	3.126e-17	2.33468e-15
ENSG00000158623	5514	7:130275053	-78546	3.5397e-22	1.18995	1e-05	3.186e-17	2.3667e-15
ENSG00000086232	7106	7:6065194	-33668	1.3003e-22	-1.32562	1e-05	3.2851e-17	2.42498e-15
ENSG00000227908	6934	5:55296992	5996	1.9036e-22	1.01273	1e-05	3.2995e-17	2.42498e-15
ENSG00000132003	6588	19:13907805	1530	3.2337e-22	-1.11943	1e-05	3.5397e-17	2.58775e-15
ENSG00000172543	4474	11:65648135	854	8.9997e-23	-0.977634	1e-05	3.6098e-17	2.6251e-15
ENSG00000141141	5118	17:36003275	-219	5.4671e-22	1.11184	1e-05	4.5496e-17	3.29116e-15
ENSG00000116874	6015	1:119573860	-109435	1.8452e-22	1.45644	1e-05	5.9379e-17	4.27314e-15
ENSG00000231671	7301	1:101837079	48185	5.9644e-22	1.06635	1e-05	6.0894e-17	4.35942e-15
ENSG00000070718	5674	8:42010602	137	2.4403e-22	0.953518	1e-05	6.6262e-17	4.71927e-15
ENSG00000103248	10422	16:86565187	-23655	6.2899e-22	1.44448	1e-05	6.9237e-17	4.90586e-15
ENSG00000151917	5359	6:56820163	389	2.8057e-22	-0.9799	1e-05	7.4578e-17	5.25735e-15
ENSG00000033178	6539	4:68546025	-20873	3.8029e-22	1.19397	1e-05	8.5682e-17	6.0095e-15
ENSG00000108278	4704	17:34842521	47	1.2453e-21	-0.984349	1e-05	9.0342e-17	6.30431e-15
ENSG00000175611	6018	9:98552763	-85497	4.7922e-22	1.01294	1e-05	1.1186e-16	7.76647e-15
ENSG00000007341	6444	1:113112746	-50702	1.076e-21	-1.03257	1e-05	1.275e-16	8.80854e-15
ENSG00000218510	6588	1:22352395	713	1.1105e-21	-1.33782	1e-05	1.308e-16	8.99164e-15
ENSG00000172500	4480	11:65645354	-10657	4.0717e-22	0.966429	1e-05	1.3383e-16	9.15424e-15
ENSG00000008256	7297	7:6296843	-15433	6.3073e-22	1.03067	1e-05	1.3636e-16	9.28087e-15
ENSG00000182512	8485	14:95993595	-6246	2.7624e-21	-1.02702	1e-05	1.5665e-16	1.06102e-14
ENSG00000205464	5967	5:81574182	-1100	1.4632e-21	-1.03759	1e-05	1.6213e-16	1.09273e-14
ENSG00000215256	7168	14:24429194	-28855	2.0898e-21	1.10426	1e-05	1.7545e-16	1.17432e-14
ENSG00000211697	7191	7:38402008	12384	1.2676e-21	1.21367	1e-05	1.7593e-16	1.17432e-14
ENSG00000198015	6796	12:93866134	4869	2.8373e-21	-1.02064	1e-05	2.0422e-16	1.35658e-14
ENSG00000204536	15103	6:31154358	28342	7.1803e-23	1.13145	1e-05	2.1442e-16	1.41753e-14
ENSG00000121895	7235	4:39033518	-1025	2.7773e-21	1.28571	1e-05	2.8447e-16	1.87165e-14
ENSG00000136449	5776	17:48580257	-5489	4.4793e-21	1.26605	1e-05	3.0108e-16	1.97159e-14
ENSG00000031691	6422	6:49451240	20148	1.0954e-21	-1.07334	1e-05	3.136e-16	2.04385e-14
ENSG00000241945	8300	21:45538647	11475	2.1182e-21	0.927855	1e-05	3.1852e-16	2.06618e-14
ENSG00000010626	7230	12:7014076	31342	4.5345e-21	-0.960118	1e-05	3.4413e-16	2.22186e-14
ENSG00000085721	4117	16:15168760	-19415	2.2891e-21	1.27106	1e-05	3.6857e-16	2.36863e-14
ENSG00000158106	7815	8:144424211	-26847	1.8222e-21	-1.57554	1e-05	4.0052e-16	2.56201e-14
ENSG00000140905	10932	16:81116922	-13087	3.4192e-21	0.975423	1e-05	4.3314e-16	2.75792e-14
ENSG00000248049	6539	4:68582839	15840	2.2784e-21	1.31791	1e-05	4.6448e-16	2.9439e-14
ENSG00000122033	7671	13:28026695	1955	6.3067e-21	1.41714	1e-05	4.8048e-16	3.03142e-14
ENSG00000170919	6119	13:45948359	32878	5.409e-21	-1.24511	1e-05	4.8942e-16	3.07377e-14
ENSG00000165948	7856	14:94567032	19403	1.1607e-20	-1.08446	1e-05	5.9867e-16	3.74291e-14
ENSG00000141560	5343	17:80678628	4068	4.1011e-21	1.00829	1e-05	7.6094e-16	4.73603e-14
ENSG00000198324	4558	12:111981269	174343	2.2831e-21	1.06308	1e-05	7.8032e-16	4.83483e-14
ENSG00000011376	5898	3:45526141	96142	4.1504e-21	1.24745	1e-05	8.9081e-16	5.49477e-14
ENSG00000106789	6102	9:100954429	-494	1.074e-20	-1.03046	1e-05	9.3087e-16	5.71635e-14
ENSG00000185684	8376	12:132583556	14727	6.1917e-21	0.983066	1e-05	9.9378e-16	6.0757e-14
ENSG00000101104	6685	20:43539888	1184	1.291e-20	1.3565	1e-05	1.1313e-15	6.88604e-14
ENSG00000197568	5676	1:70820802	313	9.9265e-21	-1.73525	1e-05	1.1477e-15	6.9551e-14
ENSG00000127507	8021	19:14886958	-2396	1.291e-20	1.04697	1e-05	1.2936e-15	7.8051e-14
ENSG00000184428	7833	8:144418601	-23549	6.2937e-21	-1.00463	1e-05	1.3072e-15	7.83538e-14
ENSG00000175854	5511	9:131044321	6662	7.1315e-21	-1.73692	1e-05	1.31e-15	7.83538e-14
ENSG00000132196	6785	1:162765811	5318	2.1914e-20	1.0816	1e-05	1.5361e-15	9.14852e-14
ENSG00000068784	7209	2:45777396	-61909	2.2746e-20	-0.946171	1e-05	1.5861e-15	9.40558e-14
ENSG00000166762	3378	15:44013177	52860	1.8781e-21	1.06262	1e-05	1.6369e-15	9.66517e-14
ENSG00000158483	7473	11:71502531	3974	8.5676e-21	1.05727	1e-05	1.6868e-15	9.91755e-14
ENSG00000053372	7265	1:19579969	1935	3.8273e-20	0.92887	1e-05	1.7124e-15	1.00257e-13
ENSG00000138107	3791	10:104257847	-4636	5.2796e-21	0.988341	1e-05	1.7497e-15	1.02007e-13
ENSG00000168434	5602	16:23397113	-67389	3.6304e-20	-0.948409	1e-05	1.904e-15	1.10464e-13
ENSG00000180992	5939	6:44081203	-13992	3.9274e-20	1.20836	1e-05	1.9108e-15	1.10464e-13
ENSG00000258701	6772	14:105283159	-4380	1.2538e-20	0.974583	1e-05	1.925e-15	1.10823e-13
ENSG00000103043	4581	16:70826868	-8197	2.799e-21	-1.00008	1e-05	1.9343e-15	1.10895e-13
ENSG00000118096	6423	11:118436429	-7257	2.7358e-20	-1.71551	1e-05	1.9493e-15	1.11296e-13
ENSG00000013374	7822	7:151033628	-5158	2.7793e-20	-0.980715	1e-05	1.9855e-15	1.12896e-13
ENSG00000182180	5201	10:75297962	285510	5.1817e-21	-1.1118	1e-05	2.0551e-15	1.16375e-13
ENSG00000185973	1254	X:154683663	-215943	8.6643e-21	0.78243	1e-05	2.186e-15	1.23283e-13
ENSG00000167280	8350	17:77079576	8554	5.4885e-20	1.02731	1e-05	2.3395e-15	1.30954e-13
ENSG00000188707	7940	7:150026339	-600	2.6909e-20	1.30019	1e-05	2.341e-15	1.30954e-13
ENSG00000159593	4299	16:66862893	-44267	1.5225e-20	1.14353	1e-05	2.4096e-15	1.34248e-13
ENSG00000161618	7645	19:49956274	-153	2.6868e-20	0.893513	1e-05	2.5066e-15	1.39093e-13
ENSG00000119411	5886	9:116113396	1574	5.4095e-20	0.938088	1e-05	2.7371e-15	1.51274e-13
ENSG00000241015	11020	19:53944691	9453	4.1156e-20	1.00575	1e-05	2.7621e-15	1.52035e-13
ENSG00000215190	3925	6:58258477	-29303	1.258e-21	1.32025	1e-05	2.7729e-15	1.52035e-13
ENSG00000103342	10648	16:12009614	-326	1.6165e-20	1.09989	1e-05	2.8482e-15	1.55547e-13
ENSG00000231925	17501	6:33248040	-34125	1.0239e-20	1.31357	1e-05	2.9462e-15	1.60265e-13
ENSG00000076944	8626	19:7701748	-20	5.3524e-20	1.02503	1e-05	3.2838e-15	1.77929e-13
ENSG00000065413	4964	2:197855152	-320746	1.8103e-20	0.964976	1e-05	3.4243e-15	1.8482e-13
ENSG00000132600	4128	16:68343224	-1654	1.3425e-20	0.987421	1e-05	3.9121e-15	2.10326e-13
ENSG00000102763	5697	13:42498851	-36406	6.9918e-20	1.25206	1e-05	4.5993e-15	2.46312e-13
ENSG00000141551	7199	17:80193581	-38027	3.4754e-20	-1.1575	1e-05	4.6445e-15	2.47771e-13
ENSG00000072958	7939	19:16308786	396	6.5459e-20	0.924447	1e-05	5.0942e-15	2.70718e-13
ENSG00000148834	5612	10:106018641	23526	3.1283e-20	-1.0332	1e-05	5.3702e-15	2.84292e-13
ENSG00000164904	7296	5:125931022	-89	6.0903e-20	-1.02988	1e-05	6.2548e-15	3.29856e-13
ENSG00000185156	6987	17:8706744	4076	1.4676e-19	-1.44962	1e-05	6.4398e-15	3.3832e-13
ENSG00000110665	7993	11:2322415	-1865	1.0619e-19	1.09416	1e-05	7.5608e-15	3.95708e-13
ENSG00000246174	6838	11:77850824	6	4.075e-20	1.2753	1e-05	8.1389e-15	4.24361e-13
ENSG00000125775	7699	20:1306531	-3353	2.2303e-19	0.958548	1e-05	8.401e-15	4.36378e-13
ENSG00000111877	6279	6:119254156	-2172	5.2269e-20	-0.981233	1e-05	9.8764e-15	5.11097e-13
ENSG00000111906	5924	6:125622832	-451	1.4554e-19	0.964259	1e-05	1.1466e-14	5.91125e-13
ENSG00000163864	6492	3:139418599	21739	1.5403e-19	-0.918931	1e-05	1.3346e-14	6.85493e-13
ENSG00000128891	6313	15:40853692	-3565	1.4946e-19	0.978132	1e-05	1.3807e-14	7.06571e-13
ENSG00000142686	4891	1:36192076	7002	1.62e-19	1.18992	1e-05	1.5036e-14	7.66599e-13
ENSG00000100439	8203	14:23067931	784	3.7911e-19	-1.21651	1e-05	1.5731e-14	7.96421e-13
ENSG00000180902	5490	2:242700960	26965	9.9755e-20	1.2963	1e-05	1.5736e-14	7.96421e-13
ENSG00000204899	6795	13:73300232	-1594	1.8842e-19	-0.947361	1e-05	1.6162e-14	8.15001e-13
ENSG00000108179	6262	10:81108628	1402	4.2129e-19	1.28492	1e-05	1.7477e-14	8.78088e-13
ENSG00000126005	4663	20:33863633	-2302	4.3617e-20	0.974685	1e-05	1.7643e-14	8.83227e-13
ENSG00000117533	6713	1:171714002	2614	2.2541e-19	-1.08527	1e-05	1.859e-14	9.2729e-13
ENSG00000168646	6913	17:63560291	2525	2.3328e-19	-1.12785	1e-05	1.8664e-14	9.27633e-13
ENSG00000163820	6681	3:46037405	88	1.189e-19	0.98274	1e-05	1.8872e-14	9.34609e-13
ENSG00000152926	6202	7:64483390	16327	2.1318e-20	-1.4099	1e-05	2.0282e-14	1.00082e-12
ENSG00000171320	7694	8:27644845	15378	2.9968e-19	-1.11241	1e-05	2.1262e-14	1.04421e-12
ENSG00000111254	7130	12:4765271	7057	5.833e-19	-1.01711	1e-05	2.1312e-14	1.04421e-12
ENSG00000116985	5882	1:40248288	-6246	3.2661e-19	1.08861	1e-05	2.2841e-14	1.11516e-12
ENSG00000220785	4660	1:32727972	20750	3.1655e-19	-1.54876	1e-05	2.3043e-14	1.12106e-12
ENSG00000175701	3145	2:110965199	-37799	3.7091e-19	1.0353	1e-05	2.4677e-14	1.19635e-12
ENSG00000138744	8285	4:76875316	13111	3.0149e-19	-1.04535	1e-05	2.5393e-14	1.22679e-12
ENSG00000244026	6331	3:75487092	2830	1.8857e-19	-1.50206	1e-05	2.5652e-14	1.23494e-12
ENSG00000083807	3640	19:59000273	-23508	3.4958e-19	-0.997248	1e-05	2.6175e-14	1.25574e-12
ENSG00000121350	7840	12:21598884	8334	3.4909e-19	0.882047	1e-05	3.0064e-14	1.43735e-12
ENSG00000069998	5852	22:17639152	-7026	9.7608e-19	1.38408	1e-05	3.1391e-14	1.49562e-12
ENSG00000013561	5769	5:141358795	20901	5.2942e-19	1.2053	1e-05	3.2673e-14	1.55136e-12
ENSG00000089693	7026	12:6866113	-10529	7.4477e-19	0.927685	1e-05	3.4763e-14	1.64495e-12
ENSG00000112992	5238	5:43530035	-72760	1.5226e-19	0.969685	1e-05	3.6606e-14	1.72625e-12
ENSG00000106733	6595	9:77707695	4561	8.7572e-19	1.03952	1e-05	3.8763e-14	1.82175e-12
ENSG00000079785	6607	2:15740177	8874	8.1524e-19	0.94376	1e-05	4.0295e-14	1.8873e-12
ENSG00000248275	4595	5:180688473	259	7.9303e-19	1.26994	1e-05	4.5218e-14	2.11073e-12
ENSG00000251615	7252	4:8367478	7412	9.4121e-19	-1.03604	1e-05	4.9298e-14	2.29345e-12
ENSG00000137841	6682	15:40600198	61	7.2602e-19	1.05749	1e-05	5.542e-14	2.5696e-12
ENSG00000144580	6333	2:219417675	-15629	6.6232e-19	-1.33126	1e-05	5.6183e-14	2.59073e-12
ENSG00000112297	6507	6:106979526	19795	1.4551e-18	-1.27178	1e-05	5.6251e-14	2.59073e-12
ENSG00000243317	6861	7:135357476	10231	9.147e-19	1.15418	1e-05	6.0343e-14	2.76997e-12
ENSG00000159720	3244	16:67476572	-38569	3.6828e-19	1.00755	1e-05	6.3242e-14	2.89344e-12
ENSG00000137547	6959	8:55047821	50	1.0696e-18	1.70899	1e-05	6.4761e-14	2.95316e-12
ENSG00000172869	7272	5:118367185	-6283	3.4185e-19	0.947862	1e-05	6.5404e-14	2.97267e-12
ENSG00000228782	4728	17:45565385	-4474	8.7631e-19	-1.13449	1e-05	6.9344e-14	3.14138e-12
ENSG00000176148	6094	11:33063302	2338	1.4249e-18	-0.902191	1e-05	8.1407e-14	3.67582e-12
ENSG00000169193	7617	7:23634985	-2014	7.8252e-19	-1.75346	1e-05	8.3413e-14	3.75413e-12
ENSG00000138459	7408	3:112259388	-21169	1.0557e-18	0.909291	1e-05	8.5558e-14	3.83817e-12
ENSG00000175643	9415	16:11442279	98802	1.092e-18	-1.08206	1e-05	8.6062e-14	3.8483e-12
ENSG00000105928	7697	7:24758753	-50492	1.5316e-18	1.16518	1e-05	8.7891e-14	3.91736e-12
ENSG00000135637	6462	2:74710099	-437	1.5707e-18	-1.39708	1e-05	8.947e-14	3.97492e-12
ENSG00000198056	4168	12:57146069	-89	1.1363e-18	1.17043	1e-05	9.2633e-14	4.10229e-12
ENSG00000146833	4332	7:99520082	2858	5.3555e-19	-1.21297	1e-05	9.811e-14	4.33095e-12
ENSG00000224905	5253	21:15467162	67419	2.6122e-18	0.966132	1e-05	9.9683e-14	4.38638e-12
ENSG00000145882	6109	5:148726146	-11425	2.1009e-18	-0.888614	1e-05	1.0262e-13	4.50132e-12
ENSG00000230795	12805	6:29817834	-76403	1.4546e-19	1.29574	1e-05	1.0322e-13	4.51322e-12
ENSG00000206573	6984	3:9429959	-10305	2.8856e-18	-0.877336	1e-05	1.0868e-13	4.73679e-12
ENSG00000083828	6683	19:58264424	-16600	2.4897e-18	1.21252	1e-05	1.1015e-13	4.78594e-12
ENSG00000111843	8313	6:10723449	300	2.1335e-18	-0.993311	1e-05	1.2163e-13	5.26818e-12
ENSG00000145365	5420	4:113154110	-52950	2.5057e-18	0.899185	1e-05	1.2236e-13	5.28323e-12
ENSG00000125170	6681	16:57521274	34	4.6363e-18	1.14009	1e-05	1.4735e-13	6.34248e-12
ENSG00000092020	6962	14:35591174	-550	1.793e-18	-0.880654	1e-05	1.7535e-13	7.52447e-12
ENSG00000147419	7695	8:27628886	-1285	3.4342e-18	0.884949	1e-05	1.7729e-13	7.58391e-12
ENSG00000090686	6303	1:22058762	-51338	4.6174e-18	-1.12602	1e-05	2.0442e-13	8.71763e-12
ENSG00000126001	4612	20:34084750	41764	1.2868e-18	-1.82023	1e-05	2.1428e-13	9.1097e-12
ENSG00000162627	5617	1:99127205	-32	5.1425e-18	1.048	1e-05	2.1741e-13	9.2145e-12
ENSG00000089685	8566	17:76221428	11160	6.1436e-18	0.934427	1e-05	2.3673e-13	1.00027e-11
ENSG00000074054	6493	2:122429132	21968	3.8439e-18	0.972478	1e-05	2.3834e-13	1.00402e-11
ENSG00000113558	5530	5:133487917	-24813	4.9551e-18	0.946277	1e-05	2.4618e-13	1.03387e-11
ENSG00000099974	7186	22:24266954	-42136	6.8252e-18	0.928557	1e-05	2.5617e-13	1.07259e-11
ENSG00000132388	8012	17:4278871	8947	5.5259e-18	-0.85958	1e-05	2.7654e-13	1.15437e-11
ENSG00000104442	5361	8:66528558	-17885	3.5848e-18	1.01653	1e-05	2.8513e-13	1.18663e-11
ENSG00000117133	6517	1:84975654	30711	6.4963e-18	1.28184	1e-05	2.86e-13	1.1867e-11
ENSG00000234745	15754	6:31328517	3551	5.7836e-19	0.979535	1e-05	3.2164e-13	1.33056e-11
ENSG00000071894	4612	8:145623098	-11656	2.8228e-18	0.936005	1e-05	3.2931e-13	1.35824e-11
ENSG00000175581	5623	11:73488246	-10116	4.7758e-18	-1.05388	1e-05	3.5303e-13	1.45175e-11
ENSG00000164111	6549	4:122618372	103	6.7694e-18	-1.12236	1e-05	3.5954e-13	1.47413e-11
ENSG00000153898	6238	1:85435752	-27045	7.9303e-18	-0.886908	1e-05	4.3195e-13	1.76576e-11
ENSG00000171574	4090	19:58923736	10864	8.7462e-18	1.43891	1e-05	4.3691e-13	1.78077e-11
ENSG00000204267	17217	6:32793523	-13035	1.7371e-18	0.916933	1e-05	4.7116e-13	1.91472e-11
ENSG00000154743	7275	3:12526006	74	7.5329e-18	-1.2689	1e-05	4.892e-13	1.98219e-11
ENSG00000106404	6379	7:100898219	16117	7.4444e-18	-1.19223	1e-05	5.1629e-13	2.08583e-11
ENSG00000214078	4714	20:34318911	66032	3.7666e-18	1.73022	1e-05	5.1893e-13	2.09041e-11
ENSG00000183617	8192	19:3762926	263	1.4114e-17	-0.895009	1e-05	5.4779e-13	2.20022e-11
ENSG00000162174	6103	11:62108248	3327	9.149e-18	-1.00515	1e-05	5.523e-13	2.21192e-11
ENSG00000205795	9043	2:10218646	-2426	1.2192e-17	-0.975095	1e-05	5.88e-13	2.3481e-11
ENSG00000167136	6455	9:131584631	3877	1.3427e-17	1.29827	1e-05	6.0672e-13	2.41586e-11
ENSG00000107796	5838	10:90749963	-1185	2.1174e-17	1.01673	1e-05	6.3626e-13	2.52545e-11
ENSG00000139899	7791	14:24900209	48	1.6888e-17	-0.923878	1e-05	6.379e-13	2.52545e-11
ENSG00000205057	6341	12:92826460	4535	2.4647e-17	-1.36075	1e-05	6.9277e-13	2.73487e-11
ENSG00000121417	7409	19:58153656	11894	1.8744e-17	-1.33391	1e-05	7.0239e-13	2.76492e-11
ENSG00000177042	5672	11:691018	-4411	1.3634e-17	-0.979169	1e-05	8.1709e-13	3.20731e-11
ENSG00000182165	5007	7:86976046	1214	1.8332e-17	1.37334	1e-05	9.3572e-13	3.66255e-11
ENSG00000176974	4244	17:18268768	1911	1.5908e-17	-1.00201	1e-05	9.8802e-13	3.85633e-11
ENSG00000180185	7238	16:1893305	16336	2.066e-17	-1.22679	1e-05	1.0824e-12	4.2129e-11
ENSG00000198794	4322	15:75382803	133242	1.6408e-17	-1.85298	1e-05	1.0952e-12	4.25078e-11
ENSG00000166321	5211	10:74917480	47262	7.9278e-18	0.951782	1e-05	1.1427e-12	4.42268e-11
ENSG00000185298	7950	17:79631116	-2279	2.5147e-17	1.27799	1e-05	1.2691e-12	4.89813e-11
ENSG00000107902	7678	10:126152995	2591	3.5957e-17	-0.999152	1e-05	1.3493e-12	5.19327e-11
ENSG00000181798	6838	2:232375732	-3319	3.1828e-17	0.900185	1e-05	1.3575e-12	5.21028e-11
ENSG00000182919	6785	11:93480190	5432	2.4237e-17	0.975869	1e-05	1.4126e-12	5.40643e-11
ENSG00000108592	4602	17:61855667	-51706	1.7965e-17	-1.5089	1e-05	1.4198e-12	5.41909e-11
ENSG00000111731	6058	12:22697423	-58	2.7809e-17	-1.3291	1e-05	1.4291e-12	5.4396e-11
ENSG00000146909	8705	7:156750695	8277	2.9363e-17	0.903151	1e-05	1.5203e-12	5.77076e-11
ENSG00000101161	4759	20:62648972	36483	4.0805e-17	-0.962374	1e-05	1.5461e-12	5.85284e-11
ENSG00000133943	6786	14:91581272	54594	4.8496e-17	-1.30806	1e-05	1.5514e-12	5.8566e-11
ENSG00000257497	6672	12:75878751	-4850	3.9041e-17	1.06398	1e-05	1.5592e-12	5.87e-11
ENSG00000139192	6992	12:6569545	8688	5.0893e-17	-1.26902	1e-05	1.5991e-12	6.00405e-11
ENSG00000105771	8512	19:44259077	-66	2.7231e-17	-0.983187	1e-05	1.6465e-12	6.16523e-11
ENSG00000151893	6055	10:120453168	-61594	5.2112e-17	0.87687	1e-05	1.6538e-12	6.17583e-11
ENSG00000119718	5616	14:75525449	55834	3.6492e-17	-0.89028	1e-05	1.7303e-12	6.44412e-11
ENSG00000176393	6289	1:201965710	14209	6.7741e-17	-1.17642	1e-05	2.0112e-12	7.47024e-11
ENSG00000254860	6842	11:8988083	1860	4.3467e-17	-0.883923	1e-05	2.4607e-12	9.11496e-11
ENSG00000171617	6749	5:73787665	-149585	8.3951e-17	-0.844634	1e-05	2.4799e-12	9.16163e-11
ENSG00000116106	6074	2:221995127	-443796	8.6091e-17	-0.88391	1e-05	2.5657e-12	9.45337e-11
ENSG00000154803	5816	17:17132202	-8301	4.8501e-17	-0.945988	1e-05	2.6024e-12	9.56298e-11
ENSG00000087299	6357	14:50748853	-30414	4.6572e-17	0.893397	1e-05	2.6946e-12	9.87571e-11
ENSG00000249572	7623	5:33454328	13602	6.4096e-17	1.14003	1e-05	2.8508e-12	1.04204e-10
ENSG00000226742	4870	18:77723843	-719	5.9759e-17	-1.07254	1e-05	2.8796e-12	1.04979e-10
ENSG00000065029	5335	6:35227354	667	3.7777e-17	-0.94421	1e-05	2.8994e-12	1.05424e-10
ENSG00000037757	6460	19:13875186	-161	1.0741e-16	0.954226	1e-05	3.065e-12	1.11153e-10
ENSG00000100441	7785	14:24899194	701	1.3391e-16	1.06671	1e-05	3.5483e-12	1.28341e-10
ENSG00000155008	5780	X:84343823	84990	4.7494e-17	-0.928698	1e-05	3.6261e-12	1.30815e-10
ENSG00000119688	6269	14:74737564	-32196	8.0996e-17	1.00658	1e-05	3.6568e-12	1.31578e-10
ENSG00000090920	7051	19:40574929	134395	1.0962e-16	-1.62676	1e-05	3.7086e-12	1.33094e-10
ENSG00000135541	5348	6:135818897	-18	8.8593e-17	1.15584	1e-05	3.8029e-12	1.36126e-10
ENSG00000093010	5285	22:19928092	-1039	1.4145e-16	-0.868908	1e-05	4.1254e-12	1.47289e-10
ENSG00000144559	6951	3:11888259	-135	9.796e-17	0.912271	1e-05	4.2347e-12	1.50803e-10
ENSG00000125124	6674	16:56456298	-97898	2.0567e-16	1.50193	1e-05	4.2615e-12	1.51367e-10
ENSG00000086062	6666	9:33119241	-48114	9.9511e-17	0.971001	1e-05	4.2966e-12	1.5222e-10
ENSG00000118197	6826	1:200645938	6840	1.3527e-16	0.853624	1e-05	4.341e-12	1.53402e-10
ENSG00000108825	5214	17:41132795	249	6.4718e-17	-1.2657	1e-05	4.4554e-12	1.57043e-10
ENSG00000147133	4060	X:70553281	-32834	8.825e-17	-0.84917	1e-05	4.4842e-12	1.57654e-10
ENSG00000261455	8423	7:152158479	-2393	1.419e-16	0.833586	1e-05	4.7437e-12	1.66354e-10
ENSG00000106246	4904	7:99013271	-50517	9.12e-17	-1.14805	1e-05	5.4416e-12	1.90344e-10
ENSG00000244291	8465	7:156429636	-3713	1.6449e-16	0.883292	1e-05	5.4903e-12	1.91565e-10
ENSG00000100744	7553	14:96741224	-88591	2.0402e-16	-1.19559	1e-05	5.5097e-12	1.91756e-10
ENSG00000183258	5841	5:176939688	-4783	1.7281e-16	-1.63584	1e-05	5.5535e-12	1.92794e-10
ENSG00000165275	6739	9:37752714	-1091	1.6748e-16	1.22967	1e-05	5.7001e-12	1.9739e-10
ENSG00000128510	5380	7:129934219	1244	2.0119e-16	-0.915597	1e-05	5.8116e-12	2.00747e-10
ENSG00000151552	7052	4:17513757	-101	1.6571e-16	1.06422	1e-05	5.9478e-12	2.0494e-10
ENSG00000196268	10377	19:21588692	8770	5.1913e-17	0.903594	1e-05	6.1648e-12	2.11889e-10
ENSG00000160828	2624	7:74283220	-23512	3.5033e-16	0.890426	1e-05	6.8556e-12	2.35045e-10
ENSG00000139921	7338	14:51709017	2136	2.0039e-16	-0.927387	1e-05	7.2334e-12	2.47387e-10
ENSG00000168405	8031	6:25139026	-27768	1.451e-16	-0.942039	1e-05	7.4253e-12	2.53321e-10
ENSG00000138035	7171	2:55668771	-252275	9.4774e-17	0.882237	1e-05	7.5365e-12	2.56483e-10
ENSG00000185065	5987	22:19440597	5180	3.4078e-16	1.32475	1e-05	7.7762e-12	2.63989e-10
ENSG00000227403	4182	2:162259422	158171	1.6811e-16	0.872241	1e-05	8.1863e-12	2.7723e-10
ENSG00000183281	2689	2:87120217	-128759	1.3695e-16	-1.21271	1e-05	8.2352e-12	2.78206e-10
ENSG00000171928	3899	17:18699398	15089	2.4605e-16	0.916497	1e-05	8.4997e-12	2.8644e-10
ENSG00000103356	6017	16:23553255	-15798	5.2237e-16	-1.18695	1e-05	9.0088e-12	3.02858e-10
ENSG00000185155	5669	1:226458685	47365	2.5104e-16	-1.48373	1e-05	9.1826e-12	3.07952e-10
ENSG00000186153	12285	16:78132246	-1065	1.8006e-16	0.883286	1e-05	9.3057e-12	3.11323e-10
ENSG00000170074	6089	5:177114972	-95428	3.1441e-16	-1.32683	1e-05	1.0104e-11	3.37218e-10
ENSG00000159267	7124	21:38329158	-33379	3.1653e-16	1.08497	1e-05	1.1154e-11	3.71351e-10
ENSG00000155957	6131	12:66503798	-60055	3.5761e-16	0.8903	1e-05	1.1215e-11	3.72491e-10
ENSG00000136270	5646	7:45139163	-12484	3.7568e-16	-0.862468	1e-05	1.1734e-11	3.88804e-10
ENSG00000206503	12841	6:29926668	17630	5.1092e-17	1.32181	1e-05	1.1813e-11	3.90476e-10
ENSG00000165526	7201	11:126079385	-2203	4.4551e-16	-1.88465	1e-05	1.2585e-11	4.14836e-10
ENSG00000007516	8031	16:1391132	7529	3.0633e-16	-1.23357	1e-05	1.261e-11	4.14836e-10
ENSG00000021355	8403	6:2929689	87448	3.8618e-16	-0.935655	1e-05	1.2667e-11	4.15734e-10
ENSG00000168765	6051	1:110198727	23	5.3123e-16	1.00669	1e-05	1.3031e-11	4.26664e-10
ENSG00000247828	3036	5:87700985	136272	4.454e-16	-0.860715	1e-05	1.3398e-11	4.37627e-10
ENSG00000214922	12605	6:29704400	-12427	4.8874e-17	-0.838484	1e-05	1.3581e-11	4.42555e-10
ENSG00000105499	7698	19:48622545	8470	4.755e-16	-0.914195	1e-05	1.4022e-11	4.55857e-10
ENSG00000242086	7787	3:195771094	386160	4.6087e-16	-0.961278	1e-05	1.4533e-11	4.71367e-10
ENSG00000130177	3976	13:115008388	8025	3.6421e-16	-0.861718	1e-05	1.4774e-11	4.78071e-10
ENSG00000006114	5082	17:35953632	-15913	7.7045e-16	-1.04643	1e-05	1.5109e-11	4.87759e-10
ENSG00000103811	7753	15:79231616	-10301	4.3799e-16	-0.893073	1e-05	1.5967e-11	5.14247e-10
ENSG00000100376	9134	22:45748812	43962	5.7697e-16	0.982243	1e-05	1.7369e-11	5.58123e-10
ENSG00000131042	10107	19:55148031	362991	6.4397e-16	-1.35	1e-05	1.7896e-11	5.737e-10
ENSG00000198931	9474	16:88878176	-177	3.3804e-16	1.71592	1e-05	1.7939e-11	5.73764e-10
ENSG00000128309	8066	22:37415300	-377	6.5224e-16	-1.44929	1e-05	1.8571e-11	5.9259e-10
ENSG00000143643	6848	1:231114595	-27	7.7163e-16	-0.841711	1e-05	1.8926e-11	6.02523e-10
ENSG00000168461	8184	18:9710887	2724	1.0516e-15	-0.874888	1e-05	1.903e-11	6.04438e-10
ENSG00000188191	6546	7:618319	-148969	4.8717e-16	-1.05091	1e-05	2.0949e-11	6.63891e-10
ENSG00000146574	7820	7:6869304	2902	4.5317e-16	0.895083	1e-05	2.1152e-11	6.68771e-10
ENSG00000211699	7182	7:38397930	-834	7.7369e-16	1.034	1e-05	2.1222e-11	6.69453e-10
ENSG00000228451	7822	8:26239383	-1087	7.4057e-16	1.11575	1e-05	2.1865e-11	6.88175e-10
ENSG00000111666	6174	12:102083202	-7524	8.9436e-16	-0.916337	1e-05	2.3816e-11	7.47867e-10
ENSG00000154319	8234	8:11337587	5362	2.9866e-16	-1.15884	1e-05	2.4559e-11	7.67981e-10
ENSG00000138381	6018	2:190518610	-7502	5.5654e-16	1.03231	1e-05	2.4567e-11	7.67981e-10
ENSG00000138400	5762	2:207646304	16032	7.401e-16	1.05595	1e-05	2.4909e-11	7.76902e-10
ENSG00000135968	6701	2:109088996	23978	8.2275e-16	0.896265	1e-05	2.5722e-11	8.00465e-10
ENSG00000132507	6963	17:7215536	5217	1.0602e-15	0.896192	1e-05	2.6879e-11	8.34578e-10
ENSG00000116237	7467	1:6296621	588	1.1256e-15	1.16394	1e-05	2.8069e-11	8.6956e-10
ENSG00000114904	4911	3:52779303	-25663	5.6179e-16	1.67323	1e-05	2.9351e-11	9.07261e-10
ENSG00000163319	7694	4:84367467	-9619	9.7411e-16	0.863959	1e-05	2.949e-11	9.09507e-10
ENSG00000133030	5734	17:17009198	63338	8.3628e-16	1.15622	1e-05	3.0468e-11	9.37583e-10
ENSG00000144895	6224	3:150317101	52635	1.135e-15	-0.850836	1e-05	3.209e-11	9.85299e-10
ENSG00000181481	5801	17:29298451	2647	1.0243e-15	0.83896	1e-05	3.2778e-11	1.0042e-09
ENSG00000183742	7902	7:20278642	21614	8.28e-16	1.24445	1e-05	3.4908e-11	1.0671e-09
ENSG00000111215	8354	12:11158728	-165485	1.1633e-15	0.850205	1e-05	3.6748e-11	1.12085e-09
ENSG00000255310	10016	8:10969235	1998	4.2115e-16	0.914954	1e-05	3.7576e-11	1.14359e-09
ENSG00000146963	6518	7:139074878	49772	1.6438e-15	-0.925969	1e-05	3.7841e-11	1.14912e-09
ENSG00000163875	5616	1:37978773	-1603	2.2071e-15	-0.945813	1e-05	3.8279e-11	1.15987e-09
ENSG00000231074	17511	6:30246212	-48716	1.6364e-16	-1.34401	1e-05	3.846e-11	1.16281e-09
ENSG00000214756	6453	11:62432784	2	1.1071e-15	1.53003	1e-05	3.8607e-11	1.1647e-09
ENSG00000151150	6267	10:62345845	-147404	1.3385e-15	0.843935	1e-05	4.2896e-11	1.29126e-09
ENSG00000224597	9011	10:29758785	60453	1.8142e-15	-0.92246	1e-05	4.3158e-11	1.29633e-09
ENSG00000115816	8020	2:37458711	-146	1.0836e-15	1.12505	1e-05	4.4099e-11	1.32173e-09
ENSG00000204954	6273	12:104336127	-23360	2.1878e-15	0.779368	1e-05	4.4647e-11	1.33526e-09
ENSG00000211456	6506	3:45761931	31382	8.9674e-16	-0.965272	1e-05	4.5623e-11	1.36151e-09
ENSG00000157823	8267	15:90444681	7106	9.7565e-16	0.960545	1e-05	4.7095e-11	1.40239e-09
ENSG00000233016	5871	9:139620696	-1941	1.8927e-15	-1.77422	1e-05	4.8436e-11	1.43923e-09
ENSG00000123360	6851	12:54956744	13609	2.5732e-15	-0.846531	1e-05	5.2829e-11	1.56639e-09
ENSG00000169814	6932	3:15614990	-27859	1.8104e-15	-1.24733	1e-05	5.459e-11	1.61425e-09
ENSG00000104472	7411	8:141525725	4327	1.6678e-15	-0.996515	1e-05	5.4677e-11	1.61425e-09
ENSG00000160294	5863	21:47690068	-16144	1.5147e-15	-0.855513	1e-05	5.5228e-11	1.62704e-09
ENSG00000129460	7288	14:23918226	-20672	3.0731e-15	-0.813717	1e-05	5.545e-11	1.6301e-09
ENSG00000139433	4801	12:110292513	-25781	1.2167e-15	0.842111	1e-05	5.7161e-11	1.67648e-09
ENSG00000119684	5507	14:75589883	71647	2.4764e-15	0.915758	1e-05	5.727e-11	1.67648e-09
ENSG00000178381	7680	7:1203957	3561	1.2916e-15	0.918857	1e-05	5.7893e-11	1.69113e-09
ENSG00000178878	6733	12:12879057	205	2.4506e-15	0.889623	1e-05	5.9203e-11	1.72577e-09
ENSG00000165502	5922	14:50087357	-47	1.6995e-15	-0.837165	1e-05	6.5116e-11	1.89412e-09
ENSG00000160284	6288	21:47599913	-4478	2.028e-15	1.00065	1e-05	6.6765e-11	1.938e-09
ENSG00000148225	5873	9:116106505	3926	3.5065e-15	-1.48659	1e-05	6.7651e-11	1.95962e-09
ENSG00000064886	7044	1:111772261	28867	3.3295e-15	0.969383	1e-05	6.9142e-11	1.99861e-09
ENSG00000164323	9184	4:186102540	-28119	3.2376e-15	-0.806743	1e-05	6.9835e-11	2.01443e-09
ENSG00000065308	6877	6:52411122	-30592	3.7871e-15	0.834555	1e-05	7.0945e-11	2.04217e-09
ENSG00000170915	6652	6:52217067	-9153	3.0382e-15	-0.859529	1e-05	7.1753e-11	2.06114e-09
ENSG00000077097	7252	3:25701779	-4620	2.2707e-15	0.816458	1e-05	7.2029e-11	2.06477e-09
ENSG00000149089	7556	11:34956481	18434	2.8316e-15	0.925172	1e-05	7.5831e-11	2.16926e-09
ENSG00000196810	6679	4:1243877	788	2.0687e-15	-1.02305	1e-05	7.8978e-11	2.25462e-09
ENSG00000127533	7875	19:16999700	28	3.5476e-15	-1.28249	1e-05	8.2308e-11	2.34484e-09
ENSG00000214135	5236	3:197342353	-12425	3.6905e-15	-1.15344	1e-05	8.6484e-11	2.45874e-09
ENSG00000100058	7179	22:25855629	11556	4.6656e-15	-0.9715	1e-05	9.0554e-11	2.56917e-09
ENSG00000205485	5850	7:76357620	178942	3.0581e-15	-1.82761	1e-05	9.4058e-11	2.66312e-09
ENSG00000188846	6478	3:40498845	61	2.6157e-15	0.889987	1e-05	9.4861e-11	2.68036e-09
ENSG00000004534	3131	3:50064424	86983	1.7197e-15	-0.84582	1e-05	9.5309e-11	2.68751e-09
ENSG00000255121	6453	11:118867288	-1427	4.3885e-15	-1.77807	1e-05	9.6965e-11	2.72865e-09
ENSG00000239969	5788	7:102013854	9244	2.905e-15	1.53222	1e-05	9.7807e-11	2.74675e-09
ENSG00000197021	2996	X:149180216	73186	4.6613e-15	1.35674	1e-05	9.8865e-11	2.77084e-09
ENSG00000132406	8400	4:4249201	-750	3.9365e-15	0.9301	1e-05	1.0131e-10	2.83355e-09
ENSG00000250565	7638	2:46769135	-562	3.3829e-15	0.830372	1e-05	1.0277e-10	2.86869e-09
ENSG00000213024	7638	19:50433255	234	4.9879e-15	-1.7168	1e-05	1.042e-10	2.90257e-09
ENSG00000115350	6683	2:75181857	-3763	3.7996e-15	-0.940664	1e-05	1.0479e-10	2.90901e-09
ENSG00000131697	7566	1:6029937	-22597	4.829e-15	-0.844853	1e-05	1.0485e-10	2.90901e-09
ENSG00000173614	6319	1:9988300	-15187	6.0014e-15	-0.85518	1e-05	1.071e-10	2.96539e-09
ENSG00000167460	7942	19:16213697	35865	4.1877e-15	1.87931	1e-05	1.0851e-10	2.99868e-09
ENSG00000043143	5460	5:133889241	29237	5.3265e-15	0.849791	1e-05	1.0886e-10	3.00215e-09
ENSG00000020922	6660	11:94217656	-9419	4.1476e-15	-0.873301	1e-05	1.1159e-10	3.07145e-09
ENSG00000136824	8993	9:106914720	58178	3.3135e-15	-1.23599	1e-05	1.132e-10	3.10943e-09
ENSG00000152213	5768	13:50194394	-8042	3.5943e-15	0.806782	1e-05	1.1524e-10	3.15932e-09
ENSG00000163191	6426	1:152008850	-11534	3.3848e-15	-0.950328	1e-05	1.1611e-10	3.1769e-09
ENSG00000254531	7022	4:102275771	6833	3.4424e-15	0.952672	1e-05	1.1745e-10	3.20699e-09
ENSG00000203791	7181	10:126468233	-12207	5.8708e-15	1.05272	1e-05	1.2521e-10	3.41242e-09
ENSG00000133812	7318	11:9966294	-349461	3.5698e-15	-1.83805	1e-05	1.2808e-10	3.48368e-09
ENSG00000205821	7621	17:2318550	-182	6.3715e-15	1.00027	1e-05	1.292e-10	3.50304e-09
ENSG00000182782	6090	12:123179530	-8361	2.798e-15	-0.881568	1e-05	1.293e-10	3.50304e-09
ENSG00000189171	6811	1:153582258	-24311	4.8375e-15	1.08832	1e-05	1.3356e-10	3.61129e-09
ENSG00000144115	2644	2:88450605	-19231	6.214e-15	-0.866187	1e-05	1.3481e-10	3.63562e-09
ENSG00000185808	7062	21:38432621	-12850	5.7658e-15	-0.909731	1e-05	1.3498e-10	3.63562e-09
ENSG00000160213	8275	21:45198417	2090	4.3642e-15	1.1465	1e-05	1.3572e-10	3.64578e-09
ENSG00000095209	6774	9:108456726	-100	4.667e-15	-0.854355	1e-05	1.3589e-10	3.64578e-09
ENSG00000137054	6746	9:37496198	10265	6.9021e-15	0.947544	1e-05	1.3637e-10	3.65004e-09
ENSG00000152944	6603	12:27193496	18016	6.4979e-15	-1.20073	1e-05	1.3658e-10	3.65004e-09
ENSG00000103550	7411	16:19709751	-19807	6.2014e-15	-1.31736	1e-05	1.3694e-10	3.65265e-09
ENSG00000145782	8064	5:115177262	-294	4.3035e-15	-0.931588	1e-05	1.3978e-10	3.72117e-09
ENSG00000214941	6649	17:15897293	-5739	5.5505e-15	-1.482	1e-05	1.4253e-10	3.78719e-09
ENSG00000188493	6598	19:41256210	-1249	5.4833e-15	-1.40891	1e-05	1.4423e-10	3.82498e-09
ENSG00000085982	7457	2:234414614	-60815	8.215e-15	-0.8159	1e-05	1.4831e-10	3.92567e-09
ENSG00000228998	8224	15:90821085	2818	4.3091e-15	1.74606	1e-05	1.4865e-10	3.92717e-09
ENSG00000160949	4428	8:145662766	-7062	4.1634e-15	-1.00224	1e-05	1.5113e-10	3.97777e-09
ENSG00000123179	5690	13:50333882	68270	5.2617e-15	1.26929	1e-05	1.5114e-10	3.97777e-09
ENSG00000100461	8032	14:23370591	-17803	1.1383e-14	1.36031	1e-05	1.5326e-10	4.02587e-09
ENSG00000129925	5594	16:420907	-16207	6.3139e-15	1.10925	1e-05	1.6034e-10	4.20388e-09
ENSG00000042317	7252	14:88852031	762	7.3289e-15	-1.5211	1e-05	1.6835e-10	4.40535e-09
ENSG00000130684	5586	20:25680978	3500	2.8326e-15	0.87922	1e-05	1.7322e-10	4.52424e-09
ENSG00000124613	5310	6:27348895	6500	1.689e-15	-0.889616	1e-05	1.7558e-10	4.57729e-09
ENSG00000161091	8326	19:3560634	-13655	7.9091e-15	1.08726	1e-05	1.7833e-10	4.64025e-09
ENSG00000172059	8969	2:10185052	2075	6.8156e-15	-1.34584	1e-05	1.7882e-10	4.64428e-09
ENSG00000161036	5487	7:102101802	-3575	6.7834e-15	0.826077	1e-05	1.8555e-10	4.80992e-09
ENSG00000151690	5778	2:191357694	84612	6.4656e-15	0.880003	1e-05	1.9691e-10	5.09503e-09
ENSG00000162542	7168	1:20126516	77	1.1342e-14	1.0778	1e-05	1.9938e-10	5.14927e-09
ENSG00000119471	6099	9:115141974	-244	1.0657e-14	0.864707	1e-05	2.123e-10	5.47256e-09
ENSG00000099940	3405	22:21268433	55161	1.9818e-14	2.01717	1e-05	2.2718e-10	5.84544e-09
ENSG00000217555	4963	16:66527757	-58710	1.0518e-14	-1.383	1e-05	2.2867e-10	5.87271e-09
ENSG00000079691	7927	6:25405595	126288	8.528e-15	0.792919	1e-05	2.4573e-10	6.29907e-09
ENSG00000177946	4584	16:90039257	314	5.3275e-15	1.39631	1e-05	2.4755e-10	6.33417e-09
ENSG00000182612	7933	17:79610246	6048	1.0058e-14	-0.859988	1e-05	2.4904e-10	6.36029e-09
ENSG00000038002	8333	4:178363378	-280	1.0241e-14	-0.878614	1e-05	2.696e-10	6.87291e-09
ENSG00000171103	6693	2:29085730	-7438	9.6764e-15	-0.867274	1e-05	2.7058e-10	6.88499e-09
ENSG00000003147	9437	7:8215855	-86463	1.2052e-14	-1.50883	1e-05	2.7405e-10	6.96044e-09
ENSG00000180376	6390	3:56724937	133747	1.1165e-14	-0.947272	1e-05	2.8387e-10	7.19676e-09
ENSG00000118961	6520	2:20885321	-137562	1.442e-14	-1.03718	1e-05	2.8834e-10	7.29664e-09
ENSG00000100304	8117	22:43583598	458	1.056e-14	0.819277	1e-05	3.0023e-10	7.58369e-09
ENSG00000248099	7226	19:17935584	3200	1.541e-14	-1.19209	1e-05	3.0481e-10	7.6853e-09
ENSG00000171109	6233	3:179113257	47776	1.0776e-14	-0.995829	1e-05	3.0659e-10	7.71618e-09
ENSG00000136861	5741	9:123283143	-59306	1.3061e-14	-1.00722	1e-05	3.1478e-10	7.90777e-09
ENSG00000237310	5106	7:66051264	92570	7.4928e-15	0.919054	1e-05	3.175e-10	7.96173e-09
ENSG00000189306	7813	22:42951991	36182	1.0143e-14	-2.00875	1e-05	3.1962e-10	7.98922e-09
ENSG00000139637	6652	12:53708011	14540	1.6651e-14	-1.09343	1e-05	3.1975e-10	7.98922e-09
ENSG00000119685	5602	14:76264894	164925	1.8087e-14	1.86321	1e-05	3.4235e-10	8.53828e-09
ENSG00000086504	5561	16:420723	195	1.319e-14	1.05342	1e-05	3.5253e-10	8.77633e-09
ENSG00000163389	6537	3:119191398	3612	1.4428e-14	0.926174	1e-05	3.5522e-10	8.82737e-09
ENSG00000069869	6964	15:56291573	5628	8.7946e-15	0.910421	1e-05	3.6088e-10	8.95213e-09
ENSG00000198874	7000	7:66561114	100953	8.0169e-15	-0.950261	1e-05	3.6264e-10	8.97574e-09
ENSG00000198216	6361	1:181393238	10999	1.8513e-14	-0.838078	1e-05	3.6314e-10	8.97574e-09
ENSG00000186226	7362	1:152758656	-35	1.3435e-14	-0.847515	1e-05	3.733e-10	9.21041e-09
ENSG00000125388	7175	4:2990291	24955	1.3731e-14	0.797534	1e-05	3.8041e-10	9.36916e-09
ENSG00000124787	8697	6:4984930	-19368	1.8614e-14	-0.919493	1e-05	3.8439e-10	9.45041e-09
ENSG00000124786	8484	6:8429516	-6279	2.0967e-14	1.48991	1e-05	3.9025e-10	9.57737e-09
ENSG00000197932	2440	X:154534075	419439	1.3871e-14	1.24532	1e-05	3.9121e-10	9.58385e-09
ENSG00000161981	4455	16:97354	-5657	1.3235e-14	-0.870043	1e-05	3.9595e-10	9.68281e-09
ENSG00000141294	5411	17:45921906	12912	1.7684e-14	0.778895	1e-05	4.0877e-10	9.96725e-09
ENSG00000164054	3039	3:48505831	-36429	1.2008e-14	-1.35944	1e-05	4.0902e-10	9.96725e-09
ENSG00000198805	6571	14:20957922	20808	3.3888e-14	-1.00638	1e-05	4.1114e-10	1.00012e-08
ENSG00000214176	6059	17:62811364	-21909	1.7514e-14	1.22862	1e-05	4.2162e-10	1.02383e-08
ENSG00000204628	4633	5:180690224	15127	2.5001e-14	1.50438	1e-05	4.2914e-10	1.04025e-08
ENSG00000260404	6802	4:120322358	809429	1.4673e-14	-1.01366	1e-05	4.3545e-10	1.0537e-08
ENSG00000101346	5756	20:30825708	30024	1.5457e-14	-1.09965	1e-05	4.493e-10	1.08531e-08
ENSG00000188820	5967	6:116789048	6514	1.8381e-14	1.33466	1e-05	4.6588e-10	1.12339e-08
ENSG00000183665	7128	8:125458543	-4506	2.7805e-14	-0.90959	1e-05	4.8784e-10	1.17431e-08
ENSG00000198252	7196	14:53199195	2296	2.1633e-14	0.861261	1e-05	4.9052e-10	1.17869e-08
ENSG00000174780	7891	4:57360635	27553	2.3986e-14	1.34767	1e-05	4.9201e-10	1.18022e-08
ENSG00000164933	6444	8:104424337	-3081	2.7022e-14	-1.04542	1e-05	5.04e-10	1.2069e-08
ENSG00000112096	8146	6:160114311	-69251	2.2272e-14	0.99649	1e-05	5.0587e-10	1.20927e-08
ENSG00000204351	22697	6:31932177	5319	3.5888e-15	-0.791043	1e-05	5.1656e-10	1.2327e-08
ENSG00000107104	7883	9:751159	280867	2.166e-14	0.837235	1e-05	5.9776e-10	1.42402e-08
ENSG00000223865	17783	6:33052382	8678	1.3274e-14	0.753982	1e-05	6.1652e-10	1.46617e-08
ENSG00000127578	6559	16:678843	-397	3.0626e-14	-0.94251	1e-05	6.3219e-10	1.50083e-08
ENSG00000167642	6174	19:38749390	14714	2.0344e-14	-1.12576	1e-05	6.3327e-10	1.50083e-08
ENSG00000108384	4594	17:56641172	-128763	3.9812e-14	-1.24755	1e-05	6.4124e-10	1.51458e-08
ENSG00000072756	9700	3:3180173	11572	3.0805e-14	-1.14393	1e-05	6.4126e-10	1.51458e-08
ENSG00000109674	8373	4:178231219	228	2.7806e-14	0.851127	1e-05	6.5411e-10	1.54229e-08
ENSG00000197782	6757	19:40594335	-2511	3.1785e-14	-0.803652	1e-05	6.6416e-10	1.56332e-08
ENSG00000100154	4647	22:29038421	-37433	3.3285e-14	-1.05256	1e-05	6.6768e-10	1.56895e-08
ENSG00000101019	4569	20:33942199	-57746	1.6163e-14	-0.920724	1e-05	6.7395e-10	1.58099e-08
ENSG00000112293	8919	6:24504938	9504	2.618e-14	-1.66614	1e-05	6.813e-10	1.59551e-08
ENSG00000262879	3878	17:45156017	-21673	4.7161e-14	-1.22574	1e-05	6.8817e-10	1.60887e-08
ENSG00000161010	8157	5:179278963	-10211	3.8128e-14	-1.88224	1e-05	7.0277e-10	1.64024e-08
ENSG00000241258	4154	7:65781026	201434	1.3456e-14	-0.889799	1e-05	7.1292e-10	1.66111e-08
ENSG00000196421	4512	20:62648972	-16726	4.7262e-14	-0.883242	1e-05	7.2415e-10	1.68444e-08
ENSG00000023228	6063	2:207015772	-8556	3.9086e-14	0.915673	1e-05	7.3657e-10	1.71044e-08
ENSG00000185485	7323	3:195487798	-229392	3.1921e-14	-1.0065	1e-05	7.4347e-10	1.72358e-08
ENSG00000170819	6738	3:133185834	66994	4.2547e-14	0.851455	1e-05	8.1267e-10	1.88084e-08
ENSG00000003402	5095	2:202007013	26185	3.938e-14	0.84133	1e-05	8.2798e-10	1.91307e-08
ENSG00000215837	7786	3:195312443	-72525	3.8878e-14	0.884022	1e-05	8.5505e-10	1.97232e-08
ENSG00000035141	7197	2:70524142	-5081	3.7015e-14	1.2285	1e-05	8.7567e-10	2.01653e-08
ENSG00000160957	4122	8:145760285	17055	2.8248e-14	1.22123	1e-05	8.9717e-10	2.0626e-08
ENSG00000140497	4382	15:75156487	-9220	4.7482e-14	0.945955	1e-05	9.1598e-10	2.10235e-08
ENSG00000162769	5698	1:213047867	16269	5.9443e-14	1.01405	1e-05	9.2744e-10	2.12511e-08
ENSG00000197362	7920	7:148758885	-28990	5.2153e-14	-1.04507	1e-05	9.4453e-10	2.16069e-08
ENSG00000235560	3615	16:30576386	30312	4.1333e-14	-1.71555	1e-05	9.7589e-10	2.22875e-08
ENSG00000123219	6319	5:64845427	-13572	4.4914e-14	-1.20312	1e-05	9.7973e-10	2.23382e-08
ENSG00000166557	7683	15:79614418	11013	4.6963e-14	-1.63445	1e-05	9.9582e-10	2.26676e-08
ENSG00000123297	5533	12:58204430	28057	5.0048e-14	1.41146	1e-05	1.00871e-09	2.29233e-08
ENSG00000198498	6942	4:164432362	16767	4.944e-14	-0.854631	1e-05	1.01657e-09	2.3064e-08
ENSG00000152359	7326	5:74992245	-21069	5.4822e-14	-1.14537	1e-05	1.02115e-09	2.31299e-08
ENSG00000139998	5725	14:65436200	-3295	4.105e-14	-1.52049	1e-05	1.02403e-09	2.31572e-08
ENSG00000160193	8400	21:44301044	1365	4.9482e-14	-0.981118	1e-05	1.03244e-09	2.33092e-08
ENSG00000116205	7192	1:54578658	59397	5.6235e-14	0.838497	1e-05	1.04514e-09	2.35574e-08
ENSG00000155115	5742	6:111253239	-26525	5.5734e-14	0.846222	1e-05	1.0492e-09	2.36104e-08
ENSG00000253831	7198	1:157071122	1521	6.9063e-14	-1.25212	1e-05	1.09394e-09	2.45772e-08
ENSG00000156469	6434	8:97263012	-10827	5.8633e-14	-0.850898	1e-05	1.13114e-09	2.53717e-08
ENSG00000197980	6099	3:156583855	40584	5.5085e-14	0.828666	1e-05	1.19199e-09	2.66932e-08
ENSG00000246089	12430	8:6263083	-1581	4.0951e-14	0.857584	1e-05	1.20896e-09	2.70295e-08
ENSG00000119403	5702	9:123675133	35526	5.9971e-14	0.831755	1e-05	1.21371e-09	2.70918e-08
ENSG00000150753	7371	5:10269236	19202	9.1974e-14	-0.851539	1e-05	1.23174e-09	2.74499e-08
ENSG00000132763	4836	1:46004541	38815	8.0354e-14	1.09817	1e-05	1.26145e-09	2.80668e-08
ENSG00000159063	6837	11:77865936	15229	4.3621e-14	-1.00159	1e-05	1.26748e-09	2.81556e-08
ENSG00000180855	6331	19:12556734	4807	6.5771e-14	-0.94683	1e-05	1.27341e-09	2.82419e-08
ENSG00000122692	7128	9:33045147	-31519	5.8306e-14	0.808306	1e-05	1.34368e-09	2.97526e-08
ENSG00000119698	7745	14:94809533	197067	8.9264e-14	-1.796	1e-05	1.35875e-09	3.00382e-08
ENSG00000219665	6710	19:12123995	25562	6.2006e-14	1.22085	1e-05	1.36995e-09	3.02374e-08
ENSG00000141012	9215	16:88923120	-259	4.7245e-14	-1.59423	1e-05	1.4124e-09	3.11246e-08
ENSG00000134463	7265	10:11802630	18264	7.1124e-14	-0.809441	1e-05	1.51068e-09	3.32374e-08
ENSG00000124641	6510	6:41888827	-51	1.2291e-13	0.835799	1e-05	1.52655e-09	3.35331e-08
ENSG00000240445	3830	17:18582670	6483	9.7885e-14	-0.81684	1e-05	1.54516e-09	3.38881e-08
ENSG00000205861	9852	13:24462340	-689	8.7602e-14	1.28181	1e-05	1.56862e-09	3.43481e-08
ENSG00000186184	7662	13:28200940	6036	1.0258e-13	-1.07548	1e-05	1.60386e-09	3.50641e-08
ENSG00000176209	5459	8:42389743	-6556	6.6362e-14	1.0304	1e-05	1.60881e-09	3.51168e-08
ENSG00000176715	8935	16:89165748	10964	4.8376e-14	0.870736	1e-05	1.63722e-09	3.56806e-08
ENSG00000182446	7922	17:79608198	-7298	6.7118e-14	-1.55002	1e-05	1.66976e-09	3.63324e-08
ENSG00000177570	7492	8:119624556	-9679	1.0748e-13	1.30235	1e-05	1.79439e-09	3.89388e-08
ENSG00000198464	9966	19:52803669	3238	8.4734e-14	-0.796594	1e-05	1.79797e-09	3.89388e-08
ENSG00000166275	4284	10:104619292	5311	1.0025e-13	1.27485	1e-05	1.798e-09	3.89388e-08
ENSG00000166004	6620	11:93415087	20281	8.9447e-14	0.968948	1e-05	1.92593e-09	4.16441e-08
ENSG00000166913	6716	20:43535162	20844	1.3077e-13	0.862852	1e-05	1.93281e-09	4.17276e-08
ENSG00000124608	6001	6:44262871	-18193	1.7785e-13	-0.963954	1e-05	1.9683e-09	4.24275e-08
ENSG00000225470	3254	X:73277023	112863	1.0102e-13	0.617953	1e-05	1.98184e-09	4.26528e-08
ENSG00000107890	8464	10:27487805	98383	8.9022e-14	-1.42124	1e-05	1.98578e-09	4.26711e-08
ENSG00000153574	2544	2:89023551	32388	1.6488e-13	1.13735	1e-05	2.10669e-09	4.51582e-08
ENSG00000142207	6821	21:33695165	-70171	1.3401e-13	-0.962237	1e-05	2.10806e-09	4.51582e-08
ENSG00000165490	6888	11:82612842	1824	9.26e-14	0.805857	1e-05	2.11265e-09	4.51865e-08
ENSG00000073578	4563	5:298925	80568	1.0769e-13	-1.2447	1e-05	2.13792e-09	4.56563e-08
ENSG00000197927	6439	2:132462978	-16971	9.8273e-14	1.08432	1e-05	2.1491e-09	4.58243e-08
ENSG00000166436	7557	11:8722621	29207	9.6342e-14	-1.42861	1e-05	2.26634e-09	4.8233e-08
ENSG00000130348	6560	6:107077502	48	1.4738e-13	0.952859	1e-05	2.26968e-09	4.8233e-08
ENSG00000169914	6870	1:20211101	2094	1.5727e-13	0.832853	1e-05	2.27254e-09	4.8233e-08
ENSG00000106526	7986	7:149989146	-31669	1.3336e-13	0.944469	1e-05	2.29177e-09	4.85665e-08
ENSG00000139428	4866	12:109990369	-21311	1.1297e-13	0.802013	1e-05	2.41798e-09	5.11627e-08
ENSG00000103510	3595	16:31133100	6024	1.2315e-13	-0.918732	1e-05	2.48951e-09	5.25957e-08
ENSG00000105136	7810	19:57995294	-3786	1.4614e-13	0.805671	1e-05	2.57511e-09	5.43211e-08
ENSG00000186111	8254	19:3677580	-22898	1.3769e-13	-1.7282	1e-05	2.59053e-09	5.4563e-08
ENSG00000197535	6822	15:52798681	-22567	1.2279e-13	1.36513	1e-05	2.61934e-09	5.50859e-08
ENSG00000084636	5509	1:32173301	3380	2.0232e-13	0.800386	1e-05	2.64556e-09	5.55527e-08
ENSG00000150787	5512	11:112105928	8839	2.029e-13	-1.52841	1e-05	2.68467e-09	5.62884e-08
ENSG00000172954	7544	2:30737707	67614	1.5669e-13	-1.05173	1e-05	2.72657e-09	5.7078e-08
ENSG00000245614	9156	12:31236244	9462	1.204e-13	-0.915121	1e-05	2.73059e-09	5.7078e-08
ENSG00000060971	5753	3:38168125	-10609	1.797e-13	1.29468	1e-05	2.77628e-09	5.79454e-08
ENSG00000198369	6896	2:65617396	-42376	1.4516e-13	-1.1756	1e-05	2.8101e-09	5.85628e-08
ENSG00000023892	5341	6:35282604	17008	1.4805e-13	-0.807074	1e-05	2.87404e-09	5.98051e-08
ENSG00000150625	7244	4:176932795	8979	1.8502e-13	-0.77838	1e-05	3.12601e-09	6.49505e-08
ENSG00000171634	6931	17:65818374	-3267	1.807e-13	-1.3287	1e-05	3.23585e-09	6.71317e-08
ENSG00000134077	7016	3:9436472	31945	2.2895e-13	0.766409	1e-05	3.3741e-09	6.9895e-08
ENSG00000181396	6694	17:80371448	-5066	1.5541e-13	0.886971	1e-05	3.46463e-09	7.16629e-08
ENSG00000154265	6381	17:67323871	485	2.7725e-13	1.01569	1e-05	3.53632e-09	7.30364e-08
ENSG00000232956	5485	7:45079349	52788	2.2092e-13	-1.06806	1e-05	3.65861e-09	7.54493e-08
ENSG00000228903	5317	7:44089904	8412	2.4096e-13	0.818731	1e-05	3.6787e-09	7.57505e-08
ENSG00000177685	6143	11:827317	1172	1.9472e-13	1.12684	1e-05	3.70691e-09	7.62178e-08
ENSG00000128699	5979	2:190581557	-67541	1.9383e-13	-0.946873	1e-05	3.72796e-09	7.65367e-08
ENSG00000116127	5204	2:73613341	454	1.9376e-13	-1.00178	1e-05	3.88724e-09	7.96884e-08
ENSG00000171953	5244	17:17924956	-17568	2.4091e-13	1.83386	1e-05	3.99441e-09	8.17641e-08
ENSG00000176222	8418	19:44380536	-25002	2.0471e-13	0.794516	1e-05	4.14439e-09	8.47086e-08
ENSG00000117481	5416	1:46822224	16374	2.2893e-13	1.04519	1e-05	4.16604e-09	8.50254e-08
ENSG00000059122	6069	16:2986323	24384	2.5729e-13	-0.825758	1e-05	4.23461e-09	8.62974e-08
ENSG00000123552	5460	6:99908516	-61089	3.2802e-13	0.99315	1e-05	4.28181e-09	8.71307e-08
ENSG00000180398	7303	2:47146668	-22327	2.0253e-13	-1.12315	1e-05	4.32904e-09	8.79623e-08
ENSG00000130590	4761	20:62648972	37610	3.6417e-13	-0.849141	1e-05	4.39587e-09	8.9189e-08
ENSG00000089177	7638	20:16548529	-5550	2.98e-13	1.14755	1e-05	4.43901e-09	8.99323e-08
ENSG00000225648	4508	7:72289319	-10686	2.2173e-13	0.875458	1e-05	4.52622e-09	9.15648e-08
ENSG00000131269	4015	X:74434821	58253	2.3665e-13	-0.790013	1e-05	4.60414e-09	9.3005e-08
ENSG00000203965	7233	1:63958446	-30598	3.3378e-13	0.918865	1e-05	4.62515e-09	9.3216e-08
ENSG00000261438	5891	10:90775751	157	3.8209e-13	-1.69228	1e-05	4.62808e-09	9.3216e-08
ENSG00000197472	10547	1:247171390	-6	1.5858e-13	1.16545	1e-05	4.69682e-09	9.44628e-08
ENSG00000155755	4950	2:202507232	-1062	2.813e-13	1.08518	1e-05	4.73267e-09	9.50455e-08
ENSG00000143797	6846	2:9239635	95692	2.9242e-13	0.830127	1e-05	4.79951e-09	9.62479e-08
ENSG00000228300	8020	19:1271274	-3753	2.7913e-13	-0.855061	1e-05	4.85634e-09	9.72464e-08
ENSG00000137822	3733	15:43592428	-68992	1.5288e-13	-0.818601	1e-05	4.89466e-09	9.77846e-08
ENSG00000090615	4699	12:133346639	-58806	2.3105e-13	-0.925817	1e-05	4.89737e-09	9.77846e-08
ENSG00000187325	3056	X:77422268	27064	3.7586e-13	0.763763	1e-05	4.95987e-09	9.88896e-08
ENSG00000166797	5513	15:64409548	23330	2.0785e-13	-0.854803	1e-05	5.05499e-09	1.00641e-07
ENSG00000168803	3912	15:43689867	66994	1.7787e-13	0.823616	1e-05	5.08534e-09	1.01099e-07
ENSG00000087995	4686	17:60510263	9034	3.0669e-13	1.0898	1e-05	5.17755e-09	1.02682e-07
ENSG00000111788	7969	12:9436051	6219	2.0243e-13	0.95193	1e-05	5.19432e-09	1.02682e-07
ENSG00000105497	8996	19:52064477	-10075	3.0986e-13	-0.900087	1e-05	5.19846e-09	1.02682e-07
ENSG00000007129	5506	19:42092815	36928	3.0496e-13	-0.847582	1e-05	5.20495e-09	1.02682e-07
ENSG00000127463	7265	1:19573223	-4824	4.1367e-13	0.900101	1e-05	5.20706e-09	1.02682e-07
ENSG00000174093	4914	17:36487412	65553	3.8251e-13	1.25318	1e-05	5.20953e-09	1.02682e-07
ENSG00000186468	5967	5:81603444	29047	3.4823e-13	-0.778907	1e-05	5.30401e-09	1.04395e-07
ENSG00000088205	6984	2:118588622	16395	2.8147e-13	0.76985	1e-05	5.34337e-09	1.0502e-07
ENSG00000197548	6961	3:11321624	7628	3.1203e-13	0.890652	1e-05	5.36643e-09	1.05324e-07
ENSG00000110906	5124	12:109888482	-26868	3.1097e-13	1.58348	1e-05	5.44424e-09	1.06699e-07
ENSG00000072864	3301	16:15820863	83738	5.0287e-13	1.13082	1e-05	5.48331e-09	1.07313e-07
ENSG00000153933	6450	17:54906137	-5324	5.0722e-13	0.792486	1e-05	5.53654e-09	1.08201e-07
ENSG00000092010	7195	14:24598912	-6456	4.2456e-13	0.97698	1e-05	5.63098e-09	1.09892e-07
ENSG00000260565	6988	16:2716435	-7011	2.8643e-13	0.778213	1e-05	5.66157e-09	1.10333e-07
ENSG00000263272	8584	17:5337137	940	3.871e-13	-1.34953	1e-05	5.72785e-09	1.11467e-07
ENSG00000077420	9671	10:26727390	257	3.3249e-13	0.823666	1e-05	5.78094e-09	1.12342e-07
ENSG00000165650	5675	10:119052773	-82206	5.2917e-13	-0.885365	1e-05	5.79528e-09	1.12463e-07
ENSG00000133789	6713	11:9636854	-48771	2.7089e-13	-0.827926	1e-05	5.81823e-09	1.1275e-07
ENSG00000234327	8342	17:5010607	-4157	3.5997e-13	1.01296	1e-05	5.84425e-09	1.13095e-07
ENSG00000151470	6249	4:129969970	-44503	3.9552e-13	2.12469	1e-05	5.90563e-09	1.14123e-07
ENSG00000036448	12173	8:2075378	82222	2.0302e-13	0.863581	1e-05	5.95317e-09	1.14881e-07
ENSG00000160753	4595	1:155251250	-39438	4.6606e-13	-1.25001	1e-05	5.99106e-09	1.15451e-07
ENSG00000081791	5788	5:141309824	6450	4.1817e-13	1.47291	1e-05	6.05492e-09	1.16519e-07
ENSG00000149054	8817	11:6952391	4755	3.7136e-13	-0.804924	1e-05	6.16056e-09	1.18286e-07
ENSG00000147912	6637	9:37561117	-27755	4.7772e-13	1.11815	1e-05	6.16384e-09	1.18286e-07
ENSG00000126016	5137	X:112102626	18582	3.9349e-13	-0.901177	1e-05	6.1995e-09	1.18669e-07
ENSG00000134955	7623	11:124933351	387	3.6576e-13	-0.915926	1e-05	6.20096e-09	1.18669e-07
ENSG00000130827	3230	X:153828269	141647	3.2817e-13	0.861316	1e-05	6.31555e-09	1.20694e-07
ENSG00000171680	7294	1:6550505	-29617	4.155e-13	0.988504	1e-05	6.34615e-09	1.21112e-07
ENSG00000230155	4647	20:34086970	8161	2.7143e-13	1.61149	1e-05	6.38478e-09	1.21681e-07
ENSG00000005801	6543	11:3399740	-709	4.2166e-13	-0.7723	1e-05	6.59403e-09	1.25495e-07
ENSG00000133063	5921	1:203247003	4233	5.8763e-13	-0.949625	1e-05	6.82339e-09	1.29682e-07
ENSG00000185875	7593	10:25357022	51434	4.6889e-13	-1.79367	1e-05	6.92361e-09	1.31406e-07
ENSG00000205045	4587	17:33864830	-51	7.1665e-13	-0.866982	1e-05	6.99858e-09	1.32647e-07
ENSG00000166946	4169	15:43478113	796	1.9328e-13	-0.794815	1e-05	7.08756e-09	1.34049e-07
ENSG00000185261	3588	5:93954054	-256	5.6137e-13	-1.20075	1e-05	7.09199e-09	1.34049e-07
ENSG00000172006	8557	19:2820105	232	4.0683e-13	-1.03972	1e-05	7.12729e-09	1.34532e-07
ENSG00000177173	6900	1:117078729	2014	4.4545e-13	-0.967027	1e-05	7.27726e-09	1.37176e-07
ENSG00000203666	8235	1:245133662	654	4.5205e-13	1.27669	1e-05	7.33272e-09	1.38033e-07
ENSG00000076924	8690	19:7688614	-5838	4.9796e-13	0.985128	1e-05	7.3585e-09	1.3833e-07
ENSG00000035499	4888	5:59851643	-144375	4.0718e-13	0.897112	1e-05	7.50799e-09	1.40792e-07
ENSG00000155100	5755	8:92074391	-8034	3.3355e-13	-1.58695	1e-05	7.50984e-09	1.40792e-07
ENSG00000164975	9300	9:15434792	12089	3.4831e-13	1.02583	1e-05	7.64355e-09	1.43104e-07
ENSG00000100297	8054	22:35850880	54823	4.0066e-13	1.70228	1e-05	7.72031e-09	1.44346e-07
ENSG00000112799	8499	6:6582862	-5480	5.6366e-13	-0.820536	1e-05	7.77496e-09	1.45171e-07
ENSG00000172244	5106	5:43497905	-17343	3.7677e-13	0.775021	1e-05	7.81471e-09	1.45494e-07
ENSG00000153339	6657	18:29505804	-27296	6.5841e-13	-1.58276	1e-05	7.81496e-09	1.45494e-07
ENSG00000136982	7231	8:120834389	-33862	4.2654e-13	-0.750256	1e-05	7.82382e-09	1.45494e-07
ENSG00000205560	4641	22:51008925	-8975	4.7936e-13	1.19575	1e-05	7.98318e-09	1.48258e-07
ENSG00000128915	7200	15:60767686	-3674	4.7394e-13	0.833895	1e-05	8.46068e-09	1.56914e-07
ENSG00000244625	8033	22:27117690	48959	6.9593e-13	0.744537	1e-05	8.49217e-09	1.57287e-07
ENSG00000162076	6171	16:2937321	4133	5.008e-13	-1.54503	1e-05	8.61965e-09	1.59435e-07
ENSG00000122223	6042	1:160825706	-6987	8.7443e-13	-0.870881	1e-05	8.82414e-09	1.62999e-07
ENSG00000105877	7968	7:21581561	-1273	4.702e-13	0.74973	1e-05	8.98297e-09	1.65711e-07
ENSG00000226328	9361	22:45553021	-6642	5.5898e-13	-0.830898	1e-05	9.02817e-09	1.66323e-07
ENSG00000177303	6816	17:73511629	-36	4.8748e-13	-1.48685	1e-05	9.07104e-09	1.6689e-07
ENSG00000198538	10831	19:53316502	-44352	4.8329e-13	-1.2832	1e-05	9.20954e-09	1.69213e-07
ENSG00000072135	5354	2:131130435	16854	5.2546e-13	-0.87587	1e-05	9.30182e-09	1.70507e-07
ENSG00000103168	11988	16:84215390	-5280	4.0218e-13	0.910362	1e-05	9.30467e-09	1.70507e-07
ENSG00000092931	8161	17:74728312	-3636	7.0671e-13	1.09442	1e-05	9.35949e-09	1.71206e-07
ENSG00000251364	9141	11:7487100	-46647	5.3969e-13	-1.13665	1e-05	9.36755e-09	1.71206e-07
ENSG00000110768	7329	11:18379629	35786	5.5934e-13	-0.779819	1e-05	9.49255e-09	1.73261e-07
ENSG00000231365	6017	1:119604655	-78365	5.74e-13	0.78587	1e-05	9.90821e-09	1.80609e-07
ENSG00000260101	5831	2:64786367	35139	7.4091e-13	-0.818004	1e-05	9.93566e-09	1.80871e-07
ENSG00000205707	7171	12:25348514	363	7.1747e-13	-0.767269	1e-05	1.00182e-08	1.82134e-07
ENSG00000234171	8329	2:3619468	13385	6.9975e-13	1.38609	1e-05	1.03451e-08	1.87829e-07
ENSG00000132256	10434	11:5688683	-271167	6.0748e-13	-0.93282	1e-05	1.04316e-08	1.89151e-07
ENSG00000106245	4961	7:99007205	940	6.8381e-13	-1.38993	1e-05	1.0477e-08	1.89726e-07
ENSG00000165055	5251	7:128142023	25239	9.4308e-13	0.814573	1e-05	1.05832e-08	1.91398e-07
ENSG00000172009	8542	19:2789661	4202	7.3374e-13	1.65302	1e-05	1.10088e-08	1.98835e-07
ENSG00000243646	5724	21:34638859	195	8.8231e-13	0.910051	1e-05	1.11053e-08	2.00316e-07
ENSG00000121766	6755	1:31727214	-42629	8.4371e-13	-0.927448	1e-05	1.11734e-08	2.01281e-07
ENSG00000203667	7825	1:245008343	9718	8.5607e-13	1.78932	1e-05	1.20068e-08	2.16013e-07
ENSG00000177595	6074	11:802902	-6852	7.8968e-13	-0.826998	1e-05	1.21895e-08	2.19015e-07
ENSG00000197681	4920	17:36489387	131220	1.083e-12	1.224	1e-05	1.22464e-08	2.19751e-07
ENSG00000164733	6998	8:11718528	-8430	4.3971e-13	0.770171	1e-05	1.23203e-08	2.20791e-07
ENSG00000106477	5505	7:130080540	-1735	9.6945e-13	-0.958091	1e-05	1.24492e-08	2.22812e-07
ENSG00000107521	6197	10:100176869	-29816	9.3663e-13	-0.754466	1e-05	1.24983e-08	2.23401e-07
ENSG00000105374	8697	19:51876263	293	8.8696e-13	-0.956468	1e-05	1.2798e-08	2.28462e-07
ENSG00000162994	6750	2:55466229	6529	4.8992e-13	-1.42758	1e-05	1.3064e-08	2.3291e-07
ENSG00000184117	5613	22:29981244	3917	7.5107e-13	-0.880366	1e-05	1.32218e-08	2.3542e-07
ENSG00000157036	6301	3:38541161	3542	9.8954e-13	1.04584	1e-05	1.33154e-08	2.36781e-07
ENSG00000205181	8719	20:5485337	77	9.4538e-13	-1.18849	1e-05	1.39508e-08	2.47761e-07
ENSG00000109323	6618	4:103865971	183819	7.8383e-13	-0.92495	1e-05	1.4594e-08	2.58851e-07
ENSG00000157978	6779	1:25876169	6097	1.0286e-12	0.76786	1e-05	1.46875e-08	2.60176e-07
ENSG00000100804	7954	14:23501311	-3129	1.2648e-12	-1.70494	1e-05	1.49182e-08	2.63924e-07
ENSG00000172113	2832	3:48346866	3690	1.1058e-12	1.17912	1e-05	1.53626e-08	2.71439e-07
ENSG00000204110	6792	6:37485728	10603	1.2349e-12	0.715357	1e-05	1.5725e-08	2.77487e-07
ENSG00000236850	4616	22:22599674	-57916	1.5961e-12	-0.986428	1e-05	1.58683e-08	2.79659e-07
ENSG00000188126	6807	17:73585401	1261	9.2825e-13	-1.18638	1e-05	1.61225e-08	2.83777e-07
ENSG00000243696	4951	3:52864693	-5053	9.5342e-13	-0.73107	1e-05	1.63206e-08	2.86898e-07
ENSG00000121988	5751	2:136203776	-85031	1.1831e-12	1.19024	1e-05	1.65314e-08	2.90104e-07
ENSG00000026950	6361	6:26436834	34368	9.0976e-13	-1.01884	1e-05	1.6545e-08	2.90104e-07
ENSG00000102910	4465	16:48327525	49317	1.8409e-12	0.852088	1e-05	1.68395e-08	2.94894e-07
ENSG00000112210	5074	6:57086412	-667	1.2312e-12	-1.00845	1e-05	1.691e-08	2.95754e-07
ENSG00000164056	6344	4:124268232	-49719	1.2801e-12	-1.30077	1e-05	1.72736e-08	3.01514e-07
ENSG00000169967	6985	2:128027594	-118448	1.0478e-12	1.09239	1e-05	1.7283e-08	3.01514e-07
ENSG00000178966	6997	9:86632731	37104	1.4596e-12	-0.787664	1e-05	1.7933e-08	3.12459e-07
ENSG00000107771	7516	10:86141995	53652	1.5201e-12	0.985489	1e-05	1.83574e-08	3.19451e-07
ENSG00000131435	5191	5:131588345	-5020	1.2317e-12	0.771715	1e-05	1.9093e-08	3.31834e-07
ENSG00000197119	6864	14:100771975	-910	1.4475e-12	-0.88458	1e-05	1.92692e-08	3.34476e-07
ENSG00000131238	5628	1:40560391	-2985	2.1326e-12	0.710941	1e-05	1.93114e-08	3.34787e-07
ENSG00000125651	8149	19:6391219	-2774	1.7768e-12	0.929784	1e-05	1.95795e-08	3.3901e-07
ENSG00000196605	7932	19:9739340	-164517	1.4792e-12	-1.82642	1e-05	1.9948e-08	3.44929e-07
ENSG00000122483	5815	1:93792973	147496	1.6135e-12	0.809826	1e-05	1.99713e-08	3.44929e-07
ENSG00000170266	6573	3:33087348	-51375	1.3446e-12	0.955312	1e-05	2.02097e-08	3.48611e-07
ENSG00000073605	5091	17:38029120	-46988	1.5466e-12	0.822731	1e-05	2.02423e-08	3.48738e-07
ENSG00000164880	8638	7:1540535	-4955	7.9484e-13	0.810573	1e-05	2.03346e-08	3.49892e-07
ENSG00000189362	5672	2:191405894	6445	1.4234e-12	-1.24692	1e-05	2.04067e-08	3.50696e-07
ENSG00000185068	7443	6:158596076	6691	1.463e-12	0.891103	1e-05	2.04527e-08	3.5105e-07
ENSG00000106153	6027	7:56174353	83	1.2565e-12	1.00626	1e-05	2.09368e-08	3.58913e-07
ENSG00000168291	6011	3:58388482	-31103	1.6924e-12	-0.875321	1e-05	2.13922e-08	3.66265e-07
ENSG00000239213	4726	3:136647246	66349	1.6887e-12	-0.829743	1e-05	2.14705e-08	3.67151e-07
ENSG00000176681	3728	17:43573419	-796681	2.853e-12	-2.31982	1e-05	2.26958e-08	3.87624e-07
ENSG00000171045	8853	8:143510493	25891	1.3511e-12	1.11092	1e-05	2.27394e-08	3.87889e-07
ENSG00000048544	6479	6:42164401	-21203	2.0615e-12	-0.843667	1e-05	2.28156e-08	3.88709e-07
ENSG00000141759	4700	18:77745640	-48310	1.6324e-12	0.788287	1e-05	2.28619e-08	3.89018e-07
ENSG00000183666	6245	5:21461406	119463	1.5511e-12	-1.34337	1e-05	2.3042e-08	3.91601e-07
ENSG00000122512	7063	7:6023578	-25179	1.1577e-12	0.964112	1e-05	2.33489e-08	3.96329e-07
ENSG00000163644	7358	4:89182518	-23404	1.9518e-12	1.08959	1e-05	2.35803e-08	3.99766e-07
ENSG00000173566	6615	8:21966439	-494	1.8913e-12	0.779042	1e-05	2.40532e-08	4.07283e-07
ENSG00000126858	5679	17:30532071	62597	2.2008e-12	0.841191	1e-05	2.41415e-08	4.08278e-07
ENSG00000100288	4544	22:51025741	-14144	1.8019e-12	-1.45049	1e-05	2.41767e-08	4.08373e-07
ENSG00000155465	8245	14:23266443	-32587	2.3477e-12	0.8359	1e-05	2.45973e-08	4.14971e-07
ENSG00000076067	4646	12:56930069	14355	2.2751e-12	0.771494	1e-05	2.52217e-08	4.24986e-07
ENSG00000233834	7903	7:20278642	21441	1.3191e-12	1.12091	1e-05	2.58048e-08	4.34281e-07
ENSG00000204186	5992	2:207142433	3045	2.2515e-12	0.763182	1e-05	2.5962e-08	4.36395e-07
ENSG00000171084	7582	3:125610270	-25194	2.3033e-12	-1.35076	1e-05	2.92881e-08	4.91706e-07
ENSG00000167862	7064	17:73019073	10307	2.0268e-12	1.02463	1e-05	3.03099e-08	5.08243e-07
ENSG00000140264	3398	15:44091386	22100	1.6644e-12	-1.07495	1e-05	3.04081e-08	5.09271e-07
ENSG00000251136	6979	8:90735704	-34252	1.5306e-12	1.02226	1e-05	3.07289e-08	5.14021e-07
ENSG00000206341	12777	6:29915170	59819	8.0745e-13	-0.842847	1e-05	3.14198e-08	5.24942e-07
ENSG00000099977	7227	22:24314006	-8655	2.6909e-12	0.801521	1e-05	3.15408e-08	5.26049e-07
ENSG00000143374	4088	1:150265360	-194528	2.4598e-12	-1.11696	1e-05	3.15622e-08	5.26049e-07
ENSG00000127952	4490	7:75677430	107	2.2057e-12	-1.35083	1e-05	3.16924e-08	5.27583e-07
ENSG00000101473	6553	20:44474810	-11236	3.0686e-12	0.917217	1e-05	3.21562e-08	5.3466e-07
ENSG00000154719	7140	21:26972886	-6944	1.921e-12	-0.88384	1e-05	3.22208e-08	5.3509e-07
ENSG00000133313	7055	18:72178410	15358	3.0885e-12	-1.12443	1e-05	3.31234e-08	5.49419e-07
ENSG00000163040	5627	2:132333531	48282	3.0451e-12	-0.823357	1e-05	3.33667e-08	5.52791e-07
ENSG00000230487	8725	7:1614367	4657	1.4427e-12	-0.93264	1e-05	3.44675e-08	5.70344e-07
ENSG00000176014	7776	18:12304703	-2966	2.7515e-12	-1.2807	1e-05	3.49308e-08	5.77319e-07
ENSG00000137806	6313	15:41790987	96269	2.3121e-12	1.93078	1e-05	3.51542e-08	5.80317e-07
ENSG00000140931	4853	16:66599773	-38005	3.3698e-12	-1.2913	1e-05	3.54273e-08	5.84128e-07
ENSG00000185551	6991	15:96590166	-279002	3.0319e-12	-0.923611	1e-05	3.56673e-08	5.87384e-07
ENSG00000131828	2141	X:19379990	17978	5.4842e-12	-0.669492	1e-05	3.57229e-08	5.87599e-07
ENSG00000169660	6694	17:80382929	6734	2.2342e-12	-0.848571	1e-05	3.64153e-08	5.98276e-07
ENSG00000171466	7917	19:9920710	134933	3.1185e-12	-1.19965	1e-05	3.73503e-08	6.12909e-07
ENSG00000167778	7215	12:53486713	13508	3.4783e-12	-1.00197	1e-05	3.76586e-08	6.17235e-07
ENSG00000136144	5756	13:50113258	-46462	2.8841e-12	0.789664	1e-05	3.77595e-08	6.18155e-07
ENSG00000161996	6623	16:699384	72	2.3715e-12	-0.885941	1e-05	3.783e-08	6.18576e-07
ENSG00000148935	9341	11:22690204	43015	2.5054e-12	-0.846429	1e-05	3.78941e-08	6.18892e-07
ENSG00000160293	9053	9:136822518	-35209	2.6985e-12	-0.735695	1e-05	3.84758e-08	6.27651e-07
ENSG00000170892	10287	19:54690880	-2910	2.6998e-12	1.13015	1e-05	3.88822e-08	6.33532e-07
ENSG00000120594	8926	10:20236731	131562	2.3064e-12	0.796668	1e-05	3.90357e-08	6.35284e-07
ENSG00000104953	8531	19:2980411	2966	3.0156e-12	1.38683	1e-05	3.96231e-08	6.44085e-07
ENSG00000164627	7130	6:39684556	-8626	3.8961e-12	-1.35549	1e-05	4.02564e-08	6.53611e-07
ENSG00000230312	3360	X:103253405	70725	3.7854e-12	-0.806454	1e-05	4.15406e-08	6.7367e-07
ENSG00000204138	5005	1:28799791	103676	4.0222e-12	0.911781	1e-05	4.16668e-08	6.74924e-07
ENSG00000167720	7537	17:2207326	648	3.4751e-12	1.49073	1e-05	4.46491e-08	7.22385e-07
ENSG00000133065	5002	1:205798033	15156	4.7085e-12	0.834727	1e-05	4.58065e-08	7.40244e-07
ENSG00000117505	5902	1:93813999	2553	5.1293e-12	0.764159	1e-05	4.68609e-08	7.56398e-07
ENSG00000152223	6386	18:43432292	-114949	3.9399e-12	0.816226	1e-05	4.75027e-08	7.65863e-07
ENSG00000152348	5941	5:81268070	225	4.3818e-12	-1.55	1e-05	4.7786e-08	7.69533e-07
ENSG00000175390	8524	11:8011028	19229	3.27e-12	-0.8508	1e-05	4.81552e-08	7.74576e-07
ENSG00000135778	7601	1:233086949	597	4.4511e-12	-0.785099	1e-05	4.83736e-08	7.77184e-07
ENSG00000178425	5840	6:116418158	-3855	3.0079e-12	-0.692234	1e-05	4.84685e-08	7.77804e-07
ENSG00000109016	4236	17:21030647	3969	4.6691e-12	1.62862	1e-05	4.8639e-08	7.79635e-07
ENSG00000213462	6202	7:64482148	15026	1.6629e-12	-0.878078	1e-05	4.94325e-08	7.91113e-07
ENSG00000188917	4877	X:100282051	-25055	4.5805e-12	-0.654207	1e-05	4.94696e-08	7.91113e-07
ENSG00000142684	5142	1:26497340	977	5.0282e-12	0.868322	1e-05	5.00093e-08	7.98819e-07
ENSG00000165233	5527	9:95857937	-564	4.0125e-12	-0.856449	1e-05	5.05701e-08	8.06844e-07
ENSG00000138286	5200	10:75005282	77357	4.014e-12	-1.17639	1e-05	5.08978e-08	8.11136e-07
ENSG00000143612	5200	1:154220214	27109	5.1333e-12	-0.924163	1e-05	5.2598e-08	8.37266e-07
ENSG00000143198	7123	1:165599649	-450	5.2898e-12	0.855935	1e-05	5.33173e-08	8.47739e-07
ENSG00000164484	7226	6:130581553	-105327	5.1152e-12	0.898431	1e-05	5.35709e-08	8.50792e-07
ENSG00000132958	8460	13:20053162	-57742	3.8489e-12	0.901341	1e-05	5.42427e-08	8.60472e-07
ENSG00000137411	18003	6:30882203	6183	1.0296e-12	-0.728832	1e-05	5.51249e-08	8.73464e-07
ENSG00000065060	6191	6:34736530	-23328	4.5507e-12	-0.7894	1e-05	5.59323e-08	8.8468e-07
ENSG00000225484	6748	10:81592152	5801	5.1317e-12	0.950295	1e-05	5.59608e-08	8.8468e-07
ENSG00000229676	10414	19:22833037	15910	2.6481e-12	0.801359	1e-05	5.64397e-08	8.90258e-07
ENSG00000237883	5759	2:74210442	1873	4.5458e-12	0.727367	1e-05	5.64425e-08	8.90258e-07
ENSG00000042088	7445	14:90433009	11725	5.651e-12	-0.915479	1e-05	5.80465e-08	9.14514e-07
ENSG00000112977	7500	5:10744197	-17188	5.1674e-12	-0.80724	1e-05	5.83673e-08	9.1852e-07
ENSG00000227627	8150	6:153312970	8084	5.4334e-12	-0.879515	1e-05	5.93883e-08	9.33525e-07
ENSG00000250312	3345	4:133027	8640	7.2232e-12	-1.02018	1e-05	6.05572e-08	9.50817e-07
ENSG00000126215	7693	14:104105414	-76428	4.1903e-12	0.767473	1e-05	6.1246e-08	9.6054e-07
ENSG00000104228	8118	8:27129463	-39374	4.7949e-12	1.33165	1e-05	6.16353e-08	9.6555e-07
ENSG00000237753	5688	2:113399795	-3473	5.6295e-12	0.722984	1e-05	6.19592e-08	9.69525e-07
ENSG00000125246	6573	13:100310109	51189	4.9518e-12	0.935496	1e-05	6.22989e-08	9.73737e-07
ENSG00000237399	9121	10:3188148	4323	5.2202e-12	-0.807624	1e-05	6.28208e-08	9.80785e-07
ENSG00000135747	10457	1:247242032	-82	3.1093e-12	-0.939023	1e-05	6.34254e-08	9.89107e-07
ENSG00000204161	6003	10:50413155	16524	5.2845e-12	-1.42813	1e-05	6.40791e-08	9.98175e-07
ENSG00000177990	6514	12:64070928	8208	5.8317e-12	0.848815	1e-05	6.45108e-08	1.00377e-06
ENSG00000115486	6282	2:85793758	5087	5.2785e-12	-0.861219	1e-05	6.46012e-08	1.00404e-06
ENSG00000138468	6113	3:101232057	-29	6.6586e-12	0.781981	1e-05	6.49404e-08	1.00818e-06
ENSG00000198933	5257	17:45771873	425	5.7754e-12	0.771684	1e-05	6.55657e-08	1.01675e-06
ENSG00000178921	6467	17:8158273	7336	6.16e-12	0.779319	1e-05	6.56866e-08	1.01748e-06
ENSG00000111850	6881	6:87938662	-93640	6.5548e-12	-1.01624	1e-05	6.81312e-08	1.05416e-06
ENSG00000148803	4791	10:135153605	-17925	6.0116e-12	1.00905	1e-05	6.84005e-08	1.05715e-06
ENSG00000124570	8588	6:2929689	-42402	5.7622e-12	-0.805766	1e-05	6.84858e-08	1.05728e-06
ENSG00000185128	4857	17:36489387	205415	7.1418e-12	1.1933	1e-05	6.98953e-08	1.07784e-06
ENSG00000226278	7199	7:55812407	-20084	5.499e-12	-1.00376	1e-05	7.30477e-08	1.1252e-06
ENSG00000151948	9839	12:129337439	-534	5.6958e-12	0.994019	1e-05	7.37604e-08	1.13491e-06
ENSG00000186283	6675	1:179065125	14612	6.4029e-12	0.67401	1e-05	7.56111e-08	1.16209e-06
ENSG00000127418	6598	4:1000450	-3275	5.508e-12	0.874956	1e-05	7.59146e-08	1.16546e-06
ENSG00000139197	6839	12:7335217	-6065	6.8094e-12	-0.770509	1e-05	7.63801e-08	1.1713e-06
ENSG00000137513	7074	11:78274706	-11214	5.6201e-12	1.15685	1e-05	7.70798e-08	1.18072e-06
ENSG00000096872	7550	9:26991407	44369	5.101e-12	0.826481	1e-05	7.83625e-08	1.19904e-06
ENSG00000146535	9486	7:2864586	-19373	4.3358e-12	-0.844991	1e-05	8.23395e-08	1.2585e-06
ENSG00000105855	7983	7:20278642	-91684	5.5383e-12	1.10209	1e-05	8.47747e-08	1.29429e-06
ENSG00000162600	7160	1:59012431	-44	7.6413e-12	-0.786473	1e-05	8.48841e-08	1.29453e-06
ENSG00000112902	7968	5:9409971	-136217	7.3413e-12	-0.90867	1e-05	8.57944e-08	1.30697e-06
ENSG00000137310	15100	6:31156041	29721	2.0434e-12	0.886011	1e-05	8.60669e-08	1.30968e-06
ENSG00000206053	7662	16:1742820	14562	6.168e-12	-1.76415	1e-05	8.72333e-08	1.32597e-06
ENSG00000238083	3728	17:44095467	-493411	1.3055e-11	-1.8673	1e-05	8.75873e-08	1.32988e-06
ENSG00000169062	3757	13:115066664	19604	8.2594e-12	-0.732365	1e-05	8.79289e-08	1.3336e-06
ENSG00000253982	11389	8:1706494	-6175	4.4898e-12	-0.788522	1e-05	8.80585e-08	1.33411e-06
ENSG00000163131	4872	1:150617329	-121105	8.1921e-12	-0.886097	1e-05	8.99519e-08	1.3613e-06
ENSG00000170430	7655	10:131436561	171112	1.0002e-11	0.801007	1e-05	9.29828e-08	1.40563e-06
ENSG00000186470	6355	6:26365759	371	6.8874e-12	1.78271	1e-05	9.38457e-08	1.41712e-06
ENSG00000196167	5728	11:111214947	39176	9.0145e-12	-0.75653	1e-05	9.41477e-08	1.42013e-06
ENSG00000256039	8899	12:10653211	-52752	7.1461e-12	0.790217	1e-05	9.51861e-08	1.43423e-06
ENSG00000121716	4498	7:99913146	-20592	8.7545e-12	-1.53001	1e-05	1.00116e-07	1.50687e-06
ENSG00000188042	8664	2:235199587	-206111	9.0129e-12	-0.83028	1e-05	1.01089e-07	1.51985e-06
ENSG00000170734	5729	6:43511410	-32478	1.1714e-11	1.21619	1e-05	1.01254e-07	1.52068e-06
ENSG00000012061	7145	19:45926916	-55171	9.2213e-12	0.968323	1e-05	1.02235e-07	1.53375e-06
ENSG00000119711	6267	14:74431971	-119226	7.5422e-12	-1.62107	1e-05	1.02641e-07	1.53817e-06
ENSG00000103496	3719	16:31052895	8684	9.4818e-12	-0.802347	1e-05	1.0442e-07	1.56313e-06
ENSG00000134202	6070	1:110282972	-1413	1.0831e-11	-1.03695	1e-05	1.05205e-07	1.57318e-06
ENSG00000197747	6186	1:151956814	-10053	9.2787e-12	0.747869	1e-05	1.06819e-07	1.59559e-06
ENSG00000187953	7711	7:6022629	-727131	6.7719e-12	-0.987708	1e-05	1.07806e-07	1.60774e-06
ENSG00000188186	4488	7:99747130	599	9.3178e-12	0.704773	1e-05	1.07865e-07	1.60774e-06
ENSG00000108061	6865	10:112683868	4566	7.3554e-12	-0.973501	1e-05	1.08668e-07	1.61796e-06
ENSG00000127720	5724	12:82752633	356	1.2233e-11	1.02789	1e-05	1.11525e-07	1.65871e-06
ENSG00000186193	5694	9:139973236	8195	1.1635e-11	-1.02087	1e-05	1.13941e-07	1.69264e-06
ENSG00000256269	6505	11:118958127	2550	1.1408e-11	-0.824828	1e-05	1.14083e-07	1.69264e-06
ENSG00000134759	5759	18:33729871	20463	1.0539e-11	-0.76128	1e-05	1.14328e-07	1.69264e-06
ENSG00000112685	5626	6:665415	-27703	1.3615e-11	1.00473	1e-05	1.14376e-07	1.69264e-06
ENSG00000101363	4741	20:35945174	27132	1.2991e-11	-0.771645	1e-05	1.14419e-07	1.69264e-06
ENSG00000134809	5783	11:57289328	-8949	8.8936e-12	1.13809	1e-05	1.14853e-07	1.69724e-06
ENSG00000087502	8376	12:29501906	-32217	1.0702e-11	0.672165	1e-05	1.18757e-07	1.75306e-06
ENSG00000161048	5976	7:102782393	-7615	1.1574e-11	-0.865145	1e-05	1.19896e-07	1.76799e-06
ENSG00000117226	5807	1:89497257	8679	1.1979e-11	0.819246	1e-05	1.22044e-07	1.79774e-06
ENSG00000173226	6066	3:121483058	-70869	1.6355e-11	-0.812728	1e-05	1.22196e-07	1.79806e-06
ENSG00000240303	7681	3:132296192	-83376	1.0855e-11	1.2552	1e-05	1.22968e-07	1.8075e-06
ENSG00000134504	5840	18:24136827	-100539	1.5e-11	0.823588	1e-05	1.24162e-07	1.82311e-06
ENSG00000103174	9585	16:5075248	-8895	7.4124e-12	-0.79361	1e-05	1.24851e-07	1.83128e-06
ENSG00000255389	5420	6:111929862	8783	1.2691e-11	0.873025	1e-05	1.27646e-07	1.87029e-06
ENSG00000062725	5272	17:58603053	-528	1.3308e-11	0.81432	1e-05	1.32753e-07	1.94306e-06
ENSG00000144741	7461	3:66339862	220576	1.0371e-11	0.991323	1e-05	1.38096e-07	2.01912e-06
ENSG00000179818	6987	2:70200634	-115345	1.1701e-11	0.863829	1e-05	1.38403e-07	2.01943e-06
ENSG00000164347	6807	5:74160455	97258	1.4679e-11	0.828342	1e-05	1.38409e-07	2.01943e-06
ENSG00000187912	7222	19:14695688	1791	1.1151e-11	0.81286	1e-05	1.38599e-07	2.02007e-06
ENSG00000156050	6444	14:74413129	-3989	1.1352e-11	-0.86267	1e-05	1.38883e-07	2.02207e-06
ENSG00000204387	22558	6:31878581	76195	2.9569e-12	1.33686	1e-05	1.39728e-07	2.03223e-06
ENSG00000102309	2885	X:71409222	8018	2.1699e-11	0.738721	1e-05	1.40724e-07	2.04421e-06
ENSG00000164818	6542	7:796879	30540	9.9247e-12	1.08195	1e-05	1.40919e-07	2.04421e-06
ENSG00000171298	8481	17:78075384	28	1.2691e-11	-1.59809	1e-05	1.40995e-07	2.04421e-06
ENSG00000244038	6311	1:20987873	-128	1.8238e-11	1.63573	1e-05	1.43915e-07	2.08435e-06
ENSG00000100266	8091	22:43396109	-15043	9.0143e-12	-0.717759	1e-05	1.45133e-07	2.09979e-06
ENSG00000167748	8301	19:51332670	5626	1.3625e-11	-0.790905	1e-05	1.46322e-07	2.11478e-06
ENSG00000133028	7793	17:10597764	-3929	1.4981e-11	-0.945112	1e-05	1.47603e-07	2.13107e-06
ENSG00000198496	5191	17:41222462	-55166	1.2532e-11	0.818093	1e-05	1.48009e-07	2.1347e-06
ENSG00000054179	5743	9:139943549	-4949	1.6047e-11	-1.19392	1e-05	1.49304e-07	2.15113e-06
ENSG00000196497	7263	14:24666170	7999	1.5488e-11	-1.3068	1e-05	1.49542e-07	2.15231e-06
ENSG00000245958	6933	4:120381879	5932	1.2261e-11	0.79812	1e-05	1.51064e-07	2.17196e-06
ENSG00000132199	6475	18:693977	-18700	1.919e-11	-0.684099	1e-05	1.51476e-07	2.17562e-06
ENSG00000134597	3077	X:129535961	17	2.484e-11	0.825013	1e-05	1.51711e-07	2.17673e-06
ENSG00000154237	9161	15:101610294	150873	1.1577e-11	0.895762	1e-05	1.52842e-07	2.18967e-06
ENSG00000148290	8278	9:136291063	67510	1.3643e-11	0.687019	1e-05	1.5293e-07	2.18967e-06
ENSG00000100197	6981	22:42511825	-15084	8.418e-12	-0.785978	1e-05	1.53295e-07	2.19192e-06
ENSG00000140368	5766	15:77304310	18609	1.0617e-11	-0.737719	1e-05	1.53404e-07	2.19192e-06
ENSG00000121410	4209	19:58855787	-9079	1.9045e-11	0.849351	1e-05	1.54868e-07	2.21055e-06
ENSG00000153201	6232	2:109375504	39566	1.5938e-11	-0.829569	1e-05	1.56722e-07	2.2347e-06
ENSG00000128886	3403	15:44021501	-48241	1.2518e-11	-1.1271	1e-05	1.59277e-07	2.26879e-06
ENSG00000187231	5992	2:180088516	-41002	1.5012e-11	-0.785998	1e-05	1.59658e-07	2.27188e-06
ENSG00000163110	7193	4:95373086	48	1.3381e-11	-1.05486	1e-05	1.60053e-07	2.27516e-06
ENSG00000140474	4463	15:75135447	-241	1.6999e-11	0.721494	1e-05	1.608e-07	2.28317e-06
ENSG00000141720	5073	17:36940276	-16104	1.6313e-11	1.47635	1e-05	1.60947e-07	2.28317e-06
ENSG00000197013	10777	19:21704587	25102	8.1665e-12	-0.874727	1e-05	1.62399e-07	2.3014e-06
ENSG00000139344	6776	12:96344495	7423	1.7193e-11	-0.900652	1e-05	1.63002e-07	2.30758e-06
ENSG00000226314	5555	6:28178512	48952	7.6037e-12	-0.712537	1e-05	1.63333e-07	2.3099e-06
ENSG00000196793	7477	10:44027682	-42385	1.4414e-11	-0.805248	1e-05	1.64829e-07	2.32867e-06
ENSG00000169976	6236	6:144418312	1557	1.5448e-11	1.21758	1e-05	1.66563e-07	2.35077e-06
ENSG00000164941	7249	8:95875222	49682	1.4633e-11	-0.913828	1e-05	1.70294e-07	2.40097e-06
ENSG00000213380	4824	16:69373414	-157	1.7147e-11	0.73274	1e-05	1.72442e-07	2.42878e-06
ENSG00000204642	12590	6:29712256	21703	5.6867e-12	-0.85774	1e-05	1.73627e-07	2.44298e-06
ENSG00000164715	6754	7:97682953	-53245	1.576e-11	1.26601	1e-05	1.74048e-07	2.44641e-06
ENSG00000100445	7797	14:24912755	643	1.7832e-11	-0.788518	1e-05	1.75257e-07	2.4609e-06
ENSG00000234585	6182	7:64505038	6305	9.6648e-12	-1.74098	1e-05	1.78153e-07	2.49903e-06
ENSG00000026751	6110	1:160717693	8655	2.5596e-11	-0.78176	1e-05	1.79046e-07	2.509e-06
ENSG00000253250	5799	8:91947773	-49713	1.4887e-11	0.986272	1e-05	1.80183e-07	2.52238e-06
ENSG00000125637	6034	2:113943470	28567	1.8046e-11	-0.865988	1e-05	1.82983e-07	2.55898e-06
ENSG00000103051	4577	16:70542721	-14748	1.3776e-11	0.838352	1e-05	1.8603e-07	2.59897e-06
ENSG00000146223	5791	6:42860958	13601	2.5475e-11	0.956833	1e-05	1.87853e-07	2.62178e-06
ENSG00000064787	7929	20:52681083	-6222	1.6126e-11	0.731682	1e-05	1.88394e-07	2.62668e-06
ENSG00000149635	6907	20:45180650	1436	2.0077e-11	-1.59581	1e-05	1.92175e-07	2.6767e-06
ENSG00000164934	6445	8:104427541	598	2.3683e-11	0.960225	1e-05	1.937e-07	2.69522e-06
ENSG00000130956	6412	9:99218851	6367	2.0403e-11	-0.785566	1e-05	1.95595e-07	2.71828e-06
ENSG00000132436	6478	7:50533174	15085	2.0387e-11	-0.695409	1e-05	1.95751e-07	2.71828e-06
ENSG00000158411	4508	2:99803998	6476	2.7128e-11	0.744306	1e-05	2.00582e-07	2.78257e-06
ENSG00000134256	6054	1:117558029	13646	2.2756e-11	-0.665863	1e-05	2.07209e-07	2.87162e-06
ENSG00000130193	9233	8:143810377	1755	1.4947e-11	-1.45176	1e-05	2.07674e-07	2.87518e-06
ENSG00000132313	5332	2:86378292	-48187	2.1652e-11	0.722794	1e-05	2.13189e-07	2.94858e-06
ENSG00000100731	5888	14:71395770	21647	2.1745e-11	-0.721652	1e-05	2.17982e-07	3.01186e-06
ENSG00000196636	6693	7:96733972	-11931	2.2234e-11	-1.34528	1e-05	2.21946e-07	3.06356e-06
ENSG00000230266	8357	3:194878063	9462	2.0698e-11	-0.803846	1e-05	2.31554e-07	3.193e-06
ENSG00000117480	5569	1:46822998	-36940	2.4864e-11	-0.801296	1e-05	2.32457e-07	3.2006e-06
ENSG00000228716	6572	5:79952856	2053	2.1201e-11	0.808251	1e-05	2.32569e-07	3.2006e-06
ENSG00000182362	5863	21:47895096	188844	2.0986e-11	0.749073	1e-05	2.3374e-07	3.21352e-06
ENSG00000183155	5888	1:202848067	-10197	3.0372e-11	-1.12811	1e-05	2.35567e-07	3.23542e-06
ENSG00000246067	6946	11:82784316	1207	2.1369e-11	1.09345	1e-05	2.3687e-07	3.25008e-06
ENSG00000164944	6711	8:95513395	-52363	2.1864e-11	0.925968	1e-05	2.37883e-07	3.26074e-06
ENSG00000168916	7447	5:124288028	203527	2.311e-11	0.748132	1e-05	2.38766e-07	3.2696e-06
ENSG00000164574	6390	5:153637148	66857	2.5795e-11	-0.962627	1e-05	2.43094e-07	3.32557e-06
ENSG00000116922	5575	1:38156427	-1488	3.1504e-11	-0.72441	1e-05	2.45804e-07	3.35932e-06
ENSG00000166503	3440	15:83852620	-24151	2.5761e-11	-1.02263	1e-05	2.46814e-07	3.36979e-06
ENSG00000228696	3782	17:44781143	342012	3.8145e-11	0.817126	1e-05	2.52327e-07	3.44166e-06
ENSG00000167766	10687	19:53133885	-59865	1.8782e-11	0.792779	1e-05	2.5409e-07	3.46229e-06
ENSG00000085415	7569	18:12991393	44260	2.3117e-11	0.844926	1e-05	2.62438e-07	3.57252e-06
ENSG00000134056	3829	5:68521194	7606	3.5536e-11	-0.869222	1e-05	2.65285e-07	3.60772e-06
ENSG00000171763	6551	15:45618730	-75800	2.7434e-11	-0.839632	1e-05	2.70857e-07	3.67987e-06
ENSG00000138777	5683	4:106412251	17012	3.238e-11	-0.846084	1e-05	2.73397e-07	3.71073e-06
ENSG00000119844	5830	2:64767988	16522	3.0174e-11	0.700418	1e-05	2.75133e-07	3.73063e-06
ENSG00000022556	9155	19:55474502	10003	2.2161e-11	-0.82721	1e-05	2.79364e-07	3.78429e-06
ENSG00000130150	4572	X:14848594	-42970	2.9786e-11	-0.968913	1e-05	2.83783e-07	3.84038e-06
ENSG00000124164	6568	20:57012941	48762	3.3879e-11	-0.74041	1e-05	2.84087e-07	3.84073e-06
ENSG00000242294	4498	7:99895485	-38218	2.8829e-11	-1.30339	1e-05	2.95236e-07	3.98756e-06
ENSG00000227486	4260	X:55881386	-53171	2.8645e-11	-0.920382	1e-05	2.96022e-07	3.99427e-06
ENSG00000164989	9285	9:15552320	-576	1.9163e-11	-0.903922	1e-05	2.96496e-07	3.99677e-06
ENSG00000124588	8610	6:3039074	50852	2.6862e-11	1.19403	1e-05	3.01304e-07	4.05762e-06
ENSG00000169371	4679	15:75921267	2456	3.4201e-11	-0.764116	1e-05	3.02777e-07	4.07349e-06
ENSG00000187456	5064	17:34246216	-11562	4.4704e-11	0.787181	1e-05	3.04064e-07	4.08682e-06
ENSG00000228544	5915	9:139700194	-3107	3.366e-11	0.87448	1e-05	3.05355e-07	4.10018e-06
ENSG00000203306	7540	11:124933351	-25027	3.1055e-11	-0.856584	1e-05	3.07048e-07	4.11891e-06
ENSG00000204822	6463	2:74710099	9649	3.1053e-11	-1.12596	1e-05	3.08415e-07	4.13324e-06
ENSG00000104805	7924	19:49403565	257	2.7869e-11	0.843511	1e-05	3.18447e-07	4.26355e-06
ENSG00000247556	6016	15:41718972	142783	2.7735e-11	-1.00399	1e-05	3.19602e-07	4.27487e-06
ENSG00000170571	3765	5:49877174	138091	4.2161e-11	0.733543	1e-05	3.24136e-07	4.33132e-06
ENSG00000196776	6273	3:107843481	33608	3.4556e-11	1.58402	1e-05	3.24964e-07	4.33819e-06
ENSG00000178971	6467	17:8136816	-14547	3.5169e-11	0.976438	1e-05	3.36751e-07	4.49121e-06
ENSG00000230521	12777	6:29910730	54684	1.465e-11	0.894604	1e-05	3.38526e-07	4.51052e-06
ENSG00000213689	3005	3:48484890	-21556	4.752e-11	0.773191	1e-05	3.40565e-07	4.53332e-06
ENSG00000067955	3809	16:67094100	31080	4.3917e-11	-1.01991	1e-05	3.40915e-07	4.53361e-06
ENSG00000133048	5871	1:203155703	-175	4.3471e-11	-0.846011	1e-05	3.4163e-07	4.53875e-06
ENSG00000240230	7892	7:1025278	10042	2.4858e-11	1.40054	1e-05	3.42724e-07	4.54891e-06
ENSG00000076826	8763	19:7659693	-1096	3.2125e-11	-1.34454	1e-05	3.45815e-07	4.58553e-06
ENSG00000167220	6052	18:44686124	9232	4.2336e-11	-1.41403	1e-05	3.4965e-07	4.63087e-06
ENSG00000164136	6880	4:142230786	-326967	3.9826e-11	0.776222	1e-05	3.49904e-07	4.63087e-06
ENSG00000135390	5583	12:54061781	-9412	4.4856e-11	-0.779045	1e-05	3.54324e-07	4.68488e-06
ENSG00000173221	5355	5:95144746	-13964	4.7678e-11	-0.770741	1e-05	3.58937e-07	4.74133e-06
ENSG00000063761	7518	14:78276380	9953	2.9508e-11	0.845057	1e-05	3.67757e-07	4.8532e-06
ENSG00000103335	9571	16:88847537	-4083	2.1743e-11	-0.735389	1e-05	3.7479e-07	4.94129e-06
ENSG00000149262	6758	11:77593221	-112504	2.9009e-11	-1.13208	1e-05	3.77271e-07	4.96803e-06
ENSG00000071889	3122	X:153828269	83702	4.5417e-11	-0.807354	1e-05	3.77537e-07	4.96803e-06
ENSG00000224032	7364	5:111472729	-23495	2.7473e-11	1.46014	1e-05	3.8659e-07	5.08232e-06
ENSG00000177000	6840	1:11839201	-27777	4.5636e-11	-0.953834	1e-05	3.9635e-07	5.20567e-06
ENSG00000171115	7908	7:150139639	-8080	4.0446e-11	-0.881849	1e-05	3.98481e-07	5.22869e-06
ENSG00000198879	8196	10:7507566	54115	4.2192e-11	0.693231	1e-05	4.00112e-07	5.24511e-06
ENSG00000138796	6094	4:108918241	7370	5.2374e-11	1.65956	1e-05	4.04231e-07	5.29409e-06
ENSG00000154781	7272	3:14693660	388	4.7031e-11	-0.716196	1e-05	4.10279e-07	5.36821e-06
ENSG00000138378	5779	2:192019119	2796	4.8841e-11	0.718001	1e-05	4.17194e-07	5.45352e-06
ENSG00000168826	8440	4:4296345	4420	3.9544e-11	-1.35159	1e-05	4.18923e-07	5.47094e-06
ENSG00000137944	5859	1:89441642	-16995	5.707e-11	0.900961	1e-05	4.2285e-07	5.51701e-06
ENSG00000139618	6692	13:32889792	180	5.2291e-11	1.02645	1e-05	4.40986e-07	5.74821e-06
ENSG00000075975	7323	3:12751145	152631	4.4809e-11	0.858468	1e-05	4.47019e-07	5.82136e-06
ENSG00000164062	3031	3:49380536	-330900	6.4168e-11	1.11136	1e-05	4.54271e-07	5.91023e-06
ENSG00000182154	4249	9:140478879	33227	6.154e-11	1.33966	1e-05	4.55168e-07	5.91633e-06
ENSG00000163961	6872	3:196180591	-50049	4.3e-11	-1.43835	1e-05	4.56419e-07	5.92701e-06
ENSG00000156171	6893	1:111682758	-81	5.428e-11	-0.921465	1e-05	4.58188e-07	5.9444e-06
ENSG00000227766	12843	6:29910604	-241	2.1374e-11	0.931422	1e-05	4.59286e-07	5.95305e-06
ENSG00000160818	6172	1:156547226	-24063	5.9489e-11	-1.43429	1e-05	4.62817e-07	5.9932e-06
ENSG00000117620	6548	1:100727547	292201	5.4282e-11	-1.70867	1e-05	4.73239e-07	6.12242e-06
ENSG00000160588	6311	11:118126428	3362	5.5384e-11	-0.768218	1e-05	4.7721e-07	6.16802e-06
ENSG00000221838	4406	7:99670875	-28298	4.7662e-11	0.712869	1e-05	4.81459e-07	6.21712e-06
ENSG00000164808	3724	8:48173561	393	7.2294e-11	0.994822	1e-05	4.86759e-07	6.27969e-06
ENSG00000243753	15326	6:30301203	73841	1.6864e-11	0.867031	1e-05	4.8773e-07	6.28635e-06
ENSG00000135951	4459	2:99740606	-30822	7.6273e-11	-0.880271	1e-05	4.94311e-07	6.36523e-06
ENSG00000125375	6356	14:50777430	-1615	5.0553e-11	0.746802	1e-05	4.9911e-07	6.42105e-06
ENSG00000164168	6055	4:148555860	17325	5.7671e-11	1.34938	1e-05	5.00555e-07	6.43365e-06
ENSG00000179979	6806	4:1346682	-38659	4.8305e-11	-0.941906	1e-05	5.03679e-07	6.46778e-06
ENSG00000015479	3409	5:138658846	49404	9.1726e-11	-0.853685	1e-05	5.06192e-07	6.49402e-06
ENSG00000074696	5349	15:65884888	62131	6.7627e-11	0.890282	1e-05	5.06881e-07	6.49682e-06
ENSG00000239219	6061	3:169665167	-19356	5.2567e-11	-0.742821	1e-05	5.09666e-07	6.52646e-06
ENSG00000178252	3181	3:49073355	28859	7.2771e-11	0.793439	1e-05	5.16837e-07	6.60711e-06
ENSG00000133466	7767	22:37599802	4376	4.6424e-11	-0.721343	1e-05	5.1692e-07	6.60711e-06
ENSG00000132300	5671	2:86369180	35874	5.5611e-11	-0.738516	1e-05	5.18498e-07	6.62115e-06
ENSG00000187049	6335	11:61160102	942	5.2041e-11	-0.820248	1e-05	5.25239e-07	6.70104e-06
ENSG00000231305	5749	3:128570708	-19676	5.5823e-11	0.76818	1e-05	5.3004e-07	6.75605e-06
ENSG00000131558	5372	7:133049171	111341	6.2225e-11	0.693449	1e-05	5.36801e-07	6.83593e-06
ENSG00000168724	7283	5:34957444	27745	5.5367e-11	0.773653	1e-05	5.39287e-07	6.86126e-06
ENSG00000177830	6443	11:898643	-16416	6.2065e-11	1.10523	1e-05	5.41341e-07	6.88106e-06
ENSG00000129562	8242	14:23057667	-509	6.268e-11	-0.707883	2e-05	5.45118e-07	6.9227e-06
ENSG00000131797	2830	16:31713400	1488	8.5373e-11	1.25869	1e-05	5.47032e-07	6.94063e-06
ENSG00000109689	6375	4:26921846	62545	6.0072e-11	0.752637	1e-05	5.49532e-07	6.96595e-06
ENSG00000175893	8530	9:14664159	-29311	5.0257e-11	1.24408	1e-05	5.53782e-07	7.01339e-06
ENSG00000160113	7252	19:17347064	-9686	6.4252e-11	-0.82136	1e-05	5.67648e-07	7.18241e-06
ENSG00000152117	5459	2:132249600	-787	7.8457e-11	1.1806	1e-05	5.73298e-07	7.24726e-06
ENSG00000168778	6661	12:124197280	41619	6.356e-11	-0.77508	1e-05	6.12573e-07	7.73667e-06
ENSG00000117054	6868	1:76248707	58670	6.9481e-11	-0.938118	1e-05	6.1321e-07	7.73765e-06
ENSG00000185101	4633	11:497211	55199	8.1719e-11	-0.972851	1e-05	6.14368e-07	7.74518e-06
ENSG00000219626	5260	2:24347093	47696	9.007e-11	1.06409	1e-05	6.1645e-07	7.76435e-06
ENSG00000182397	9282	15:100336427	-10706	4.6843e-11	-0.819781	1e-05	6.17533e-07	7.7709e-06
ENSG00000111716	7498	12:21786979	-123813	6.717e-11	-0.85951	1e-05	6.24664e-07	7.85349e-06
ENSG00000142657	5956	1:10425117	-33533	7.9418e-11	-0.787306	1e-05	6.2775e-07	7.88511e-06
ENSG00000205609	4929	16:28350204	-64997	9.2431e-11	1.12076	1e-05	6.40646e-07	8.03979e-06
ENSG00000104915	6309	19:13261085	-113	7.7255e-11	-1.23745	1e-05	6.46123e-07	8.10116e-06
ENSG00000148343	6603	9:131798958	57	7.425e-11	-1.23454	2e-05	6.63324e-07	8.30929e-06
ENSG00000074621	5483	15:65892992	-10713	8.2266e-11	0.932982	1e-05	6.68419e-07	8.36553e-06
ENSG00000242612	5622	16:456429	4602	7.0491e-11	-1.28286	1e-05	6.70367e-07	8.38232e-06
ENSG00000140104	6231	14:105454529	2416	7.2691e-11	-0.738998	1e-05	6.78775e-07	8.47978e-06
ENSG00000214290	5748	11:111229061	59495	9.4052e-11	-1.1178	1e-05	6.91639e-07	8.63268e-06
ENSG00000151806	6572	4:44770189	89744	9.9688e-11	1.73427	1e-05	7.04714e-07	8.78794e-06
ENSG00000170776	6589	15:86181115	257312	6.6325e-11	0.769689	1e-05	7.3348e-07	9.13841e-06
ENSG00000116353	5643	1:29243760	-313695	9.5677e-11	0.702942	1e-05	7.36801e-07	9.17151e-06
ENSG00000132613	4566	16:70893294	173324	7.6636e-11	-1.40692	1e-05	7.39424e-07	9.19588e-06
ENSG00000113946	8829	3:190007996	-32335	7.5115e-11	0.740672	1e-05	7.40605e-07	9.20228e-06
ENSG00000132740	6332	11:68671280	-31	8.6799e-11	-0.718756	1e-05	7.50817e-07	9.32079e-06
ENSG00000159228	7129	21:37438889	-3351	8.1177e-11	1.3186	1e-05	7.52205e-07	9.32964e-06
ENSG00000174837	9124	19:6925293	37715	7.7901e-11	-0.709263	1e-05	7.54532e-07	9.35011e-06
ENSG00000165475	7868	13:21105379	5382	7.2849e-11	-0.99606	1e-05	7.56631e-07	9.36772e-06
ENSG00000165487	7923	13:22064560	-113794	7.6574e-11	0.744483	1e-05	7.58552e-07	9.38309e-06
ENSG00000236255	6946	2:118600884	9370	7.4523e-11	1.00063	1e-05	7.64219e-07	9.44474e-06
ENSG00000263142	3871	17:44206455	-849393	1.5543e-10	1.89862	1e-05	7.84514e-07	9.68689e-06
ENSG00000184381	6662	22:38537159	-64539	8.3522e-11	-0.714578	1e-05	7.87673e-07	9.71721e-06
ENSG00000146263	4873	6:97595688	-135406	1.3287e-10	0.853225	1e-05	7.92609e-07	9.76938e-06
ENSG00000241399	6601	2:160698557	43803	8.8975e-11	1.147	1e-05	8.09416e-07	9.96174e-06
ENSG00000166167	4330	10:103243820	129999	1.3456e-10	1.49848	1e-05	8.09657e-07	9.96174e-06
ENSG00000214253	6385	7:100865866	-29732	7.7334e-11	1.28443	1e-05	8.14684e-07	1.00147e-05
ENSG00000236935	5147	11:64107477	10500	8.8645e-11	-1.03832	1e-05	8.21638e-07	1.00912e-05
ENSG00000089063	8593	20:5050544	-43206	9.3118e-11	-0.713717	1e-05	8.36716e-07	1.02672e-05
ENSG00000176945	7728	3:195477407	29653	8.772e-11	0.758877	1e-05	8.41575e-07	1.03177e-05
ENSG00000166938	6222	15:66669445	83889	1.1319e-10	0.753075	1e-05	8.49653e-07	1.04075e-05
ENSG00000110218	6814	11:93862020	-75	8.2767e-11	-0.704985	1e-05	8.57346e-07	1.04924e-05
ENSG00000185800	6906	19:46247475	-48586	9.3998e-11	-1.23425	1e-05	8.70465e-07	1.06436e-05
ENSG00000160593	6329	11:118121722	25912	1.091e-10	-0.798165	1e-05	8.72744e-07	1.0662e-05
ENSG00000167515	9218	16:88925567	2938	5.7811e-11	0.767951	2e-05	8.76456e-07	1.06979e-05
ENSG00000196204	9102	7:5013886	266	6.3824e-11	1.17676	1e-05	8.86776e-07	1.08143e-05
ENSG00000108651	5359	17:30228656	-129	1.1186e-10	0.753237	1e-05	8.94606e-07	1.09002e-05
ENSG00000223745	5902	1:93802211	-9372	1.3293e-10	-0.716245	1e-05	9.01557e-07	1.09752e-05
ENSG00000074842	7623	19:4663805	-6578	9.2726e-11	1.00088	1e-05	9.04174e-07	1.09973e-05
ENSG00000181754	5962	1:110052139	-222	1.3569e-10	-1.17061	1e-05	9.16493e-07	1.11374e-05
ENSG00000029725	8520	17:5288983	103424	1.0008e-10	-0.739029	1e-05	9.2959e-07	1.12866e-05
ENSG00000080503	11061	9:1874929	-140414	6.7309e-11	0.736889	1e-05	9.42693e-07	1.14356e-05
ENSG00000134987	6858	5:110464393	36978	8.2548e-11	-0.778736	1e-05	9.55622e-07	1.15823e-05
ENSG00000170412	7590	17:72451786	30795	9.6543e-11	-0.767788	1e-05	9.59072e-07	1.16139e-05
ENSG00000196715	4459	7:65374131	35876	1.1541e-10	0.747903	1e-05	9.74961e-07	1.1796e-05
ENSG00000175711	4604	17:81009636	-51	1.1816e-10	0.87643	1e-05	9.78997e-07	1.18345e-05
ENSG00000189077	4479	7:75627458	3480	1.2126e-10	0.855463	1e-05	9.90901e-07	1.19679e-05
ENSG00000142197	7161	21:37529071	-10	1.1015e-10	-1.67827	1e-05	1.00498e-06	1.21273e-05
ENSG00000144455	9068	3:4402602	-106364	8.6138e-11	1.47773	1e-05	1.01173e-06	1.21981e-05
ENSG00000092295	7302	14:24734645	1006	1.3983e-10	-0.894491	1e-05	1.01629e-06	1.22424e-05
ENSG00000231770	8748	3:194310359	5618	1.056e-10	-0.912506	1e-05	1.02147e-06	1.22941e-05
ENSG00000260303	5390	4:146936847	-41068	1.6889e-10	-0.88413	1e-05	1.05275e-06	1.26596e-05
ENSG00000158769	6014	1:160996971	5832	1.7515e-10	0.739722	1e-05	1.1024e-06	1.32451e-05
ENSG00000123473	6214	1:47760059	-19761	1.3243e-10	-0.78598	1e-05	1.10839e-06	1.33055e-05
ENSG00000175787	6582	9:97018593	-3001	1.2487e-10	0.81173	1e-05	1.12337e-06	1.34736e-05
ENSG00000168274	6807	6:26217728	562	1.209e-10	0.828268	1e-05	1.12708e-06	1.35064e-05
ENSG00000167118	5686	9:131152807	19208	1.3978e-10	0.807308	1e-05	1.15678e-06	1.38503e-05
ENSG00000070444	7619	17:2295633	-8780	1.3605e-10	0.710487	1e-05	1.17758e-06	1.40871e-05
ENSG00000010219	7027	12:4734970	63599	1.4366e-10	0.748657	1e-05	1.17954e-06	1.40984e-05
ENSG00000240065	17233	6:32822907	10993	7.8918e-11	-0.724462	1e-05	1.18482e-06	1.41492e-05
ENSG00000183718	4595	5:180688615	495	1.8406e-10	-1.4635	1e-05	1.1897e-06	1.41952e-05
ENSG00000116815	6811	1:117048903	-64759	1.4658e-10	-0.729768	1e-05	1.23862e-06	1.47662e-05
ENSG00000109475	5997	4:109516544	-25179	1.9754e-10	1.44967	1e-05	1.25456e-06	1.49433e-05
ENSG00000198960	4598	X:100865573	-7419	1.8323e-10	-0.701144	1e-05	1.26364e-06	1.50385e-05
ENSG00000170846	10023	4:6675732	553	1.1053e-10	-1.00006	1e-05	1.26512e-06	1.50432e-05
ENSG00000185504	7915	17:79519382	-1606	1.1963e-10	-0.745387	1e-05	1.27852e-06	1.51894e-05
ENSG00000105568	9707	19:52693298	5	1.2056e-10	0.850617	1e-05	1.28179e-06	1.52152e-05
ENSG00000205302	6436	5:122093139	-17553	1.8266e-10	0.691666	1e-05	1.28551e-06	1.52463e-05
ENSG00000145014	8873	3:194357329	2910	1.2991e-10	0.820464	1e-05	1.29213e-06	1.53116e-05
ENSG00000062822	7855	19:50910284	22822	1.4425e-10	-1.07027	1e-05	1.29643e-06	1.53494e-05
ENSG00000157353	4606	16:70501390	13065	1.5926e-10	1.09961	1e-05	1.30396e-06	1.54254e-05
ENSG00000074201	7052	11:77354007	5156	1.5609e-10	-0.825922	1e-05	1.31425e-06	1.55338e-05
ENSG00000162817	5934	1:220891416	28228	2.4599e-10	-1.09777	1e-05	1.34198e-06	1.5848e-05
ENSG00000183323	3544	5:68611090	-17547	2.5475e-10	0.721049	1e-05	1.35379e-06	1.59738e-05
ENSG00000110074	7233	11:126141134	2183	1.5455e-10	-1.72589	1e-05	1.38394e-06	1.63156e-05
ENSG00000173992	4348	11:66354446	-5847	1.7809e-10	-0.897408	1e-05	1.3866e-06	1.63258e-05
ENSG00000254634	3842	16:30292500	827064	2.0637e-10	0.9744	1e-05	1.38717e-06	1.63258e-05
ENSG00000236941	8733	4:165852771	-16461	1.2474e-10	-0.69056	1e-05	1.40102e-06	1.64748e-05
ENSG00000123992	6673	2:220237972	-26773	1.8832e-10	0.881433	1e-05	1.42e-06	1.66785e-05
ENSG00000136573	8121	8:11339882	-11629	8.3975e-11	0.95395	1e-05	1.42076e-06	1.66785e-05
ENSG00000184110	4717	16:28350204	-349676	2.328e-10	1.09934	1e-05	1.42547e-06	1.67196e-05
ENSG00000247121	6976	5:96230108	-41406	1.9664e-10	1.39715	1e-05	1.43967e-06	1.68719e-05
ENSG00000258311	6421	12:56115778	5957	2.2533e-10	1.47387	1e-05	1.47136e-06	1.72286e-05
ENSG00000123427	5525	12:58157988	-7288	2.2189e-10	-0.764124	1e-05	1.49701e-06	1.75141e-05
ENSG00000163482	6234	2:219544388	7638	1.8893e-10	-0.733558	1e-05	1.52872e-06	1.787e-05
ENSG00000152291	6112	2:85551779	-3770	2.1198e-10	0.695057	1e-05	1.56768e-06	1.83099e-05
ENSG00000261553	6484	13:76129753	5843	1.9373e-10	-0.694411	1e-05	1.58856e-06	1.85381e-05
ENSG00000168096	8915	16:4784040	-340	1.4794e-10	-0.825131	1e-05	1.60467e-06	1.87103e-05
ENSG00000141562	6600	17:80427340	11283	1.7511e-10	0.759927	1e-05	1.60665e-06	1.87176e-05
ENSG00000255398	6089	12:123167138	-34302	1.887e-10	-0.740547	1e-05	1.6477e-06	1.91797e-05
ENSG00000129103	6175	7:56117409	-14287	2.01e-10	-1.0006	1e-05	1.64939e-06	1.91832e-05
ENSG00000185324	6231	16:89754255	7109	1.3185e-10	0.998073	1e-05	1.65553e-06	1.92384e-05
ENSG00000128274	7866	22:43112475	-4830	1.412e-10	0.732746	1e-05	1.66111e-06	1.9287e-05
ENSG00000103326	6242	16:586144	8426	1.7004e-10	1.13114	1e-05	1.678e-06	1.94668e-05
ENSG00000039319	6799	5:79712375	8542	2.1104e-10	0.850622	1e-05	1.70522e-06	1.97552e-05
ENSG00000204516	16724	6:31481268	18609	7.4321e-11	-1.26137	1e-05	1.70572e-06	1.97552e-05
ENSG00000138190	6101	10:94573383	-17553	2.2388e-10	-1.84295	1e-05	1.71201e-06	1.98114e-05
ENSG00000120008	7801	10:122610787	99	1.9564e-10	-0.749114	1e-05	1.71901e-06	1.98758e-05
ENSG00000135297	7064	6:74177337	6035	2.1387e-10	-1.11752	1e-05	1.72115e-06	1.98839e-05
ENSG00000103932	6282	15:41817662	-18806	2.0349e-10	0.7105	1e-05	1.72811e-06	1.99476e-05
ENSG00000176490	8587	19:2721490	73	1.7328e-10	-0.876887	1e-05	1.73264e-06	1.99832e-05
ENSG00000122863	6720	10:73745476	21352	2.319e-10	0.711516	1e-05	1.7502e-06	2.01689e-05
ENSG00000115138	4333	2:25384705	-7068	3.0856e-10	-0.758417	1e-05	1.75745e-06	2.02356e-05
ENSG00000175376	4393	11:65766266	-3382	2.2801e-10	-1.26494	2e-05	1.77441e-06	2.04138e-05
ENSG00000092094	6526	14:20914136	-9129	2.7988e-10	0.973787	1e-05	1.7874e-06	2.05462e-05
ENSG00000136425	7063	15:78429728	5841	1.9399e-10	-0.731594	3e-05	1.7931e-06	2.05946e-05
ENSG00000097021	7116	1:6364576	-89876	2.0702e-10	0.937138	1e-05	1.79934e-06	2.06491e-05
ENSG00000184408	5462	7:120046119	132396	2.5881e-10	-0.88765	1e-05	1.8132e-06	2.07909e-05
ENSG00000167799	4600	11:67321480	-75922	2.7515e-10	-0.747591	1e-05	1.82581e-06	2.09181e-05
ENSG00000166896	5350	12:58335330	5	3.1512e-10	0.911657	1e-05	1.85091e-06	2.11881e-05
ENSG00000111674	7238	12:7034353	11443	2.2624e-10	-1.77535	1e-05	1.85748e-06	2.12457e-05
ENSG00000165934	7444	14:92590564	2282	2.4495e-10	0.712036	1e-05	1.91123e-06	2.18424e-05
ENSG00000204305	23218	6:32153432	1330	9.416e-11	-1.16947	1e-05	1.92883e-06	2.20253e-05
ENSG00000101444	4428	20:32876862	-22747	2.5905e-10	-0.770857	1e-05	1.93493e-06	2.20767e-05
ENSG00000152256	6594	2:173543380	123278	2.5583e-10	0.713341	1e-05	1.94e-06	2.21156e-05
ENSG00000134369	6347	1:201491017	-101395	2.7629e-10	-1.02413	1e-05	1.97345e-06	2.24791e-05
ENSG00000110700	5592	11:17099213	-122	3.4104e-10	-1.02251	1e-05	1.97849e-06	2.2518e-05
ENSG00000130803	8190	19:9247477	-3580	2.4697e-10	-0.829261	1e-05	1.98578e-06	2.25823e-05
ENSG00000160781	5146	1:156215899	-1983	3.5377e-10	0.699214	1e-05	1.9911e-06	2.26242e-05
ENSG00000143228	6856	1:163294334	57967	3.1921e-10	0.704059	1e-05	2.00271e-06	2.27374e-05
ENSG00000164587	7034	5:149840051	10731	2.3683e-10	1.2223	1e-05	2.00439e-06	2.27378e-05
ENSG00000164306	8694	4:185652554	81786	1.9479e-10	0.854693	1e-05	2.03491e-06	2.30651e-05
ENSG00000112877	6139	5:662906	50518	2.5373e-10	-0.85469	1e-05	2.06344e-06	2.33693e-05
ENSG00000154839	6801	18:47951311	49945	2.8045e-10	-0.857968	1e-05	2.0776e-06	2.35104e-05
ENSG00000055147	6226	5:153423598	5101	3.5835e-10	-0.683184	1e-05	2.15123e-06	2.43237e-05
ENSG00000178802	4376	15:75171399	-10948	3.5465e-10	-0.772719	1e-05	2.18206e-06	2.46521e-05
ENSG00000163029	6764	2:17974041	-7469	3.0487e-10	-0.725812	1e-05	2.23854e-06	2.52695e-05
ENSG00000130702	8817	20:60914451	-27918	2.3338e-10	0.80206	2e-05	2.27104e-06	2.56155e-05
ENSG00000166352	6842	11:36661087	45035	3.4888e-10	-1.57138	1e-05	2.28454e-06	2.57467e-05
ENSG00000120675	6623	13:43604332	6992	3.5879e-10	1.65885	1e-05	2.30971e-06	2.60092e-05
ENSG00000185947	2555	16:31928620	43540	5.5541e-10	0.718684	1e-05	2.31238e-06	2.6018e-05
ENSG00000093100	7162	22:18481857	187593	3.3273e-10	0.699979	1e-05	2.35633e-06	2.6491e-05
ENSG00000129167	7029	11:18078016	14042	2.9364e-10	0.748816	1e-05	2.38392e-06	2.67794e-05
ENSG00000143553	6755	1:153631884	753	3.5978e-10	-1.24466	1e-05	2.39568e-06	2.68896e-05
ENSG00000111364	6584	12:124090814	4189	2.8524e-10	-0.786323	1e-05	2.41024e-06	2.70311e-05
ENSG00000151498	7043	11:134131509	8119	3.0444e-10	1.65886	1e-05	2.43944e-06	2.73364e-05
ENSG00000166398	6856	19:34860716	115273	3.5408e-10	-0.666446	1e-05	2.45687e-06	2.75094e-05
ENSG00000093183	6780	3:42665345	22772	3.8115e-10	1.17795	1e-05	2.4627e-06	2.75523e-05
ENSG00000198668	6963	14:90871914	9067	3.6658e-10	0.92061	2e-05	2.46851e-06	2.75949e-05
ENSG00000119242	7270	12:124430812	-26567	2.7422e-10	-0.672932	1e-05	2.4705e-06	2.75949e-05
ENSG00000101365	7395	20:2635384	-9482	3.2865e-10	-0.804388	1e-05	2.47609e-06	2.7635e-05
ENSG00000115423	6057	2:84666313	-77267	3.9049e-10	-0.797046	1e-05	2.48232e-06	2.76822e-05
ENSG00000214293	6608	7:77315176	-10407	3.7607e-10	0.965583	1e-05	2.49705e-06	2.7824e-05
ENSG00000173409	6849	1:231104840	-9888	3.6691e-10	1.10591	1e-05	2.55e-06	2.83917e-05
ENSG00000171503	6195	4:159542247	-51031	3.3038e-10	-0.832913	1e-05	2.5841e-06	2.87476e-05
ENSG00000112357	5697	6:137195182	51464	4.2046e-10	1.19818	1e-05	2.66266e-06	2.95977e-05
ENSG00000129347	6543	19:10678842	2128	3.7162e-10	-0.749194	1e-05	2.70983e-06	3.00978e-05
ENSG00000237686	5931	6:43970244	-72146	4.0387e-10	-1.48036	1e-05	2.75945e-06	3.06244e-05
ENSG00000134330	7531	2:9612006	-1782	3.0871e-10	-0.937562	1e-05	2.78605e-06	3.08947e-05
ENSG00000168827	6786	3:158378037	15969	3.6248e-10	0.835631	1e-05	2.81065e-06	3.11425e-05
ENSG00000135821	6206	1:182350107	-11235	4.3883e-10	-0.796802	1e-05	2.81924e-06	3.12127e-05
ENSG00000260267	3233	16:31438438	-32620	5.8028e-10	-1.06461	1e-05	2.8433e-06	3.14539e-05
ENSG00000115239	7687	2:53990532	-96639	2.5125e-10	-0.717469	1e-05	2.85786e-06	3.15896e-05
ENSG00000125089	8254	4:8230456	46656	3.0776e-10	-0.731754	1e-05	2.86604e-06	3.16547e-05
ENSG00000214425	4090	17:43580051	-47651	5.2027e-10	-1.1964	1e-05	2.87342e-06	3.17109e-05
ENSG00000102978	6662	16:57496841	541	3.8484e-10	-0.900444	1e-05	2.88528e-06	3.18164e-05
ENSG00000236297	7852	3:193324275	13395	4.1011e-10	-0.658913	2e-05	2.89304e-06	3.18765e-05
ENSG00000136628	5914	1:220142995	-77006	4.9694e-10	-0.712421	1e-05	2.92539e-06	3.22073e-05
ENSG00000227354	6010	13:79865691	-114754	4.8079e-10	0.877305	1e-05	2.92871e-06	3.22089e-05
ENSG00000106785	6204	9:100881525	30	4.896e-10	-0.721218	1e-05	2.9302e-06	3.22089e-05
ENSG00000205683	7005	14:73078290	-282520	3.438e-10	-0.997843	1e-05	2.95342e-06	3.24139e-05
ENSG00000102393	4784	X:100662901	-13	5.1187e-10	0.996184	1e-05	2.95354e-06	3.24139e-05
ENSG00000144815	5717	3:101419903	-78144	5.3969e-10	1.52925	2e-05	3.0339e-06	3.32694e-05
ENSG00000225119	3260	10:39082245	365170	1.37549e-09	-0.821578	1e-05	3.18591e-06	3.49086e-05
ENSG00000014138	5021	11:65045278	16044	4.1924e-10	0.919953	1e-05	3.23531e-06	3.54218e-05
ENSG00000133739	4535	8:86081728	62345	6.5183e-10	-0.845793	2e-05	3.29217e-06	3.60158e-05
ENSG00000124198	6717	20:47573598	35170	5.1709e-10	-0.725163	1e-05	3.30029e-06	3.60499e-05
ENSG00000138829	6925	5:127906794	-88085	5.033e-10	-1.02982	1e-05	3.30051e-06	3.60499e-05
ENSG00000066739	7553	14:96829555	-653	5.0847e-10	-0.708454	1e-05	3.33876e-06	3.64389e-05
ENSG00000170502	6720	4:88317100	-26635	3.9022e-10	-1.23528	1e-05	3.3507e-06	3.65403e-05
ENSG00000100918	7232	14:24617632	-23431	4.9067e-10	-1.50792	2e-05	3.41331e-06	3.71938e-05
ENSG00000233937	4635	5:180665065	-8459	5.9802e-10	-0.853402	1e-05	3.43091e-06	3.73561e-05
ENSG00000168092	7296	11:116976267	-38717	3.9637e-10	-1.33338	1e-05	3.44804e-06	3.7513e-05
ENSG00000066185	5947	1:42915727	-6212	5.4115e-10	-0.921455	1e-05	3.46319e-06	3.76482e-05
ENSG00000065154	7528	10:126107506	-40	4.4328e-10	-0.864444	1e-05	3.48377e-06	3.78422e-05
ENSG00000025800	5032	1:32479228	-94412	6.8953e-10	-0.992311	1e-05	3.50184e-06	3.80086e-05
ENSG00000151665	7626	2:46830639	-13620	3.6238e-10	-0.752295	2e-05	3.51947e-06	3.817e-05
ENSG00000184515	4062	X:101410995	-35	7.2976e-10	-0.554453	1e-05	3.56239e-06	3.85939e-05
ENSG00000213563	4014	8:145754187	-330	5.471e-10	0.673992	1e-05	3.56415e-06	3.85939e-05
ENSG00000106290	4455	7:99737171	19706	5.1431e-10	0.704651	1e-05	3.59353e-06	3.88816e-05
ENSG00000158109	7994	1:3537858	-3709	4.6567e-10	0.706044	1e-05	3.59886e-06	3.89088e-05
ENSG00000198894	7820	14:77579054	14613	4.0867e-10	0.813099	1e-05	3.61073e-06	3.90066e-05
ENSG00000119231	7059	3:196625949	31221	4.6003e-10	-0.675234	2e-05	3.6176e-06	3.90503e-05
ENSG00000166226	6966	12:69942159	-36956	5.3866e-10	-1.32067	1e-05	3.68245e-06	3.97193e-05
ENSG00000206530	6007	3:113105454	-55004	6.1677e-10	0.960731	1e-05	3.74291e-06	4.03399e-05
ENSG00000185033	8180	15:90737435	33598	3.8887e-10	-1.2221	2e-05	3.83431e-06	4.12928e-05
ENSG00000163687	5794	3:58177843	-22582	6.2455e-10	0.855602	1e-05	3.87186e-06	4.16647e-05
ENSG00000144306	5946	2:175175201	-85258	6.3473e-10	1.54409	1e-05	3.87978e-06	4.17174e-05
ENSG00000128311	8066	22:37415396	-286	4.5907e-10	-1.15988	1e-05	3.90623e-06	4.1956e-05
ENSG00000064313	7234	8:120740722	-104382	5.5557e-10	-0.88411	1e-05	3.90804e-06	4.1956e-05
ENSG00000137076	5814	9:35728494	-3899	6.1705e-10	0.699674	1e-05	3.91116e-06	4.19569e-05
ENSG00000167740	8460	17:4092968	46505	4.5765e-10	-1.0471	1e-05	3.9658e-06	4.25101e-05
ENSG00000157873	6703	1:2488153	1074	5.7194e-10	-0.748935	1e-05	4.0955e-06	4.38583e-05
ENSG00000150316	6328	11:94728899	22122	6.838e-10	0.736481	1e-05	4.1e-06	4.38583e-05
ENSG00000133103	6944	13:40247170	17405	6.6717e-10	0.916757	1e-05	4.1011e-06	4.38583e-05
ENSG00000182179	3072	3:49851375	-5	9.6192e-10	0.627039	1e-05	4.10927e-06	4.39117e-05
ENSG00000179476	6032	14:45366515	16	6.8492e-10	1.04186	1e-05	4.1214e-06	4.40073e-05
ENSG00000164144	5826	4:153701130	40	6.7298e-10	-0.747531	1e-05	4.15955e-06	4.43803e-05
ENSG00000160214	8263	21:45237289	27894	3.9078e-10	0.845119	1e-05	4.16585e-06	4.44132e-05
ENSG00000047579	6501	6:15664413	1123	5.7733e-10	-0.689826	1e-05	4.19385e-06	4.46773e-05
ENSG00000232063	6430	9:97055851	-38908	5.8062e-10	-0.998662	1e-05	4.21744e-06	4.4894e-05
ENSG00000118855	6598	3:158485114	35126	6.5527e-10	-1.31925	1e-05	4.33553e-06	4.61155e-05
ENSG00000139726	6116	12:123266232	28910	5.2719e-10	0.78214	1e-05	4.43455e-06	4.71324e-05
ENSG00000224051	5011	1:1218800	-41337	7.4293e-10	1.87681	1e-05	4.54049e-06	4.82213e-05
ENSG00000104055	4091	15:43558376	-680	6.3773e-10	-0.675053	1e-05	4.58424e-06	4.86486e-05
ENSG00000175166	7166	3:184016991	493	6.3971e-10	-0.775599	1e-05	4.59677e-06	4.87441e-05
ENSG00000129646	7734	17:74298172	-5590	5.181e-10	-0.724857	1e-05	4.60575e-06	4.88019e-05
ENSG00000263072	6523	16:3208995	24111	5.5487e-10	-1.12012	2e-05	4.61231e-06	4.88339e-05
ENSG00000184164	9212	22:50316984	5168	4.6245e-10	0.745342	1e-05	4.70066e-06	4.97313e-05
ENSG00000104979	6490	19:13888366	3383	6.5316e-10	0.704956	1e-05	4.71561e-06	4.98512e-05
ENSG00000057757	6106	1:24125977	21081	7.4704e-10	1.29121	1e-05	4.72782e-06	4.99421e-05
ENSG00000170310	8008	17:9299982	-179927	6.8754e-10	1.56438	2e-05	4.73667e-06	4.99974e-05
ENSG00000176593	5896	19:58528621	15191	7.0867e-10	0.722099	1e-05	4.83947e-06	5.10435e-05
ENSG00000104497	6919	8:82761982	6880	6.9936e-10	0.920126	1e-05	4.87946e-06	5.1426e-05
ENSG00000185917	7158	21:37419207	-32481	6.7659e-10	0.876336	1e-05	4.97818e-06	5.24265e-05
ENSG00000163755	6799	3:148866267	18895	8.3349e-10	1.52645	1e-05	4.99557e-06	5.25695e-05
ENSG00000140157	2814	15:23005425	-29003	1.6806e-09	-1.12705	1e-05	5.10032e-06	5.3631e-05
ENSG00000183309	7369	8:144726469	8285	5.753e-10	-0.716863	1e-05	5.1629e-06	5.42477e-05
ENSG00000075914	5287	3:45053671	36937	8.5394e-10	-0.946312	1e-05	5.19829e-06	5.45781e-05
ENSG00000130695	5204	1:26588797	28105	1.04383e-09	-0.858506	1e-05	5.20596e-06	5.46171e-05
ENSG00000136710	5344	2:131089128	-10795	8.4834e-10	-1.10696	1e-05	5.24e-06	5.49333e-05
ENSG00000188130	6292	22:50703572	3317	6.6889e-10	0.754066	1e-05	5.32719e-06	5.58042e-05
ENSG00000131732	5738	5:80570619	-26791	7.9367e-10	-1.36164	1e-05	5.35075e-06	5.60086e-05
ENSG00000135424	6421	12:56111667	1839	9.4568e-10	-2.05457	1e-05	5.41127e-06	5.65992e-05
ENSG00000146856	7242	7:134843975	172715	8.9594e-10	-0.717689	1e-05	5.43084e-06	5.67583e-05
ENSG00000161326	5023	17:35848255	-1683	9.3091e-10	0.889206	1e-05	5.43619e-06	5.67583e-05
ENSG00000233695	5831	13:114524460	5856	7.7955e-10	-0.682011	1e-05	5.43881e-06	5.67583e-05
ENSG00000151092	7079	3:25765312	-66219	6.9026e-10	1.48606	2e-05	5.45218e-06	5.68549e-05
ENSG00000130021	4783	X:6980910	-85322	1.09172e-09	-0.372032	1e-05	5.45772e-06	5.68698e-05
ENSG00000130119	3292	X:54623820	67175	1.35407e-09	0.75847	1e-05	5.46435e-06	5.68842e-05
ENSG00000047849	2853	3:48140634	9864	1.40608e-09	-0.953257	1e-05	5.46734e-06	5.68842e-05
ENSG00000187187	6958	19:40512212	22170	7.4698e-10	-0.694767	1e-05	5.50781e-06	5.72622e-05
ENSG00000213066	8481	6:167485678	73007	6.3722e-10	-0.731445	1e-05	5.55964e-06	5.77576e-05
ENSG00000005436	7830	2:75923732	-14384	7.6549e-10	0.775296	1e-05	5.62347e-06	5.83768e-05
ENSG00000259850	5728	17:17088887	-3096	8.8047e-10	-0.80295	1e-05	5.65922e-06	5.87038e-05
ENSG00000166444	6912	11:8805972	-126527	6.9714e-10	0.943475	2e-05	5.79786e-06	6.00968e-05
ENSG00000182473	7728	17:74099960	-17698	7.2702e-10	0.706092	1e-05	5.87292e-06	6.08292e-05
ENSG00000198182	5470	19:38147864	-62828	9.4169e-10	-1.50812	1e-05	5.92927e-06	6.13668e-05
ENSG00000129696	6051	8:33348511	-22609	9.6673e-10	1.49194	1e-05	5.94152e-06	6.14206e-05
ENSG00000105793	6696	7:89966139	1601	9.7087e-10	1.20274	1e-05	5.94336e-06	6.14206e-05
ENSG00000188171	9403	19:20844599	196	6.8064e-10	-0.847789	2e-05	6.02019e-06	6.21488e-05
ENSG00000179750	5972	22:39357694	-20659	9.0697e-10	2.00837	2e-05	6.02282e-06	6.21488e-05
ENSG00000175309	7290	5:177661789	1996	7.9682e-10	1.57967	1e-05	6.05986e-06	6.24844e-05
ENSG00000164938	7338	8:95974837	13197	7.9227e-10	0.796493	1e-05	6.11746e-06	6.30313e-05
ENSG00000187583	3896	1:901806	-72	1.16984e-09	-0.689783	2e-05	6.12816e-06	6.30945e-05
ENSG00000011295	6651	17:15887010	-15685	9.1272e-10	-0.853581	1e-05	6.23891e-06	6.41869e-05
ENSG00000167695	6806	17:636266	613	8.1832e-10	-0.714242	1e-05	6.26014e-06	6.43574e-05
ENSG00000175536	6083	11:74204269	-510	1.09994e-09	0.74436	1e-05	6.40297e-06	6.57768e-05
ENSG00000086289	7353	7:37968001	244554	9.3345e-10	0.769258	1e-05	6.41778e-06	6.588e-05
ENSG00000231789	6126	1:9740505	-7109	9.6345e-10	0.955432	1e-05	6.47058e-06	6.63727e-05
ENSG00000198042	6115	8:33371199	28930	1.1718e-09	0.687468	2e-05	6.65115e-06	6.81743e-05
ENSG00000136141	7079	13:47224681	97377	9.4542e-10	-0.678367	1e-05	6.65856e-06	6.81996e-05
ENSG00000130489	4797	22:50962208	-2661	1.07748e-09	0.763056	1e-05	6.77495e-06	6.93404e-05
ENSG00000165983	8998	10:16506757	27814	7.3713e-10	-0.674381	1e-05	6.79334e-06	6.94771e-05
ENSG00000068654	5671	2:86301218	-32061	1.16796e-09	-0.729456	1e-05	6.88046e-06	7.03161e-05
ENSG00000246273	6806	11:9672763	-107077	9.2179e-10	-0.657222	1e-05	6.8892e-06	7.03533e-05
ENSG00000151640	8215	10:134007008	6603	9.039e-10	0.75705	1e-05	6.89777e-06	7.03888e-05
ENSG00000064687	7366	19:1041086	983	8.359e-10	-0.98185	1e-05	6.92096e-06	7.05734e-05
ENSG00000132842	6669	5:77392774	-197806	1.20036e-09	1.38322	2e-05	7.10011e-06	7.23468e-05
ENSG00000089486	7847	16:4594671	5841	7.639e-10	0.756802	1e-05	7.23631e-06	7.36802e-05
ENSG00000038210	7183	4:25274822	112558	1.07854e-09	-0.789387	1e-05	7.29602e-06	7.42335e-05
ENSG00000164691	8324	6:159548276	82091	1.07104e-09	0.782533	2e-05	7.35774e-06	7.48064e-05
ENSG00000136052	6890	12:105286104	-66419	1.03569e-09	0.761797	2e-05	7.37837e-06	7.4961e-05
ENSG00000125703	7248	1:63231849	-17958	1.17172e-09	-0.83023	1e-05	7.43105e-06	7.54407e-05
ENSG00000116678	5982	1:65894813	8564	1.34982e-09	-0.866242	1e-05	7.56319e-06	7.6698e-05
ENSG00000178338	8745	5:178287365	410	8.8204e-10	0.761211	1e-05	7.566e-06	7.6698e-05
ENSG00000148120	6294	9:97485004	-3980	1.31509e-09	-1.02528	1e-05	7.70822e-06	7.80671e-05
ENSG00000095794	5939	10:35392122	-23598	1.33281e-09	0.726529	2e-05	7.71235e-06	7.80671e-05
ENSG00000111445	7166	12:118468765	17371	1.0975e-09	-0.901503	1e-05	7.72712e-06	7.81593e-05
ENSG00000154767	7498	3:14238660	18376	1.13264e-09	-0.680574	3e-05	7.74461e-06	7.82789e-05
ENSG00000110583	5646	11:63703979	-2453	1.1857e-09	-0.742452	1e-05	7.8058e-06	7.88397e-05
ENSG00000087191	4618	17:61964636	60123	1.54577e-09	1.14723	1e-05	7.90564e-06	7.97898e-05
ENSG00000115902	6739	2:65144134	-71478	1.29559e-09	0.748782	1e-05	7.92277e-06	7.99043e-05
ENSG00000221988	23322	6:32128186	6967	5.0353e-10	1.00229	2e-05	7.98082e-06	8.04311e-05
ENSG00000188227	5463	19:38197678	199836	1.2892e-09	0.693521	1e-05	8.07734e-06	8.13445e-05
ENSG00000111696	6576	12:104241405	6429	1.31041e-09	-0.726335	1e-05	8.19931e-06	8.25126e-05
ENSG00000135912	6284	2:219568998	-6571	1.2203e-09	-1.04292	1e-05	8.20568e-06	8.25167e-05
ENSG00000113971	7554	3:132436967	-4337	1.34537e-09	0.910906	1e-05	8.32923e-06	8.36982e-05
ENSG00000245648	8799	12:10532434	16065	1.08556e-09	-0.745502	1e-05	8.38804e-06	8.4226e-05
ENSG00000228794	3442	1:791191	28202	1.74765e-09	0.85045	1e-05	8.39395e-06	8.4226e-05
ENSG00000144120	6348	2:120431274	-5470	1.39859e-09	0.746188	1e-05	8.49449e-06	8.5173e-05
ENSG00000178202	5766	11:108422872	53712	1.34806e-09	0.712432	2e-05	8.58046e-06	8.59726e-05
ENSG00000196511	7160	7:144549070	15581	1.49991e-09	0.655859	1e-05	8.72496e-06	8.73571e-05
ENSG00000105258	6431	19:36617106	10857	1.46724e-09	0.679775	1e-05	8.75295e-06	8.75739e-05
ENSG00000160117	7329	19:17392629	174	1.27435e-09	0.774899	2e-05	8.83545e-06	8.83139e-05
ENSG00000147316	12430	8:6266183	2069	7.0849e-10	-0.822782	1e-05	8.8397e-06	8.83139e-05
ENSG00000092051	7316	14:24047268	-742	1.51147e-09	1.33021	2e-05	8.87299e-06	8.85824e-05
ENSG00000170089	6227	5:177377440	141031	1.30922e-09	0.876773	1e-05	8.89539e-06	8.8742e-05
ENSG00000149292	5966	11:113258065	72813	1.52387e-09	-0.679521	2e-05	8.91881e-06	8.89114e-05
ENSG00000177854	3282	X:153229913	-7866	1.81005e-09	0.564329	1e-05	8.99033e-06	8.95598e-05
ENSG00000244187	5878	9:139683979	-1829	1.42162e-09	0.685578	2e-05	9.01088e-06	8.96998e-05
ENSG00000163945	6716	4:1373489	32434	1.35927e-09	1.02914	1e-05	9.14111e-06	9.09307e-05
ENSG00000176124	5778	13:50653384	-2924	1.6861e-09	0.915775	1e-05	9.21488e-06	9.15986e-05
ENSG00000092871	6127	17:33337152	-79187	1.68435e-09	1.10231	1e-05	9.25552e-06	9.19364e-05
ENSG00000232098	4077	19:58913639	-6213	2.04603e-09	-0.736606	1e-05	9.29136e-06	9.22261e-05
ENSG00000129932	8393	19:3484806	-16133	1.07926e-09	0.744267	2e-05	9.31e-06	9.2344e-05
ENSG00000110911	5114	12:51366560	-55790	1.88736e-09	-0.914208	1e-05	9.37947e-06	9.29139e-05
ENSG00000187824	7778	17:10647316	13682	1.41271e-09	-0.68913	2e-05	9.38083e-06	9.29139e-05
ENSG00000241837	6337	21:35289717	1432	1.50212e-09	-0.666468	3e-05	9.40323e-06	9.30691e-05
ENSG00000243323	6105	1:202143512	6332	1.6258e-09	-0.669621	3e-05	9.54819e-06	9.44362e-05
ENSG00000142856	7269	1:63954391	-105002	1.63852e-09	-0.75316	1e-05	9.5783e-06	9.46662e-05
ENSG00000197146	8397	6:167360024	-128	1.14326e-09	0.985246	2e-05	9.59546e-06	9.4768e-05
ENSG00000150433	7537	11:124976448	-5212	1.43892e-09	-1.26507	1e-05	9.72127e-06	9.59086e-05
ENSG00000172456	6476	1:59762787	476	1.90949e-09	-1.14628	1e-05	9.72483e-06	9.59086e-05
ENSG00000183431	5809	1:38456444	-150	1.90581e-09	-0.686587	1e-05	9.85945e-06	9.71669e-05
ENSG00000111671	7210	12:6987981	-10542	1.5726e-09	-0.79315	2e-05	9.90735e-06	9.75694e-05
ENSG00000184060	5730	17:29241038	7675	1.82554e-09	-0.844823	1e-05	1.01e-05	9.93928e-05
ENSG00000203739	5078	1:173445078	14576	2.50262e-09	-1.76374	1e-05	1.03749e-05	0.000102028
ENSG00000118939	6484	13:76155537	31917	1.61759e-09	-0.926808	1e-05	1.05e-05	0.00010319
ENSG00000104972	9345	19:55135311	49964	1.20057e-09	-0.802385	1e-05	1.05154e-05	0.000103263
ENSG00000137267	8811	6:3204345	46584	1.43368e-09	-0.828829	1e-05	1.05589e-05	0.000103617
ENSG00000170322	7121	11:129769326	3840	1.6346e-09	-0.872027	1e-05	1.05861e-05	0.00010381
ENSG00000162062	7175	16:2511341	1259	1.46294e-09	-1.09755	1e-05	1.06715e-05	0.000104573
ENSG00000165476	5723	10:65385292	104168	1.88068e-09	-1.0865	1e-05	1.07146e-05	0.000104921
ENSG00000228609	4720	X:100282051	19088	2.36279e-09	-0.587186	1e-05	1.09469e-05	0.000107045
ENSG00000254999	6452	3:10172211	14934	1.67874e-09	0.804406	1e-05	1.09534e-05	0.000107045
ENSG00000261338	6600	2:219149728	29685	1.65467e-09	-0.856995	1e-05	1.09547e-05	0.000107045
ENSG00000142166	5713	21:34737707	40972	1.93951e-09	1.04418	1e-05	1.10016e-05	0.000107427
ENSG00000107959	9058	10:3221820	6816	1.48257e-09	-0.812264	3e-05	1.10245e-05	0.000107575
ENSG00000125743	6986	19:46179110	-16718	1.57043e-09	0.741974	1e-05	1.10355e-05	0.000107606
ENSG00000257093	5819	7:141398707	-3247	2.46877e-09	-0.668585	1e-05	1.10937e-05	0.000108097
ENSG00000078487	4922	7:100032295	5679	2.03334e-09	-1.22237	1e-05	1.11461e-05	0.000108467
ENSG00000103852	9011	15:99780915	-10514	1.15926e-09	0.681777	1e-05	1.11474e-05	0.000108467
ENSG00000059588	7216	1:234610539	-4311	1.82998e-09	-0.656577	1e-05	1.119e-05	0.000108812
ENSG00000137714	6197	11:110306727	6119	1.98832e-09	-0.891794	1e-05	1.12013e-05	0.000108839
ENSG00000182923	6414	3:134309977	105391	1.94834e-09	0.681765	1e-05	1.13088e-05	0.000109806
ENSG00000115241	5049	2:27696948	64393	2.13212e-09	1.09884	1e-05	1.14487e-05	0.000111086
ENSG00000213619	5055	11:47454972	-131917	2.11098e-09	0.816024	1e-05	1.14766e-05	0.000111279
ENSG00000134815	6934	19:47854535	1996	1.76263e-09	-0.913786	1e-05	1.15258e-05	0.000111677
ENSG00000133138	3118	X:106073047	27136	4.3039e-09	0.748038	1e-05	1.154e-05	0.00011174
ENSG00000071539	7632	5:909000	16241	1.56326e-09	0.980857	1e-05	1.16e-05	0.000112243
ENSG00000198444	1666	X:154658141	46391	4.36864e-09	0.843053	1e-05	1.17226e-05	0.000113346
ENSG00000066084	5487	12:51138862	240093	2.38286e-09	-1.02276	1e-05	1.176e-05	0.000113633
ENSG00000169683	7798	17:79980944	-235	1.62403e-09	-0.829196	1e-05	1.19355e-05	0.000115243
ENSG00000153037	8078	5:112201094	4174	1.39794e-09	-0.631331	1e-05	1.20122e-05	0.000115835
ENSG00000126266	6809	19:35837428	-5018	1.92296e-09	0.665934	2e-05	1.20136e-05	0.000115835
ENSG00000005175	7018	12:48038228	-61617	2.10781e-09	0.940887	1e-05	1.211e-05	0.000116682
ENSG00000183682	5746	1:40241946	284627	2.37652e-09	0.749521	1e-05	1.219e-05	0.000117372
ENSG00000172469	6627	6:96019311	-6109	2.37284e-09	0.676166	1e-05	1.22015e-05	0.000117401
ENSG00000100220	6957	22:32774960	-33283	1.75876e-09	-1.03665	2e-05	1.22172e-05	0.00011747
ENSG00000001036	5989	6:143828972	-3856	1.98258e-09	-1.11158	1e-05	1.23284e-05	0.000118457
ENSG00000166452	6912	11:8982069	49382	1.77424e-09	0.650029	1e-05	1.24588e-05	0.000119546
ENSG00000259363	9282	15:100336329	-10900	1.40986e-09	-0.81321	2e-05	1.246e-05	0.000119546
ENSG00000111229	4678	12:110926210	37982	2.457e-09	1.33594	1e-05	1.26349e-05	0.000121149
ENSG00000204160	4708	1:27155166	1964	2.76263e-09	-1.15716	1e-05	1.26823e-05	0.000121492
ENSG00000105618	10299	19:54609513	-9325	1.33674e-09	1.04545	2e-05	1.26882e-05	0.000121492
ENSG00000136044	7300	12:105580443	-49574	1.93787e-09	-0.757293	1e-05	1.27432e-05	0.000121934
ENSG00000113318	6573	5:79896375	-54093	1.81221e-09	-1.19964	3e-05	1.27742e-05	0.000122146
ENSG00000100418	6085	22:42006877	-10224	1.64227e-09	0.728672	1e-05	1.2844e-05	0.000122729
ENSG00000049245	6665	1:7831064	-266	1.84459e-09	-1.03292	2e-05	1.30043e-05	0.000124174
ENSG00000196670	5957	5:180268324	-19963	2.15249e-09	0.98104	1e-05	1.30441e-05	0.000124468
ENSG00000111729	7051	12:8271303	-4926	2.11627e-09	0.653249	1e-05	1.30727e-05	0.000124655
ENSG00000053770	7043	14:57760938	25310	1.89174e-09	-0.774522	1e-05	1.31142e-05	0.000124965
ENSG00000136003	6860	12:108956418	59	1.96219e-09	0.925632	1e-05	1.3188e-05	0.000125581
ENSG00000104936	6898	19:46294552	8741	1.97375e-09	-1.16516	1e-05	1.33141e-05	0.000126695
ENSG00000184178	6378	4:54144536	-87707	2.4692e-09	1.09997	1e-05	1.33926e-05	0.000127354
ENSG00000253203	2595	5:68813626	-192716	4.46102e-09	-0.697537	1e-05	1.36382e-05	0.0001296
ENSG00000187833	5404	2:74042953	31636	2.58884e-09	-1.44149	1e-05	1.3811e-05	0.000131152
ENSG00000196911	5876	6:116969819	-32532	2.73229e-09	-1.01813	1e-05	1.38739e-05	0.000131659
ENSG00000183250	8607	21:46352671	-7158	1.74067e-09	0.77475	2e-05	1.39335e-05	0.000132134
ENSG00000132623	6493	20:10016207	49432	2.70867e-09	0.771517	1e-05	1.39579e-05	0.000132275
ENSG00000109265	8022	4:56912111	-124251	2.00242e-09	-0.738816	3e-05	1.40037e-05	0.000132618
ENSG00000169155	5548	9:129567344	58	2.58779e-09	-0.712757	1e-05	1.4214e-05	0.000134517
ENSG00000155984	2997	X:148607916	-105653	4.57535e-09	0.849322	3e-05	1.4296e-05	0.0001352
ENSG00000164296	6308	5:149375720	-5011	2.41929e-09	-0.799315	1e-05	1.4329e-05	0.00013542
ENSG00000241839	5130	15:65187878	53789	2.49773e-09	1.24523	1e-05	1.44174e-05	0.000136162
ENSG00000002016	6763	12:923311	-175909	2.21725e-09	0.72574	2e-05	1.463e-05	0.000138069
ENSG00000126267	6556	19:36171716	32590	2.59025e-09	0.73538	1e-05	1.48025e-05	0.000139608
ENSG00000183722	6972	13:39953327	-224339	2.76673e-09	-0.634537	1e-05	1.489e-05	0.000140321
ENSG00000127586	6986	16:847597	9550	1.84807e-09	-0.704883	3e-05	1.48984e-05	0.000140321
ENSG00000138101	5207	2:25625422	-271082	2.87651e-09	0.65898	1e-05	1.50618e-05	0.000141764
ENSG00000106049	6120	7:27659771	-42844	2.44489e-09	1.02216	1e-05	1.51213e-05	0.000142227
ENSG00000032742	7839	13:21141482	896	2.28626e-09	0.762175	2e-05	1.52117e-05	0.00014298
ENSG00000165322	7194	10:32226455	8712	2.30846e-09	-0.748078	1e-05	1.525e-05	0.000143237
ENSG00000128408	9149	22:45809624	51	1.59847e-09	0.790272	1e-05	1.536e-05	0.000144184
ENSG00000136827	6793	9:132604707	18293	2.34371e-09	0.799777	2e-05	1.55356e-05	0.000145727
ENSG00000148384	6472	9:139308054	-26221	2.49407e-09	0.661355	1e-05	1.56081e-05	0.000146307
ENSG00000107566	5865	10:101910498	-37594	2.80949e-09	0.699789	2e-05	1.57227e-05	0.000147282
ENSG00000185608	6045	22:19423250	3824	2.71317e-09	0.690849	1e-05	1.575e-05	0.000147438
ENSG00000153113	6073	5:96071026	210054	3.06912e-09	0.822936	1e-05	1.57837e-05	0.000147653
ENSG00000183765	4564	22:29136255	-2156	3.08668e-09	-1.23098	2e-05	1.582e-05	0.000147897
ENSG00000162244	3636	3:52039224	9265	5.04211e-09	0.749967	3e-05	1.58756e-05	0.000148312
ENSG00000205060	6537	7:134001875	71	3.36065e-09	-0.637135	1e-05	1.601e-05	0.000149466
ENSG00000102882	3824	16:30141985	7157	3.26261e-09	-0.862977	1e-05	1.60611e-05	0.000149842
ENSG00000253719	6103	12:74940384	8832	2.95118e-09	-0.645202	1e-05	1.609e-05	0.000150011
ENSG00000148219	6727	9:119419458	-757891	2.59654e-09	-1.4205	2e-05	1.61147e-05	0.000150139
ENSG00000186017	5790	19:36956110	-24695	3.51833e-09	0.67528	3e-05	1.62176e-05	0.000150996
ENSG00000128989	6922	15:52798681	-63400	2.67776e-09	1.13381	1e-05	1.62316e-05	0.000151025
ENSG00000083937	6828	3:87256572	-19850	3.11761e-09	-1.31575	4e-05	1.642e-05	0.00015268
ENSG00000116489	6446	1:113223835	62039	2.9337e-09	-1.1869	2e-05	1.64525e-05	0.000152826
ENSG00000205885	6924	12:7266805	6156	2.6766e-09	-0.627121	1e-05	1.64584e-05	0.000152826
ENSG00000091542	4846	17:18081615	-4778	3.36947e-09	-0.771754	1e-05	1.66442e-05	0.000154448
ENSG00000145348	5450	4:107097385	-145268	4.64086e-09	-1.18754	4e-05	1.67269e-05	0.000155111
ENSG00000162105	7735	11:70944478	-19146	2.99886e-09	0.771276	1e-05	1.69552e-05	0.000157123
ENSG00000151883	4258	5:49870703	-91031	4.45963e-09	0.622796	1e-05	1.70723e-05	0.000158102
ENSG00000160766	4575	1:155397984	200769	3.83947e-09	-2.03708	1e-05	1.7292e-05	0.000160029
ENSG00000162836	3996	1:147125235	-17384	4.7027e-09	-0.790646	2e-05	1.747e-05	0.000161578
ENSG00000244879	6677	15:50648339	813	3.01876e-09	-0.695888	1e-05	1.78154e-05	0.000164652
ENSG00000212694	6496	12:122234089	-7724	2.7815e-09	-0.683978	1e-05	1.78431e-05	0.000164798
ENSG00000169738	7820	17:79995431	-178	2.50704e-09	-1.23843	2e-05	1.7862e-05	0.000164863
ENSG00000196700	4441	20:62648972	-31142	3.65579e-09	-0.702977	1e-05	1.79679e-05	0.000165633
ENSG00000079257	6745	3:158352372	-38111	3.49254e-09	-0.729214	1e-05	1.797e-05	0.000165633
ENSG00000167077	6292	22:42280361	184857	2.33166e-09	-0.72276	1e-05	1.8e-05	0.00016581
ENSG00000242110	7991	5:34004707	-3514	2.93198e-09	-1.06231	4e-05	1.836e-05	0.000169008
ENSG00000138801	5502	4:108648341	6732	4.92611e-09	-0.802969	1e-05	1.85178e-05	0.000170346
ENSG00000073050	8317	19:44073269	-11357	2.92096e-09	-0.904238	1e-05	1.8675e-05	0.000171678
ENSG00000003393	4769	2:202651129	5216	4.0536e-09	0.686386	3e-05	1.87039e-05	0.00017183
ENSG00000138297	4163	10:51568378	-54988	4.94943e-09	-0.664737	3e-05	1.87461e-05	0.000172103
ENSG00000156253	7533	21:30360804	-30896	3.10748e-09	-0.693948	1e-05	1.893e-05	0.000173676
ENSG00000245080	7280	8:96104852	19441	2.87678e-09	0.803442	3e-05	1.9155e-05	0.000175624
ENSG00000069712	5816	1:92553888	-78655	4.02549e-09	-1.00915	1e-05	1.937e-05	0.000177445
ENSG00000196312	5966	9:99577691	-198172	3.81028e-09	0.703849	1e-05	1.938e-05	0.000177445
ENSG00000154035	4258	17:21155757	-966	4.85257e-09	0.848961	1e-05	1.94679e-05	0.000178138
ENSG00000203497	6805	10:112604028	-27964	3.14736e-09	-0.882881	1e-05	1.98355e-05	0.000181381
ENSG00000148110	6313	9:97120401	-16433	3.60217e-09	0.716475	1e-05	2.00839e-05	0.000183531
ENSG00000081665	6910	19:19936913	4352	3.68495e-09	-0.679601	1e-05	2.033e-05	0.000185667
ENSG00000103148	4715	16:428916	240056	3.39398e-09	1.60742	2e-05	2.042e-05	0.000186348
ENSG00000102409	2936	X:102519583	49562	6.55338e-09	-0.724182	1e-05	2.04918e-05	0.000186888
ENSG00000204839	7454	8:144659949	4807	2.73558e-09	0.766709	2e-05	2.05168e-05	0.000186992
ENSG00000166002	6617	11:93229948	-46727	3.75872e-09	0.716792	2e-05	2.05557e-05	0.000187224
ENSG00000143971	7007	2:67635654	11202	3.43735e-09	1.00044	3e-05	2.06282e-05	0.00018776
ENSG00000111615	6649	12:75884876	-20541	3.77333e-09	-0.843644	1e-05	2.07755e-05	0.000188976
ENSG00000123870	10687	19:53095590	3831	2.37609e-09	-0.668687	1e-05	2.08579e-05	0.000189601
ENSG00000248092	5238	5:43408291	-195042	4.49862e-09	0.933194	2e-05	2.09673e-05	0.000190258
ENSG00000139178	6923	12:7249598	-12272	3.56769e-09	-0.643705	1e-05	2.09713e-05	0.000190258
ENSG00000105321	6864	19:47765278	6040	3.36311e-09	0.698604	1e-05	2.09715e-05	0.000190258
ENSG00000175387	6449	18:45362721	-94795	3.60096e-09	-0.872387	2e-05	2.10331e-05	0.000190692
ENSG00000138430	6215	2:174941439	-171988	4.11716e-09	-0.620136	3e-05	2.113e-05	0.000191447
ENSG00000179933	7817	14:23565012	1037	3.5887e-09	-0.751874	5e-05	2.13163e-05	0.000193006
ENSG00000185453	7824	19:48683582	9632	3.00839e-09	-0.809568	2e-05	2.155e-05	0.000194988
ENSG00000164815	7245	7:103755437	-93059	3.59988e-09	1.45475	2e-05	2.15929e-05	0.000195255
ENSG00000136108	4437	13:52897573	-131992	4.52862e-09	-0.927147	1e-05	2.17677e-05	0.000196648
ENSG00000185990	1534	X:154665337	-22940	1.17471e-08	0.82229	1e-05	2.17873e-05	0.000196648
ENSG00000143353	6213	1:219345611	-1576	4.66498e-09	-1.34535	2e-05	2.17917e-05	0.000196648
ENSG00000134748	5277	1:52888836	18599	4.69998e-09	-0.687749	1e-05	2.18039e-05	0.000196648
ENSG00000103121	10941	16:81039285	-14591	2.15033e-09	0.952502	2e-05	2.20279e-05	0.000198538
ENSG00000165591	4001	X:57646293	333153	9.9111e-09	-0.646295	1e-05	2.20946e-05	0.00019901
ENSG00000186532	7832	17:1687900	-46029	3.31209e-09	1.22849	1e-05	2.21174e-05	0.000199085
ENSG00000138685	6084	4:123748616	752	4.59341e-09	0.747622	3e-05	2.21674e-05	0.000199331
ENSG00000238164	6710	1:2487766	-705	3.73459e-09	0.714187	2e-05	2.21735e-05	0.000199331
ENSG00000251602	4363	14:105868011	-18066	4.55726e-09	-0.759148	1e-05	2.22987e-05	0.000200293
ENSG00000134001	4840	14:67748527	-78188	7.06286e-09	0.72807	2e-05	2.231e-05	0.000200293
ENSG00000135040	6375	9:88617143	61081	4.5635e-09	-0.68425	1e-05	2.237e-05	0.00020071
ENSG00000188997	6825	11:77886970	-12899	3.5188e-09	-0.986673	4e-05	2.24629e-05	0.000201408
ENSG00000142082	3941	11:221322	-15610	5.71362e-09	-0.701812	2e-05	2.28389e-05	0.000204592
ENSG00000231784	6894	17:659371	3470	3.30893e-09	-1.02981	1e-05	2.28476e-05	0.000204592
ENSG00000130669	6977	19:39669642	53231	3.98162e-09	0.749402	3e-05	2.30085e-05	0.000205899
ENSG00000082074	7108	5:39260658	-13973	3.91294e-09	-0.927423	1e-05	2.305e-05	0.000206136
ENSG00000157557	7517	21:40169832	-7400	3.95203e-09	0.602553	1e-05	2.37e-05	0.000211805
ENSG00000100221	6316	22:39044310	-53252	4.07252e-09	0.770269	1e-05	2.374e-05	0.00021204
ENSG00000059691	5042	4:152596508	-85668	6.08458e-09	-1.01991	2e-05	2.384e-05	0.000212715
ENSG00000084093	8541	4:57820683	46607	3.85544e-09	-0.658881	2e-05	2.38471e-05	0.000212715
ENSG00000146410	5235	6:136561960	-9514	4.84692e-09	-1.09277	2e-05	2.39264e-05	0.000213285
ENSG00000115850	5787	2:136402117	-192634	5.34261e-09	0.789903	3e-05	2.41731e-05	0.000215345
ENSG00000170629	6391	7:102776856	-144002	4.6217e-09	-0.750829	1e-05	2.42068e-05	0.000215506
ENSG00000076356	5947	1:208362758	-54908	4.8195e-09	0.845257	1e-05	2.43261e-05	0.000216429
ENSG00000108064	7282	10:60145202	419	5.50627e-09	1.47799	3e-05	2.43853e-05	0.000216816
ENSG00000124784	8481	6:7346925	-42805	3.68082e-09	-0.736238	3e-05	2.44577e-05	0.000217255
ENSG00000104093	6292	15:51915189	158	4.60583e-09	1.1669	2e-05	2.44661e-05	0.000217255
ENSG00000145781	7971	5:115630780	210091	3.81702e-09	-0.758253	1e-05	2.44921e-05	0.000217341
ENSG00000185864	2466	16:22409145	516996	1.00579e-08	-1.09957	2e-05	2.45151e-05	0.000217341
ENSG00000004455	4616	1:33499428	-47170	6.36903e-09	0.744132	5e-05	2.4523e-05	0.000217341
ENSG00000197620	2972	X:149168691	546790	8.77459e-09	-1.03444	2e-05	2.47176e-05	0.000218925
ENSG00000116096	5027	2:73106697	-7793	5.49346e-09	-1.21111	1e-05	2.4824e-05	0.000219606
ENSG00000070731	7937	17:74593616	10577	3.33883e-09	0.747602	1e-05	2.48263e-05	0.000219606
ENSG00000106591	6793	7:42917364	-54436	4.6134e-09	-1.03842	1e-05	2.505e-05	0.000221449
ENSG00000177728	6895	17:73450862	13621	3.73461e-09	-0.660105	2e-05	2.51165e-05	0.000221889
ENSG00000167333	9779	11:4629210	-280	3.3918e-09	-0.712235	2e-05	2.52787e-05	0.000223179
ENSG00000123213	6592	5:65038564	20540	5.23458e-09	-0.709054	2e-05	2.57981e-05	0.00022762
ENSG00000112697	5540	6:75962611	-32074	6.71967e-09	0.992571	3e-05	2.5864e-05	0.000227914
ENSG00000136247	7543	7:6613604	-3462	3.34191e-09	0.8744	1e-05	2.58644e-05	0.000227914
ENSG00000110344	6307	11:118227838	-2463	4.76455e-09	0.693516	2e-05	2.59048e-05	0.000228124
ENSG00000196912	3603	2:98192743	-13686	7.91257e-09	0.863567	1e-05	2.60321e-05	0.000229099
ENSG00000213443	8963	12:9822952	-25029	3.50954e-09	0.648449	3e-05	2.60817e-05	0.000229389
ENSG00000236404	9905	9:2533920	-107476	2.78397e-09	-0.926588	3e-05	2.63138e-05	0.000231284
ENSG00000228672	3428	5:138730037	-849	7.95554e-09	0.883757	3e-05	2.64578e-05	0.000232401
ENSG00000125818	7998	20:1108122	14215	3.8552e-09	0.758193	1e-05	2.66012e-05	0.000233513
ENSG00000115825	8147	2:37535729	-16223	3.07515e-09	1.25472	1e-05	2.67244e-05	0.000234445
ENSG00000149679	8737	20:60976510	-5832	3.64752e-09	-0.996821	3e-05	2.684e-05	0.000235313
ENSG00000214597	4933	8:145684678	106103	4.73377e-09	-0.771906	2e-05	2.72536e-05	0.000238784
ENSG00000168566	8853	6:7590802	369	4.34064e-09	0.638962	2e-05	2.74766e-05	0.000240586
ENSG00000186660	6181	11:58386049	39464	7.03016e-09	0.777391	2e-05	2.75373e-05	0.000240964
ENSG00000119965	7341	10:124686656	-27264	4.45564e-09	0.621652	2e-05	2.772e-05	0.000242401
ENSG00000249096	8970	4:185286768	-16693	3.68381e-09	-0.966717	2e-05	2.78452e-05	0.00024335
ENSG00000079263	7769	2:231083171	15344	4.82374e-09	1.24804	1e-05	2.81269e-05	0.000245657
ENSG00000110514	4038	11:47271488	-19225	6.4385e-09	0.712963	1e-05	2.82162e-05	0.000246281
ENSG00000126107	4892	1:45405400	-71602	7.99006e-09	-1.2391	3e-05	2.841e-05	0.000247823
ENSG00000180953	7382	15:80211413	-4632	4.47822e-09	0.673289	1e-05	2.88338e-05	0.000251354
ENSG00000229255	6589	1:248847899	199113	5.16499e-09	-0.800368	2e-05	2.893e-05	0.000251951
ENSG00000187621	8326	14:96136775	19939	4.34719e-09	-0.808423	1e-05	2.89478e-05	0.000251951
ENSG00000188611	3943	10:52532242	523871	9.03397e-09	-0.869205	2e-05	2.89569e-05	0.000251951
ENSG00000119227	7281	3:196677159	-18773	4.85568e-09	-0.841756	1e-05	2.90231e-05	0.000252368
ENSG00000101181	9016	20:60776310	18224	3.86421e-09	-0.694471	2e-05	2.91965e-05	0.000253716
ENSG00000175221	6689	19:892003	-1216	4.29156e-09	0.797781	1e-05	2.92443e-05	0.000253971
ENSG00000182578	6455	5:149472189	-20747	4.80592e-09	-1.20564	1e-05	2.93183e-05	0.000254454
ENSG00000060688	6756	1:31857787	88124	5.40757e-09	1.07527	2e-05	2.93718e-05	0.000254758
ENSG00000143178	7142	1:168235648	-14631	5.70119e-09	0.667502	1e-05	2.94145e-05	0.000254969
ENSG00000100097	6988	22:38071511	-105	4.69685e-09	0.742034	3e-05	2.97773e-05	0.000257952
ENSG00000170906	10327	19:54611734	5697	3.35345e-09	-1.06953	2e-05	3.03682e-05	0.000262906
ENSG00000166377	8694	18:76904511	75225	3.92018e-09	-0.673247	2e-05	3.05526e-05	0.000264336
ENSG00000101138	8222	20:54981233	13805	4.37254e-09	0.716275	4e-05	3.06744e-05	0.000265224
ENSG00000047644	4725	X:10079561	95958	6.86341e-09	0.840347	2e-05	3.073e-05	0.000265546
ENSG00000184840	5845	5:177016095	-3065	5.30739e-09	-0.693944	3e-05	3.09388e-05	0.000267176
ENSG00000180822	8914	6:3279395	47757	4.51897e-09	-0.800039	3e-05	3.191e-05	0.000275387
ENSG00000100714	6127	14:64891932	37182	5.33227e-09	1.0934	1e-05	3.2157e-05	0.000277349
ENSG00000066056	5705	1:43766537	-128	6.59078e-09	-1.28898	1e-05	3.23484e-05	0.000278826
ENSG00000235173	6470	8:145214702	22029	5.34117e-09	-0.787473	3e-05	3.27316e-05	0.000281953
ENSG00000233610	6124	13:49170603	18378	6.49037e-09	-0.906614	1e-05	3.28742e-05	0.000283005
ENSG00000253738	5755	8:92090573	8155	6.73009e-09	-0.731672	3e-05	3.327e-05	0.000286232
ENSG00000051382	5293	3:138532887	-20894	8.36778e-09	0.763584	1e-05	3.34583e-05	0.000287675
ENSG00000198363	7206	8:62655710	28554	6.53855e-09	0.796183	1e-05	3.36976e-05	0.000289476
ENSG00000157680	7095	7:137580565	48726	5.82167e-09	-0.73195	7e-05	3.371e-05	0.000289476
ENSG00000240875	6104	3:156532784	-2068	7.35979e-09	0.687328	2e-05	3.38928e-05	0.000290868
ENSG00000102385	5051	X:100428797	-45962	8.82283e-09	-0.652949	3e-05	3.47187e-05	0.000297771
ENSG00000114767	3525	3:51994924	18966	1.23423e-08	-0.723543	3e-05	3.48262e-05	0.000298507
ENSG00000255517	4181	11:66371523	123818	8.29019e-09	0.714258	3e-05	3.51957e-05	0.000301487
ENSG00000002919	5311	17:46197755	17035	8.76497e-09	-0.651746	1e-05	3.55421e-05	0.000304266
ENSG00000078070	6780	3:182722869	-110995	6.42195e-09	0.621108	5e-05	3.57354e-05	0.000305664
ENSG00000102743	5892	13:41363595	46	7.86396e-09	-0.674979	3e-05	3.575e-05	0.000305664
ENSG00000122547	6575	7:36324938	132179	6.78539e-09	0.992251	3e-05	3.60971e-05	0.000308444
ENSG00000135074	6860	5:156935524	-67260	6.88076e-09	0.673222	2e-05	3.652e-05	0.000311862
ENSG00000233327	3994	17:18540358	111113	1.03859e-08	-0.78974	2e-05	3.65951e-05	0.000312199
ENSG00000143543	6236	1:153831998	-118167	7.62992e-09	-1.53543	2e-05	3.66043e-05	0.000312199
ENSG00000197603	6512	5:37249075	-456	7.43622e-09	0.757426	1e-05	3.678e-05	0.000313503
ENSG00000188878	7557	17:73944569	7347	5.26316e-09	0.718243	2e-05	3.6953e-05	0.000314784
ENSG00000213614	4986	15:72670071	1253	7.78452e-09	-0.658906	3e-05	3.699e-05	0.0003149
ENSG00000187808	4788	X:118895641	3064	9.10632e-09	-0.603001	1e-05	3.725e-05	0.000316918
ENSG00000169519	4759	11:28010115	-119681	1.1127e-08	0.634533	1e-05	3.75069e-05	0.000318913
ENSG00000163939	4762	3:52649090	-70844	8.15854e-09	0.674463	3e-05	3.79651e-05	0.00032261
ENSG00000138495	6414	3:119395413	-889	7.77028e-09	0.652764	2e-05	3.802e-05	0.00032288
ENSG00000134086	6457	3:10121253	-61440	6.65865e-09	-1.02424	3e-05	3.86763e-05	0.00032825
ENSG00000197728	5846	12:56401085	-34553	8.83261e-09	0.719232	4e-05	3.87881e-05	0.000328996
ENSG00000104388	6431	8:61492893	63476	8.60441e-09	-1.0291	2e-05	3.89462e-05	0.000330135
ENSG00000247796	6536	5:52411381	5708	7.79639e-09	-0.905337	2e-05	3.94384e-05	0.000334102
ENSG00000189144	5684	19:38096288	-211653	9.01153e-09	0.854962	2e-05	4.00942e-05	0.000339449
ENSG00000039523	3280	16:67568042	15720	1.42327e-08	-0.951685	1e-05	4.0683e-05	0.000344224
ENSG00000101574	9461	18:2571233	-276	5.75404e-09	0.749997	4e-05	4.09313e-05	0.000346112
ENSG00000116663	6744	1:11719438	-4744	7.34931e-09	0.786107	6e-05	4.10652e-05	0.000347032
ENSG00000162909	6260	1:223899417	10121	8.45196e-09	-0.669678	4e-05	4.11164e-05	0.000347253
ENSG00000128394	5987	22:39445554	8944	7.91539e-09	0.755926	5e-05	4.186e-05	0.000353309
ENSG00000127423	5897	1:26173552	-12352	9.14176e-09	-1.47444	3e-05	4.22845e-05	0.000356682
ENSG00000171566	7315	4:155474093	2505	7.80126e-09	-0.843406	2e-05	4.2652e-05	0.000359562
ENSG00000114956	5682	2:74171639	17685	9.04134e-09	-0.874369	2e-05	4.30445e-05	0.00036265
ENSG00000179978	1078	5:68793934	-630328	4.14612e-08	-0.769856	1e-05	4.31666e-05	0.000363457
ENSG00000115009	8043	2:228677413	-1146	9.52621e-09	-0.688454	3e-05	4.3212e-05	0.000363618
ENSG00000181061	6538	3:42798243	-47781	1.02125e-08	0.984734	2e-05	4.349e-05	0.000365736
ENSG00000109654	5907	4:154144222	70727	8.97157e-09	-1.13705	4e-05	4.38322e-05	0.000368388
ENSG00000161558	8301	19:48836673	-30822	6.34185e-09	0.634168	2e-05	4.3863e-05	0.000368423
ENSG00000171033	6474	8:79599937	171562	1.10481e-08	-0.619259	1e-05	4.389e-05	0.000368425
ENSG00000172301	5420	17:30220978	34621	9.48628e-09	0.709806	3e-05	4.39423e-05	0.00036864
ENSG00000255441	8587	19:51912018	-6961	5.85344e-09	-0.663884	5e-05	4.40684e-05	0.000369474
ENSG00000033100	8200	7:150936052	6476	7.34057e-09	0.74039	4e-05	4.42855e-05	0.000371069
ENSG00000073584	6457	17:38830935	26174	8.34847e-09	0.625409	5e-05	4.43418e-05	0.000371316
ENSG00000137500	6863	11:82950739	-46712	8.38501e-09	0.689967	2e-05	4.45747e-05	0.00037304
ENSG00000140263	5811	15:45363341	48038	1.01981e-08	0.842991	3e-05	4.49384e-05	0.000375856
ENSG00000206561	6971	3:15599283	36024	8.77892e-09	-0.635485	4e-05	4.54e-05	0.000379486
ENSG00000119599	7019	14:73393391	350	7.37873e-09	-1.49132	4e-05	4.546e-05	0.000379759
ENSG00000197888	7898	4:69365052	-69194	1.08128e-08	0.692971	5e-05	4.65659e-05	0.000388762
ENSG00000197417	8673	17:3502381	-37236	6.73531e-09	-0.770178	1e-05	4.668e-05	0.000389474
ENSG00000171714	8716	11:22224992	10269	8.28929e-09	-0.880761	4e-05	4.70035e-05	0.000391942
ENSG00000188312	5755	9:95027436	-60331	9.66592e-09	-0.693533	3e-05	4.7322e-05	0.00039436
ENSG00000068366	3994	X:108976535	-98	2.02685e-08	0.953553	2e-05	4.7372e-05	0.000394538
ENSG00000203993	4100	9:140528561	15202	1.14511e-08	0.828373	2e-05	4.74748e-05	0.000395156
ENSG00000175792	5759	3:127808752	-64006	1.23126e-08	-0.673323	3e-05	4.93559e-05	0.000410566
ENSG00000103995	5098	15:49020726	-82618	1.30816e-08	0.666841	3e-05	4.94662e-05	0.000411236
ENSG00000106355	7815	7:32695295	160399	9.9588e-09	-0.682656	5e-05	4.96267e-05	0.000412322
ENSG00000160392	6762	19:40855255	820	9.30754e-09	0.743419	7e-05	4.98234e-05	0.000413708
ENSG00000197054	6693	19:12071416	35525	1.01565e-08	0.72841	4e-05	5.049e-05	0.000418985
ENSG00000179532	8931	11:6502780	-15711	7.84142e-09	0.816713	7e-05	5.08666e-05	0.000421863
ENSG00000119686	5538	14:76044960	-1	1.10284e-08	0.681208	2e-05	5.11234e-05	0.000423738
ENSG00000174327	7216	17:6942111	2716	7.91858e-09	-0.711861	4e-05	5.14552e-05	0.000426233
ENSG00000133619	7884	7:149417460	5587	9.83402e-09	0.668645	2e-05	5.21013e-05	0.000431326
ENSG00000237638	6632	2:65144192	11920	1.03519e-08	0.699277	3e-05	5.29715e-05	0.000438268
ENSG00000253210	7241	8:142139251	-810	8.62996e-09	0.720663	3e-05	5.357e-05	0.000442953
ENSG00000105193	7022	19:39991060	64471	9.90426e-09	-0.817228	4e-05	5.38069e-05	0.000444647
ENSG00000076242	5968	3:37083574	48750	1.38489e-08	0.798908	4e-05	5.422e-05	0.000447796
ENSG00000050344	6515	7:26236756	44895	1.05559e-08	-1.12789	2e-05	5.43244e-05	0.000448387
ENSG00000141293	5462	17:46078662	-428976	1.36097e-08	-0.746335	4e-05	5.4505e-05	0.000449609
ENSG00000172890	7380	11:71142744	-21412	1.12258e-08	-0.725513	4e-05	5.62443e-05	0.00046368
ENSG00000261584	5950	6:26906789	220319	1.2496e-08	1.17024	1e-05	5.72257e-05	0.000471489
ENSG00000128791	7898	18:9375918	41152	8.94561e-09	0.834792	7e-05	5.72952e-05	0.000471781
ENSG00000089053	6551	12:121754411	-83289	1.07105e-08	1.50458	1e-05	5.796e-05	0.00047697
ENSG00000139832	8834	13:111123730	-90351	8.56951e-09	0.629684	3e-05	5.80376e-05	0.000477325
ENSG00000106344	5472	7:127965018	-18945	1.62945e-08	1.11898	5e-05	5.882e-05	0.000483467
ENSG00000126453	7545	19:50174759	5935	1.02102e-08	0.910814	3e-05	5.89141e-05	0.000483957
ENSG00000213971	9947	19:23443665	-13389	1.18025e-08	-1.50272	3e-05	5.9365e-05	0.000487371
ENSG00000171476	7993	4:57510518	-37548	1.01613e-08	-0.636735	4e-05	5.943e-05	0.000487609
ENSG00000165997	7732	10:18883707	-64628	1.00342e-08	0.763801	1e-05	5.95752e-05	0.000488517
ENSG00000157379	7423	14:24766771	-2269	1.29888e-08	-1.13449	3e-05	6.007e-05	0.000492281
ENSG00000163798	5085	2:27862397	-23942	1.40834e-08	-0.718127	4e-05	6.03962e-05	0.000494662
ENSG00000175575	5717	11:73600888	13143	1.48343e-08	0.647267	3e-05	6.04916e-05	0.000494933
ENSG00000118596	5984	12:60130423	140574	1.61561e-08	-0.86516	4e-05	6.0501e-05	0.000494933
ENSG00000141384	5880	18:23778056	-27845	1.29428e-08	-0.713843	5e-05	6.07775e-05	0.000496901
ENSG00000052802	8903	4:166266370	17594	1.02015e-08	-0.726746	2e-05	6.10178e-05	0.000498571
ENSG00000132604	4730	16:69381769	-60706	1.743e-08	0.830021	4e-05	6.15183e-05	0.000502363
ENSG00000013016	6111	2:31442622	-14259	1.24355e-08	0.718507	4e-05	6.21746e-05	0.000507423
ENSG00000105576	6387	19:12826024	-8802	1.32913e-08	0.638267	2e-05	6.258e-05	0.000510434
ENSG00000075142	5736	7:87835469	-20840	1.64625e-08	-0.614657	3e-05	6.3377e-05	0.000516625
ENSG00000115282	6462	2:74712691	2490	1.24623e-08	0.992096	5e-05	6.37685e-05	0.00051951
ENSG00000091157	5965	18:53426929	-891646	1.51952e-08	-0.654667	3e-05	6.49552e-05	0.000528866
ENSG00000184903	5637	7:110938398	-264176	1.35968e-08	-0.673934	2e-05	6.599e-05	0.00053697
ENSG00000149196	6746	11:86033843	20589	1.55263e-08	-1.33955	5e-05	6.71154e-05	0.000545811
ENSG00000175224	3871	11:46584353	-54474	1.93056e-08	0.661266	4e-05	6.788e-05	0.000551707
ENSG00000230567	5597	8:145457657	19776	1.32949e-08	-0.825222	5e-05	6.90483e-05	0.00056087
ENSG00000168411	7024	16:74698576	-2204	1.22298e-08	0.828898	2e-05	6.989e-05	0.000567375
ENSG00000103657	5791	15:64175305	49163	1.4084e-08	-0.678316	5e-05	7.02235e-05	0.000569746
ENSG00000103365	5883	16:23467181	-66136	1.72999e-08	0.625314	2e-05	7.06584e-05	0.000572938
ENSG00000162688	6776	1:100339510	23869	1.75829e-08	0.987815	6e-05	7.09014e-05	0.000574572
ENSG00000158079	6952	9:96807636	14559	1.49334e-08	1.08422	3e-05	7.21378e-05	0.000584249
ENSG00000246082	6922	3:131080065	-678	1.55392e-08	0.746345	2e-05	7.26836e-05	0.000588324
ENSG00000111224	7753	12:3973122	-9487	1.21329e-08	0.924882	6e-05	7.287e-05	0.000589493
ENSG00000014164	7520	8:144633556	9932	1.12682e-08	0.661442	2e-05	7.296e-05	0.000589878
ENSG00000163935	5071	3:53002616	-78151	1.57383e-08	0.706476	1e-05	7.30986e-05	0.000590645
ENSG00000114554	6491	3:126685000	-22438	1.61749e-08	0.643034	5e-05	7.317e-05	0.000590871
ENSG00000144712	7275	3:12817480	-20492	1.20744e-08	-0.660053	4e-05	7.32721e-05	0.000591355
ENSG00000145386	6541	4:122695136	-49952	1.78857e-08	0.978262	6e-05	7.36324e-05	0.000593916
ENSG00000163002	6439	2:184068013	85771	1.63494e-08	0.690574	2e-05	7.37083e-05	0.000594182
ENSG00000140471	9926	15:101108182	-35254	9.63888e-09	0.883518	6e-05	7.47732e-05	0.000602415
ENSG00000261098	6648	11:107198839	11841	1.46426e-08	0.715356	6e-05	7.51957e-05	0.000605466
ENSG00000140830	4824	16:72157000	28669	1.83286e-08	0.791818	2e-05	7.56335e-05	0.000608636
ENSG00000177106	5669	11:707025	12586	1.64214e-08	0.763277	6e-05	7.61143e-05	0.000612149
ENSG00000186314	6404	5:145214538	-395	1.93248e-08	1.11231	5e-05	7.62227e-05	0.000612664
ENSG00000134575	4012	11:47275064	4606	2.01949e-08	0.616401	4e-05	7.6297e-05	0.000612904
ENSG00000105974	4679	7:116212474	47634	2.42179e-08	-0.628929	8e-05	7.64774e-05	0.000613997
ENSG00000171469	7947	19:9723423	-8653	1.4536e-08	1.10216	0.0001	7.70286e-05	0.000618063
ENSG00000073464	4601	X:10114374	-10651	2.01316e-08	-0.54053	2e-05	7.71015e-05	0.000618289
ENSG00000178028	4952	1:44721739	42611	2.00036e-08	-0.767861	0.0001	7.8284e-05	0.000627407
ENSG00000095002	6645	2:47731449	101340	1.39394e-08	0.909519	7e-05	7.83333e-05	0.000627438
ENSG00000081377	6264	9:99255608	-126505	1.93461e-08	-0.666821	7e-05	7.84986e-05	0.000628398
ENSG00000165121	6256	9:88428214	-2668	1.92899e-08	-1.56011	4e-05	7.94779e-05	0.000635869
ENSG00000238105	5961	12:100557345	-10093	1.77833e-08	-0.632512	7e-05	8.01852e-05	0.000641033
ENSG00000132004	6394	19:12797589	-9869	1.86779e-08	0.614128	4e-05	8.02161e-05	0.000641033
ENSG00000197951	8656	19:57132734	26101	1.1632e-08	1.08688	6e-05	8.02668e-05	0.000641067
ENSG00000172070	6293	20:634022	-22423	1.49369e-08	1.43172	4e-05	8.035e-05	0.00064136
ENSG00000261740	3842	16:30340674	874701	2.40977e-08	0.843682	7e-05	8.08934e-05	0.000645326
ENSG00000115307	6460	2:74756242	-825	1.64995e-08	1.41067	5e-05	8.097e-05	0.000645566
ENSG00000185043	8219	15:90782096	4816	1.14828e-08	0.6951	7e-05	8.21626e-05	0.000654695
ENSG00000162461	7399	1:16061035	-1866	1.54107e-08	0.687686	2e-05	8.27e-05	0.000658591
ENSG00000170482	3431	5:138763807	43564	3.06413e-08	-0.741658	5e-05	8.28888e-05	0.00065972
ENSG00000132570	5532	5:134316608	76011	2.04433e-08	-1.72743	6e-05	8.30049e-05	0.000660264
ENSG00000103222	4146	16:16097110	53675	2.54174e-08	-0.622384	1e-05	8.316e-05	0.000660933
ENSG00000078177	7195	4:40056859	-1588	1.43906e-08	-0.755592	5e-05	8.32e-05	0.000660933
ENSG00000175866	8129	17:79068756	59807	1.23885e-08	-0.889169	8e-05	8.32325e-05	0.000660933
ENSG00000211455	6659	12:27284186	-112716	1.76481e-08	0.669533	5e-05	8.43116e-05	0.000669117
ENSG00000161016	3038	8:146008168	-9805	2.68104e-08	-0.792863	5e-05	8.54327e-05	0.000677625
ENSG00000232445	6514	7:100976244	24616	1.58475e-08	-1.49796	5e-05	8.56869e-05	0.000679252
ENSG00000184905	4068	X:101288674	-91987	3.39892e-08	0.704811	2e-05	8.60857e-05	0.000682022
ENSG00000116957	7461	1:235627837	97161	1.6583e-08	-0.68908	4e-05	8.6218e-05	0.000682679
ENSG00000197375	5319	5:131640536	-64909	2.17915e-08	0.624083	6e-05	8.77419e-05	0.000694071
ENSG00000116883	4843	1:36747836	-41500	2.56749e-08	-1.21667	5e-05	8.77572e-05	0.000694071
ENSG00000214063	6212	11:837661	-5148	1.78592e-08	0.652305	6e-05	8.82518e-05	0.000697583
ENSG00000158941	6990	8:22502207	40061	1.48977e-08	-0.658214	7e-05	8.87263e-05	0.000700933
ENSG00000111652	6909	12:6865869	32961	1.78536e-08	1.26848	4e-05	8.97489e-05	0.000708606
ENSG00000177084	5227	12:133258568	-5384	1.82736e-08	-0.673078	2e-05	9.0279e-05	0.000712384
ENSG00000164414	6965	6:88185386	5044	2.32462e-08	-0.634488	4e-05	9.03558e-05	0.000712583
ENSG00000169231	4563	1:155178782	-61	2.57197e-08	-0.683316	3e-05	9.115e-05	0.000718436
ENSG00000104518	7504	8:144646719	11341	1.58352e-08	1.08804	6e-05	9.17357e-05	0.000722641
ENSG00000123191	4410	13:52470473	-115158	2.55726e-08	-0.753617	5e-05	9.21076e-05	0.000725157
ENSG00000146701	4490	7:75707891	30521	2.39364e-08	1.15088	3e-05	9.26088e-05	0.000728554
ENSG00000111880	6248	6:89318640	-354709	2.12701e-08	0.652549	8e-05	9.26965e-05	0.000728554
ENSG00000174600	6708	12:108713584	-19535	1.87099e-08	-0.764362	4e-05	9.26973e-05	0.000728554
ENSG00000249624	5725	21:34635053	15973	2.02666e-08	-0.74476	5e-05	9.27654e-05	0.000728675
ENSG00000163138	7283	4:20752852	54946	2.12504e-08	0.657071	5e-05	9.333e-05	0.000732694
ENSG00000171792	7464	12:2986603	1178	1.63394e-08	0.669111	5e-05	9.34889e-05	0.000733524
ENSG00000103160	12136	16:84178692	-106	9.62912e-09	-0.848495	6e-05	9.385e-05	0.000735944
ENSG00000120158	8736	9:4833154	40284	1.25809e-08	-1.41466	6e-05	9.39415e-05	0.000736239
ENSG00000152207	6138	13:49165875	-115077	2.18924e-08	-0.667784	8e-05	9.42353e-05	0.000738123
ENSG00000230715	5315	7:128217443	-75453	2.6044e-08	-0.690673	4e-05	9.46173e-05	0.000740695
ENSG00000178685	6698	8:145074452	-12489	1.71822e-08	0.631492	5e-05	9.51023e-05	0.00074407
ENSG00000050426	5107	12:51512230	70484	2.49947e-08	-0.700093	4e-05	9.51956e-05	0.000744379
ENSG00000120942	7047	1:11332362	-902	1.80189e-08	-0.8778	6e-05	9.54757e-05	0.000746147
ENSG00000138802	6997	4:110398890	43961	2.21319e-08	0.666191	4e-05	9.57188e-05	0.000747624
ENSG00000122741	6702	9:37807058	6558	1.98187e-08	-0.701856	7e-05	9.618e-05	0.000750799
ENSG00000171490	10524	16:11921429	-24014	1.25577e-08	0.74922	4e-05	9.78021e-05	0.000763033
ENSG00000106665	3058	7:73620808	-82998	4.8463e-08	0.820332	4e-05	9.8e-05	0.000764139
ENSG00000160209	8263	21:45136984	-1992	1.45857e-08	0.629781	8e-05	9.86575e-05	0.000768839
ENSG00000140006	6041	14:64214837	106257	1.91255e-08	0.661279	4e-05	9.8897e-05	0.00077002
ENSG00000125458	7015	17:73173266	45375	1.67887e-08	0.746608	0.0001	9.892e-05	0.00077002
ENSG00000196535	3672	17:27466210	-41221	3.78175e-08	-1.17221	7e-05	9.909e-05	0.000770911
ENSG00000064703	7153	1:112301777	3909	2.10282e-08	-0.637001	5e-05	0.00010011	0.000778378
ENSG00000165929	7358	14:92297571	-36310	1.93184e-08	-0.669675	4e-05	0.00010026	0.000779145
ENSG00000120658	6206	13:44317048	-43997	2.41172e-08	-0.639465	7e-05	0.0001015	0.00078833
ENSG00000100330	5864	22:30256426	-22719	2.24008e-08	-0.845671	5e-05	0.00010217	0.000793057
ENSG00000104823	7057	19:39318006	-4640	2.07916e-08	-0.703336	4e-05	0.00010298	0.000798919
ENSG00000107960	5178	10:105646157	-31807	2.49672e-08	-0.737699	3e-05	0.00010347	0.000802247
ENSG00000152133	7986	2:37325108	13513	1.5402e-08	-0.624052	5e-05	0.00010507	0.00081425
ENSG00000224429	8207	13:21898085	-24776	1.82875e-08	0.651024	8e-05	0.00010535	0.000815947
ENSG00000134897	7658	13:103447529	-3871	1.96898e-08	-0.724721	9e-05	0.00010554	0.000816906
ENSG00000183060	9261	15:100269737	-4030	1.48019e-08	-0.777692	4e-05	0.00010571	0.00081781
ENSG00000130768	4975	1:28256099	-5406	2.98102e-08	0.63256	5e-05	0.00010645	0.000823035
ENSG00000107130	7196	9:132955251	20393	1.83081e-08	-0.872628	4e-05	0.00010665	0.000824159
ENSG00000154079	7175	6:71299051	22430	2.47627e-08	0.630749	6e-05	0.00010687	0.000825413
ENSG00000170456	8284	12:31796592	52560	1.76989e-08	-0.611585	6e-05	0.000107	0.000825925
ENSG00000141030	5796	17:17155676	-28932	2.5741e-08	0.717891	5e-05	0.00010743	0.000828819
ENSG00000013503	6330	12:106739439	-11998	2.40418e-08	0.68613	5e-05	0.00010823	0.000834502
ENSG00000165449	6382	10:61450736	-45025	2.46639e-08	-0.881646	5e-05	0.00011007	0.000847997
ENSG00000189050	5063	17:58042126	3	3.47247e-08	0.841643	4e-05	0.0001101	0.000847997
ENSG00000109445	6627	4:142158774	16732	2.73254e-08	0.615915	7e-05	0.00011039	0.000849711
ENSG00000214719	4926	17:28951748	48265	3.31194e-08	-1.5601	2e-05	0.00011106	0.0008544
ENSG00000090989	7661	4:56715507	-4276	2.37205e-08	0.933073	8e-05	0.00011126	0.000855501
ENSG00000164828	6994	7:874412	18883	1.96313e-08	-0.722387	5e-05	0.00011176	0.000858859
ENSG00000128604	5460	7:128577319	-348	3.01892e-08	0.875289	7e-05	0.00011196	0.00085988
ENSG00000154134	7872	11:124746644	11361	2.28201e-08	-0.761954	9e-05	0.00011248	0.000863424
ENSG00000147536	6621	8:41395092	8366	2.74144e-08	-0.789871	6e-05	0.00011279	0.000865293
ENSG00000165355	7535	14:39911715	10010	2.18347e-08	0.788498	9e-05	0.00011294	0.00086597
ENSG00000168958	7888	2:228236532	46664	2.71146e-08	-1.00697	8e-05	0.00011303	0.000866157
ENSG00000225733	7076	3:14981262	-8670	2.53944e-08	-0.698171	8e-05	0.00011371	0.000870938
ENSG00000164466	6306	5:174939427	35361	2.40198e-08	0.634418	0.0001	0.00011442	0.000875837
ENSG00000100991	4746	20:33643640	-37035	3.60742e-08	-0.785768	5e-05	0.0001149	0.000879047
ENSG00000148218	5902	9:116163645	31	2.77681e-08	-0.711698	7e-05	0.00011531	0.000881665
ENSG00000119335	6178	9:131456520	10816	2.49174e-08	-0.68527	7e-05	0.00011606	0.00088694
ENSG00000245571	6109	11:58909252	-1237	3.92881e-08	-1.11075	4e-05	0.00011641	0.000889138
ENSG00000235477	6336	1:161355991	18178	3.18901e-08	0.715947	8e-05	0.00011927	0.000909999
ENSG00000185829	3825	17:44799216	142127	5.04113e-08	0.597548	8e-05	0.00011927	0.000909999
ENSG00000164924	6781	8:101938277	-27340	2.57921e-08	0.672134	9e-05	0.00011991	0.000914324
ENSG00000132405	10217	4:7009866	98896	1.41912e-08	-0.93772	8e-05	0.00012087	0.000921182
ENSG00000130787	6175	12:123374325	55324	2.71553e-08	-0.871372	4e-05	0.00012116	0.000922397
ENSG00000170464	3379	5:138775301	-4880	4.90044e-08	0.639134	4e-05	0.00012117	0.000922397
ENSG00000259877	8145	16:89275332	-8730	1.54319e-08	0.847149	7e-05	0.00012152	0.000924552
ENSG00000214106	9015	7:154715109	-5100	1.87148e-08	-0.793386	7e-05	0.00012161	0.000924788
ENSG00000076555	6034	12:109589768	35367	2.92044e-08	1.44064	7e-05	0.00012228	0.000929311
ENSG00000172197	7369	6:20201181	-11490	2.27166e-08	0.642891	0.00012	0.00012344	0.000937604
ENSG00000074935	5381	6:112436198	27465	3.33356e-08	-0.640908	6e-05	0.00012385	0.000940254
ENSG00000132141	6023	17:33217274	-90824	2.86354e-08	1.1455	8e-05	0.00012424	0.00094269
ENSG00000163322	7689	4:84392377	-52125	2.8187e-08	0.818487	5e-05	0.00012462	0.000945054
ENSG00000188596	6507	12:96925106	41756	2.60402e-08	-0.582368	0.00014	0.00012486	0.000946309
ENSG00000254685	5341	1:74566516	-97381	4.22871e-08	0.61512	6e-05	0.00012596	0.000954191
ENSG00000122965	6868	12:114405372	1195	2.62947e-08	0.781608	0.0001	0.00012668	0.000959059
ENSG00000197008	6593	7:64279259	24492	2.97658e-08	-0.688409	4e-05	0.00012701	0.000961023
ENSG00000175899	7427	12:9254422	-14404	2.66794e-08	-0.844637	6e-05	0.00012751	0.000964331
ENSG00000125652	8277	19:6397111	24666	2.23706e-08	-1.55609	0.0001	0.00012916	0.00097623
ENSG00000145088	6066	3:121551570	-2461	4.52314e-08	-0.687222	5e-05	0.00012928	0.000976641
ENSG00000105948	6686	7:138818744	253	2.5276e-08	0.667071	5e-05	0.00013	0.000981399
ENSG00000180198	5283	1:28684075	-148381	3.62517e-08	-0.736211	0.00012	0.00013005	0.000981399
ENSG00000162819	6075	1:222915144	29248	3.16907e-08	-1.42808	0.00012	0.00013047	0.000984039
ENSG00000106771	6785	9:111728718	-153508	2.42559e-08	-0.659324	9e-05	0.00013061	0.000984497
ENSG00000133393	3888	16:15974966	-7517	4.5001e-08	-0.620535	8e-05	0.00013132	0.000989332
ENSG00000136718	5344	2:131100288	489	3.56973e-08	-1.06878	5e-05	0.00013169	0.000991549
ENSG00000249459	3834	17:18582163	-3413	5.00232e-08	-0.656044	7e-05	0.00013273	0.00099888
ENSG00000143153	6942	1:169011073	-63863	3.2439e-08	1.2239	0.00017	0.00013295	0.000999999
ENSG00000075407	3959	10:38383280	15	9.505e-08	0.619974	7e-05	0.00013306	0.00100026
ENSG00000213073	8393	6:160513793	-322	2.88562e-08	0.828681	6e-05	0.00013343	0.00100248
ENSG00000129480	6369	14:31944723	18006	3.02352e-08	0.633438	6e-05	0.00013689	0.00102791
ENSG00000166562	8108	18:56822508	15798	2.63447e-08	0.705828	0.0001	0.00013736	0.00103092
ENSG00000231890	6107	2:136697320	-45427	3.66868e-08	0.709962	4e-05	0.00013814	0.0010362
ENSG00000156239	7660	21:30275890	18196	2.75811e-08	-0.757912	7e-05	0.00013847	0.00103811
ENSG00000197857	6053	19:12399315	-6388	3.64925e-08	-0.641338	8e-05	0.00013901	0.00104157
ENSG00000110536	5055	11:47511088	-75895	4.56248e-08	-1.2288	5e-05	0.00014149	0.00105963
ENSG00000114331	7928	3:195163074	-734	2.53779e-08	-1.27698	0.0001	0.00014256	0.00106705
ENSG00000245498	7891	11:124681383	11036	2.78191e-08	-0.73898	0.0001	0.00014313	0.00107065
ENSG00000236296	6898	4:144439676	-40950	4.58029e-08	0.76523	7e-05	0.0001432	0.00107065
ENSG00000241058	7703	10:18791789	-148763	2.75914e-08	0.892592	8e-05	0.00014482	0.00108221
ENSG00000167700	4144	8:145753584	19126	4.17691e-08	-0.700533	6e-05	0.00014533	0.00108539
ENSG00000102738	5891	13:41272020	-73290	3.85963e-08	0.717565	0.00012	0.00014717	0.00109854
ENSG00000119878	7630	2:46845069	1513	2.30103e-08	-0.642075	4e-05	0.00014727	0.00109874
ENSG00000152404	6483	11:107283313	-45260	3.15893e-08	0.755707	5e-05	0.0001483	0.00110581
ENSG00000125166	7646	16:58756578	-11684	3.25943e-08	1.38388	0.0001	0.00014845	0.00110636
ENSG00000168228	7095	4:25322670	8262	2.80463e-08	0.696407	9e-05	0.00014863	0.00110708
ENSG00000140374	4620	15:76581057	-22757	4.87342e-08	-0.660673	0.00012	0.00014934	0.00111178
ENSG00000124193	6570	20:42102524	15955	2.96168e-08	0.67832	5e-05	0.00014963	0.00111333
ENSG00000243811	5973	22:39426325	15956	3.23099e-08	-0.73773	6e-05	0.00015147	0.00112643
ENSG00000055163	6840	5:156699129	6039	3.33923e-08	0.661671	0.0001	0.00015208	0.00113032
ENSG00000215790	6236	1:1605257	-72175	3.37777e-08	-0.99486	9e-05	0.00015378	0.00114232
ENSG00000106603	5742	7:43804695	35378	3.99611e-08	0.825827	7e-05	0.00015403	0.00114358
ENSG00000240889	5534	7:140465673	68795	4.2564e-08	-0.67101	0.00012	0.00015465	0.0011476
ENSG00000259536	6425	15:40795198	14957	3.84403e-08	-0.65558	0.0001	0.00015856	0.00117597
ENSG00000137501	5614	11:85498447	-23738	4.11995e-08	-0.568952	7e-05	0.00015943	0.00118179
ENSG00000106853	6702	9:114352475	-9661	3.38906e-08	-0.762112	0.00011	0.00016038	0.00118815
ENSG00000243749	5406	1:35447209	-3746	4.7338e-08	1.23555	0.00022	0.00016242	0.00120265
ENSG00000088854	7446	20:3282978	-105295	3.19777e-08	-0.695918	0.00016	0.00016331	0.00120859
ENSG00000115604	6212	2:102987459	59469	4.46799e-08	0.67383	0.00012	0.00016421	0.00121459
ENSG00000214013	5242	15:42610288	44856	4.46745e-08	-0.918244	9e-05	0.00016477	0.00121808
ENSG00000120539	8524	10:27405331	-38423	3.42776e-08	-0.816592	0.0001	0.00016588	0.00122568
ENSG00000165935	6371	12:27614953	-4791	4.14498e-08	-1.18262	0.00012	0.00016642	0.00122897
ENSG00000170619	2892	8:146131472	52350	6.72037e-08	-0.76069	9e-05	0.00016761	0.0012371
ENSG00000141569	7392	17:73874656	-18429	3.07495e-08	0.675918	0.00014	0.00016807	0.00123984
ENSG00000089876	7242	10:127528267	-56739	3.40285e-08	0.709463	0.00017	0.00016915	0.00124713
ENSG00000134602	3142	X:131214736	57442	8.74155e-08	-1.26834	0.00014	0.00016957	0.00124954
ENSG00000115274	6427	2:74682512	361	3.93101e-08	0.747173	0.00012	0.0001718	0.00126533
ENSG00000054282	6434	1:243446718	27397	3.98861e-08	-0.705937	9e-05	0.00017212	0.00126703
ENSG00000172167	7540	8:121392405	-65236	4.21314e-08	0.638743	6e-05	0.00017327	0.0012748
ENSG00000132170	7084	3:12350781	21913	3.38964e-08	-0.773693	9e-05	0.00017404	0.0012798
ENSG00000167840	8347	17:5017493	-8919	2.99002e-08	0.807186	0.00016	0.00017437	0.00128153
ENSG00000106052	6191	7:27765748	-13203	3.76832e-08	1.45919	0.00011	0.00017501	0.00128551
ENSG00000139722	6203	12:123374325	-6667	3.90773e-08	-0.876108	9e-05	0.0001754	0.00128773
ENSG00000101003	6625	20:25359333	-29031	5.19336e-08	0.652456	0.00013	0.00017583	0.00129021
ENSG00000260997	5483	7:44998714	-1795	5.15216e-08	-0.690772	9e-05	0.00017666	0.00129558
ENSG00000140961	12250	16:83987237	5349	1.75332e-08	0.682505	0.00017	0.00017756	0.00130153
ENSG00000100596	7696	14:78023714	-59403	3.17173e-08	0.726045	0.00013	0.00017829	0.00130619
ENSG00000130159	6560	19:11621129	-18861	4.30157e-08	0.586821	7e-05	0.00017952	0.0013145
ENSG00000134779	5390	18:34361762	-47397	5.05819e-08	1.07697	0.00013	0.0001799	0.00131659
ENSG00000100294	8043	22:43529517	-9884	2.9124e-08	-0.90469	0.00013	0.00018083	0.00132264
ENSG00000230212	7178	21:37367767	-131172	3.83952e-08	0.994683	0.00013	0.00018125	0.00132501
ENSG00000125656	8355	19:6368874	7410	3.08607e-08	-0.666702	0.00015	0.00018309	0.00133778
ENSG00000104290	6556	8:28411025	59295	4.19956e-08	-1.32796	0.00011	0.00018489	0.00135022
ENSG00000145284	7709	4:83741286	21275	4.15163e-08	0.675691	6e-05	0.00018542	0.00135334
ENSG00000133895	4985	11:64579023	256	4.63074e-08	-0.766132	0.00011	0.00018732	0.00136627
ENSG00000186716	5836	22:23532487	10595	4.9879e-08	-1.26003	0.00013	0.00018738	0.00136627
ENSG00000188428	8489	6:7976745	-87903	3.9647e-08	-0.668895	0.00011	0.00018898	0.00137721
ENSG00000131373	6934	3:15704360	61021	4.37958e-08	0.751708	0.00013	0.00018938	0.00137939
ENSG00000113811	6172	3:53926093	77	3.8525e-08	-0.635126	0.0002	0.0001897	0.00138059
ENSG00000100364	9205	22:45732328	95677	2.55387e-08	-0.868438	0.0001	0.00018975	0.00138059
ENSG00000156110	4694	10:76451952	540991	8.5095e-08	-0.941487	9e-05	0.00018994	0.00138129
ENSG00000131943	8123	19:30197380	-8985	3.61389e-08	0.824538	0.00012	0.00019036	0.00138297
ENSG00000132182	7659	3:13454266	-7544	3.59026e-08	0.631037	0.00016	0.00019038	0.00138297
ENSG00000135828	5961	1:182561486	3094	5.7273e-08	0.795572	0.00013	0.00019186	0.001393
ENSG00000148399	4186	9:140499646	26258	5.72517e-08	0.728017	0.0001	0.00019198	0.00139316
ENSG00000182087	7302	19:1011215	-9903	3.35254e-08	-0.761469	0.00018	0.00019506	0.00141476
ENSG00000108448	3860	17:18611254	9942	8.17597e-08	-0.754944	8e-05	0.00019777	0.00143299
ENSG00000259472	3054	15:83243263	60334	7.5958e-08	0.725308	0.0001	0.00019778	0.00143299
ENSG00000174177	9588	16:88779328	6456	2.44369e-08	-0.697879	0.0001	0.000198	0.00143382
ENSG00000183891	7010	2:20100988	-760	4.27126e-08	-1.21181	9e-05	0.0001993	0.00144248
ENSG00000144362	7352	2:170404930	-146046	3.94165e-08	-0.755207	8e-05	0.00020008	0.00144736
ENSG00000140575	8210	15:91009484	78033	3.10601e-08	-1.09462	0.00013	0.00020151	0.001457
ENSG00000198911	6515	22:42302333	73223	3.88434e-08	-1.10843	0.00017	0.00020207	0.00146027
ENSG00000185803	4940	8:145621777	43981	4.84444e-08	0.929375	0.00011	0.00020221	0.00146047
ENSG00000145730	6756	5:102331721	242035	5.44225e-08	0.596119	0.0001	0.0002035	0.00146903
ENSG00000167272	6258	12:121006729	-12473	4.5938e-08	0.745205	5e-05	0.00020695	0.00149318
ENSG00000183605	6313	10:120893342	-31838	4.58256e-08	-1.55924	8e-05	0.00020707	0.00149327
ENSG00000108395	4167	17:56732770	-451513	7.52033e-08	-0.575818	8e-05	0.00020794	0.00149877
ENSG00000117228	5765	1:89506982	-24062	6.63177e-08	0.659079	0.00011	0.00020866	0.00150315
ENSG00000132423	5589	6:99794573	-47508	6.75124e-08	1.24503	0.00014	0.00020883	0.00150361
ENSG00000141736	5120	17:37861188	17020	5.63081e-08	1.27182	0.00014	0.00020982	0.00150991
ENSG00000156103	6566	8:89337704	-2551	5.96136e-08	-0.550247	0.0001	0.00021	0.00151045
ENSG00000123415	6002	12:54575800	-6979	5.80351e-08	0.852765	0.00013	0.00021086	0.00151581
ENSG00000116212	7095	1:54412295	544	4.65691e-08	1.36084	0.00014	0.00021187	0.00152228
ENSG00000121940	5787	1:109480666	-25446	5.81044e-08	-0.592364	0.00022	0.00021336	0.00153219
ENSG00000197410	7261	4:155410048	-2883	4.92455e-08	-0.604633	0.00012	0.0002144	0.00153885
ENSG00000165629	8398	10:7869814	39721	3.93323e-08	0.632627	0.00012	0.00021554	0.00154626
ENSG00000118200	6841	1:200593138	-115549	4.8909e-08	0.589491	0.00015	0.00021596	0.00154847
ENSG00000171502	6183	1:86466085	-156542	6.17016e-08	-0.642524	0.00012	0.00021668	0.00155284
ENSG00000171867	8467	20:3712338	-954545	3.76165e-08	-0.710017	0.00019	0.00021716	0.00155539
ENSG00000119632	7800	14:94595989	-602	4.42615e-08	0.797096	0.00016	0.00021726	0.00155539
ENSG00000159445	5951	1:151878223	-4062	5.8972e-08	-0.628805	0.00016	0.00021899	0.00156692
ENSG00000160961	7846	19:14800346	-268	4.33855e-08	-0.675209	0.0001	0.00022006	0.00157379
ENSG00000134686	5299	1:33828360	-68294	6.68883e-08	-0.792264	0.00016	0.00022178	0.0015853
ENSG00000174684	4260	11:66091424	-23740	7.13037e-08	-0.663807	0.00014	0.0002229	0.00159243
ENSG00000164237	7358	5:10308802	663	4.74554e-08	-1.15548	0.00012	0.00022356	0.00159631
ENSG00000110092	7051	11:69029009	-426847	4.50395e-08	-0.736507	9e-05	0.00022416	0.00159978
ENSG00000171757	6045	3:169542796	12021	5.71366e-08	0.670907	0.00011	0.00022439	0.00160061
ENSG00000150768	5555	11:111817914	-77625	7.25965e-08	0.608796	0.00015	0.00022657	0.00161534
ENSG00000133997	5972	14:71050450	-16935	6.05402e-08	-0.706108	0.00014	0.00022877	0.0016298
ENSG00000150593	6806	10:112603026	-28540	5.38537e-08	-0.803259	0.00013	0.00022884	0.0016298
ENSG00000248971	6654	4:103594938	-56391	6.01126e-08	-0.653667	0.00011	0.00022929	0.00163218
ENSG00000196539	6648	1:248620947	-15681	5.52895e-08	1.4088	0.00011	0.00022981	0.00163502
ENSG00000110090	6269	11:68618279	6400	5.2857e-08	-0.773761	0.00017	0.00023079	0.0016412
ENSG00000130175	6434	19:11559158	13048	5.86606e-08	-0.763979	0.0001	0.00023242	0.00165192
ENSG00000170054	8037	14:94942663	-3364	4.29035e-08	0.685519	0.00016	0.00023322	0.00165678
ENSG00000134697	5524	1:38058693	-2844	6.23903e-08	-0.644951	0.0001	0.00023363	0.00165879
ENSG00000113504	8596	5:1104938	-7213	3.85507e-08	0.686284	0.00013	0.0002344	0.00166345
ENSG00000179981	6978	18:72966731	44020	5.04071e-08	0.623654	0.00017	0.00023489	0.00166607
ENSG00000170689	5587	17:46704045	205	6.44763e-08	-0.742753	0.00014	0.00023692	0.00167959
ENSG00000113761	4628	5:176500933	51235	7.38908e-08	1.25666	0.00017	0.00023888	0.00169261
ENSG00000197302	2811	16:31746382	21831	1.23345e-07	0.641642	0.00019	0.00024113	0.00170766
ENSG00000126264	6429	19:36396288	2905	6.03266e-08	0.756245	0.00017	0.00024559	0.00173836
ENSG00000261613	7085	16:2556500	-49562	5.49646e-08	-0.816279	0.00018	0.00024609	0.00174103
ENSG00000119669	7724	14:77426077	-68958	4.65908e-08	-0.765618	0.00017	0.00024759	0.00175076
ENSG00000100568	5172	14:68121522	-20027	8.79572e-08	-0.726614	0.00019	0.00025256	0.001785
ENSG00000174607	8061	4:115494754	-24858	6.40581e-08	0.653809	0.00014	0.00025336	0.00178973
ENSG00000141965	7521	19:4796448	4719	4.34459e-08	0.636796	0.00018	0.00025392	0.00179276
ENSG00000168116	5221	6:57030894	119546	9.63415e-08	0.567095	0.00017	0.00025423	0.00179402
ENSG00000198721	9330	6:4135837	5	4.27365e-08	-1.60077	7e-05	0.00025766	0.00181729
ENSG00000131013	7913	6:149803182	-63993	5.17412e-08	0.641039	0.00016	0.00025827	0.00182066
ENSG00000182796	6190	12:56169339	-54191	8.04317e-08	-0.741555	0.00016	0.00025857	0.00182185
ENSG00000144711	7126	3:13140052	25434	5.35201e-08	0.581226	0.00021	0.00025943	0.00182701
ENSG00000089220	7254	12:118738700	165036	5.16756e-08	-0.722336	0.00016	0.00025998	0.00182995
ENSG00000102967	4657	16:72043039	551	8.45088e-08	-0.567901	0.00014	0.00026147	0.0018395
ENSG00000092529	5183	15:42288381	-351921	8.0433e-08	0.633628	0.00016	0.00026172	0.0018403
ENSG00000029153	6504	12:27531643	45855	6.67651e-08	1.25631	0.00013	0.00026404	0.00185565
ENSG00000067334	6284	1:94322796	-22679	8.17499e-08	0.617917	0.00011	0.00026481	0.00186016
ENSG00000069493	8990	12:9804980	-12586	5.13072e-08	-0.597695	0.00018	0.00026781	0.00188027
ENSG00000164209	6927	5:109937345	-136493	6.18808e-08	-1.01253	7e-05	0.00027025	0.00189644
ENSG00000247572	5738	5:80562442	-34938	7.17041e-08	-0.609507	0.00016	0.00027194	0.00190731
ENSG00000230628	7224	1:234827952	-3949	6.49034e-08	0.621448	0.00012	0.00027287	0.00191289
ENSG00000164742	6329	7:45594260	-19480	8.44841e-08	-0.663259	0.00014	0.00027397	0.00191905
ENSG00000112290	6298	6:110520157	18949	8.09905e-08	0.591536	0.00018	0.00027403	0.00191905
ENSG00000105369	5566	19:41989582	-391609	8.80414e-08	-0.978922	0.00012	0.00027499	0.00192437
ENSG00000160959	4121	8:145728735	-14642	8.03375e-08	0.852014	9e-05	0.00027507	0.00192437
ENSG00000153774	8024	16:75382194	-85190	5.31051e-08	0.620093	9e-05	0.00027555	0.00192679
ENSG00000198885	2440	2:96816747	-174323	1.76387e-07	1.00564	9e-05	0.00027634	0.0019313
ENSG00000122390	6893	16:3519299	25687	5.54175e-08	0.678303	0.00017	0.00027993	0.00195538
ENSG00000088035	7085	1:63856892	23630	7.19875e-08	0.805094	0.00012	0.0002815	0.00196536
ENSG00000120071	3623	17:44255146	-47588	1.27807e-07	-1.10285	8e-05	0.00028362	0.00197921
ENSG00000254469	7312	11:71596985	-42716	7.01618e-08	-1.17983	6e-05	0.00028485	0.00198675
ENSG00000104731	10013	16:87742092	-57507	3.49835e-08	-0.630207	0.00016	0.00028963	0.00201906
ENSG00000172345	6238	15:81590775	-25750	6.22389e-08	-0.698153	0.00021	0.00029102	0.00202778
ENSG00000131944	7001	19:33430816	-32300	5.77149e-08	0.624294	0.00015	0.00029162	0.00203091
ENSG00000013563	3180	X:153652384	11934	1.01102e-07	0.626394	0.00011	0.00029255	0.00203525
ENSG00000154920	5636	17:48489091	38509	6.97261e-08	-0.646466	0.00017	0.00029264	0.00203525
ENSG00000121060	6407	17:54898301	-93099	6.55381e-08	0.645709	0.00025	0.00029271	0.00203525
ENSG00000166170	7516	14:104085288	56119	6.46967e-08	0.891303	0.0002	0.00029283	0.00203525
ENSG00000092758	8378	20:61462502	14905	5.04042e-08	-0.98882	0.00024	0.00029487	0.00204835
ENSG00000102858	8338	16:4675722	9227	4.67837e-08	-0.675041	0.00022	0.00029835	0.00207152
ENSG00000110756	7328	11:18279243	-64503	6.38515e-08	-0.568188	0.00015	0.000299	0.00207499
ENSG00000259865	10341	1:247350247	-1582	4.62554e-08	-0.629243	0.00014	0.00029931	0.00207609
ENSG00000108826	5636	17:48441589	-8987	7.42636e-08	-0.621553	0.0002	0.00029964	0.00207735
ENSG00000173200	6415	3:122292965	-3485	8.8131e-08	-0.616942	0.00028	0.00030221	0.00209407
ENSG00000151131	6951	12:105429772	49683	6.94839e-08	0.638108	0.00014	0.00030439	0.00210813
ENSG00000164022	5452	4:107234345	-2357	1.29854e-07	-0.80096	0.00019	0.00030615	0.00211926
ENSG00000226711	7078	12:8332761	-45	7.45116e-08	-0.644898	0.00017	0.00030902	0.00213804
ENSG00000215424	6159	21:47641196	-7936	7.4078e-08	-1.01983	0.00023	0.00030942	0.00213974
[truncated: 11,819 more rows]
