# Supplementary material for: Genetic variants modulate gene expression statin response in human lymphoblastoid cell lines
Source: BMC Genomics. 2020 Aug 12;21:555. doi: 10.1186/s12864-020-06966-4 (PMC7430882; doi:10.1186/s12864-020-06966-4)
Supplement: Supplementary file 3 — Additional file 3: Table S3. Lead LCL endogenous eQTLs per gene from meta-analysis with p < 0.00001. [file 12864_2020_6966_MOESM3_ESM.xlsx]

## Sheet: Table S3
Table S3. Lead LCL endogenous eQTLs per gene from meta-analysis with p<0.00001.
EnsemblGeneID	hg19chr	hg19bp	Weight	Beta	P	Dir	HetISq	HetChiSq	HetDf	HetPVal
ENSG00000164308	5	96252432	412	24.826	4.66e-136	++	0	0.016	1	0.9005
ENSG00000198468	1	213030534	412	24.004	2.53e-127	++	63.3	2.722	1	0.099
ENSG00000166750	17	33571546	412	23.661	9.15e-124	++	0	0.911	1	0.34
ENSG00000203875	6	86387888	412	23.485	5.75e-122	++	44	1.786	1	0.1814
ENSG00000196735	6	32636434	412	-23.317	3.01e-120	--	0	0.535	1	0.4643
ENSG00000258289	14	65395064	412	22.568	8.98e-113	++	64.4	2.81	1	0.09368
ENSG00000151725	4	185652147	412	22.433	1.89e-111	++	0	0.033	1	0.8556
ENSG00000187624	17	260142	412	22.276	6.37e-110	++	75.2	4.033	1	0.04461
ENSG00000250155	5	36702864	412	22.253	1.04e-109	++	64.7	2.83	1	0.09254
ENSG00000149084	11	43878485	412	-21.893	3.04e-106	--	10	1.111	1	0.2918
ENSG00000112139	6	37663624	412	-21.76	5.55e-105	--	37.4	1.597	1	0.2063
ENSG00000006282	17	48624523	412	-21.57	3.45e-103	--	56.7	2.312	1	0.1284
ENSG00000142794	1	21766663	412	-21.303	1.06e-100	--	83.1	5.925	1	0.01493
ENSG00000230658	7	23131564	412	21.241	3.96e-100	++	0	0.919	1	0.3376
ENSG00000184988	17	41346798	412	21.197	1.02e-99	++	33.3	1.5	1	0.2207
ENSG00000124587	6	42942779	412	21.176	1.59e-99	++	89.8	9.769	1	0.001775
ENSG00000145214	4	960713	412	21.062	1.78e-98	++	59.1	2.447	1	0.1178
ENSG00000254184	7	72236982	412	20.98	1.01e-97	++	0	0.412	1	0.5208
ENSG00000179344	6	32636434	412	-20.907	4.59e-97	--	0	0.003	1	0.9551
ENSG00000166839	15	65187220	412	-20.887	6.99e-97	--	82	5.556	1	0.01842
ENSG00000251022	4	83848965	412	-20.884	7.55e-97	--	0	0.076	1	0.7826
ENSG00000166435	11	74604594	412	20.845	1.7e-96	++	86.6	7.476	1	0.006251
ENSG00000240344	2	201742345	412	-20.82	2.88e-96	--	49.5	1.982	1	0.1592
ENSG00000196655	11	118893878	412	20.817	3.02e-96	++	58.5	2.412	1	0.1204
ENSG00000138185	10	97560382	412	20.683	4.92e-95	++	0	0.041	1	0.839
ENSG00000142632	1	16533022	412	-20.505	1.96e-93	--	0	0.019	1	0.8902
ENSG00000205038	8	110530966	412	20.424	1.03e-92	++	0	0.436	1	0.5091
ENSG00000129055	3	134205227	412	20.386	2.25e-92	++	0	0.042	1	0.838
ENSG00000197345	11	68653232	412	-20.265	2.63e-91	--	0	0.007	1	0.9316
ENSG00000162620	1	74665742	412	-20.15	2.68e-90	--	87.5	7.989	1	0.004706
ENSG00000187741	16	89833097	412	-20.006	4.92e-89	--	71.1	3.455	1	0.06306
ENSG00000263335	16	15820863	412	19.988	7.07e-89	++	77.7	4.478	1	0.03434
ENSG00000146707	7	76143625	412	19.984	7.524e-89	++	71.2	3.471	1	0.06243
ENSG00000229043	7	1200641	412	-19.983	7.74e-89	--	0	0.143	1	0.7049
ENSG00000127337	12	69762713	412	19.847	1.163e-87	++	51	2.043	1	0.153
ENSG00000228506	6	99878619	412	19.772	5.165e-87	++	21.5	1.275	1	0.2589
ENSG00000172728	8	33330688	412	-19.763	6.244e-87	--	0	0.127	1	0.7217
ENSG00000172057	17	38029120	412	-19.732	1.156e-86	--	19.4	1.241	1	0.2653
ENSG00000168038	3	41990122	412	-19.659	4.883e-86	--	45.1	1.821	1	0.1772
ENSG00000196152	9	130202089	412	-19.622	1.004e-85	--	8.5	1.092	1	0.2959
ENSG00000166847	16	23692405	412	19.566	2.993e-85	++	0	0.087	1	0.768
ENSG00000177683	7	108202894	412	19.468	2.052e-84	++	0	0.406	1	0.5239
ENSG00000168653	1	39501249	412	-19.352	1.971e-83	--	69.7	3.304	1	0.06912
ENSG00000188690	10	127509294	412	-19.282	7.555e-83	--	60.1	2.506	1	0.1134
ENSG00000196126	6	32576731	412	-19.275	8.706e-83	--	0	0.177	1	0.6739
ENSG00000145725	5	102450417	412	19.232	1.992e-82	++	0	0.294	1	0.5875
ENSG00000188002	5	1594056	412	-19.206	3.275e-82	--	0	0.046	1	0.8299
ENSG00000236624	1	45981258	412	-19.199	3.748e-82	--	60.4	2.527	1	0.1119
ENSG00000156398	10	104487382	412	-19.193	4.211e-82	--	0	0.279	1	0.5976
ENSG00000254614	11	64947240	412	-19.153	9.096e-82	--	78.5	4.641	1	0.03122
ENSG00000205464	5	81574182	412	19.133	1.348e-81	++	86	7.162	1	0.007447
ENSG00000246174	11	77850824	412	-19.123	1.624e-81	--	89.7	9.684	1	0.001859
ENSG00000065268	19	990819	412	-18.911	9.246e-80	--	0	0.11	1	0.7406
ENSG00000169193	7	23634985	412	18.89	1.391e-79	++	91	11.16	1	0.000836
ENSG00000146085	6	49431720	412	18.731	2.793e-78	++	69.8	3.316	1	0.06862
ENSG00000108278	17	34842521	412	18.705	4.468e-78	++	81.5	5.413	1	0.01998
ENSG00000181240	19	6436304	412	-18.684	6.742e-78	--	6.3	1.067	1	0.3015
ENSG00000146281	6	89841716	412	18.647	1.346e-77	++	0	0.803	1	0.3702
ENSG00000125734	19	6737239	412	-18.597	3.425e-77	--	0	0.009	1	0.9245
ENSG00000214087	17	79649515	412	-18.561	6.621e-77	--	0	0.004	1	0.9479
ENSG00000177697	11	833728	412	18.525	1.302e-76	++	0	0.44	1	0.5072
ENSG00000196756	20	37059749	412	-18.499	2.1e-76	--	92.1	12.707	1	0.0003644
ENSG00000137877	15	42191519	412	-18.495	2.263e-76	--	19.1	1.236	1	0.2662
ENSG00000128891	15	40849680	412	-18.479	3.053e-76	--	88.2	8.476	1	0.003598
ENSG00000156261	21	30445948	412	18.443	5.889e-76	++	87.5	8.01	1	0.004653
ENSG00000229391	6	32450089	412	18.442	6.047e-76	++	72.9	3.688	1	0.05479
ENSG00000225138	5	469379	412	18.352	3.161e-75	++	42.8	1.749	1	0.186
ENSG00000226752	9	123572038	412	-18.277	1.268e-74	--	0	0.455	1	0.5
ENSG00000174652	19	9531693	412	18.197	5.415e-74	++	93.4	15.066	1	0.0001038
ENSG00000007341	1	113083439	412	18.177	7.798e-74	++	78.4	4.634	1	0.03134
ENSG00000132305	2	86405407	412	-18.154	1.199e-73	--	81.1	5.298	1	0.02135
ENSG00000221923	19	52887437	412	18.116	2.404e-73	++	0	0.258	1	0.6114
ENSG00000141698	17	39993222	412	-18.055	7.195e-73	--	1	1.01	1	0.3149
ENSG00000085721	16	15168760	412	-18.041	9.342e-73	--	72.2	3.593	1	0.05803
ENSG00000188372	7	76143625	412	18.01	1.615e-72	++	45.9	1.847	1	0.1741
ENSG00000068097	17	58156330	412	17.996	2.086e-72	++	84.6	6.513	1	0.01071
ENSG00000162885	1	235667217	412	17.995	2.141e-72	++	0	0.215	1	0.6432
ENSG00000175611	9	98650046	412	17.923	7.776e-72	++	81.4	5.366	1	0.02053
ENSG00000139044	12	662838	412	17.916	8.793e-72	++	0	0.196	1	0.6577
ENSG00000185163	12	132625643	412	17.915	8.967e-72	++	0	0.906	1	0.3411
ENSG00000182534	17	74706341	412	-17.861	2.38e-71	--	89.1	9.201	1	0.002418
ENSG00000165948	14	94567032	412	17.859	2.463e-71	++	74.3	3.885	1	0.04871
ENSG00000104427	8	79577726	412	17.851	2.854e-71	++	0	0.716	1	0.3975
ENSG00000108592	17	61876010	412	17.845	3.147e-71	++	89.1	9.216	1	0.002399
ENSG00000205057	12	92826460	412	17.832	3.968e-71	++	89.1	9.143	1	0.002497
ENSG00000106733	9	77707695	412	-17.827	4.372e-71	--	84.5	6.45	1	0.0111
ENSG00000164307	5	96121994	412	-17.817	5.236e-71	--	0	0.792	1	0.3736
ENSG00000164346	5	74070053	412	17.815	5.412e-71	++	89.2	9.239	1	0.002369
ENSG00000237541	6	32610059	412	17.806	6.398e-71	++	44.5	1.801	1	0.1796
ENSG00000164978	9	34340521	412	17.775	1.112e-70	++	0	0.041	1	0.839
ENSG00000100321	22	39747671	412	17.763	1.368e-70	++	0	0.182	1	0.6701
ENSG00000139192	12	6568572	412	17.758	1.486e-70	++	89.4	9.459	1	0.002101
ENSG00000074319	11	18548183	412	17.728	2.545e-70	++	0	0.378	1	0.5389
ENSG00000204536	6	31154358	412	-17.706	3.792e-70	--	29.5	1.419	1	0.2336
ENSG00000174137	4	1685979	412	-17.653	9.604e-70	--	0	0.279	1	0.5972
ENSG00000155542	5	56221938	412	17.645	1.11e-69	++	40	1.666	1	0.1968
ENSG00000086232	7	6099699	412	17.63	1.457e-69	++	38.1	1.614	1	0.2039
ENSG00000255733	12	68413678	412	17.583	3.305e-69	++	20.6	1.259	1	0.2618
ENSG00000257176	12	29491528	412	17.567	4.396e-69	++	0	0.572	1	0.4495
ENSG00000146833	7	99488543	412	17.531	8.302e-69	++	84.1	6.287	1	0.01216
ENSG00000030110	6	33541507	412	-17.5	1.435e-68	--	0	0.169	1	0.6814
ENSG00000182013	19	46974652	412	17.478	2.12e-68	++	0	0.276	1	0.5994
ENSG00000237004	7	32780375	412	17.447	3.644e-68	++	0	0.012	1	0.9144
ENSG00000125124	16	56484820	412	-17.438	4.283e-68	--	89.6	9.573	1	0.001975
ENSG00000071894	8	145623098	412	-17.428	5.092e-68	--	82.6	5.754	1	0.01645
ENSG00000228789	6	31021325	412	-17.422	5.658e-68	--	0	0.18	1	0.6717
ENSG00000108771	17	40264125	412	-17.405	7.522e-68	--	0	0.194	1	0.6598
ENSG00000163864	3	139392922	412	-17.377	1.237e-67	--	80.6	5.156	1	0.02317
ENSG00000010626	12	7014076	412	17.371	1.378e-67	++	53.8	2.163	1	0.1414
ENSG00000031691	6	49460152	412	17.307	4.14e-67	++	36.5	1.576	1	0.2093
ENSG00000113812	3	53905308	412	-17.246	1.191e-66	--	0	0.772	1	0.3796
ENSG00000242550	18	61574600	412	17.235	1.456e-66	++	0	0	1	0.9844
ENSG00000232629	6	32635809	412	17.228	1.643e-66	++	0	0.594	1	0.441
ENSG00000152219	11	30354707	412	-17.227	1.654e-66	--	0	0.912	1	0.3395
ENSG00000103540	16	19568029	412	17.206	2.412e-66	++	0	0.452	1	0.5015
ENSG00000122034	13	27998769	412	17.204	2.457e-66	++	0	0.678	1	0.4103
ENSG00000204622	6	29904929	412	17.201	2.606e-66	++	67.7	3.096	1	0.07848
ENSG00000115750	2	9983686	412	17.199	2.692e-66	++	0	0.15	1	0.6985
ENSG00000198502	6	32429582	412	-17.196	2.833e-66	--	0	0.788	1	0.3748
ENSG00000254682	11	71161656	412	17.156	5.633e-66	++	0	0.378	1	0.5388
ENSG00000092020	14	35602273	412	17.156	5.685e-66	++	78.2	4.581	1	0.03234
ENSG00000116791	1	75208034	412	-17.145	6.806e-66	--	0	0.065	1	0.7982
ENSG00000033178	4	68546025	412	-17.125	9.661e-66	--	0	0.918	1	0.3381
ENSG00000183172	22	42494335	412	-17.124	9.752e-66	--	0	0.163	1	0.6864
ENSG00000167720	17	2207326	412	-17.124	9.856e-66	--	94.8	19.243	1	1.151e-05
ENSG00000228782	17	45565093	412	17.112	1.207e-65	++	75.8	4.131	1	0.04209
ENSG00000116985	1	40248288	412	-17.056	3.148e-65	--	69.5	3.274	1	0.07041
ENSG00000180992	6	44081987	412	-17.038	4.299e-65	--	57.8	2.368	1	0.1238
ENSG00000090686	1	22088841	412	17.02	5.82e-65	++	78.8	4.721	1	0.0298
ENSG00000261684	15	42824578	412	17.008	7.187e-65	++	0	0.281	1	0.5962
ENSG00000166140	15	41099163	412	-17.002	7.989e-65	--	0	0.003	1	0.9553
ENSG00000198130	2	191184475	412	16.978	1.205e-64	++	0	0.421	1	0.5163
ENSG00000263142	17	44192946	412	-16.934	2.541e-64	--	96.1	25.783	1	3.82e-07
ENSG00000168268	3	52566914	412	-16.928	2.787e-64	--	0	0.17	1	0.6799
ENSG00000112297	6	106974933	412	16.92	3.199e-64	++	75.6	4.098	1	0.04294
ENSG00000038002	4	178363378	412	16.905	4.125e-64	++	90.4	10.471	1	0.001213
ENSG00000100744	14	96829850	412	16.893	5.07e-64	++	88.2	8.459	1	0.003633
ENSG00000218510	1	22352108	412	16.889	5.377e-64	++	0	0.926	1	0.3358
ENSG00000211697	7	38402008	412	-16.881	6.175e-64	--	0	0.859	1	0.3539
ENSG00000125170	16	57521274	412	-16.869	7.646e-64	--	76	4.163	1	0.04132
ENSG00000118579	4	17630242	412	16.845	1.138e-63	++	0	0.205	1	0.6506
ENSG00000101057	20	42296644	412	-16.843	1.171e-63	--	89.6	9.602	1	0.001943
ENSG00000123219	5	64845427	412	16.809	2.084e-63	++	91.4	11.576	1	0.0006682
ENSG00000162769	1	213047867	412	-16.807	2.155e-63	--	91.6	11.882	1	0.0005669
ENSG00000111254	12	4745313	412	16.807	2.164e-63	++	82.2	5.608	1	0.01788
ENSG00000166436	11	8710511	412	16.768	4.177e-63	++	94.5	18.218	1	1.97e-05
ENSG00000166260	17	53029876	412	-16.767	4.271e-63	--	64.3	2.798	1	0.09437
ENSG00000051620	6	138723962	412	-16.766	4.303e-63	--	94.5	18.166	1	2.025e-05
ENSG00000125877	20	3193978	412	16.76	4.82e-63	++	62.1	2.641	1	0.1041
ENSG00000162441	1	10003320	412	-16.757	5.009e-63	--	84.3	6.368	1	0.01162
ENSG00000204525	6	31232910	412	-16.756	5.147e-63	--	75.4	4.066	1	0.04376
ENSG00000230513	22	21356824	412	-16.73	7.976e-63	--	0	0.351	1	0.5535
ENSG00000247317	8	144094150	412	-16.726	8.47e-63	--	0	0.16	1	0.6892
ENSG00000121895	4	39036374	412	-16.723	8.938e-63	--	10.9	1.122	1	0.2894
ENSG00000119718	14	75497984	412	16.712	1.079e-62	++	87.3	7.869	1	0.005029
ENSG00000182512	14	95993595	412	16.678	1.883e-62	++	0	0.762	1	0.3826
ENSG00000151552	4	17531700	412	-16.668	2.247e-62	--	87.3	7.886	1	0.004983
ENSG00000176422	12	56861458	412	-16.666	2.324e-62	--	0	0.018	1	0.8921
ENSG00000182919	11	93480190	412	-16.663	2.428e-62	--	77.8	4.506	1	0.03378
ENSG00000137806	15	41751678	412	-16.599	7.108e-62	--	95.1	20.202	1	6.967e-06
ENSG00000166401	18	61620766	412	16.588	8.51e-62	++	0	0.002	1	0.9666
ENSG00000120675	13	43604332	412	-16.557	1.417e-61	--	95.7	23.2	1	1.46e-06
ENSG00000127249	3	193302720	412	-16.555	1.482e-61	--	0	0.11	1	0.7402
ENSG00000180185	16	1880213	412	16.492	4.169e-61	++	75.5	4.08	1	0.0434
ENSG00000100439	14	23067931	412	16.466	6.48e-61	++	47.2	1.894	1	0.1688
ENSG00000029639	6	155629985	412	-16.436	1.049e-60	--	53.1	2.134	1	0.1441
ENSG00000231671	1	101837079	412	-16.431	1.155e-60	--	0	0.233	1	0.6295
ENSG00000089916	14	76665532	412	-16.421	1.355e-60	--	0	0.997	1	0.318
ENSG00000231389	6	33030484	412	-16.4	1.901e-60	--	72.5	3.633	1	0.05664
ENSG00000155957	12	66533329	412	-16.355	3.976e-60	--	95.2	20.934	1	4.754e-06
ENSG00000197563	18	59789644	412	-16.331	5.933e-60	--	0	0.041	1	0.84
ENSG00000056050	4	170678993	412	-16.299	9.996e-60	--	0	0.105	1	0.7464
ENSG00000204147	10	52506859	412	-16.292	1.121e-59	--	0	0.223	1	0.6371
ENSG00000172113	3	48369464	412	-16.247	2.358e-59	--	93.7	15.967	1	6.446e-05
ENSG00000132185	1	161676970	412	16.206	4.545e-59	++	0	0.03	1	0.8624
ENSG00000011376	3	45555700	412	-16.159	9.739e-59	--	0	0.442	1	0.5061
ENSG00000260065	22	26921725	412	16.139	1.361e-58	++	0	0.003	1	0.958
ENSG00000055950	10	102742763	412	16.131	1.553e-58	++	57.3	2.344	1	0.1258
ENSG00000132600	16	68343224	412	-16.096	2.734e-58	--	0	0.404	1	0.5251
ENSG00000125247	13	101327245	412	16.075	3.79e-58	++	0	0.226	1	0.6342
ENSG00000203666	1	245133662	412	-16.068	4.28e-58	--	90.4	10.366	1	0.001284
ENSG00000147813	8	144663075	412	-16.045	6.173e-58	--	0	0.436	1	0.509
ENSG00000238083	17	44095467	412	16.022	9.022e-58	++	93	14.273	1	0.0001581
ENSG00000144559	3	11887351	412	-16.016	9.912e-58	--	76	4.165	1	0.04128
ENSG00000248275	5	180691200	412	-16.002	1.236e-57	--	30	1.428	1	0.2321
ENSG00000116874	1	119573860	412	-15.919	4.664e-57	--	0	0.004	1	0.9508
ENSG00000188707	7	150026753	412	-15.896	6.704e-57	--	0	0.345	1	0.557
ENSG00000243317	7	135357476	412	-15.892	7.156e-57	--	10.8	1.121	1	0.2896
ENSG00000257497	12	75876181	412	-15.887	7.755e-57	--	65.2	2.872	1	0.09011
ENSG00000110074	11	126167696	412	15.883	8.29e-57	++	94.2	17.323	1	3.154e-05
ENSG00000035141	2	70511784	412	15.868	1.06e-56	++	86.2	7.27	1	0.007012
ENSG00000226278	7	55826775	412	15.857	1.251e-56	++	92.5	13.406	1	0.0002509
ENSG00000149591	11	117072963	412	-15.848	1.448e-56	--	0	0.905	1	0.3415
ENSG00000176974	17	18268768	412	15.842	1.604e-56	++	51.1	2.044	1	0.1528
ENSG00000086062	9	33119241	412	-15.839	1.677e-56	--	65.3	2.885	1	0.0894
ENSG00000125445	17	73257986	412	15.817	2.375e-56	++	80.8	5.204	1	0.02254
ENSG00000176681	17	43759431	412	15.805	2.86e-56	++	91.4	11.684	1	0.0006305
ENSG00000117174	1	86173298	412	15.789	3.719e-56	++	0	0.125	1	0.7233
ENSG00000135541	6	135818897	412	-15.761	5.81e-56	--	61.9	2.628	1	0.105
ENSG00000159063	11	77865936	412	15.713	1.224e-55	++	84.7	6.529	1	0.01061
ENSG00000125821	20	18593554	412	-15.707	1.361e-55	--	0	0.534	1	0.465
ENSG00000141994	19	5788874	412	-15.695	1.63e-55	--	70.3	3.363	1	0.06666
ENSG00000117226	1	89474818	412	-15.691	1.74e-55	--	95	19.944	1	7.973e-06
ENSG00000107796	10	90754607	412	-15.682	2e-55	--	55.5	2.245	1	0.1341
ENSG00000107719	10	72237693	412	-15.671	2.386e-55	--	31.3	1.456	1	0.2275
ENSG00000136111	13	75869652	412	15.656	3.024e-55	++	0	0.261	1	0.6093
ENSG00000180611	3	192616700	412	-15.647	3.505e-55	--	67.7	3.095	1	0.07852
ENSG00000146535	7	2864586	412	15.646	3.515e-55	++	90.8	10.828	1	0.0009997
ENSG00000230795	6	29817617	412	-15.62	5.333e-55	--	0	0.37	1	0.543
ENSG00000121350	12	21598884	412	-15.608	6.411e-55	--	0	0.498	1	0.4804
ENSG00000013288	4	6610622	412	-15.593	8.172e-55	--	0	0.015	1	0.9022
ENSG00000138095	2	44123073	412	15.586	9.08e-55	++	0	0.082	1	0.7741
ENSG00000198216	1	181397110	412	15.538	1.911e-54	++	84	6.265	1	0.01231
ENSG00000037757	19	13871858	412	-15.528	2.255e-54	--	82.5	5.706	1	0.01691
ENSG00000076944	19	7702575	412	-15.518	2.61e-54	--	0	0.172	1	0.6782
ENSG00000247828	5	87612642	412	15.5	3.493e-54	++	65.9	2.932	1	0.08683
ENSG00000158623	7	130273974	412	-15.498	3.551e-54	--	0	0.066	1	0.798
ENSG00000018699	2	32903548	412	-15.491	3.991e-54	--	19.5	1.242	1	0.2651
ENSG00000241945	21	45538647	412	-15.487	4.245e-54	--	0	0.006	1	0.9383
ENSG00000132481	17	73873656	412	15.485	4.39e-54	++	75.2	4.03	1	0.04471
ENSG00000141560	17	80679455	412	-15.485	4.39e-54	--	0	0	1	0.9936
ENSG00000155008	X	84354583	408	15.478	4.903e-54	++	58.3	2.395	1	0.1217
ENSG00000079785	2	15762991	412	-15.463	6.144e-54	--	81.9	5.51	1	0.01891
ENSG00000176148	11	33053107	412	15.452	7.265e-54	++	0	0.788	1	0.3747
ENSG00000242349	1	11905633	412	-15.332	4.666e-53	--	61.2	2.575	1	0.1085
ENSG00000171574	19	58922220	412	-15.32	5.589e-53	--	0	0.922	1	0.3371
ENSG00000153898	1	85435752	412	15.305	7.122e-53	++	0	0.838	1	0.3599
ENSG00000152348	5	81326622	412	15.292	8.629e-53	++	89.3	9.333	1	0.002251
ENSG00000066379	6	29980190	412	15.287	9.361e-53	++	86.5	7.386	1	0.006573
ENSG00000168461	18	9710887	412	15.279	1.058e-52	++	62.2	2.648	1	0.1037
ENSG00000099974	22	24266954	412	-15.278	1.065e-52	--	0	0.763	1	0.3823
ENSG00000146574	7	6877183	412	-15.277	1.086e-52	--	57.2	2.336	1	0.1264
ENSG00000106789	9	100954429	412	15.248	1.706e-52	++	0	0.002	1	0.9631
ENSG00000185808	21	38444995	412	-15.241	1.878e-52	--	75.8	4.128	1	0.04218
ENSG00000170089	5	177266026	412	15.233	2.121e-52	++	98.1	52.728	1	3.832e-13
ENSG00000133731	8	82583771	412	-15.232	2.154e-52	--	0	0.967	1	0.3254
ENSG00000198677	5	94802720	412	15.225	2.399e-52	++	0	0.91	1	0.34
ENSG00000214078	20	34218673	412	-15.223	2.495e-52	--	0	0.807	1	0.3691
ENSG00000104442	8	66525865	412	-15.208	3.126e-52	--	0	0.582	1	0.4454
ENSG00000215190	6	58290665	412	-15.173	5.345e-52	--	0	0.045	1	0.8311
ENSG00000117481	1	46806550	412	-15.172	5.433e-52	--	84.7	6.518	1	0.01068
ENSG00000203791	10	126453481	412	-15.172	5.455e-52	--	71.3	3.488	1	0.06181
ENSG00000137054	9	37495634	412	-15.164	6.168e-52	--	78.7	4.697	1	0.03022
ENSG00000151690	2	191357694	412	-15.158	6.703e-52	--	69.8	3.311	1	0.06882
ENSG00000127507	19	14887259	412	-15.144	8.358e-52	--	0	0.004	1	0.9493
ENSG00000175643	16	11442279	412	15.124	1.116e-51	++	0	0.244	1	0.6215
ENSG00000100908	14	24610733	412	-15.111	1.38e-51	--	47.4	1.9	1	0.1681
ENSG00000123297	12	58170335	412	-15.093	1.787e-51	--	78.4	4.64	1	0.03123
ENSG00000159267	21	38348663	412	-15.086	2.014e-51	--	41.9	1.72	1	0.1897
ENSG00000115350	2	75185856	412	15.076	2.345e-51	++	69.9	3.325	1	0.06823
ENSG00000086504	16	420723	412	-15.052	3.37e-51	--	70.8	3.43	1	0.06403
ENSG00000172500	11	65645354	412	-15.05	3.469e-51	--	0	0.395	1	0.5298
ENSG00000068784	2	45769170	412	15.029	4.767e-51	++	0	0.01	1	0.9208
ENSG00000138744	4	76878956	412	15.013	6.025e-51	++	0	0.086	1	0.7696
ENSG00000254635	10	28812066	412	-15.003	7.062e-51	--	79.3	4.826	1	0.02803
ENSG00000081791	5	141309824	412	-15.001	7.186e-51	--	82.4	5.696	1	0.01701
ENSG00000138346	10	70240378	412	-14.982	9.641e-51	--	75.3	4.05	1	0.04418
ENSG00000004534	3	50064424	412	14.966	1.232e-50	++	53.3	2.14	1	0.1435
ENSG00000162994	2	55459373	412	14.96	1.34e-50	++	85.8	7.059	1	0.007887
ENSG00000171103	2	29087814	412	14.958	1.375e-50	++	78.7	4.692	1	0.03031
ENSG00000125885	20	5935449	412	-14.924	2.314e-50	--	45.5	1.834	1	0.1756
ENSG00000146066	5	175815874	412	-14.884	4.192e-50	--	40.3	1.676	1	0.1954
ENSG00000168434	16	23412104	412	14.863	5.718e-50	++	0	0.032	1	0.859
ENSG00000211699	7	38406877	412	-14.846	7.378e-50	--	87.7	8.131	1	0.004352
ENSG00000154319	8	11338370	412	14.844	7.614e-50	++	18.2	1.222	1	0.269
ENSG00000121716	7	99947657	412	14.833	9.019e-50	++	94.5	18.29	1	1.897e-05
ENSG00000198498	4	164432362	412	14.825	1.016e-49	++	72.1	3.582	1	0.05841
ENSG00000213462	7	64478057	412	14.815	1.178e-49	++	87.7	8.124	1	0.004368
ENSG00000111877	6	119254156	412	14.795	1.588e-49	++	0	0.033	1	0.8563
ENSG00000186468	5	81569293	412	-14.777	2.061e-49	--	91.2	11.423	1	0.0007254
ENSG00000151917	6	56820163	412	14.774	2.16e-49	++	0	0.789	1	0.3744
ENSG00000076067	12	56915547	412	-14.768	2.34e-49	--	84.6	6.506	1	0.01075
ENSG00000180817	10	71975965	412	-14.761	2.614e-49	--	88.7	8.874	1	0.002893
ENSG00000152359	5	74980830	412	14.755	2.844e-49	++	71.8	3.543	1	0.05979
ENSG00000100376	22	45736153	412	-14.732	3.996e-49	--	68.5	3.179	1	0.0746
ENSG00000139197	12	7335217	412	14.711	5.517e-49	++	85.8	7.034	1	0.007996
ENSG00000123427	12	58171726	412	14.667	1.046e-48	++	90.9	11.016	1	0.0009033
ENSG00000176209	8	42389743	412	-14.66	1.156e-48	--	69.6	3.294	1	0.06952
ENSG00000168646	17	63556290	412	14.651	1.33e-48	++	0	0.596	1	0.44
ENSG00000160949	8	145662766	412	14.637	1.636e-48	++	45.1	1.82	1	0.1773
ENSG00000134202	1	110282972	412	14.624	1.963e-48	++	86	7.129	1	0.007584
ENSG00000126016	X	112100790	408	14.558	5.223e-48	++	77.6	4.462	1	0.03467
ENSG00000181798	2	232349984	412	-14.555	5.424e-48	--	0	0.47	1	0.4931
ENSG00000204954	12	104346079	412	-14.513	1.008e-47	--	27.8	1.385	1	0.2393
ENSG00000204110	6	37485728	412	-14.512	1.015e-47	--	79.3	4.828	1	0.028
ENSG00000248049	4	68582839	412	-14.502	1.174e-47	--	0	0.68	1	0.4095
ENSG00000234171	2	3608756	412	-14.494	1.322e-47	--	80.7	5.174	1	0.02293
ENSG00000161618	19	49956274	412	-14.491	1.387e-47	--	0	0.255	1	0.6137
ENSG00000118197	1	200649366	412	-14.487	1.454e-47	--	0	0.517	1	0.4721
ENSG00000115816	2	37458711	412	-14.484	1.519e-47	--	4.1	1.043	1	0.3071
ENSG00000175581	11	73506850	412	14.48	1.623e-47	++	86.1	7.182	1	0.007365
ENSG00000165275	9	37753762	412	-14.465	2.024e-47	--	0	0.556	1	0.4559
ENSG00000138381	2	190619486	412	-14.465	2.03e-47	--	58.5	2.412	1	0.1204
ENSG00000172270	19	572878	412	14.45	2.514e-47	++	90.3	10.35	1	0.001295
ENSG00000100266	22	43387711	412	14.387	6.207e-47	++	83.9	6.197	1	0.0128
ENSG00000178381	7	1203957	412	-14.338	1.266e-46	--	0	0.876	1	0.3493
ENSG00000083828	19	58301410	412	-14.328	1.47e-46	--	0	0.048	1	0.8261
ENSG00000089693	12	6866113	412	-14.316	1.747e-46	--	0	0.033	1	0.8557
ENSG00000206573	3	9429959	412	14.302	2.134e-46	++	0	0	1	0.9995
ENSG00000168765	1	110198727	412	-14.299	2.222e-46	--	0	0.591	1	0.442
ENSG00000135318	6	86155791	412	-14.296	2.315e-46	--	72.2	3.603	1	0.05768
ENSG00000110665	11	2323220	412	-14.293	2.41e-46	--	0	0.151	1	0.6971
ENSG00000083807	19	59000273	412	14.292	2.471e-46	++	0	0.094	1	0.7595
ENSG00000163875	1	37978773	412	14.291	2.49e-46	++	0	0.967	1	0.3254
ENSG00000185973	X	154777564	408	-14.28	2.9e-46	--	0	0.329	1	0.5663
ENSG00000151150	10	62351745	412	-14.277	3.05e-46	--	0	0.888	1	0.3461
ENSG00000122863	10	73745476	412	-14.273	3.241e-46	--	88.7	8.853	1	0.002927
ENSG00000153406	16	4528636	412	-14.269	3.417e-46	--	80	5.001	1	0.02533
ENSG00000103550	16	19722366	412	14.251	4.4e-46	++	20	1.251	1	0.2634
ENSG00000139921	14	51709017	412	14.244	4.857e-46	++	0	0.335	1	0.563
ENSG00000111906	6	125622832	412	-14.236	5.452e-46	--	0	0.221	1	0.6384
ENSG00000154803	17	17133121	412	14.227	6.26e-46	++	0	0.145	1	0.7036
ENSG00000093010	22	19929551	412	14.22	6.878e-46	++	5.9	1.062	1	0.3027
ENSG00000145348	4	107097385	412	14.216	7.256e-46	++	92	12.505	1	0.0004059
ENSG00000206503	6	29939112	412	-14.191	1.047e-45	--	0	0.148	1	0.7007
ENSG00000064886	1	111769391	412	-14.172	1.365e-45	--	86	7.137	1	0.007551
ENSG00000142684	1	26497340	412	-14.168	1.456e-45	--	79	4.754	1	0.02923
ENSG00000109133	4	41956313	412	14.167	1.468e-45	++	55.3	2.236	1	0.1348
ENSG00000129925	16	420907	412	-14.167	1.47e-45	--	10	1.111	1	0.2919
ENSG00000182612	17	79613437	412	14.164	1.538e-45	++	45.3	1.829	1	0.1763
ENSG00000234745	6	31328542	412	-14.163	1.557e-45	--	0	0.009	1	0.9248
ENSG00000196268	19	21613682	412	-14.137	2.261e-45	--	0	0.12	1	0.7288
ENSG00000171320	8	27671737	412	14.133	2.373e-45	++	0	0.004	1	0.9527
ENSG00000134686	1	33828259	412	-14.125	2.664e-45	--	94.1	16.81	1	4.131e-05
ENSG00000249572	5	33454328	412	-14.123	2.739e-45	--	0	0.099	1	0.7534
ENSG00000127463	1	19573223	412	-14.114	3.112e-45	--	65.5	2.899	1	0.08863
ENSG00000112992	5	43824677	412	14.097	3.963e-45	++	16.4	1.196	1	0.2742
ENSG00000261455	7	152158479	412	-14.093	4.187e-45	--	0	0.168	1	0.6818
ENSG00000134809	11	57289328	412	-14.093	4.221e-45	--	79.8	4.953	1	0.02605
ENSG00000138107	10	104307955	412	-14.081	4.937e-45	--	0	0.509	1	0.4754
ENSG00000256039	12	10653211	412	-14.077	5.254e-45	--	78.8	4.727	1	0.0297
ENSG00000136982	8	120791426	412	14.076	5.359e-45	++	67	3.028	1	0.08185
ENSG00000164484	6	130581553	412	-14.057	6.989e-45	--	77.3	4.404	1	0.03586
ENSG00000166275	10	104623578	412	-14.053	7.342e-45	--	50.3	2.012	1	0.1561
ENSG00000171298	17	78076592	412	-14.049	7.794e-45	--	85.5	6.894	1	0.008651
ENSG00000183617	19	3762926	412	14.045	8.324e-45	++	0	0.001	1	0.9754
ENSG00000145365	4	113154110	412	-14.011	1.331e-44	--	0	0.06	1	0.8072
ENSG00000164880	7	1540535	412	-14.009	1.365e-44	--	66.8	3.008	1	0.08284
ENSG00000198015	12	93861473	412	14.009	1.374e-44	++	24.1	1.317	1	0.2512
ENSG00000059691	4	152596508	412	13.996	1.659e-44	++	91.5	11.72	1	0.0006183
ENSG00000136449	17	48580257	412	-13.995	1.682e-44	--	21.1	1.267	1	0.2603
ENSG00000118961	2	20888265	412	-13.971	2.337e-44	--	79.5	4.88	1	0.02717
ENSG00000135968	2	109088996	412	-13.958	2.809e-44	--	0	0.33	1	0.5659
ENSG00000092094	14	20923007	412	-13.951	3.117e-44	--	88.2	8.478	1	0.003594
ENSG00000112799	6	6582862	412	13.929	4.222e-44	++	61.6	2.603	1	0.1067
ENSG00000105499	19	48645229	412	13.917	5.014e-44	++	0	0.281	1	0.5958
ENSG00000197362	7	148773226	412	13.917	5.029e-44	++	52	2.083	1	0.1489
ENSG00000196810	4	1243877	412	13.912	5.343e-44	++	0	0.465	1	0.4952
ENSG00000146909	7	156750695	412	-13.909	5.588e-44	--	0	0.001	1	0.9729
ENSG00000171928	17	18715642	412	-13.907	5.72e-44	--	0	0.128	1	0.7205
ENSG00000154719	21	26992924	412	13.88	8.413e-44	++	87.6	8.048	1	0.004556
ENSG00000103811	15	79231518	412	13.876	8.838e-44	++	0	0.172	1	0.678
ENSG00000127399	7	150020526	412	13.87	9.576e-44	++	93.9	16.438	1	5.025e-05
ENSG00000132003	19	13907805	412	13.863	1.065e-43	++	59.4	2.466	1	0.1164
ENSG00000174780	4	57334142	412	-13.86	1.11e-43	--	17.9	1.217	1	0.2699
ENSG00000137310	6	31154358	412	-13.847	1.327e-43	--	77.5	4.435	1	0.03521
ENSG00000182782	12	123189499	412	13.823	1.858e-43	++	35.9	1.559	1	0.2118
ENSG00000119471	9	115141974	412	-13.819	1.959e-43	--	0	0.757	1	0.3842
ENSG00000215845	1	161008535	412	13.816	2.031e-43	++	0	0.634	1	0.4261
ENSG00000083937	3	87304561	412	13.812	2.162e-43	++	92.1	12.693	1	0.000367
ENSG00000180376	3	56677638	412	13.8	2.537e-43	++	0	0.884	1	0.3471
ENSG00000128510	7	129934219	412	13.797	2.647e-43	++	0	0.055	1	0.814
ENSG00000130150	X	14912029	408	-13.79	2.927e-43	--	82.8	5.815	1	0.01589
ENSG00000140905	16	81128014	412	-13.783	3.214e-43	--	4.9	1.051	1	0.3052
ENSG00000145088	3	121484660	412	13.769	3.937e-43	++	93.2	14.685	1	0.0001271
ENSG00000168405	6	25139026	412	13.752	4.927e-43	++	0	0.023	1	0.8796
ENSG00000099940	22	21246557	412	-13.732	6.509e-43	--	0	0.889	1	0.3458
ENSG00000258311	12	56115585	412	-13.731	6.667e-43	--	84.7	6.534	1	0.01058
ENSG00000079691	6	25405595	412	-13.723	7.412e-43	--	0	0.579	1	0.4469
ENSG00000166548	16	66583647	412	13.72	7.679e-43	++	73.9	3.835	1	0.0502
ENSG00000008988	8	56930539	412	13.688	1.192e-42	++	96.7	30.234	1	3.829e-08
ENSG00000128699	2	190664638	412	13.68	1.344e-42	++	42.1	1.726	1	0.1889
ENSG00000180385	3	10033544	412	13.679	1.362e-42	++	84.1	6.305	1	0.01204
ENSG00000130177	13	115008388	412	13.649	2.045e-42	++	0	0.045	1	0.8325
ENSG00000123415	12	54575800	412	-13.642	2.263e-42	--	92.5	13.271	1	0.0002695
ENSG00000085982	2	234414614	412	13.637	2.412e-42	++	0	0.474	1	0.491
ENSG00000173226	3	121488995	412	13.611	3.439e-42	++	75.3	4.052	1	0.04412
ENSG00000163131	1	150728032	412	13.611	3.457e-42	++	73.7	3.809	1	0.05099
ENSG00000103356	16	23553255	412	13.607	3.623e-42	++	0	0.055	1	0.8145
ENSG00000156050	14	74413129	412	13.582	5.115e-42	++	71.6	3.525	1	0.06045
ENSG00000145882	5	148726146	412	13.581	5.21e-42	++	0	0.36	1	0.5485
ENSG00000125637	2	113943470	412	13.558	7.131e-42	++	73.5	3.777	1	0.05195
ENSG00000162174	11	62109473	412	13.551	7.807e-42	++	0	0.169	1	0.6809
ENSG00000065413	2	197855152	412	-13.548	8.175e-42	--	39.2	1.646	1	0.1996
ENSG00000245614	12	31237372	412	13.536	9.534e-42	++	61.7	2.614	1	0.1059
ENSG00000189362	2	191426890	412	13.534	9.792e-42	++	53.8	2.166	1	0.1411
ENSG00000180902	2	242704061	412	-13.522	1.154e-41	--	0	0.966	1	0.3258
ENSG00000119684	14	75519175	412	-13.508	1.403e-41	--	0	0.248	1	0.6182
ENSG00000213689	3	48484890	412	-13.504	1.476e-41	--	76.9	4.335	1	0.03733
ENSG00000255310	8	10969235	412	-13.498	1.611e-41	--	0	0.014	1	0.9065
ENSG00000075234	22	46687220	412	13.494	1.706e-41	++	97.4	37.798	1	7.845e-10
ENSG00000120594	10	20236731	412	-13.477	2.138e-41	--	56.2	2.284	1	0.1307
ENSG00000125775	20	1306531	412	-13.469	2.396e-41	--	0.2	1.002	1	0.3168
ENSG00000145476	4	187112629	412	-13.468	2.408e-41	--	73.7	3.809	1	0.05098
ENSG00000131697	1	6029937	412	13.457	2.796e-41	++	0	0.217	1	0.6413
ENSG00000136270	7	45139163	412	13.456	2.828e-41	++	0	0.005	1	0.9457
ENSG00000172070	20	630885	412	-13.454	2.911e-41	--	91.4	11.644	1	0.0006439
ENSG00000197128	19	57998879	412	13.426	4.282e-41	++	54.4	2.191	1	0.1388
ENSG00000244291	7	156429636	412	-13.421	4.562e-41	--	0	0.007	1	0.9328
ENSG00000137944	1	89440977	412	-13.419	4.709e-41	--	77.4	4.426	1	0.03539
ENSG00000177595	11	802902	412	13.41	5.252e-41	++	38.3	1.62	1	0.203
ENSG00000142856	1	63893394	412	13.399	6.088e-41	++	86.3	7.306	1	0.006872
ENSG00000123179	13	50333882	412	-13.392	6.694e-41	--	0	0.185	1	0.6674
ENSG00000203965	1	63958446	412	-13.386	7.284e-41	--	18.3	1.225	1	0.2685
ENSG00000152291	2	85546052	412	-13.385	7.442e-41	--	81.1	5.301	1	0.02131
ENSG00000184304	14	30312091	412	13.364	9.844e-41	++	96.6	29.218	1	6.469e-08
ENSG00000117533	1	171717417	412	13.363	9.884e-41	++	14.3	1.166	1	0.2802
ENSG00000124641	6	41888827	412	-13.356	1.089e-40	--	0	0.838	1	0.3601
ENSG00000072864	16	15820863	412	-13.351	1.167e-40	--	24.3	1.322	1	0.2503
ENSG00000174989	12	117442304	412	-13.346	1.245e-40	--	92.3	13.038	1	0.0003052
ENSG00000198182	19	38205722	412	13.333	1.481e-40	++	84.8	6.566	1	0.0104
ENSG00000196072	10	102025574	412	-13.333	1.488e-40	--	78.5	4.643	1	0.03118
ENSG00000059122	16	2986323	412	13.318	1.811e-40	++	2	1.021	1	0.3123
ENSG00000132388	17	4279489	412	13.31	2.028e-40	++	0	0.429	1	0.5126
ENSG00000170430	10	131436603	412	-13.305	2.164e-40	--	88.5	8.727	1	0.003136
ENSG00000206341	6	29915061	412	13.296	2.433e-40	++	79.4	4.852	1	0.02761
ENSG00000164904	5	125931022	412	13.285	2.837e-40	++	42.7	1.744	1	0.1866
ENSG00000102309	X	71409222	408	-13.281	2.968e-40	--	69.8	3.313	1	0.06872
ENSG00000160213	21	45201832	412	-13.269	3.496e-40	--	97.3	36.632	1	1.427e-09
ENSG00000148290	9	136291063	412	-13.267	3.617e-40	--	64.1	2.784	1	0.09521
ENSG00000254860	11	8988083	412	13.263	3.789e-40	++	0	0.164	1	0.6858
ENSG00000151640	10	134000130	412	-13.251	4.44e-40	--	85.6	6.957	1	0.008349
ENSG00000139344	12	96344495	412	13.242	5.035e-40	++	65.1	2.862	1	0.09069
ENSG00000099977	22	24314006	412	-13.234	5.553e-40	--	45.3	1.828	1	0.1764
ENSG00000136573	8	11339882	412	-13.225	6.335e-40	--	74.4	3.899	1	0.04831
ENSG00000142686	1	36186112	412	-13.223	6.476e-40	--	32.2	1.475	1	0.2246
ENSG00000188820	6	116781993	412	-13.208	7.922e-40	--	0	0.67	1	0.4129
ENSG00000260708	22	47158444	412	-13.206	8.075e-40	--	94.1	17.093	1	3.56e-05
ENSG00000147419	8	27630152	412	-13.195	9.342e-40	--	0	0.683	1	0.4087
ENSG00000188917	X	100265552	408	13.191	9.829e-40	++	77.1	4.363	1	0.03673
ENSG00000043143	5	133889241	412	-13.17	1.299e-39	--	0	0.068	1	0.794
ENSG00000228451	8	26260910	412	-13.153	1.639e-39	--	0	0.003	1	0.958
ENSG00000165490	11	82612842	412	-13.152	1.655e-39	--	0	0.506	1	0.4771
ENSG00000104055	15	43558376	412	13.149	1.731e-39	++	81.3	5.338	1	0.02086
ENSG00000104361	8	99305539	412	-13.146	1.805e-39	--	89.7	9.678	1	0.001865
ENSG00000181754	1	110052139	412	13.143	1.865e-39	++	75.1	4.015	1	0.04511
ENSG00000092036	14	23416252	412	-13.141	1.928e-39	--	90.8	10.836	1	0.0009955
ENSG00000105771	19	44235535	412	13.137	2.027e-39	++	0	0.275	1	0.5997
ENSG00000165832	10	116733575	412	13.136	2.054e-39	++	0	0.416	1	0.519
ENSG00000226742	18	77723843	412	13.111	2.854e-39	++	0	0.225	1	0.6353
ENSG00000160294	21	47694712	412	13.103	3.177e-39	++	0	0.221	1	0.638
ENSG00000151470	4	130017919	412	-13.096	3.482e-39	--	94.8	19.25	1	1.147e-05
ENSG00000089685	17	76221428	412	-13.065	5.252e-39	--	0	0.711	1	0.3992
ENSG00000103174	16	5075248	412	13.058	5.736e-39	++	48.8	1.952	1	0.1623
ENSG00000164323	4	186124856	412	-13.056	5.873e-39	--	0	0.847	1	0.3574
ENSG00000224905	21	15467162	412	-13.035	7.703e-39	--	0	0.976	1	0.3231
ENSG00000196167	11	111214947	412	13.033	7.9e-39	++	50	1.999	1	0.1574
ENSG00000139428	12	109990369	412	-13.032	8.021e-39	--	0	0.425	1	0.5144
ENSG00000166896	12	58328500	412	-13.026	8.727e-39	--	77	4.339	1	0.03725
ENSG00000130348	6	107077502	412	-13.007	1.109e-38	--	0	0.459	1	0.4981
ENSG00000197535	15	52798681	412	-13	1.224e-38	--	0	0.411	1	0.5214
ENSG00000263072	16	3181963	412	12.984	1.515e-38	++	88.3	8.542	1	0.003471
ENSG00000116127	2	73613341	412	12.982	1.552e-38	++	0	0.495	1	0.4816
ENSG00000124164	20	57012941	412	12.977	1.647e-38	++	61.6	2.605	1	0.1066
ENSG00000021355	6	2936204	412	12.969	1.845e-38	++	0	0.015	1	0.9036
ENSG00000250565	2	46769135	412	-12.941	2.627e-38	--	0	0	1	0.9894
ENSG00000131042	19	55148487	412	12.94	2.676e-38	++	0	0.044	1	0.8332
ENSG00000132196	1	162748025	412	-12.936	2.802e-38	--	64.7	2.835	1	0.09222
ENSG00000111666	12	102086805	412	12.936	2.836e-38	++	0	0.029	1	0.8648
ENSG00000102763	13	42447865	412	-12.929	3.071e-38	--	57.2	2.336	1	0.1264
ENSG00000205045	17	33864830	412	12.927	3.183e-38	++	0	0.782	1	0.3765
ENSG00000160828	7	74283220	412	-12.922	3.372e-38	--	0	0.125	1	0.7241
ENSG00000108352	17	38348616	412	12.914	3.737e-38	++	85	6.686	1	0.00972
ENSG00000132740	11	68678634	412	12.903	4.349e-38	++	72.3	3.611	1	0.0574
ENSG00000137411	6	30882203	412	12.9	4.522e-38	++	0	0.858	1	0.3543
ENSG00000138035	2	55898203	412	-12.899	4.534e-38	--	0	0.042	1	0.8373
ENSG00000117133	1	84955233	412	-12.89	5.108e-38	--	0	0.854	1	0.3555
ENSG00000103496	16	31052895	412	12.89	5.12e-38	++	42	1.724	1	0.1892
ENSG00000132842	5	77339846	412	-12.874	6.287e-38	--	80.8	5.202	1	0.02256
ENSG00000103168	16	84214502	412	-12.865	7.113e-38	--	60.3	2.521	1	0.1123
ENSG00000157873	1	2488153	412	12.854	8.152e-38	++	76.5	4.254	1	0.03917
ENSG00000184674	22	24269459	412	12.85	8.603e-38	++	97.1	34.66	1	3.927e-09
ENSG00000161981	16	101277	412	12.848	8.876e-38	++	0	0.313	1	0.5759
ENSG00000261338	2	219134950	412	12.814	1.372e-37	++	80.7	5.175	1	0.02291
ENSG00000122223	1	160825706	412	12.814	1.376e-37	++	0	0.692	1	0.4055
ENSG00000196511	7	144532104	412	-12.814	1.377e-37	--	84.2	6.328	1	0.01189
ENSG00000104497	8	82772562	412	-12.807	1.495e-37	--	76.6	4.275	1	0.03867
ENSG00000152213	13	50194394	412	-12.803	1.581e-37	--	0	0.007	1	0.9333
ENSG00000171617	5	73787665	412	12.802	1.596e-37	++	0	0.437	1	0.5087
ENSG00000106404	7	100898219	412	12.801	1.623e-37	++	3.5	1.036	1	0.3087
ENSG00000164733	8	11718528	412	-12.795	1.74e-37	--	0	0.489	1	0.4842
ENSG00000138468	3	101237307	412	-12.787	1.928e-37	--	51.2	2.05	1	0.1522
ENSG00000109323	4	103633815	412	12.777	2.211e-37	++	74.3	3.895	1	0.04843
ENSG00000138685	4	123748616	412	-12.769	2.452e-37	--	82.9	5.863	1	0.01546
ENSG00000137841	15	40597229	412	-12.764	2.619e-37	--	87.7	8.135	1	0.004341
ENSG00000133789	11	9636854	412	12.752	3.042e-37	++	0	0.341	1	0.5594
ENSG00000239213	3	136647246	412	12.749	3.139e-37	++	0	0.805	1	0.3696
ENSG00000164414	6	88185386	412	12.745	3.337e-37	++	86.8	7.564	1	0.005955
ENSG00000073584	17	38782343	412	-12.73	4.013e-37	--	91	11.122	1	0.0008531
ENSG00000205309	17	17208965	412	12.719	4.63e-37	++	87.8	8.211	1	0.004164
ENSG00000109689	4	26886296	412	-12.706	5.469e-37	--	57.7	2.362	1	0.1243
ENSG00000167642	19	38749390	412	12.69	6.737e-37	++	0	0.011	1	0.915
ENSG00000134056	5	68521194	412	12.68	7.588e-37	++	48.6	1.945	1	0.1631
ENSG00000104388	8	61488859	412	12.676	8.053e-37	++	84.4	6.423	1	0.01127
ENSG00000136824	9	106914905	412	12.675	8.148e-37	++	0	0.116	1	0.7336
ENSG00000197932	X	154497666	408	-12.671	8.615e-37	--	0	0.13	1	0.7185
ENSG00000197013	19	21704587	412	12.666	9.151e-37	++	19.3	1.24	1	0.2655
ENSG00000095209	9	108456726	412	12.661	9.731e-37	++	0	0.023	1	0.8796
ENSG00000198056	12	57146069	412	-12.646	1.182e-36	--	49.4	1.976	1	0.1598
ENSG00000029725	17	5288983	412	12.635	1.354e-36	++	58.6	2.418	1	0.12
ENSG00000079263	2	231083171	412	-12.632	1.404e-36	--	81.5	5.414	1	0.01998
ENSG00000157823	15	90420673	412	-12.628	1.488e-36	--	0	0.05	1	0.8231
ENSG00000128438	17	16841924	412	12.608	1.899e-36	++	93.7	15.884	1	6.735e-05
ENSG00000164111	4	122617493	412	-12.591	2.378e-36	--	0	0.244	1	0.6216
ENSG00000171130	7	149571095	412	12.579	2.767e-36	++	90.3	10.312	1	0.001322
ENSG00000165650	10	119103471	412	12.578	2.791e-36	++	0	0.581	1	0.4459
ENSG00000110906	12	109888482	412	-12.576	2.844e-36	--	0	0.223	1	0.6367
ENSG00000123360	12	54955169	412	-12.575	2.883e-36	--	0	0.074	1	0.7852
ENSG00000144895	3	150302010	412	12.554	3.782e-36	++	0	0.176	1	0.6752
ENSG00000182362	21	47726332	412	-12.531	5.075e-36	--	91.5	11.702	1	0.0006244
ENSG00000053372	1	19579969	412	-12.509	6.661e-36	--	74.5	3.92	1	0.0477
ENSG00000178028	1	44721739	412	12.508	6.793e-36	++	84.4	6.427	1	0.01124
ENSG00000135951	2	99740606	412	12.506	6.954e-36	++	49.3	1.971	1	0.1604
ENSG00000101161	20	62652064	412	12.492	8.218e-36	++	7.3	1.079	1	0.2989
ENSG00000185065	22	19440597	412	-12.488	8.649e-36	--	0	0.477	1	0.4897
ENSG00000108384	17	56964386	412	12.488	8.656e-36	++	0	0.008	1	0.9308
ENSG00000105928	7	24758818	412	-12.486	8.849e-36	--	54.7	2.208	1	0.1373
ENSG00000167766	19	53141625	412	-12.471	1.076e-35	--	80.5	5.129	1	0.02353
ENSG00000198933	17	45771037	412	-12.466	1.148e-35	--	43.5	1.77	1	0.1834
ENSG00000198794	15	75315328	412	12.46	1.23e-35	++	0	0.368	1	0.544
ENSG00000186470	6	26365679	412	-12.454	1.326e-35	--	96.6	29.818	1	4.745e-08
ENSG00000141759	18	77745640	412	-12.453	1.354e-35	--	0	0.44	1	0.5073
ENSG00000072756	3	3180706	412	12.451	1.387e-35	++	0	0	1	0.9979
ENSG00000227403	2	162259422	412	-12.446	1.478e-35	--	0	0.69	1	0.4061
ENSG00000165934	14	92590564	412	-12.444	1.503e-35	--	60	2.499	1	0.1139
ENSG00000168803	15	43622916	412	-12.434	1.7e-35	--	0	0.091	1	0.7635
ENSG00000020922	11	94205747	412	12.433	1.736e-35	++	69	3.222	1	0.07266
ENSG00000142207	21	33695165	412	12.426	1.895e-35	++	0	0.046	1	0.8302
ENSG00000089177	20	16566092	412	12.415	2.167e-35	++	1.5	1.016	1	0.3135
ENSG00000170074	5	177114972	412	12.414	2.201e-35	++	0	0.578	1	0.4471
ENSG00000171045	8	143510493	412	-12.408	2.352e-35	--	0	0.355	1	0.5511
ENSG00000013374	7	151033628	412	12.408	2.377e-35	++	77.4	4.415	1	0.03561
ENSG00000149089	11	34897474	412	-12.381	3.327e-35	--	0	0.029	1	0.8652
ENSG00000164944	8	95513395	412	-12.373	3.668e-35	--	12.4	1.141	1	0.2855
ENSG00000107771	10	86141995	412	-12.37	3.799e-35	--	0	0.345	1	0.5571
ENSG00000188126	17	73584441	412	12.357	4.448e-35	++	17.1	1.206	1	0.2721
ENSG00000131435	5	131594628	412	-12.354	4.657e-35	--	0	0.497	1	0.481
ENSG00000123213	5	65038564	412	12.351	4.788e-35	++	77.9	4.529	1	0.03333
ENSG00000214922	6	29704400	412	12.351	4.831e-35	++	15.6	1.185	1	0.2764
ENSG00000186226	1	152758656	412	12.347	5.026e-35	++	0	0.05	1	0.8232
ENSG00000198496	17	41286822	412	-12.339	5.612e-35	--	2.3	1.024	1	0.3116
ENSG00000227627	6	153312970	412	12.337	5.691e-35	++	0	0.621	1	0.4308
ENSG00000103932	15	41817662	412	-12.334	5.959e-35	--	53.1	2.131	1	0.1443
ENSG00000103248	16	86566115	412	-12.331	6.182e-35	--	85.9	7.085	1	0.007775
ENSG00000245080	8	96105278	412	-12.32	7.089e-35	--	74.5	3.917	1	0.04781
ENSG00000166321	10	74873746	412	-12.3	9.08e-35	--	44.1	1.79	1	0.1809
ENSG00000115423	2	84686757	412	-12.295	9.646e-35	--	91.9	12.389	1	0.0004319
ENSG00000256269	11	118958127	412	12.281	1.151e-34	++	0	0.771	1	0.3799
ENSG00000036448	8	2077072	412	-12.275	1.238e-34	--	67.5	3.077	1	0.07939
ENSG00000183281	2	87123824	412	12.274	1.254e-34	++	0	0.75	1	0.3865
ENSG00000205861	13	24467641	412	-12.268	1.337e-34	--	0	0.155	1	0.694
ENSG00000188042	2	235199587	412	12.259	1.499e-34	++	0	0.67	1	0.4129
ENSG00000138400	2	207646304	412	-12.253	1.627e-34	--	0	0.567	1	0.4514
ENSG00000143198	1	165600146	412	-12.252	1.629e-34	--	0	0.539	1	0.4627
ENSG00000100441	14	24899194	412	-12.239	1.924e-34	--	4.6	1.048	1	0.306
ENSG00000177042	11	695854	412	12.234	2.037e-34	++	0	0.319	1	0.5722
ENSG00000171084	3	125610270	412	12.224	2.3e-34	++	0	0.301	1	0.5835
ENSG00000035499	5	59947354	412	-12.222	2.381e-34	--	0	0.302	1	0.5828
ENSG00000087299	14	50769455	412	-12.221	2.393e-34	--	18.6	1.228	1	0.2678
ENSG00000185298	17	79631116	412	-12.221	2.41e-34	--	39.6	1.655	1	0.1983
ENSG00000181396	17	80373452	412	-12.211	2.72e-34	--	0	0.033	1	0.855
ENSG00000117505	1	93847420	412	-12.21	2.747e-34	--	29.6	1.421	1	0.2333
ENSG00000233695	13	114527600	412	12.209	2.8e-34	++	66.2	2.962	1	0.08524
ENSG00000119844	2	64769481	412	-12.202	3.022e-34	--	20.7	1.26	1	0.2616
ENSG00000227486	X	55881386	408	12.193	3.397e-34	++	5.5	1.058	1	0.3037
ENSG00000161036	7	102112397	412	-12.192	3.412e-34	--	0	0.06	1	0.8063
ENSG00000241015	19	53943456	412	-12.192	3.435e-34	--	58.1	2.388	1	0.1223
ENSG00000230312	X	103253405	408	12.186	3.687e-34	++	0	0.428	1	0.5128
ENSG00000176945	3	195517553	412	-12.182	3.891e-34	--	91.2	11.423	1	0.0007252
ENSG00000205821	17	2318550	412	-12.177	4.11e-34	--	0	0.224	1	0.6357
ENSG00000198805	14	20957513	412	12.171	4.441e-34	++	96.2	26.104	1	3.235e-07
ENSG00000257093	7	141398707	412	12.166	4.695e-34	++	70.1	3.347	1	0.06732
ENSG00000043514	1	40357240	412	12.156	5.356e-34	++	85.7	6.976	1	0.008263
ENSG00000189171	1	153613215	412	-12.155	5.394e-34	--	0	0.911	1	0.3398
ENSG00000159593	16	66888412	412	-12.151	5.643e-34	--	72.3	3.611	1	0.0574
ENSG00000225648	7	72300332	412	-12.147	5.947e-34	--	0	0.014	1	0.9068
ENSG00000177685	11	827713	412	12.146	6.002e-34	++	0	0.947	1	0.3306
ENSG00000089876	10	127531514	412	-12.14	6.491e-34	--	83.2	5.937	1	0.01482
ENSG00000196204	7	5037459	412	-12.135	6.857e-34	--	89.8	9.777	1	0.001767
ENSG00000128915	15	60770850	412	-12.129	7.372e-34	--	0	0.061	1	0.805
ENSG00000105497	19	52064477	412	12.119	8.342e-34	++	0	0.014	1	0.9042
ENSG00000198874	7	66561114	412	12.098	1.079e-33	++	0	0.248	1	0.6186
ENSG00000130414	2	240967312	412	-12.091	1.179e-33	--	89.3	9.355	1	0.002224
ENSG00000178878	12	12879057	412	-12.088	1.226e-33	--	0	0.481	1	0.4879
ENSG00000103043	16	70828269	412	12.078	1.385e-33	++	83.5	6.046	1	0.01394
ENSG00000197980	3	156547990	412	12.077	1.397e-33	++	0	0	1	0.9925
ENSG00000127418	4	1000450	412	-12.074	1.451e-33	--	0	0.345	1	0.5568
ENSG00000167077	22	42052363	412	-12.072	1.479e-33	--	87.8	8.188	1	0.004217
ENSG00000231074	6	30246212	412	12.066	1.596e-33	++	21.2	1.269	1	0.26
ENSG00000223865	6	33052382	412	-12.065	1.613e-33	--	0	0.196	1	0.6582
ENSG00000133943	14	91581272	412	12.058	1.767e-33	++	42.1	1.729	1	0.1886
ENSG00000177570	8	119633194	412	-12.054	1.851e-33	--	0	0.003	1	0.9559
ENSG00000176014	18	12308608	412	12.051	1.92e-33	++	0	0.289	1	0.591
ENSG00000242612	16	456416	412	-12.045	2.051e-33	--	73.3	3.747	1	0.05289
ENSG00000129460	14	23939885	412	12.043	2.108e-33	++	0	0.422	1	0.5161
ENSG00000204267	6	32793523	412	-12.036	2.287e-33	--	69.6	3.291	1	0.06968
ENSG00000144741	3	66339862	412	-12.028	2.546e-33	--	0	0.444	1	0.5053
ENSG00000134759	18	33729871	412	12.025	2.615e-33	++	0	0.446	1	0.5045
ENSG00000132286	11	6529642	412	-12.018	2.869e-33	--	86.8	7.585	1	0.005887
ENSG00000152117	2	132253283	412	-12.015	2.957e-33	--	35	1.538	1	0.2149
ENSG00000115902	2	65144692	412	-12.013	3.031e-33	--	60.9	2.559	1	0.1096
ENSG00000023228	2	207015772	412	-12.011	3.112e-33	--	0	0.095	1	0.7577
ENSG00000136243	7	23232659	412	-12.01	3.137e-33	--	86.7	7.528	1	0.006074
ENSG00000143643	1	231114595	412	12.002	3.484e-33	++	0	0.883	1	0.3475
ENSG00000161016	8	146017782	412	-12.001	3.524e-33	--	81.9	5.519	1	0.01881
ENSG00000120071	17	44234060	412	12	3.571e-33	++	86.9	7.653	1	0.005669
ENSG00000112977	5	10744197	412	11.996	3.717e-33	++	0	0.267	1	0.6055
ENSG00000163249	2	208494234	412	-11.994	3.803e-33	--	88.3	8.544	1	0.003467
ENSG00000247556	15	41599902	412	11.991	3.952e-33	++	86.3	7.3	1	0.006896
ENSG00000130956	9	99212233	412	11.985	4.254e-33	++	0	0.577	1	0.4475
ENSG00000097046	1	91966445	412	-11.967	5.263e-33	--	96.1	25.939	1	3.524e-07
ENSG00000140471	15	101107428	412	-11.967	5.265e-33	--	75.9	4.147	1	0.04171
ENSG00000139899	14	24900209	412	11.96	5.73e-33	++	58.1	2.387	1	0.1224
ENSG00000257218	12	120906910	412	11.942	7.157e-33	++	95.2	20.675	1	5.441e-06
ENSG00000134779	18	34361762	412	-11.933	8.002e-33	--	81.1	5.283	1	0.02153
ENSG00000003402	2	202003170	412	-11.927	8.538e-33	--	0	0.093	1	0.7605
ENSG00000185684	12	132583556	412	-11.922	9.094e-33	--	86	7.16	1	0.007456
ENSG00000260303	4	146936847	412	11.907	1.088e-32	++	16.7	1.201	1	0.2732
ENSG00000173272	2	132244046	412	-11.904	1.131e-32	--	93.5	15.491	1	8.291e-05
ENSG00000114054	3	136346206	412	11.9	1.181e-32	++	91.5	11.819	1	0.0005864
ENSG00000144115	2	88469770	412	11.898	1.21e-32	++	0	0.379	1	0.5381
ENSG00000103510	16	31133100	412	11.898	1.215e-32	++	0	0.042	1	0.8372
ENSG00000165502	14	50087357	412	11.886	1.403e-32	++	0	0.821	1	0.3649
ENSG00000177483	2	238687893	412	11.873	1.626e-32	++	85.9	7.073	1	0.007824
ENSG00000132256	11	5691191	412	11.869	1.712e-32	++	0	0.032	1	0.8571
ENSG00000112096	6	160114311	412	-11.858	1.944e-32	--	0	0.268	1	0.6048
ENSG00000103657	15	64175305	412	11.841	2.389e-32	++	73.6	3.79	1	0.05155
ENSG00000227354	13	79970865	412	-11.831	2.699e-32	--	50.7	2.026	1	0.1546
ENSG00000069998	22	17639152	412	-11.831	2.712e-32	--	76.3	4.218	1	0.04
ENSG00000078177	4	40056859	412	11.819	3.104e-32	++	73.3	3.743	1	0.05304
ENSG00000095794	10	35392122	412	-11.808	3.568e-32	--	50.9	2.039	1	0.1534
ENSG00000179979	4	1330530	412	11.784	4.716e-32	++	0	0.876	1	0.3494
ENSG00000242110	5	34004707	412	11.78	4.933e-32	++	59.3	2.46	1	0.1168
ENSG00000123552	6	99908516	412	-11.777	5.11e-32	--	0	0.018	1	0.8943
ENSG00000064199	11	124502260	412	-11.777	5.152e-32	--	97.3	36.781	1	1.322e-09
ENSG00000101181	20	60776444	412	11.765	5.932e-32	++	61.9	2.622	1	0.1054
ENSG00000189223	2	113978940	412	-11.738	8.159e-32	--	84.7	6.556	1	0.01045
ENSG00000100304	22	43583604	412	-11.722	9.846e-32	--	91.8	12.165	1	0.000487
ENSG00000073605	17	38029120	412	-11.716	1.061e-31	--	0	0.008	1	0.9305
ENSG00000065457	16	75657063	412	11.709	1.146e-31	++	84.2	6.317	1	0.01196
ENSG00000236935	11	64106291	412	11.703	1.236e-31	++	0	0.744	1	0.3885
ENSG00000160293	9	136822518	412	11.7	1.269e-31	++	0	0.03	1	0.8623
ENSG00000169967	2	128147854	412	-11.699	1.282e-31	--	0	0.013	1	0.9086
ENSG00000234327	17	5010607	412	-11.697	1.323e-31	--	0	0.032	1	0.858
ENSG00000167074	22	41768625	412	11.696	1.329e-31	++	95	19.814	1	8.535e-06
ENSG00000153933	17	54906137	412	-11.687	1.485e-31	--	0	0.016	1	0.8983
ENSG00000063854	16	1881145	412	11.686	1.5e-31	++	94.9	19.481	1	1.016e-05
ENSG00000128408	22	45809624	412	-11.685	1.524e-31	--	46.7	1.878	1	0.1706
ENSG00000173992	11	66358126	412	11.678	1.645e-31	++	56.4	2.294	1	0.1299
ENSG00000262580	17	78183411	412	-11.672	1.775e-31	--	89	9.108	1	0.002546
ENSG00000074054	2	122429132	412	-11.666	1.9e-31	--	74.6	3.942	1	0.04711
ENSG00000183323	5	68604603	412	-11.645	2.431e-31	--	1.4	1.014	1	0.314
ENSG00000137767	15	45935393	412	11.632	2.827e-31	++	83.3	6.005	1	0.01427
ENSG00000100221	22	39076273	412	-11.628	2.977e-31	--	73.3	3.748	1	0.05287
ENSG00000131238	1	40509166	412	-11.625	3.069e-31	--	27.9	1.387	1	0.2388
ENSG00000182963	17	42944340	412	11.62	3.252e-31	++	95.7	23.433	1	1.293e-06
ENSG00000124787	6	5004528	412	11.618	3.327e-31	++	0	0.458	1	0.4987
ENSG00000013561	5	141348634	412	-11.614	3.479e-31	--	75.9	4.142	1	0.04182
ENSG00000135698	16	82203786	412	-11.614	3.493e-31	--	88.7	8.887	1	0.002873
ENSG00000170915	6	52225514	412	11.61	3.651e-31	++	0	0.941	1	0.3321
ENSG00000112210	6	57086412	412	11.604	3.942e-31	++	0	0.001	1	0.9693
ENSG00000171115	7	150139639	412	11.597	4.282e-31	++	0	0.343	1	0.558
ENSG00000124588	6	3003970	412	-11.594	4.429e-31	--	54.1	2.18	1	0.1398
ENSG00000178921	17	8175001	412	-11.59	4.657e-31	--	0	0.821	1	0.3648
ENSG00000127957	7	75081418	412	11.58	5.185e-31	++	90.9	11.037	1	0.0008931
ENSG00000088205	2	118574454	412	-11.57	5.86e-31	--	0	0.076	1	0.7832
ENSG00000134463	10	11780292	412	11.566	6.109e-31	++	0	0.065	1	0.7982
ENSG00000111696	12	104241405	412	11.565	6.208e-31	++	34.7	1.532	1	0.2158
ENSG00000164933	8	104432105	412	11.564	6.305e-31	++	0	0.012	1	0.9123
ENSG00000166938	15	66646091	412	-11.558	6.73e-31	--	46.6	1.874	1	0.171
ENSG00000188428	6	8066286	412	11.554	7.082e-31	++	85.3	6.792	1	0.009159
ENSG00000063761	14	78358877	412	-11.55	7.363e-31	--	80	4.989	1	0.02551
ENSG00000076924	19	7682030	412	-11.548	7.529e-31	--	0	0.026	1	0.872
ENSG00000188227	19	38017173	412	11.548	7.531e-31	++	63.8	2.764	1	0.09639
ENSG00000174130	4	38864090	412	11.547	7.607e-31	++	89.7	9.713	1	0.00183
ENSG00000104972	19	55135311	412	11.538	8.474e-31	++	30.5	1.439	1	0.2303
ENSG00000154743	3	12526006	412	11.536	8.64e-31	++	74.7	3.952	1	0.04681
ENSG00000237753	2	113403662	412	-11.526	9.731e-31	--	0	0.037	1	0.8474
ENSG00000224137	2	208524200	412	-11.523	1.016e-30	--	94.4	17.95	1	2.268e-05
ENSG00000137501	11	85498447	412	11.519	1.054e-30	++	73.3	3.744	1	0.05299
ENSG00000246067	11	82784316	412	-11.516	1.096e-30	--	0	0.164	1	0.6852
ENSG00000247796	5	52399159	412	11.51	1.17e-30	++	67.7	3.099	1	0.07834
ENSG00000228716	5	79950497	412	-11.509	1.186e-30	--	0	0.185	1	0.6669
ENSG00000183891	2	20100988	412	11.505	1.25e-30	++	73.2	3.732	1	0.05339
ENSG00000243753	6	30267807	412	-11.499	1.329e-30	--	0	0.2	1	0.6547
ENSG00000149679	20	60980470	412	11.498	1.355e-30	++	72.8	3.674	1	0.05528
ENSG00000188846	3	40531533	412	11.49	1.486e-30	++	0	0.711	1	0.3991
ENSG00000137822	15	43691150	412	11.489	1.497e-30	++	0	0.036	1	0.85
ENSG00000198894	14	77586119	412	-11.486	1.547e-30	--	0	0.924	1	0.3364
ENSG00000130312	19	17412947	412	11.484	1.579e-30	++	91.3	11.491	1	0.0006993
ENSG00000175334	11	65769456	412	11.484	1.593e-30	++	89.2	9.241	1	0.002367
ENSG00000110768	11	18355599	412	11.483	1.613e-30	++	0	0.069	1	0.7922
ENSG00000106049	7	27666382	412	-11.469	1.881e-30	--	47.9	1.918	1	0.1661
ENSG00000165055	7	128142023	412	-11.466	1.958e-30	--	0	0.036	1	0.8486
ENSG00000165487	13	22064560	412	-11.465	1.988e-30	--	0	0.365	1	0.5456
ENSG00000262879	17	45156017	412	11.464	1.995e-30	++	0	0.487	1	0.4853
ENSG00000116106	2	221974518	412	11.451	2.314e-30	++	0	0.508	1	0.4759
ENSG00000116883	1	36760590	412	11.448	2.401e-30	++	75.7	4.117	1	0.04246
ENSG00000177000	1	11841922	412	11.448	2.414e-30	++	0	0.363	1	0.5466
ENSG00000146856	7	134740486	412	-11.443	2.561e-30	--	24	1.316	1	0.2514
ENSG00000112357	6	137195182	412	-11.441	2.595e-30	--	0	0.839	1	0.3598
ENSG00000103671	15	65092537	412	-11.435	2.783e-30	--	86	7.125	1	0.0076
ENSG00000077097	3	25701194	412	-11.434	2.83e-30	--	0	0.976	1	0.3233
ENSG00000237310	7	65836403	412	11.422	3.263e-30	++	1	1.01	1	0.3149
ENSG00000133706	5	145554508	412	11.418	3.389e-30	++	88.7	8.85	1	0.002931
ENSG00000196151	2	160141068	412	-11.414	3.542e-30	--	90	9.962	1	0.001598
ENSG00000260404	4	120322358	412	11.413	3.584e-30	++	0	0.86	1	0.3539
ENSG00000219626	2	24347093	412	-11.413	3.598e-30	--	0	0.355	1	0.5514
ENSG00000101019	20	34019579	412	-11.41	3.717e-30	--	0	0.2	1	0.6545
ENSG00000164627	6	39693193	412	11.407	3.863e-30	++	0	0	1	0.9873
ENSG00000113318	5	79947431	412	11.396	4.355e-30	++	58.2	2.393	1	0.1219
ENSG00000255389	6	111929862	412	-11.395	4.414e-30	--	0	0.047	1	0.8282
ENSG00000116171	1	53392908	412	11.39	4.682e-30	++	90.3	10.318	1	0.001318
ENSG00000130768	1	28256099	412	-11.389	4.73e-30	--	67.8	3.109	1	0.07787
ENSG00000169660	17	80377690	412	11.389	4.759e-30	++	0	0.155	1	0.6937
ENSG00000139410	12	113858243	412	11.386	4.932e-30	++	93.6	15.676	1	7.516e-05
ENSG00000196620	4	69356386	412	11.384	5.044e-30	++	93.7	15.784	1	7.1e-05
ENSG00000074696	15	65737946	412	-11.381	5.195e-30	--	0	0.43	1	0.5121
ENSG00000125703	1	63263783	412	11.37	5.889e-30	++	43.3	1.764	1	0.1842
ENSG00000171793	1	41488506	412	11.368	6.021e-30	++	79.1	4.792	1	0.02859
ENSG00000184515	X	101410995	408	11.368	6.026e-30	++	2.8	1.029	1	0.3103
ENSG00000135747	1	247242032	412	11.367	6.082e-30	++	0	0.003	1	0.9542
ENSG00000134077	3	9423083	412	-11.365	6.249e-30	--	92.1	12.616	1	0.0003824
ENSG00000145386	4	122751061	412	-11.358	6.748e-30	--	77.1	4.36	1	0.0368
ENSG00000149054	11	6952391	412	11.349	7.531e-30	++	0	0.195	1	0.6591
ENSG00000135821	1	182350107	412	11.349	7.544e-30	++	0	0.727	1	0.3938
ENSG00000177465	14	74058832	412	11.339	8.363e-30	++	83.8	6.156	1	0.0131
ENSG00000251615	4	8357736	412	11.339	8.413e-30	++	82.6	5.733	1	0.01665
ENSG00000154767	3	14238660	412	11.337	8.634e-30	++	6.3	1.067	1	0.3016
ENSG00000178252	3	49114544	412	-11.325	9.819e-30	--	0	0.449	1	0.5029
ENSG00000166762	15	43996898	412	-11.32	1.044e-29	--	88.5	8.681	1	0.003215
ENSG00000106153	7	56161121	412	-11.32	1.045e-29	--	0	0.01	1	0.9203
ENSG00000186111	19	3693278	412	11.316	1.093e-29	++	69.5	3.279	1	0.07017
ENSG00000183665	8	125463098	412	11.315	1.108e-29	++	0	0.55	1	0.4583
ENSG00000119599	14	73393391	412	11.31	1.169e-29	++	49	1.961	1	0.1614
ENSG00000197472	1	247171390	412	-11.305	1.233e-29	--	0	0.382	1	0.5363
ENSG00000166452	11	8982069	412	-11.299	1.33e-29	--	16.6	1.199	1	0.2735
ENSG00000171476	4	57510518	412	11.282	1.604e-29	++	52.2	2.094	1	0.1479
ENSG00000107959	10	3220859	412	11.272	1.808e-29	++	65.9	2.932	1	0.08686
ENSG00000070718	8	42010602	412	-11.268	1.878e-29	--	92.3	12.963	1	0.0003178
ENSG00000136371	15	80178652	412	-11.262	2.028e-29	--	70.6	3.403	1	0.06506
ENSG00000120539	10	27461953	412	11.259	2.099e-29	++	71	3.453	1	0.06313
ENSG00000182551	2	3519656	412	11.243	2.504e-29	++	81.9	5.512	1	0.01889
ENSG00000140575	15	91009484	412	11.238	2.645e-29	++	63.5	2.743	1	0.09768
ENSG00000132436	7	50515627	412	11.237	2.673e-29	++	57.8	2.37	1	0.1237
ENSG00000225733	3	14981262	412	11.227	3.008e-29	++	61.1	2.57	1	0.1089
ENSG00000224557	6	33098389	412	-11.219	3.307e-29	--	85.1	6.701	1	0.009638
ENSG00000178966	9	86632067	412	11.204	3.878e-29	++	0	0.048	1	0.8273
ENSG00000228672	5	138730037	412	-11.204	3.916e-29	--	43.8	1.781	1	0.1821
ENSG00000049239	1	9295794	412	-11.19	4.544e-29	--	82.5	5.703	1	0.01694
ENSG00000176715	16	89164974	412	11.19	4.577e-29	++	0	0.177	1	0.6738
ENSG00000133466	22	37607981	412	-11.184	4.861e-29	--	0	0.373	1	0.5416
ENSG00000236296	4	144462513	412	-11.183	4.944e-29	--	67.7	3.098	1	0.07841
ENSG00000158089	2	31346598	412	-11.176	5.371e-29	--	89.8	9.843	1	0.001704
ENSG00000171421	5	1806653	412	11.174	5.476e-29	++	67.3	3.057	1	0.0804
ENSG00000090432	1	20783398	412	11.171	5.643e-29	++	96.3	26.906	1	2.136e-07
ENSG00000102743	13	41390881	412	11.168	5.881e-29	++	59.1	2.447	1	0.1177
ENSG00000026751	1	160710157	412	-11.167	5.891e-29	--	0	0.086	1	0.7692
ENSG00000125388	4	2990291	412	-11.166	5.959e-29	--	21.4	1.272	1	0.2594
ENSG00000180855	19	12540818	412	11.159	6.49e-29	++	0	0.363	1	0.5469
ENSG00000169371	15	75921267	412	11.158	6.572e-29	++	0	0.047	1	0.8281
ENSG00000087842	X	15511412	408	11.154	6.826e-29	++	92.3	12.964	1	0.0003175
ENSG00000230521	6	29910034	412	-11.147	7.41e-29	--	0	0.014	1	0.9073
ENSG00000144815	3	101498077	412	-11.145	7.611e-29	--	0	0.799	1	0.3713
ENSG00000100147	22	42198093	412	11.144	7.635e-29	++	87.1	7.727	1	0.00544
ENSG00000163389	3	119191398	412	-11.14	8.01e-29	--	23.1	1.3	1	0.2543
ENSG00000171469	19	9723423	412	-11.139	8.094e-29	--	50	1.999	1	0.1574
ENSG00000187325	X	77422268	408	-11.137	8.288e-29	--	0	0.315	1	0.5744
ENSG00000167280	17	77079576	412	-11.129	9.062e-29	--	88.8	8.95	1	0.002774
ENSG00000140391	15	77376183	412	11.115	1.057e-28	++	87.4	7.934	1	0.004851
ENSG00000196704	17	66244578	412	-11.113	1.088e-28	--	79.7	4.932	1	0.02637
ENSG00000226381	10	81392789	412	11.103	1.208e-28	++	93.2	14.678	1	0.0001275
ENSG00000197119	14	100772672	412	11.1	1.254e-28	++	0	0.104	1	0.7469
ENSG00000104047	15	49952940	412	-11.099	1.27e-28	--	90.4	10.387	1	0.001269
ENSG00000185829	17	44248499	412	11.095	1.319e-28	++	88.6	8.751	1	0.003094
ENSG00000125319	17	42245241	412	-11.095	1.332e-28	--	76.8	4.311	1	0.03786
ENSG00000178971	17	8136816	412	-11.084	1.493e-28	--	0	0.028	1	0.8681
ENSG00000155465	14	23266443	412	-11.073	1.687e-28	--	0	0.111	1	0.7392
ENSG00000184117	22	30043563	412	11.065	1.862e-28	++	61.2	2.58	1	0.1082
ENSG00000236850	22	22612924	412	11.063	1.897e-28	++	0	0.097	1	0.7556
ENSG00000122692	9	33045147	412	-11.063	1.898e-28	--	0	0.944	1	0.3314
ENSG00000101363	20	35945174	412	11.059	1.981e-28	++	0	0.001	1	0.9704
ENSG00000188611	10	52533892	412	11.057	2.034e-28	++	47	1.886	1	0.1697
ENSG00000173809	19	33310447	412	11.052	2.146e-28	++	87	7.673	1	0.005605
ENSG00000172543	11	65644027	412	11.052	2.151e-28	++	93.4	15.063	1	0.000104
ENSG00000197728	12	56435929	412	-11.052	2.156e-28	--	47.2	1.893	1	0.1688
ENSG00000223745	1	93789450	412	11.048	2.231e-28	++	0	0.173	1	0.6774
ENSG00000126246	19	36240614	412	-11.041	2.411e-28	--	96.8	31.052	1	2.512e-08
ENSG00000107951	10	30612640	412	11.038	2.493e-28	++	85.4	6.865	1	0.00879
ENSG00000166913	20	43534903	412	-11.037	2.532e-28	--	0	0.533	1	0.4654
ENSG00000107890	10	27442244	412	11.029	2.758e-28	++	0	0.716	1	0.3974
ENSG00000124613	6	27345383	412	11.028	2.8e-28	++	59.1	2.445	1	0.1179
ENSG00000170819	3	133185834	412	-11.025	2.898e-28	--	9.7	1.108	1	0.2926
ENSG00000156469	8	97258719	412	11.023	2.965e-28	++	0	0.057	1	0.8108
ENSG00000160193	21	44262005	412	-11.019	3.111e-28	--	0	0.314	1	0.5752
ENSG00000026950	6	26424080	412	11.017	3.175e-28	++	0	0.269	1	0.6042
ENSG00000240445	17	18583588	412	11.014	3.29e-28	++	0	0.564	1	0.4528
ENSG00000101638	18	44342705	412	-11.011	3.377e-28	--	68.1	3.13	1	0.07685
ENSG00000077420	10	26736478	412	-11.006	3.571e-28	--	0	0.001	1	0.9779
ENSG00000123473	1	47760059	412	10.997	3.948e-28	++	0	0.122	1	0.7267
ENSG00000154328	8	11643803	412	10.992	4.167e-28	++	71.4	3.501	1	0.06132
ENSG00000255769	15	82581264	412	10.991	4.245e-28	++	94.3	17.489	1	2.89e-05
ENSG00000102882	16	30141985	412	10.983	4.601e-28	++	0	0.956	1	0.3282
ENSG00000242086	3	195742905	412	10.979	4.831e-28	++	78.6	4.675	1	0.0306
ENSG00000249096	4	185286768	412	10.969	5.39e-28	++	0	0.984	1	0.3212
ENSG00000174125	4	38786869	412	10.967	5.491e-28	++	97.9	48.38	1	3.512e-12
ENSG00000100197	22	42485671	412	10.967	5.503e-28	++	0	0.014	1	0.9059
ENSG00000162341	11	68815523	412	10.962	5.791e-28	++	95.5	22.156	1	2.514e-06
ENSG00000260565	16	2716435	412	-10.956	6.231e-28	--	0	0.62	1	0.4311
ENSG00000072210	17	19534820	412	-10.948	6.773e-28	--	88.7	8.828	1	0.002966
ENSG00000215837	3	195312443	412	-10.946	6.923e-28	--	21.4	1.272	1	0.2594
ENSG00000214425	17	44052733	412	-10.938	7.571e-28	--	94.9	19.474	1	1.02e-05
ENSG00000229255	1	248845411	412	-10.935	7.832e-28	--	87.8	8.181	1	0.004234
ENSG00000185261	5	93954054	412	10.934	7.9e-28	++	0	0.475	1	0.4908
ENSG00000178802	15	75192222	412	10.933	8.038e-28	++	0	0.541	1	0.4619
ENSG00000065308	6	52411122	412	-10.932	8.066e-28	--	56.3	2.289	1	0.1303
ENSG00000188191	7	780120	412	-10.924	8.861e-28	--	86.7	7.547	1	0.006012
ENSG00000215256	14	24414911	412	-10.923	8.948e-28	--	91.7	12.083	1	0.0005088
ENSG00000132507	17	7209386	412	-10.923	8.953e-28	--	66.1	2.948	1	0.08596
ENSG00000247572	5	80538484	412	10.921	9.117e-28	++	72.8	3.673	1	0.05529
ENSG00000135596	6	109776903	412	-10.921	9.17e-28	--	80.3	5.066	1	0.0244
ENSG00000135778	1	233086949	412	10.915	9.75e-28	++	0	0.116	1	0.7331
ENSG00000126215	14	104105414	412	-10.915	9.821e-28	--	0	0.124	1	0.7246
ENSG00000185101	11	443731	412	-10.91	1.034e-27	--	0	0.491	1	0.4837
ENSG00000187231	2	180101777	412	10.908	1.054e-27	++	0	0.007	1	0.932
ENSG00000140474	15	75128501	412	-10.898	1.173e-27	--	0	0.002	1	0.9607
ENSG00000197780	1	109605305	412	10.894	1.238e-27	++	91	11.073	1	0.000876
ENSG00000176978	9	140008750	412	-10.893	1.24e-27	--	91.9	12.351	1	0.0004408
ENSG00000204351	6	31932177	412	10.893	1.24e-27	++	58.5	2.407	1	0.1208
ENSG00000138964	22	44577160	412	10.891	1.276e-27	++	92.9	14.031	1	0.0001799
ENSG00000105136	19	58002575	412	-10.89	1.29e-27	--	0	0.609	1	0.4353
ENSG00000110435	11	34901878	412	-10.89	1.293e-27	--	76.5	4.264	1	0.03893
ENSG00000149196	11	86037696	412	10.889	1.298e-27	++	34.7	1.531	1	0.216
ENSG00000065060	6	34763900	412	10.886	1.341e-27	++	0	0.114	1	0.7358
ENSG00000154813	3	16320360	412	-10.884	1.381e-27	--	78.9	4.735	1	0.02955
ENSG00000131711	5	71389751	412	-10.873	1.545e-27	--	78.4	4.624	1	0.03154
ENSG00000205181	20	5485337	412	10.872	1.57e-27	++	0	0.419	1	0.5176
ENSG00000134955	11	124933351	412	10.871	1.59e-27	++	0	0.658	1	0.4173
ENSG00000132170	3	12350781	412	10.868	1.645e-27	++	48.3	1.934	1	0.1643
ENSG00000198252	14	53252632	412	10.866	1.665e-27	++	33.5	1.503	1	0.2202
ENSG00000164574	5	153641078	412	10.866	1.67e-27	++	0	0.001	1	0.9716
ENSG00000067141	15	73381240	412	-10.862	1.749e-27	--	88.6	8.796	1	0.003019
ENSG00000239969	7	102039559	412	-10.849	2.01e-27	--	41.7	1.716	1	0.1902
ENSG00000231305	3	128570708	412	-10.839	2.238e-27	--	0	0.004	1	0.9487
ENSG00000047849	3	48066400	412	10.828	2.539e-27	++	47.4	1.903	1	0.1678
ENSG00000134697	1	38056816	412	10.825	2.613e-27	++	57.8	2.371	1	0.1236
ENSG00000169914	1	20208783	412	-10.823	2.669e-27	--	23.6	1.309	1	0.2526
ENSG00000100058	22	25855629	412	10.821	2.75e-27	++	59.2	2.452	1	0.1174
ENSG00000185990	X	154665337	408	-10.812	3.034e-27	--	25.7	1.346	1	0.2459
ENSG00000149262	11	77641359	412	10.811	3.062e-27	++	0	0.007	1	0.9348
ENSG00000112874	5	102868562	412	-10.809	3.123e-27	--	70.6	3.396	1	0.06534
ENSG00000163040	2	132346040	412	10.807	3.185e-27	++	0	0.033	1	0.8553
ENSG00000014164	8	144636949	412	-10.805	3.274e-27	--	34.5	1.527	1	0.2166
ENSG00000204186	2	207142433	412	-10.803	3.319e-27	--	0	0.3	1	0.5837
ENSG00000099290	10	51801386	412	-10.8	3.459e-27	--	85.1	6.702	1	0.009628
ENSG00000183666	5	21461406	412	10.797	3.542e-27	++	0	0.382	1	0.5366
ENSG00000117054	1	76222640	412	10.781	4.241e-27	++	0	0.005	1	0.9447
ENSG00000171634	17	65814382	412	10.775	4.521e-27	++	0	0.595	1	0.4405
ENSG00000096996	19	18199885	412	-10.772	4.656e-27	--	81.3	5.342	1	0.02081
ENSG00000230628	1	234814995	412	-10.77	4.766e-27	--	57.8	2.371	1	0.1236
ENSG00000248044	5	37041593	412	-10.769	4.825e-27	--	83.4	6.012	1	0.01421
ENSG00000253738	8	92090573	412	10.767	4.935e-27	++	0	0.928	1	0.3354
ENSG00000136045	12	108079446	412	-10.763	5.167e-27	--	91.8	12.181	1	0.0004829
ENSG00000065600	1	212459015	412	-10.759	5.399e-27	--	84.7	6.53	1	0.01061
ENSG00000127952	7	75649821	412	10.755	5.586e-27	++	67.8	3.108	1	0.07793
ENSG00000136108	13	52897573	412	10.754	5.7e-27	++	0	0.756	1	0.3845
ENSG00000121691	11	34459717	412	10.753	5.767e-27	++	92.3	12.916	1	0.0003258
ENSG00000003393	2	202651129	412	-10.751	5.868e-27	--	0	0.713	1	0.3984
ENSG00000113721	5	149532107	412	-10.748	6.031e-27	--	87.7	8.161	1	0.00428
ENSG00000170266	3	33087200	412	-10.748	6.037e-27	--	0	0.432	1	0.511
ENSG00000168724	5	34945663	412	-10.745	6.28e-27	--	0	0.022	1	0.8813
ENSG00000127220	19	17448660	412	-10.738	6.738e-27	--	63.3	2.724	1	0.09887
ENSG00000130827	X	153579448	408	-10.737	6.832e-27	--	0	0.018	1	0.8944
ENSG00000164924	8	101944559	412	-10.735	7.007e-27	--	42.7	1.746	1	0.1864
ENSG00000145730	5	102331721	412	-10.731	7.262e-27	--	48.4	1.936	1	0.1641
ENSG00000157978	1	25876169	412	-10.731	7.296e-27	--	0	0.549	1	0.4588
ENSG00000172006	19	2820105	412	10.727	7.59e-27	++	0	0.816	1	0.3663
ENSG00000213214	7	143874482	412	-10.726	7.713e-27	--	90.8	10.889	1	0.0009675
ENSG00000179933	14	23565012	412	10.723	7.957e-27	++	0	0.636	1	0.4252
ENSG00000230715	7	128250418	412	-10.722	7.999e-27	--	42.1	1.727	1	0.1889
ENSG00000171680	1	6550505	412	-10.719	8.262e-27	--	0	0.82	1	0.3651
ENSG00000104805	19	49403565	412	-10.719	8.331e-27	--	0	0.025	1	0.8741
ENSG00000171160	10	99393234	412	-10.717	8.464e-27	--	79.3	4.83	1	0.02797
ENSG00000241258	7	65554385	412	10.706	9.577e-27	++	33.3	1.499	1	0.2209
ENSG00000121417	19	58144548	412	10.697	1.049e-26	++	35.3	1.545	1	0.2138
ENSG00000125618	2	113978940	412	-10.695	1.078e-26	--	89.4	9.402	1	0.002167
ENSG00000130489	22	50961169	412	-10.69	1.131e-26	--	71.8	3.55	1	0.05955
ENSG00000232098	19	58937836	412	10.685	1.202e-26	++	73.4	3.759	1	0.05251
ENSG00000224429	13	21889774	412	10.684	1.211e-26	++	67.8	3.108	1	0.07789
ENSG00000239445	3	98434493	412	-10.683	1.228e-26	--	81.2	5.318	1	0.02111
ENSG00000132623	20	10016207	412	-10.681	1.248e-26	--	0	0.5	1	0.4795
ENSG00000141569	17	73874656	412	-10.675	1.338e-26	--	32.9	1.49	1	0.2222
ENSG00000130021	X	7059969	408	10.672	1.376e-26	++	0	0.399	1	0.5277
ENSG00000100154	22	28998821	412	10.67	1.412e-26	++	16.2	1.193	1	0.2748
ENSG00000164136	4	142230650	412	-10.666	1.467e-26	--	0	0.012	1	0.9119
ENSG00000160188	21	43897026	412	-10.663	1.514e-26	--	74.3	3.885	1	0.04871
ENSG00000198444	X	154803793	408	-10.662	1.538e-26	--	0	0.71	1	0.3995
ENSG00000182472	19	39210593	412	-10.659	1.59e-26	--	75.6	4.104	1	0.04279
ENSG00000198879	10	7513248	412	-10.658	1.597e-26	--	35.5	1.551	1	0.213
ENSG00000263272	17	5336210	412	10.657	1.626e-26	++	0	0.866	1	0.3521
ENSG00000244879	15	50648339	412	10.656	1.628e-26	++	0	0.505	1	0.4774
ENSG00000119632	14	94595989	412	-10.649	1.761e-26	--	39.2	1.644	1	0.1998
ENSG00000206535	3	100060779	412	-10.642	1.901e-26	--	89.2	9.237	1	0.002372
ENSG00000180822	6	3264526	412	10.64	1.941e-26	++	0	0.995	1	0.3186
ENSG00000243646	21	34638859	412	-10.627	2.243e-26	--	0	0.718	1	0.3967
ENSG00000109814	4	39509189	412	10.626	2.26e-26	++	82	5.554	1	0.01844
ENSG00000196458	12	133518838	412	10.62	2.41e-26	++	90.6	10.642	1	0.001105
ENSG00000168411	16	74664810	412	-10.62	2.413e-26	--	48.2	1.931	1	0.1647
ENSG00000167272	12	121005958	412	-10.618	2.446e-26	--	53.2	2.136	1	0.1439
ENSG00000197747	1	151966348	412	-10.617	2.472e-26	--	0	0.141	1	0.7069
ENSG00000127561	16	2038513	412	10.616	2.52e-26	++	73.2	3.731	1	0.05342
ENSG00000139618	13	32889792	412	-10.614	2.554e-26	--	0	0.015	1	0.9037
ENSG00000087263	16	56498511	412	-10.611	2.66e-26	--	89.6	9.609	1	0.001937
ENSG00000119411	9	116113396	412	-10.61	2.671e-26	--	91.3	11.508	1	0.0006928
ENSG00000196793	10	44027682	412	10.604	2.866e-26	++	0	0.136	1	0.7128
ENSG00000175711	17	81009636	412	-10.603	2.894e-26	--	0	0.001	1	0.9803
ENSG00000138378	2	192015072	412	-10.599	3.009e-26	--	0	0.005	1	0.9417
ENSG00000226124	2	200625581	412	-10.596	3.124e-26	--	86.2	7.253	1	0.007079
ENSG00000173566	8	21967075	412	-10.595	3.13e-26	--	0	0.475	1	0.4906
ENSG00000111215	12	11324176	412	-10.593	3.201e-26	--	41.2	1.7	1	0.1922
ENSG00000105404	19	42455840	412	10.592	3.248e-26	++	55.1	2.227	1	0.1356
ENSG00000152944	12	27193496	412	10.59	3.303e-26	++	65	2.857	1	0.09097
ENSG00000138031	2	25118885	412	-10.584	3.552e-26	--	67.4	3.065	1	0.07997
ENSG00000105974	7	116212474	412	10.578	3.761e-26	++	16.5	1.197	1	0.2739
ENSG00000110455	11	44091399	412	10.576	3.84e-26	++	91.1	11.212	1	0.0008128
ENSG00000116954	1	39324859	412	10.571	4.069e-26	++	87.1	7.749	1	0.005374
ENSG00000176593	19	58528621	412	-10.557	4.732e-26	--	0	0.115	1	0.7344
ENSG00000166002	11	93259778	412	-10.555	4.81e-26	--	13.6	1.157	1	0.282
ENSG00000214253	7	100865866	412	-10.554	4.849e-26	--	0	0.009	1	0.9257
ENSG00000159110	21	34634878	412	-10.553	4.932e-26	--	70.6	3.406	1	0.06497
ENSG00000182446	17	79602737	412	10.552	4.975e-26	++	0	0.972	1	0.3242
ENSG00000116406	1	184662181	412	-10.549	5.114e-26	--	66.1	2.953	1	0.08573
ENSG00000175575	11	73664450	412	-10.549	5.126e-26	--	86.1	7.197	1	0.007302
ENSG00000130669	19	39669642	412	-10.542	5.558e-26	--	0	0.462	1	0.4966
ENSG00000141294	17	45921906	412	-10.541	5.592e-26	--	59.3	2.457	1	0.117
ENSG00000128989	15	52798681	412	-10.531	6.21e-26	--	0	0.347	1	0.5556
ENSG00000259472	15	82427605	412	10.53	6.273e-26	++	87.7	8.129	1	0.004356
ENSG00000204138	1	28696678	412	-10.53	6.304e-26	--	0	0.183	1	0.669
ENSG00000173200	3	122295235	412	10.528	6.423e-26	++	44.7	1.808	1	0.1788
ENSG00000163644	4	89182518	412	-10.526	6.576e-26	--	0	0.619	1	0.4316
ENSG00000108559	17	5297457	412	-10.52	6.972e-26	--	37.6	1.603	1	0.2054
ENSG00000173409	1	231104840	412	-10.519	7.071e-26	--	0	0.032	1	0.8572
ENSG00000144401	2	208477956	412	10.516	7.27e-26	++	77	4.347	1	0.03708
ENSG00000233016	9	139620333	412	-10.512	7.575e-26	--	0	0.106	1	0.7446
ENSG00000234882	6	74019376	412	10.504	8.237e-26	++	47	1.888	1	0.1694
ENSG00000177406	12	744925	412	10.504	8.253e-26	++	98.4	61.988	1	3.455e-15
ENSG00000167136	9	131584631	412	-10.504	8.268e-26	--	86.3	7.277	1	0.006985
ENSG00000131558	7	133615010	412	-10.499	8.718e-26	--	60.2	2.512	1	0.113
ENSG00000110092	11	69029009	412	10.496	9.022e-26	++	26.7	1.365	1	0.2427
ENSG00000198464	19	52808270	412	10.494	9.157e-26	++	9.5	1.105	1	0.2933
ENSG00000079257	3	158368597	412	10.49	9.61e-26	++	0	0.501	1	0.479
ENSG00000082074	5	39262293	412	10.489	9.683e-26	++	0	0.584	1	0.4448
ENSG00000105321	19	47764320	412	-10.488	9.823e-26	--	0	0.63	1	0.4274
ENSG00000125089	4	8230456	412	10.483	1.038e-25	++	0	0.014	1	0.9064
ENSG00000205560	22	51008925	412	-10.478	1.092e-25	--	12.1	1.138	1	0.286
ENSG00000176222	19	44371210	412	-10.477	1.104e-25	--	22.9	1.296	1	0.2549
ENSG00000124357	2	71301959	412	-10.476	1.109e-25	--	59.7	2.479	1	0.1154
ENSG00000113504	5	1104938	412	-10.474	1.138e-25	--	19.8	1.247	1	0.2641
ENSG00000160117	19	17399769	412	-10.469	1.199e-25	--	0	0.41	1	0.522
ENSG00000144120	2	120431274	412	-10.469	1.201e-25	--	0	0.167	1	0.6828
ENSG00000148110	9	97085638	412	-10.465	1.247e-25	--	86.9	7.643	1	0.0057
ENSG00000175866	17	79068756	412	10.46	1.318e-25	++	0	0.735	1	0.3911
ENSG00000090920	19	40574929	412	10.459	1.338e-25	++	83	5.867	1	0.01543
ENSG00000067445	X	54859862	408	-10.457	1.365e-25	--	91.1	11.195	1	0.0008201
ENSG00000162600	1	59010948	412	10.453	1.424e-25	++	0	0.341	1	0.5594
ENSG00000077044	2	234284399	412	10.447	1.511e-25	++	92.5	13.389	1	0.0002531
ENSG00000188596	12	96886943	412	10.445	1.54e-25	++	82.5	5.71	1	0.01687
ENSG00000184903	7	110898915	412	10.445	1.543e-25	++	0.6	1.006	1	0.3158
ENSG00000196371	11	94336431	412	10.445	1.548e-25	++	90.2	10.189	1	0.001413
ENSG00000164941	8	95875222	412	10.442	1.601e-25	++	0	0.24	1	0.6242
ENSG00000228609	X	100265552	408	10.44	1.634e-25	++	59.4	2.462	1	0.1167
ENSG00000233327	17	18540215	412	10.438	1.655e-25	++	0	0.84	1	0.3595
ENSG00000155158	9	15293240	412	-10.436	1.69e-25	--	68.8	3.204	1	0.07346
ENSG00000162817	1	220868627	412	10.435	1.714e-25	++	73.7	3.806	1	0.05108
ENSG00000150593	10	112603026	412	10.426	1.878e-25	++	25	1.334	1	0.2481
ENSG00000151498	11	134131509	412	-10.418	2.047e-25	--	0	0.004	1	0.9474
ENSG00000185917	21	37419207	412	-10.418	2.053e-25	--	0	0.05	1	0.8232
ENSG00000066084	12	51138862	412	10.414	2.144e-25	++	0	0.226	1	0.6346
ENSG00000182397	15	100332215	412	10.413	2.154e-25	++	92.2	12.876	1	0.0003328
ENSG00000127578	16	678843	412	10.409	2.248e-25	++	59.9	2.495	1	0.1142
ENSG00000243696	3	52864693	412	10.407	2.304e-25	++	0.6	1.006	1	0.3159
ENSG00000032742	13	21141482	412	-10.399	2.515e-25	--	0	0.207	1	0.6491
ENSG00000089063	20	5075214	412	10.396	2.585e-25	++	0	0.911	1	0.34
ENSG00000169131	5	178153729	412	10.396	2.595e-25	++	81.2	5.314	1	0.02116
ENSG00000168827	3	158407186	412	-10.394	2.643e-25	--	0	0.017	1	0.8958
ENSG00000073578	5	203151	412	10.393	2.679e-25	++	0	0.874	1	0.3497
ENSG00000152778	10	91160092	412	-10.39	2.747e-25	--	64.4	2.81	1	0.0937
ENSG00000106603	7	43804695	412	-10.385	2.914e-25	--	10.3	1.115	1	0.291
ENSG00000100592	14	59740030	412	10.384	2.932e-25	++	72.7	3.665	1	0.05557
ENSG00000066739	14	96829555	412	10.383	2.975e-25	++	0	0.019	1	0.889
ENSG00000123685	1	212869536	412	10.367	3.497e-25	++	83.2	5.942	1	0.01479
ENSG00000048544	6	42164401	412	10.365	3.586e-25	++	0	0.811	1	0.3678
ENSG00000196653	3	44762830	412	10.36	3.771e-25	++	93.3	14.938	1	0.0001111
ENSG00000159445	1	151878223	412	10.359	3.797e-25	++	20.8	1.263	1	0.2611
ENSG00000111843	6	10723449	412	10.354	4.032e-25	++	89.4	9.475	1	0.002082
ENSG00000236297	3	193324275	412	10.349	4.207e-25	++	0	0.005	1	0.9429
ENSG00000164715	7	97703683	412	-10.347	4.298e-25	--	0	0.182	1	0.6699
ENSG00000196295	7	30651938	412	-10.344	4.467e-25	--	70.7	3.414	1	0.06465
ENSG00000205795	2	10218646	412	10.339	4.702e-25	++	87.6	8.058	1	0.00453
ENSG00000131797	16	31705695	412	-10.338	4.721e-25	--	0	0.042	1	0.8375
ENSG00000089335	19	35183476	412	-10.33	5.167e-25	--	57.7	2.366	1	0.124
ENSG00000054983	14	88441096	412	-10.327	5.33e-25	--	91	11.115	1	0.0008562
ENSG00000196421	20	62671777	412	10.319	5.81e-25	++	0	0.055	1	0.8147
ENSG00000142657	1	10454773	412	10.318	5.845e-25	++	0	0.033	1	0.8559
ENSG00000107521	10	100176869	412	10.316	5.962e-25	++	13.6	1.157	1	0.282
ENSG00000221838	7	99670875	412	-10.313	6.161e-25	--	0	0.137	1	0.7113
ENSG00000095485	10	101984545	412	-10.312	6.247e-25	--	95.3	21.329	1	3.868e-06
ENSG00000196497	14	24666170	412	10.308	6.488e-25	++	0	0.339	1	0.5604
ENSG00000108395	17	56732770	412	10.308	6.505e-25	++	22.9	1.298	1	0.2547
ENSG00000100883	14	35424813	412	-10.302	6.912e-25	--	86.1	7.175	1	0.007394
ENSG00000006114	17	35899141	412	10.299	7.088e-25	++	0	0.228	1	0.633
ENSG00000162076	16	2954916	412	-10.298	7.162e-25	--	0	0.156	1	0.6928
ENSG00000178904	19	32896716	412	10.298	7.163e-25	++	74.4	3.901	1	0.04824
ENSG00000167748	19	51326106	412	10.298	7.215e-25	++	0	0.009	1	0.9254
ENSG00000228903	7	44089904	412	-10.295	7.432e-25	--	43	1.755	1	0.1853
ENSG00000091542	17	18113441	412	10.294	7.499e-25	++	0	0.562	1	0.4533
ENSG00000023892	6	35282375	412	10.288	8.016e-25	++	0	0.47	1	0.4932
ENSG00000087502	12	29491528	412	-10.285	8.255e-25	--	0	0.254	1	0.614
ENSG00000076826	19	7661890	412	10.279	8.767e-25	++	0	0.396	1	0.5293
ENSG00000015479	5	138658846	412	10.278	8.867e-25	++	0	0.075	1	0.7846
ENSG00000134318	2	11388760	412	10.275	9.143e-25	++	89.6	9.659	1	0.001884
ENSG00000115486	2	85788175	412	10.275	9.167e-25	++	0	0.08	1	0.7775
ENSG00000170542	6	2898596	412	10.274	9.218e-25	++	84.1	6.289	1	0.01215
ENSG00000204642	6	29697517	412	-10.259	1.077e-24	--	71	3.453	1	0.06312
ENSG00000113946	3	190009842	412	-10.258	1.09e-24	--	0	0.013	1	0.908
ENSG00000110042	11	58968395	412	-10.253	1.144e-24	--	75.8	4.133	1	0.04206
ENSG00000253633	8	103545983	412	-10.251	1.167e-24	--	89.1	9.166	1	0.002466
ENSG00000132199	18	700687	412	10.25	1.18e-24	++	30.3	1.434	1	0.2312
ENSG00000187824	17	10633358	412	10.249	1.195e-24	++	76.2	4.21	1	0.04018
ENSG00000113971	3	132436967	412	-10.249	1.196e-24	--	0	0.054	1	0.8167
ENSG00000240065	6	32822907	412	10.249	1.199e-24	++	0	0.105	1	0.7457
ENSG00000144026	2	95901265	412	10.248	1.214e-24	++	84.5	6.465	1	0.011
ENSG00000187808	X	118894222	408	10.246	1.234e-24	++	0	0.46	1	0.4975
ENSG00000116260	1	180137136	412	10.233	1.414e-24	++	78.5	4.653	1	0.031
ENSG00000163319	4	84386247	412	-10.233	1.414e-24	--	0	0.161	1	0.6881
ENSG00000205885	12	7266805	412	10.232	1.426e-24	++	0	0.129	1	0.7193
ENSG00000167220	18	44658621	412	10.229	1.467e-24	++	0	0.032	1	0.8581
ENSG00000134070	3	10228847	412	-10.229	1.47e-24	--	35.8	1.557	1	0.212
ENSG00000227124	3	75849185	412	-10.212	1.75e-24	--	17.9	1.218	1	0.2698
ENSG00000107104	9	751144	412	-10.212	1.751e-24	--	34.6	1.53	1	0.2161
ENSG00000100023	22	22025476	412	10.21	1.79e-24	++	91	11.159	1	0.0008361
ENSG00000175110	3	139071121	412	-10.209	1.814e-24	--	74.1	3.867	1	0.04923
ENSG00000176438	14	95909162	412	10.203	1.93e-24	++	69.4	3.271	1	0.07051
ENSG00000130702	20	60914451	412	-10.198	2.022e-24	--	0	0.024	1	0.8768
ENSG00000175061	17	16342833	412	10.196	2.062e-24	++	86.8	7.575	1	0.005919
ENSG00000133030	17	16943623	412	-10.196	2.067e-24	--	0	0.246	1	0.6198
ENSG00000168778	12	124167536	412	-10.196	2.076e-24	--	0	0.015	1	0.901
ENSG00000117242	1	20973941	412	10.192	2.153e-24	++	64.2	2.793	1	0.09465
ENSG00000165929	14	92297571	412	10.191	2.186e-24	++	0	0.558	1	0.4553
ENSG00000103335	16	88847516	412	10.189	2.216e-24	++	0	0.175	1	0.6758
ENSG00000164934	8	104427578	412	-10.187	2.262e-24	--	0	0.027	1	0.8703
ENSG00000135424	12	56111667	412	10.183	2.363e-24	++	0	0.012	1	0.9125
ENSG00000170464	5	138775301	412	-10.182	2.378e-24	--	0	0.895	1	0.3441
ENSG00000137968	1	75864529	412	-10.182	2.383e-24	--	93.2	14.698	1	0.0001262
ENSG00000171806	1	169861438	412	-10.18	2.442e-24	--	96	24.922	1	5.97e-07
ENSG00000116237	1	6293890	412	-10.178	2.495e-24	--	50.4	2.018	1	0.1555
ENSG00000140104	14	105454529	412	10.175	2.563e-24	++	0	0.157	1	0.6917
ENSG00000143228	1	163295421	412	-10.175	2.569e-24	--	0	0.008	1	0.9308
ENSG00000261584	6	26906789	412	-10.174	2.583e-24	--	0	0.409	1	0.5223
ENSG00000014138	11	65069275	412	-10.172	2.657e-24	--	0	0.004	1	0.9524
ENSG00000236941	4	165854039	412	10.164	2.862e-24	++	0	0.009	1	0.9258
ENSG00000233621	1	37944506	412	-10.164	2.885e-24	--	48.5	1.94	1	0.1637
ENSG00000136856	9	130187473	412	-10.162	2.922e-24	--	48.1	1.925	1	0.1653
ENSG00000129103	7	56117409	412	10.16	3.001e-24	++	0	0.046	1	0.8309
ENSG00000090372	19	47257804	412	10.151	3.268e-24	++	69.7	3.301	1	0.06924
ENSG00000100596	14	78023519	412	-10.151	3.285e-24	--	78.7	4.699	1	0.03019
ENSG00000197782	19	40602831	412	10.148	3.398e-24	++	0	0.388	1	0.5332
ENSG00000258701	14	105283166	412	-10.146	3.444e-24	--	93.6	15.575	1	7.932e-05
ENSG00000140368	15	77301357	412	10.142	3.605e-24	++	0	0.424	1	0.5149
ENSG00000185068	6	158604697	412	10.141	3.639e-24	++	0	0.596	1	0.4403
ENSG00000163931	3	53289634	412	-10.138	3.76e-24	--	85.9	7.104	1	0.00769
ENSG00000110880	12	109161832	412	-10.136	3.808e-24	--	87.6	8.084	1	0.004465
ENSG00000141580	17	80572628	412	10.133	3.94e-24	++	90.2	10.176	1	0.001422
ENSG00000129347	19	10678842	412	10.132	3.966e-24	++	0	0.013	1	0.9088
ENSG00000100417	22	42031953	412	10.126	4.224e-24	++	91	11.135	1	0.0008471
ENSG00000144642	3	29325468	412	10.126	4.242e-24	++	72.7	3.664	1	0.0556
ENSG00000122390	16	3537240	412	10.123	4.355e-24	++	62.7	2.681	1	0.1016
ENSG00000013016	2	31442622	412	-10.114	4.8e-24	--	0	0.351	1	0.5537
ENSG00000168385	2	242194150	412	10.107	5.151e-24	++	43.1	1.757	1	0.185
ENSG00000151665	2	46802934	412	10.103	5.356e-24	++	0	0.233	1	0.6294
ENSG00000116922	1	38156427	412	10.1	5.543e-24	++	0	0.374	1	0.541
ENSG00000161326	17	35850225	412	-10.095	5.823e-24	--	0	0.038	1	0.8459
ENSG00000071889	X	153828269	408	10.09	6.141e-24	++	0	0.265	1	0.607
ENSG00000197043	5	150535013	412	10.084	6.493e-24	++	92.6	13.517	1	0.0002365
ENSG00000152223	18	43432292	412	-10.084	6.528e-24	--	0.4	1.004	1	0.3163
ENSG00000196584	7	152352139	412	10.082	6.664e-24	++	82.4	5.687	1	0.01709
ENSG00000166037	11	95509638	412	10.08	6.796e-24	++	78.6	4.678	1	0.03054
ENSG00000106290	7	99633733	412	-10.076	7.026e-24	--	0	0.263	1	0.6079
ENSG00000184465	6	170066927	412	-10.072	7.384e-24	--	83.9	6.216	1	0.01266
ENSG00000165410	14	35181786	412	10.07	7.518e-24	++	83	5.873	1	0.01537
ENSG00000150316	11	94728899	412	-10.069	7.561e-24	--	0	0.002	1	0.9661
ENSG00000067533	1	218458058	412	10.068	7.614e-24	++	76	4.169	1	0.04118
ENSG00000138286	10	75005282	412	10.068	7.658e-24	++	2.1	1.022	1	0.3121
ENSG00000185019	20	3138280	412	10.066	7.832e-24	++	89.4	9.44	1	0.002123
ENSG00000186184	13	28200940	412	10.064	8e-24	++	63.1	2.708	1	0.09982
ENSG00000103342	16	12009614	412	-10.055	8.728e-24	--	93.7	15.86	1	6.82e-05
ENSG00000108666	17	30659006	412	10.053	8.884e-24	++	74.4	3.905	1	0.04815
ENSG00000105618	19	54626055	412	-10.052	9.004e-24	--	0	0.108	1	0.7425
ENSG00000111321	12	6495275	412	-10.051	9.066e-24	--	88.9	8.99	1	0.002714
ENSG00000179630	13	44453783	412	-10.044	9.723e-24	--	72.8	3.68	1	0.05508
ENSG00000028528	15	64607472	412	10.044	9.781e-24	++	90.3	10.337	1	0.001304
ENSG00000049167	5	60088794	412	-10.038	1.036e-23	--	74.6	3.936	1	0.04727
ENSG00000064787	20	52680585	412	-10.036	1.063e-23	--	0	0.615	1	0.4331
ENSG00000133313	18	72178410	412	10.033	1.092e-23	++	14.9	1.176	1	0.2783
ENSG00000138495	3	119377511	412	-10.027	1.155e-23	--	75.5	4.078	1	0.04345
ENSG00000105258	19	36597239	412	-10.027	1.156e-23	--	0	0.973	1	0.3239
ENSG00000225484	10	81592152	412	-10.027	1.159e-23	--	0	0.996	1	0.3182
ENSG00000163002	2	184001544	412	-10.027	1.161e-23	--	0	0.77	1	0.3801
ENSG00000101158	20	57564489	412	-10.026	1.169e-23	--	83.7	6.14	1	0.01322
ENSG00000124570	6	2936204	412	10.025	1.183e-23	++	0	0.475	1	0.4905
ENSG00000133048	1	203156080	412	10.024	1.197e-23	++	0	0.325	1	0.5686
ENSG00000239219	3	169665555	412	10.017	1.277e-23	++	0	0	1	0.9968
ENSG00000096872	9	26991407	412	-10.011	1.361e-23	--	2.3	1.023	1	0.3118
ENSG00000260997	7	45000366	412	10	1.518e-23	++	95.3	21.085	1	4.393e-06
ENSG00000169857	15	34335230	412	-9.997	1.576e-23	--	86.9	7.65	1	0.005678
ENSG00000106125	7	30838237	412	9.997	1.577e-23	++	22.9	1.297	1	0.2547
ENSG00000103056	16	68402649	412	9.994	1.611e-23	++	13.6	1.157	1	0.282
ENSG00000103326	16	586685	412	-9.992	1.655e-23	--	0	0.586	1	0.4438
ENSG00000125818	20	1108122	412	-9.991	1.667e-23	--	0	0.062	1	0.8026
ENSG00000249624	21	34634878	412	9.988	1.724e-23	++	0	0.933	1	0.334
ENSG00000245958	4	120381879	412	-9.984	1.798e-23	--	0	0.764	1	0.382
ENSG00000168228	4	25329006	412	-9.982	1.822e-23	--	0	0.502	1	0.4784
ENSG00000189077	7	75627458	412	-9.978	1.907e-23	--	0	0.203	1	0.6522
ENSG00000178425	6	116418158	412	9.977	1.921e-23	++	21.9	1.281	1	0.2577
ENSG00000106526	7	149988527	412	-9.966	2.141e-23	--	58.7	2.421	1	0.1197
ENSG00000071967	2	172383988	412	9.961	2.267e-23	++	89.8	9.759	1	0.001785
ENSG00000204650	17	43894102	412	9.96	2.281e-23	++	78.6	4.666	1	0.03076
ENSG00000008256	7	6296843	412	-9.958	2.327e-23	--	95	20.116	1	7.289e-06
ENSG00000227671	1	247349106	412	-9.956	2.373e-23	--	13.4	1.155	1	0.2825
ENSG00000145284	4	83720006	412	-9.954	2.419e-23	--	0	0.808	1	0.3687
ENSG00000004777	19	36266822	412	-9.95	2.53e-23	--	52.5	2.106	1	0.1468
ENSG00000158717	16	88768098	412	-9.948	2.572e-23	--	93.8	16.039	1	6.205e-05
ENSG00000157653	9	116348112	412	-9.943	2.697e-23	--	86	7.144	1	0.00752
ENSG00000118514	6	135314182	412	-9.94	2.786e-23	--	35.5	1.55	1	0.2131
ENSG00000162836	1	147131465	412	9.939	2.806e-23	++	31.7	1.464	1	0.2263
ENSG00000125871	20	17963860	412	-9.937	2.885e-23	--	0	0.947	1	0.3304
ENSG00000251136	8	90742781	412	-9.936	2.896e-23	--	18.6	1.229	1	0.2676
ENSG00000109445	4	142159511	412	-9.935	2.921e-23	--	0	0.393	1	0.5309
ENSG00000183682	1	40241946	412	-9.932	3.013e-23	--	0	0.011	1	0.9167
ENSG00000159720	16	67476572	412	-9.928	3.138e-23	--	92.5	13.34	1	0.0002597
ENSG00000170356	7	143869221	412	-9.926	3.193e-23	--	76	4.174	1	0.04106
ENSG00000175701	2	110978090	412	-9.925	3.249e-23	--	92.2	12.755	1	0.000355
ENSG00000119685	14	76115378	412	9.918	3.486e-23	++	0	0.809	1	0.3683
ENSG00000260336	7	100740785	412	9.918	3.494e-23	++	81.8	5.485	1	0.01919
ENSG00000162461	1	16061035	412	-9.913	3.637e-23	--	0	0.235	1	0.6279
ENSG00000161265	19	36240614	412	9.913	3.663e-23	++	64.7	2.836	1	0.09219
ENSG00000229676	19	22833037	412	-9.907	3.899e-23	--	31.5	1.461	1	0.2268
ENSG00000182986	19	53400760	412	-9.905	3.975e-23	--	26.5	1.361	1	0.2433
ENSG00000107902	10	126151971	412	-9.902	4.079e-23	--	0	0.006	1	0.9358
ENSG00000089486	16	4594671	412	-9.897	4.307e-23	--	0	0.023	1	0.8784
ENSG00000113558	5	133488910	412	-9.895	4.378e-23	--	90.9	10.935	1	0.0009438
ENSG00000130684	20	25682927	412	-9.891	4.561e-23	--	70.9	3.442	1	0.06356
ENSG00000115364	2	75913595	412	-9.889	4.651e-23	--	87.5	8.031	1	0.004599
ENSG00000165661	9	139110654	412	-9.888	4.689e-23	--	25.1	1.335	1	0.2479
ENSG00000154781	3	14686929	412	9.886	4.765e-23	++	0	0.467	1	0.4943
ENSG00000101624	18	12640421	412	9.884	4.884e-23	++	80.3	5.083	1	0.02416
ENSG00000182180	10	75102638	412	9.88	5.08e-23	++	92.7	13.689	1	0.0002157
ENSG00000105877	7	21581561	412	-9.878	5.169e-23	--	57.3	2.344	1	0.1258
ENSG00000134575	11	47269936	412	-9.877	5.238e-23	--	0	0.667	1	0.4139
ENSG00000135390	12	54069803	412	9.876	5.302e-23	++	0	0.036	1	0.8496
ENSG00000232445	7	100962451	412	-9.868	5.756e-23	--	69.2	3.247	1	0.07158
ENSG00000075239	11	108022234	412	-9.861	6.165e-23	--	90.6	10.598	1	0.001132
ENSG00000115239	2	53990532	412	9.859	6.241e-23	++	0	0.161	1	0.6884
ENSG00000093100	22	18483230	412	-9.859	6.296e-23	--	48.7	1.951	1	0.1625
ENSG00000169062	13	115062506	412	-9.858	6.303e-23	--	40.9	1.693	1	0.1932
ENSG00000205302	5	122134181	412	-9.857	6.409e-23	--	0	0.022	1	0.8826
ENSG00000107020	9	5381870	412	-9.855	6.53e-23	--	88.6	8.737	1	0.003119
ENSG00000244187	9	139683224	412	-9.853	6.659e-23	--	0	0.087	1	0.7679
ENSG00000156795	8	124436414	412	-9.851	6.776e-23	--	61.3	2.587	1	0.1078
ENSG00000184178	4	54172526	412	-9.851	6.814e-23	--	0	0.004	1	0.9486
ENSG00000137288	6	33677556	412	-9.85	6.871e-23	--	94.8	19.366	1	1.079e-05
ENSG00000167747	19	51297825	412	9.846	7.16e-23	++	18	1.219	1	0.2695
ENSG00000111671	12	6987981	412	9.843	7.349e-23	++	0	0.002	1	0.9613
ENSG00000244625	22	27117690	412	-9.833	8.154e-23	--	55.5	2.246	1	0.1339
ENSG00000160961	19	14801702	412	-9.832	8.167e-23	--	3.1	1.032	1	0.3096
ENSG00000214135	3	197342353	412	9.826	8.68e-23	++	82.2	5.604	1	0.01792
ENSG00000116771	1	15829457	412	9.825	8.795e-23	++	42.9	1.752	1	0.1856
ENSG00000165983	10	16493159	412	9.825	8.803e-23	++	27.1	1.371	1	0.2416
ENSG00000146409	6	133118491	412	-9.825	8.827e-23	--	86.7	7.504	1	0.006156
ENSG00000125166	16	58759939	412	-9.823	8.934e-23	--	60.3	2.519	1	0.1125
ENSG00000176894	12	133282353	412	-9.823	8.952e-23	--	77.4	4.43	1	0.03531
ENSG00000103995	15	49020726	412	-9.812	9.997e-23	--	0	0.138	1	0.7104
ENSG00000087008	4	8377514	412	9.81	1.017e-22	++	93.5	15.459	1	8.431e-05
ENSG00000185480	12	102455729	412	9.809	1.034e-22	++	0	0.705	1	0.4011
ENSG00000013503	12	106739726	412	-9.807	1.053e-22	--	5.2	1.055	1	0.3044
ENSG00000131748	17	37824339	412	-9.805	1.066e-22	--	3.6	1.037	1	0.3085
ENSG00000168291	3	58410431	412	9.805	1.069e-22	++	0	0.043	1	0.8354
ENSG00000111328	12	123750228	412	-9.805	1.074e-22	--	0	0.683	1	0.4086
ENSG00000185324	16	89760474	412	9.8	1.129e-22	++	0	0.001	1	0.9725
ENSG00000119698	14	94816121	412	9.798	1.15e-22	++	57.3	2.341	1	0.126
ENSG00000186017	19	36956110	412	-9.798	1.154e-22	--	0	0.007	1	0.9345
ENSG00000054282	1	243385636	412	9.788	1.266e-22	++	0	0.672	1	0.4123
ENSG00000125375	14	50781715	412	-9.787	1.286e-22	--	0	0.366	1	0.5453
ENSG00000154035	17	21155757	412	-9.786	1.29e-22	--	0	0.02	1	0.8882
ENSG00000163687	3	58188263	412	-9.786	1.297e-22	--	0	0.173	1	0.6771
ENSG00000186583	8	145071988	412	-9.785	1.306e-22	--	37.2	1.592	1	0.207
ENSG00000109667	4	10020480	412	-9.784	1.316e-22	--	0	0.863	1	0.3529
ENSG00000103148	16	190237	412	-9.776	1.426e-22	--	67.2	3.049	1	0.08077
ENSG00000189050	17	57957888	412	-9.776	1.426e-22	--	47	1.887	1	0.1695
ENSG00000060709	12	131201301	412	9.776	1.434e-22	++	73.8	3.822	1	0.05058
ENSG00000176731	8	86181870	412	-9.775	1.448e-22	--	56.5	2.297	1	0.1296
ENSG00000153201	2	109372105	412	9.773	1.468e-22	++	0	0.921	1	0.3372
ENSG00000184227	14	74038071	412	9.77	1.511e-22	++	69.7	3.303	1	0.06917
ENSG00000111615	12	75906192	412	9.77	1.516e-22	++	0	0.056	1	0.8125
ENSG00000217555	16	66527757	412	9.762	1.636e-22	++	80.2	5.062	1	0.02446
ENSG00000153113	5	95997266	412	9.762	1.645e-22	++	0	0.133	1	0.7155
ENSG00000231365	1	119719686	412	-9.756	1.735e-22	--	0	0.252	1	0.6156
ENSG00000143079	1	112952777	412	-9.753	1.793e-22	--	58.3	2.4	1	0.1213
ENSG00000171792	12	2986603	412	-9.752	1.811e-22	--	0	0.139	1	0.7091
ENSG00000104518	8	144643169	412	9.748	1.878e-22	++	67.3	3.055	1	0.08048
ENSG00000104228	8	27158523	412	-9.747	1.894e-22	--	0	0.079	1	0.778
ENSG00000095321	9	131866388	412	-9.746	1.916e-22	--	66.5	2.984	1	0.08407
ENSG00000213066	6	167431949	412	9.746	1.92e-22	++	0	0.025	1	0.8753
ENSG00000102699	13	25045198	412	-9.743	1.968e-22	--	58.5	2.408	1	0.1207
ENSG00000106538	7	150020526	412	-9.743	1.983e-22	--	7.8	1.084	1	0.2978
ENSG00000166797	15	64439567	412	9.741	2.017e-22	++	59.6	2.473	1	0.1158
ENSG00000126005	20	33863633	412	-9.739	2.052e-22	--	94	16.738	1	4.292e-05
ENSG00000025772	20	43589041	412	-9.734	2.165e-22	--	53	2.127	1	0.1447
ENSG00000143387	1	150789961	412	9.732	2.204e-22	++	88.8	8.964	1	0.002754
ENSG00000064313	8	120744399	412	9.719	2.498e-22	++	0	0.021	1	0.8835
ENSG00000046647	X	14022112	408	-9.719	2.5e-22	--	43.7	1.775	1	0.1828
ENSG00000011295	17	15960190	412	9.718	2.528e-22	++	0	0.024	1	0.8781
ENSG00000148690	10	95466934	412	-9.715	2.603e-22	--	26.7	1.363	1	0.2429
ENSG00000130695	1	26540015	412	9.713	2.652e-22	++	0	0.034	1	0.8537
ENSG00000103227	16	1004554	412	9.712	2.679e-22	++	67	3.034	1	0.08153
ENSG00000100445	14	24912755	412	9.711	2.706e-22	++	3	1.031	1	0.31
ENSG00000136425	15	78423596	412	9.709	2.761e-22	++	0	0.002	1	0.9676
ENSG00000059588	1	234610539	412	9.709	2.772e-22	++	0	0.015	1	0.9037
ENSG00000102393	X	100662901	408	-9.706	2.834e-22	--	0	0.118	1	0.7312
ENSG00000111816	6	116391259	412	-9.695	3.167e-22	--	93.7	15.926	1	6.587e-05
ENSG00000164306	4	185577450	412	9.688	3.377e-22	++	0	0.008	1	0.9308
ENSG00000170776	15	86253911	412	-9.681	3.639e-22	--	0	0.016	1	0.8993
ENSG00000066185	1	42907041	412	-9.68	3.656e-22	--	0	0.386	1	0.5344
ENSG00000108264	17	35831705	412	-9.678	3.733e-22	--	92.7	13.714	1	0.0002129
ENSG00000110756	11	18301605	412	9.678	3.758e-22	++	0	0.998	1	0.3179
ENSG00000146223	6	42860740	412	-9.676	3.816e-22	--	0	0.947	1	0.3306
ENSG00000140534	15	90193781	412	9.675	3.861e-22	++	94.7	18.756	1	1.486e-05
ENSG00000164930	8	104345778	412	-9.674	3.887e-22	--	80.1	5.017	1	0.02509
ENSG00000228960	7	143873377	412	-9.674	3.891e-22	--	82.4	5.683	1	0.01713
ENSG00000134287	12	49338841	412	9.671	3.995e-22	++	48.9	1.955	1	0.162
ENSG00000228696	17	44248499	412	9.667	4.174e-22	++	91	11.115	1	0.0008564
ENSG00000157895	12	121454342	412	9.661	4.423e-22	++	0	0.501	1	0.479
ENSG00000130590	20	62671777	412	9.656	4.617e-22	++	0	0.311	1	0.5772
ENSG00000158941	8	22480519	412	9.65	4.921e-22	++	0	0.776	1	0.3783
ENSG00000189266	1	24365512	412	-9.645	5.182e-22	--	70.9	3.435	1	0.06382
ENSG00000198538	19	53324256	412	9.64	5.432e-22	++	0	0.707	1	0.4005
ENSG00000141562	17	80427340	412	-9.637	5.606e-22	--	0	0.413	1	0.5206
ENSG00000122512	7	6023578	412	-9.634	5.732e-22	--	59.1	2.443	1	0.118
ENSG00000140876	16	77752208	412	9.632	5.838e-22	++	0	0.447	1	0.5039
ENSG00000160588	11	118127314	412	9.625	6.299e-22	++	0	0.755	1	0.385
ENSG00000123453	9	136600773	412	-9.623	6.406e-22	--	59.9	2.495	1	0.1142
ENSG00000161558	19	48836673	412	-9.622	6.481e-22	--	0	0.005	1	0.9438
ENSG00000134627	11	94339088	412	9.621	6.505e-22	++	88.6	8.743	1	0.003108
ENSG00000140961	16	83987237	412	-9.614	6.955e-22	--	0	0.08	1	0.7774
ENSG00000169609	15	83632164	412	9.608	7.372e-22	++	38.8	1.635	1	0.201
ENSG00000140264	15	44091386	412	9.605	7.609e-22	++	56.8	2.317	1	0.128
ENSG00000121988	2	136135383	412	-9.596	8.312e-22	--	0	0.237	1	0.6263
ENSG00000241837	21	35289717	412	9.593	8.523e-22	++	0	0.062	1	0.8028
ENSG00000013364	16	29833414	412	-9.593	8.552e-22	--	43.1	1.757	1	0.185
ENSG00000125755	19	46368222	412	-9.593	8.583e-22	--	87.9	8.294	1	0.003977
ENSG00000101574	18	2571196	412	-9.592	8.63e-22	--	0	0.001	1	0.9782
ENSG00000224597	10	29758785	412	9.587	9.036e-22	++	85.9	7.089	1	0.007758
ENSG00000072954	19	16781520	412	9.587	9.073e-22	++	24.6	1.326	1	0.2496
ENSG00000141295	17	45915395	412	-9.586	9.18e-22	--	9.1	1.1	1	0.2942
ENSG00000100116	22	38196573	412	9.584	9.355e-22	++	0	0.872	1	0.3503
ENSG00000131351	19	17186127	412	-9.57	1.065e-21	--	61.9	2.623	1	0.1053
ENSG00000197444	10	50970429	412	9.563	1.14e-21	++	0	0.495	1	0.4818
ENSG00000119723	14	74420127	412	-9.556	1.228e-21	--	90.4	10.414	1	0.001251
ENSG00000132958	13	20053162	412	-9.543	1.393e-21	--	50.5	2.022	1	0.155
ENSG00000072958	19	16315523	412	9.541	1.413e-21	++	87.4	7.95	1	0.004809
ENSG00000226314	6	28059020	412	-9.539	1.44e-21	--	0	0.015	1	0.9031
ENSG00000112339	6	135362378	412	-9.534	1.514e-21	--	39.4	1.65	1	0.199
ENSG00000070444	17	2295633	412	-9.53	1.578e-21	--	0	0.598	1	0.4395
ENSG00000100413	22	41913477	412	-9.526	1.639e-21	--	77.6	4.457	1	0.03477
ENSG00000177951	11	207410	412	-9.522	1.692e-21	--	0	0.738	1	0.3904
ENSG00000143797	2	9239635	412	-9.522	1.704e-21	--	71.9	3.557	1	0.05929
ENSG00000134262	1	114443899	412	-9.52	1.724e-21	--	69.2	3.249	1	0.07147
ENSG00000166444	11	8854673	412	-9.52	1.738e-21	--	0	0.018	1	0.8934
ENSG00000145781	5	115629354	412	9.512	1.876e-21	++	0	0.019	1	0.8893
ENSG00000179889	16	15129940	412	9.508	1.939e-21	++	91.9	12.393	1	0.000431
ENSG00000135905	2	225772392	412	9.508	1.945e-21	++	57.8	2.37	1	0.1237
ENSG00000103365	16	23467181	412	-9.506	1.983e-21	--	0	0.039	1	0.8442
ENSG00000230069	4	103675108	412	-9.505	2.01e-21	--	59.6	2.473	1	0.1158
ENSG00000161996	16	700644	412	-9.5	2.101e-21	--	45.2	1.825	1	0.1767
ENSG00000101003	20	25401003	412	-9.494	2.222e-21	--	80.8	5.221	1	0.02232
ENSG00000027847	5	177043366	412	-9.491	2.294e-21	--	0	0.276	1	0.5992
ENSG00000161091	19	3557785	412	-9.49	2.317e-21	--	76.5	4.263	1	0.03895
ENSG00000092295	14	24734645	412	9.48	2.543e-21	++	0	0.65	1	0.4203
ENSG00000076555	12	109592483	412	-9.477	2.614e-21	--	0	0.333	1	0.5639
ENSG00000126266	19	35837428	412	-9.472	2.74e-21	--	0	0.086	1	0.7699
ENSG00000150768	11	111817914	412	-9.47	2.801e-21	--	0	0.237	1	0.6261
ENSG00000166845	18	51824152	412	-9.466	2.917e-21	--	51.2	2.049	1	0.1523
ENSG00000204305	6	32154285	412	9.462	3.035e-21	++	0	0.683	1	0.4085
ENSG00000137547	8	55052989	412	-9.461	3.044e-21	--	10.6	1.118	1	0.2903
ENSG00000108433	17	45046932	412	9.457	3.154e-21	++	85.4	6.829	1	0.008967
ENSG00000111237	12	110993791	412	-9.457	3.181e-21	--	56.3	2.289	1	0.1303
ENSG00000260456	16	87343732	412	9.448	3.443e-21	++	70.3	3.372	1	0.06632
ENSG00000129083	11	14489182	412	9.447	3.498e-21	++	52.4	2.103	1	0.147
ENSG00000148498	10	35074019	412	9.442	3.661e-21	++	82.2	5.605	1	0.01791
ENSG00000250312	4	133027	412	9.44	3.713e-21	++	48.1	1.926	1	0.1652
ENSG00000172469	6	96019311	412	-9.44	3.726e-21	--	0	0.075	1	0.784
ENSG00000110218	11	93862020	412	9.437	3.828e-21	++	0	0.882	1	0.3477
ENSG00000073464	X	10124605	408	9.432	4.005e-21	++	0	0.055	1	0.8152
ENSG00000018610	X	118697629	408	-9.427	4.231e-21	--	76.1	4.18	1	0.04092
ENSG00000163029	2	17974041	412	9.423	4.368e-21	++	0	0.488	1	0.4849
ENSG00000129562	14	23057667	412	9.421	4.45e-21	++	0.7	1.008	1	0.3155
ENSG00000226025	19	40170103	412	9.421	4.475e-21	++	60.6	2.539	1	0.1111
ENSG00000254634	16	30326571	412	-9.417	4.639e-21	--	0	0.116	1	0.733
ENSG00000076650	19	33609441	412	9.417	4.64e-21	++	36.9	1.584	1	0.2082
ENSG00000186314	5	145214538	412	-9.417	4.65e-21	--	0	0.023	1	0.8791
ENSG00000165233	9	95857720	412	9.415	4.721e-21	++	41.1	1.699	1	0.1924
ENSG00000108960	17	53513937	412	-9.411	4.922e-21	--	63.4	2.73	1	0.0985
ENSG00000178209	8	145005450	412	-9.41	4.967e-21	--	66.6	2.997	1	0.08343
ENSG00000051382	3	138532887	412	-9.41	4.968e-21	--	0	0.001	1	0.9733
ENSG00000177830	11	870446	412	9.409	4.988e-21	++	0	0.026	1	0.8709
ENSG00000233610	13	49165875	412	9.409	5.03e-21	++	0	0.025	1	0.8735
ENSG00000172244	5	43461400	412	-9.408	5.076e-21	--	72.6	3.653	1	0.05597
ENSG00000196715	7	65436966	412	-9.405	5.191e-21	--	0	0.264	1	0.6077
ENSG00000198954	10	70748784	412	-9.405	5.21e-21	--	88.4	8.603	1	0.003356
ENSG00000150753	5	10269236	412	9.403	5.301e-21	++	78.8	4.716	1	0.02988
ENSG00000176490	19	2721490	412	9.402	5.363e-21	++	0	0.68	1	0.4095
ENSG00000237638	2	65141405	412	-9.4	5.437e-21	--	0	0.035	1	0.8517
ENSG00000253210	8	142139251	412	-9.393	5.844e-21	--	0	0.002	1	0.968
ENSG00000111602	12	56815281	412	9.391	5.933e-21	++	61.4	2.59	1	0.1076
ENSG00000186088	7	77057110	412	9.391	5.969e-21	++	75.3	4.045	1	0.0443
ENSG00000111711	12	21680478	412	-9.389	6.071e-21	--	90.1	10.057	1	0.001518
ENSG00000042445	2	85567147	412	9.385	6.269e-21	++	82.7	5.793	1	0.01609
ENSG00000143971	2	67631395	412	-9.382	6.468e-21	--	0	0.049	1	0.8247
ENSG00000141384	18	23739314	412	9.382	6.498e-21	++	0	0.016	1	0.8983
ENSG00000134256	1	117551984	412	9.378	6.75e-21	++	0	0.291	1	0.5898
ENSG00000131849	19	58939165	412	-9.377	6.817e-21	--	53.7	2.158	1	0.1418
ENSG00000137714	11	110306727	412	9.375	6.927e-21	++	0	0.13	1	0.7185
ENSG00000230487	7	1610848	412	9.373	7.073e-21	++	39.3	1.648	1	0.1992
ENSG00000197375	5	131705458	412	9.372	7.096e-21	++	0	0.207	1	0.6494
ENSG00000112218	6	97243595	412	9.37	7.279e-21	++	29.9	1.426	1	0.2324
ENSG00000213533	3	52914143	412	-9.368	7.378e-21	--	79.2	4.815	1	0.02821
ENSG00000099785	19	8490750	412	-9.367	7.483e-21	--	79.7	4.933	1	0.02635
ENSG00000154079	6	71307462	412	-9.365	7.573e-21	--	0	0.074	1	0.7862
ENSG00000136051	12	105500390	412	9.365	7.615e-21	++	90.4	10.428	1	0.001241
ENSG00000163214	2	39102671	412	9.364	7.709e-21	++	26.3	1.356	1	0.2442
ENSG00000060971	3	38168125	412	-9.362	7.819e-21	--	77.1	4.372	1	0.03653
ENSG00000220785	1	32705721	412	9.361	7.874e-21	++	89.8	9.81	1	0.001736
ENSG00000141141	17	36003275	412	-9.361	7.935e-21	--	95.9	24.63	1	6.948e-07
ENSG00000075826	10	102261538	412	-9.358	8.096e-21	--	75.7	4.109	1	0.04265
ENSG00000178202	11	108369173	412	-9.355	8.381e-21	--	0	0	1	0.9895
ENSG00000232995	1	163278328	412	-9.354	8.421e-21	--	79.9	4.984	1	0.02558
ENSG00000251364	11	7527109	412	-9.351	8.659e-21	--	0	0.003	1	0.9564
ENSG00000135912	2	219654932	412	9.349	8.854e-21	++	0	0	1	0.9909
ENSG00000176986	10	75574079	412	-9.349	8.869e-21	--	78.3	4.607	1	0.03184
ENSG00000090989	4	56714071	412	-9.348	8.968e-21	--	0	0.182	1	0.6695
ENSG00000152207	13	49165875	412	9.346	9.137e-21	++	0	0.016	1	0.9008
ENSG00000100731	14	71395770	412	9.343	9.394e-21	++	37.2	1.592	1	0.207
ENSG00000112685	6	684476	412	-9.342	9.425e-21	--	0	0.176	1	0.6752
ENSG00000203306	11	124933351	412	9.341	9.539e-21	++	30.2	1.433	1	0.2313
ENSG00000105132	19	58064327	412	9.339	9.699e-21	++	85.7	6.972	1	0.008277
ENSG00000130844	19	54024252	412	9.337	9.866e-21	++	0	0.371	1	0.5424
ENSG00000173614	1	10008221	412	9.336	9.961e-21	++	84.4	6.397	1	0.01143
ENSG00000244026	3	75484589	412	9.335	1.014e-20	++	92.8	13.842	1	0.0001988
ENSG00000086289	7	37962922	412	-9.332	1.041e-20	--	0	0.185	1	0.6673
ENSG00000128928	15	40705159	412	9.319	1.174e-20	++	72.3	3.606	1	0.05757
ENSG00000132141	17	33269648	412	-9.316	1.206e-20	--	61.3	2.581	1	0.1081
ENSG00000261553	13	76136648	412	9.316	1.206e-20	++	0	0.112	1	0.7373
ENSG00000214063	11	840363	412	-9.315	1.223e-20	--	0	0.157	1	0.692
ENSG00000169245	4	76934577	412	-9.31	1.284e-20	--	87.8	8.227	1	0.004128
ENSG00000231770	3	194310359	412	9.309	1.293e-20	++	0	0.983	1	0.3215
ENSG00000139433	12	110292513	412	-9.308	1.3e-20	--	88.4	8.639	1	0.003291
ENSG00000175390	11	8011028	412	9.307	1.309e-20	++	62.4	2.662	1	0.1027
ENSG00000168116	6	57030894	412	-9.3	1.4e-20	--	0	0.178	1	0.6735
ENSG00000035115	2	276942	412	9.298	1.434e-20	++	77.7	4.491	1	0.03407
ENSG00000157557	21	40169832	412	-9.296	1.455e-20	--	0	0.078	1	0.7803
ENSG00000152926	7	64448291	412	9.294	1.489e-20	++	94.7	18.965	1	1.331e-05
ENSG00000164609	5	159846074	412	9.293	1.497e-20	++	59.4	2.464	1	0.1165
ENSG00000214293	7	77321144	412	-9.291	1.533e-20	--	0	0.51	1	0.4753
ENSG00000180539	9	139927062	412	-9.29	1.545e-20	--	47.8	1.916	1	0.1663
ENSG00000165819	14	21976476	412	9.288	1.571e-20	++	81.2	5.311	1	0.02119
ENSG00000110871	12	120910004	412	9.288	1.575e-20	++	50.8	2.032	1	0.154
ENSG00000131323	14	103232234	412	9.285	1.619e-20	++	0	0.234	1	0.6285
ENSG00000157379	14	24760764	412	-9.284	1.64e-20	--	0	0.231	1	0.6306
ENSG00000186153	16	78132246	412	-9.278	1.729e-20	--	90.6	10.595	1	0.001134
ENSG00000168404	16	74712905	412	9.274	1.8e-20	++	57.8	2.369	1	0.1238
ENSG00000065613	10	105733196	412	9.27	1.869e-20	++	61.4	2.592	1	0.1074
ENSG00000103199	16	4816102	412	9.264	1.977e-20	++	67.1	3.036	1	0.08142
ENSG00000138459	3	112259388	412	-9.261	2.031e-20	--	93.8	16.143	1	5.872e-05
ENSG00000259865	1	247352823	412	9.257	2.1e-20	++	0	0.053	1	0.8185
ENSG00000140157	15	23008618	412	-9.253	2.186e-20	--	49.9	1.995	1	0.1578
ENSG00000170571	5	49875438	412	-9.253	2.19e-20	--	23.7	1.311	1	0.2522
ENSG00000113716	5	149383241	412	9.25	2.24e-20	++	56.7	2.308	1	0.1287
ENSG00000131778	1	146733632	412	9.249	2.274e-20	++	91.7	11.978	1	0.0005382
ENSG00000197016	19	57089050	412	9.248	2.282e-20	++	83.1	5.905	1	0.0151
ENSG00000116199	1	179030942	412	9.248	2.297e-20	++	0	0.596	1	0.44
ENSG00000135506	12	58089413	412	9.246	2.33e-20	++	44.8	1.81	1	0.1785
ENSG00000084636	1	32173360	412	-9.244	2.364e-20	--	70.3	3.365	1	0.06661
ENSG00000177106	11	707025	412	-9.239	2.483e-20	--	0	0	1	0.9842
ENSG00000102858	16	4733542	412	9.239	2.486e-20	++	0	0.546	1	0.4598
ENSG00000144791	3	45624142	412	9.234	2.611e-20	++	84.2	6.32	1	0.01194
ENSG00000070770	16	58252209	412	9.233	2.623e-20	++	86.2	7.269	1	0.007014
ENSG00000130653	9	140444078	412	9.232	2.668e-20	++	0	0.818	1	0.3658
ENSG00000119878	2	46849441	412	9.225	2.83e-20	++	0	0.155	1	0.6938
ENSG00000159202	17	46969665	412	-9.221	2.946e-20	--	85.3	6.797	1	0.009132
ENSG00000197044	19	11889347	412	9.221	2.956e-20	++	10.7	1.12	1	0.2898
ENSG00000151883	5	49882623	412	-9.221	2.957e-20	--	0	0.043	1	0.8364
ENSG00000111850	6	88022129	412	9.219	2.987e-20	++	30.2	1.433	1	0.2313
ENSG00000105568	19	52693298	412	-9.219	3.007e-20	--	6.7	1.072	1	0.3006
ENSG00000257800	2	74350441	412	9.218	3.022e-20	++	0	0.514	1	0.4734
ENSG00000100056	22	19132325	412	9.209	3.278e-20	++	0	0.173	1	0.6772
ENSG00000164022	4	107133452	412	9.209	3.287e-20	++	0	0.381	1	0.5372
ENSG00000149599	20	30483433	412	-9.209	3.307e-20	--	0	0.296	1	0.5866
ENSG00000119509	9	103038720	412	-9.208	3.314e-20	--	29.6	1.421	1	0.2332
ENSG00000128886	15	44021501	412	9.208	3.322e-20	++	53.5	2.151	1	0.1425
ENSG00000260630	16	88729008	412	9.208	3.324e-20	++	78.1	4.56	1	0.03273
ENSG00000206530	3	113165773	412	-9.203	3.495e-20	--	0	0.181	1	0.6703
ENSG00000123870	19	53095590	412	9.2	3.569e-20	++	0	0.21	1	0.6469
ENSG00000180104	5	430217	412	-9.199	3.614e-20	--	59.4	2.466	1	0.1163
ENSG00000119408	9	127116942	412	-9.194	3.774e-20	--	34.3	1.523	1	0.2172
ENSG00000182179	3	49842625	412	-9.193	3.817e-20	--	0	0.05	1	0.8233
ENSG00000214941	17	15921071	412	-9.192	3.845e-20	--	83.1	5.931	1	0.01488
ENSG00000186532	17	1688220	412	-9.192	3.873e-20	--	0	0.044	1	0.8342
ENSG00000188186	7	99747130	412	-9.19	3.94e-20	--	57.5	2.354	1	0.1249
ENSG00000139832	13	111123730	412	-9.187	4.024e-20	--	0	0.04	1	0.8419
ENSG00000263004	17	55164636	412	-9.185	4.106e-20	--	0	0.829	1	0.3624
ENSG00000090487	15	65264751	412	-9.185	4.119e-20	--	89.2	9.239	1	0.002369
ENSG00000186792	3	50332697	412	-9.185	4.134e-20	--	69.8	3.308	1	0.06893
ENSG00000142166	21	34727252	412	9.184	4.151e-20	++	0	0.35	1	0.5542
ENSG00000100395	22	41569887	412	9.179	4.354e-20	++	0	0.996	1	0.3183
ENSG00000164109	4	120986142	412	9.179	4.356e-20	++	0	0.438	1	0.5083
ENSG00000109805	4	17818885	412	-9.178	4.411e-20	--	51.8	2.076	1	0.1496
ENSG00000172273	11	119000070	412	-9.178	4.412e-20	--	56.2	2.281	1	0.1309
ENSG00000184517	16	75182354	412	-9.176	4.464e-20	--	0	0.155	1	0.6942
ENSG00000170425	17	15726830	412	9.173	4.58e-20	++	62.3	2.649	1	0.1036
ENSG00000136861	9	123326458	412	9.171	4.675e-20	++	84.3	6.376	1	0.01157
ENSG00000198793	1	11323901	412	9.168	4.812e-20	++	66.7	3.002	1	0.08315
ENSG00000130413	11	8524933	412	9.167	4.853e-20	++	69.2	3.247	1	0.07157
ENSG00000138134	10	90661698	412	9.163	5.029e-20	++	0	0.821	1	0.3649
ENSG00000113810	3	160037972	412	9.163	5.058e-20	++	86.9	7.62	1	0.005771
ENSG00000100031	22	24998553	412	-9.163	5.069e-20	--	73.6	3.789	1	0.05159
ENSG00000153786	16	85045103	412	9.161	5.133e-20	++	32.3	1.476	1	0.2244
ENSG00000136247	7	6617247	412	9.16	5.205e-20	++	0	0.034	1	0.8527
ENSG00000177084	12	133258568	412	9.158	5.309e-20	++	0	0.004	1	0.9527
ENSG00000131944	19	33463245	412	9.147	5.856e-20	++	0	0.088	1	0.7669
ENSG00000171503	4	159544076	412	9.139	6.279e-20	++	0	0.766	1	0.3815
ENSG00000204160	1	27155166	412	9.138	6.348e-20	++	0	0.225	1	0.635
ENSG00000182628	17	57227498	412	-9.137	6.397e-20	--	87	7.697	1	0.005531
ENSG00000155115	6	111260277	412	-9.135	6.514e-20	--	78.7	4.69	1	0.03034
ENSG00000173209	2	61476458	412	9.135	6.525e-20	++	76.4	4.241	1	0.03946
ENSG00000133103	13	40239523	412	-9.135	6.544e-20	--	0	0.558	1	0.4549
ENSG00000214106	7	154715109	412	9.134	6.623e-20	++	0	0.005	1	0.9422
ENSG00000117500	1	93604136	412	-9.13	6.837e-20	--	0	0.633	1	0.4261
ENSG00000255398	12	123191375	412	9.124	7.257e-20	++	0	0.642	1	0.423
ENSG00000259705	15	48939046	412	-9.12	7.52e-20	--	0	0.257	1	0.6121
ENSG00000137267	6	3204345	412	9.116	7.797e-20	++	0	0.392	1	0.5312
ENSG00000160214	21	45217559	412	-9.115	7.898e-20	--	0	0.731	1	0.3924
ENSG00000085871	4	140587414	412	-9.114	7.919e-20	--	90.6	10.645	1	0.001103
ENSG00000160856	1	157670816	412	9.112	8.113e-20	++	84.9	6.631	1	0.01002
ENSG00000055211	6	149888264	412	-9.107	8.491e-20	--	65.3	2.886	1	0.08937
ENSG00000154864	18	10951824	412	9.094	9.538e-20	++	71.3	3.479	1	0.06217
ENSG00000156931	3	184550501	412	9.086	1.03e-19	++	87.7	8.136	1	0.004339
ENSG00000104738	8	48885436	412	9.083	1.057e-19	++	0	0.453	1	0.501
ENSG00000106771	9	111829757	412	9.08	1.089e-19	++	0	0.039	1	0.8441
ENSG00000178852	17	45358844	412	-9.075	1.141e-19	--	0	0.279	1	0.5976
ENSG00000167740	17	4049093	412	9.072	1.165e-19	++	0	0.126	1	0.7226
ENSG00000022556	19	55474502	412	9.071	1.183e-19	++	53.6	2.153	1	0.1423
ENSG00000175166	3	184016991	412	9.067	1.224e-19	++	0	0.682	1	0.4087
ENSG00000136718	2	131089343	412	-9.066	1.23e-19	--	86.7	7.535	1	0.00605
ENSG00000171763	15	45617957	412	9.066	1.233e-19	++	51	2.04	1	0.1532
ENSG00000143353	1	219345611	412	9.066	1.236e-19	++	0	0.177	1	0.6735
ENSG00000068438	X	48345863	408	9.065	1.251e-19	++	28.5	1.399	1	0.2368
ENSG00000111452	12	131582573	412	9.063	1.266e-19	++	15.8	1.188	1	0.2757
ENSG00000121940	1	109480666	412	9.063	1.267e-19	++	0	0.015	1	0.9012
ENSG00000111880	6	89323492	412	-9.062	1.279e-19	--	0	0.01	1	0.9209
ENSG00000117480	1	46822998	412	9.061	1.288e-19	++	52.7	2.112	1	0.1462
ENSG00000121766	1	31787866	412	9.059	1.316e-19	++	72.6	3.652	1	0.05599
ENSG00000213380	16	69373414	412	-9.056	1.354e-19	--	57.1	2.328	1	0.127
ENSG00000162105	11	70962202	412	-9.055	1.365e-19	--	0	0.186	1	0.6664
ENSG00000240336	9	37507213	412	-9.053	1.388e-19	--	0	0.929	1	0.3352
ENSG00000170412	17	72451848	412	9.051	1.411e-19	++	0	0.791	1	0.3737
ENSG00000111731	12	22697423	412	9.049	1.442e-19	++	92.7	13.759	1	0.0002078
ENSG00000129480	14	31919023	412	-9.048	1.459e-19	--	0	0.399	1	0.5276
ENSG00000124535	6	2936204	412	9.047	1.468e-19	++	0	0.575	1	0.4483
ENSG00000180953	15	80206958	412	-9.043	1.523e-19	--	62.7	2.684	1	0.1014
ENSG00000186283	1	179143796	412	9.033	1.67e-19	++	0	0.228	1	0.6327
ENSG00000175221	19	893080	412	-9.033	1.675e-19	--	0	0.085	1	0.7705
ENSG00000144118	2	121041162	412	-9.028	1.741e-19	--	84.7	6.547	1	0.01051
ENSG00000166503	15	83852620	412	9.026	1.78e-19	++	54	2.172	1	0.1405
ENSG00000113068	5	139558669	412	-9.023	1.834e-19	--	0	0.813	1	0.3671
ENSG00000241043	9	32564173	412	-9.022	1.843e-19	--	0	0.781	1	0.3767
ENSG00000197978	15	82561989	412	-9.022	1.853e-19	--	64.1	2.785	1	0.09516
ENSG00000197888	4	69361118	412	9.018	1.915e-19	++	0	0.045	1	0.8327
ENSG00000250903	6	2288383	412	9.016	1.955e-19	++	81.8	5.491	1	0.01911
ENSG00000115216	2	27685388	412	-9.009	2.072e-19	--	64.4	2.813	1	0.09352
ENSG00000136628	1	220156427	412	9.007	2.116e-19	++	0	0.658	1	0.4174
ENSG00000177030	11	693831	412	-9.006	2.131e-19	--	63.5	2.737	1	0.09805
ENSG00000164985	9	15512945	412	9.001	2.23e-19	++	14.1	1.164	1	0.2807
ENSG00000128833	15	52615712	412	-8.999	2.28e-19	--	0	0.076	1	0.7821
ENSG00000100104	22	26884039	412	-8.997	2.319e-19	--	91.4	11.575	1	0.0006683
ENSG00000198231	17	61702989	412	-8.996	2.335e-19	--	0	0.204	1	0.6519
ENSG00000143575	1	154243097	412	8.994	2.374e-19	++	92.5	13.419	1	0.0002491
ENSG00000115561	2	86648492	412	8.993	2.395e-19	++	0	0.494	1	0.4823
ENSG00000166946	15	43478113	412	8.987	2.546e-19	++	82.2	5.604	1	0.01792
ENSG00000105483	19	48755267	412	8.984	2.621e-19	++	40.9	1.693	1	0.1933
ENSG00000088035	1	63833436	412	-8.981	2.683e-19	--	51.7	2.07	1	0.1503
ENSG00000223797	3	40493218	412	-8.981	2.685e-19	--	0	0.048	1	0.8267
ENSG00000109265	4	56915247	412	8.977	2.775e-19	++	0	0.289	1	0.5911
ENSG00000112877	5	662906	412	8.976	2.796e-19	++	13.9	1.162	1	0.2812
ENSG00000163406	3	121551570	412	8.974	2.854e-19	++	16.1	1.191	1	0.2751
ENSG00000124243	20	49443962	412	8.973	2.874e-19	++	0	0.366	1	0.5452
ENSG00000183250	21	46352671	412	-8.972	2.905e-19	--	0	0.486	1	0.4857
ENSG00000198270	12	112793560	412	8.969	2.992e-19	++	0	0.88	1	0.3481
ENSG00000148843	10	105205302	412	8.968	3.007e-19	++	24	1.316	1	0.2514
ENSG00000158411	2	99803998	412	-8.965	3.107e-19	--	56.2	2.284	1	0.1307
ENSG00000102781	13	30894404	412	8.962	3.187e-19	++	0	0.097	1	0.7558
ENSG00000183255	21	46269710	412	-8.952	3.477e-19	--	43.1	1.759	1	0.1848
ENSG00000196539	1	248595681	412	-8.948	3.628e-19	--	84.5	6.455	1	0.01106
ENSG00000112667	6	43122119	412	-8.947	3.655e-19	--	85.8	7.065	1	0.007861
ENSG00000163945	4	1373551	412	-8.936	4.048e-19	--	0	0.401	1	0.5264
ENSG00000179163	1	24177800	412	-8.933	4.16e-19	--	0	0.441	1	0.5068
ENSG00000177728	17	73450862	412	8.928	4.323e-19	++	0	0.329	1	0.5664
ENSG00000122483	1	93757254	412	8.928	4.336e-19	++	75.2	4.031	1	0.04467
ENSG00000131100	22	18118759	412	-8.928	4.353e-19	--	71.4	3.493	1	0.06164
ENSG00000078070	3	182766033	412	8.926	4.405e-19	++	0	0.34	1	0.5599
ENSG00000144711	3	13129665	412	-8.921	4.605e-19	--	0	0.039	1	0.8444
ENSG00000160226	21	45755808	412	-8.921	4.608e-19	--	72.7	3.658	1	0.05582
ENSG00000215570	13	22019855	412	-8.908	5.215e-19	--	40.3	1.676	1	0.1954
ENSG00000133739	8	86081728	412	8.907	5.242e-19	++	0	0.894	1	0.3445
ENSG00000169231	1	155178782	412	8.907	5.243e-19	++	0	0.031	1	0.8594
ENSG00000182670	21	38551976	412	-8.907	5.249e-19	--	55.2	2.234	1	0.135
ENSG00000122783	7	134855725	412	8.902	5.474e-19	++	75	4.007	1	0.04531
ENSG00000143248	1	163257385	412	-8.901	5.539e-19	--	67.1	3.038	1	0.08134
ENSG00000101190	20	61492227	412	8.9	5.579e-19	++	0	0.989	1	0.3201
ENSG00000101751	18	51802787	412	-8.897	5.742e-19	--	84.2	6.326	1	0.0119
ENSG00000083750	X	55440820	408	8.897	5.756e-19	++	56.4	2.296	1	0.1297
ENSG00000049192	5	64398181	412	8.895	5.85e-19	++	62	2.628	1	0.105
ENSG00000116957	1	235597252	412	-8.893	5.944e-19	--	0	0.042	1	0.8377
ENSG00000123395	12	52460424	412	-8.893	5.951e-19	--	75.9	4.149	1	0.04167
ENSG00000213619	11	47495746	412	-8.893	5.964e-19	--	0	0.114	1	0.736
ENSG00000155906	6	151735778	412	-8.89	6.089e-19	--	91.4	11.676	1	0.000633
ENSG00000107742	10	73833589	412	8.888	6.216e-19	++	59.4	2.465	1	0.1164
ENSG00000179818	2	70213513	412	-8.887	6.295e-19	--	52.5	2.103	1	0.147
ENSG00000157680	7	137580907	412	8.884	6.459e-19	++	0	0.265	1	0.6068
ENSG00000106772	9	79327670	412	-8.882	6.568e-19	--	0	0.685	1	0.4079
ENSG00000205060	7	134001875	412	8.88	6.71e-19	++	0	0.401	1	0.5268
ENSG00000144043	2	71218113	412	8.874	7.081e-19	++	0	0.173	1	0.6775
ENSG00000116353	1	29518293	412	-8.872	7.207e-19	--	33.6	1.505	1	0.2198
ENSG00000113494	5	35321061	412	8.871	7.251e-19	++	1.1	1.011	1	0.3146
ENSG00000164466	5	174939427	412	-8.87	7.343e-19	--	0	0.049	1	0.8251
ENSG00000135297	6	74220450	412	8.869	7.353e-19	++	46.8	1.88	1	0.1704
ENSG00000153037	5	112253133	412	-8.863	7.775e-19	--	0	0.328	1	0.5671
ENSG00000084112	12	109253331	412	8.863	7.816e-19	++	53.3	2.14	1	0.1435
ENSG00000148120	9	97597055	412	8.862	7.856e-19	++	0	0.589	1	0.4429
ENSG00000105519	19	5908488	412	8.862	7.885e-19	++	0	0.091	1	0.7625
ENSG00000124608	6	44275011	412	8.86	8.006e-19	++	82.7	5.787	1	0.01615
ENSG00000204084	1	38371691	412	-8.858	8.163e-19	--	63.8	2.76	1	0.09663
ENSG00000259363	15	100373209	412	8.856	8.311e-19	++	0	0.018	1	0.8931
ENSG00000128274	22	43112475	412	-8.853	8.515e-19	--	39.5	1.654	1	0.1985
ENSG00000077935	22	45809624	412	-8.849	8.829e-19	--	76.3	4.215	1	0.04006
ENSG00000251594	11	117688225	412	8.848	8.892e-19	++	0	0.795	1	0.3726
ENSG00000151353	2	668618	412	8.848	8.905e-19	++	73	3.709	1	0.05412
ENSG00000136717	2	127844161	412	8.844	9.254e-19	++	0	0.621	1	0.4306
ENSG00000170248	3	33840114	412	-8.843	9.302e-19	--	46.4	1.867	1	0.1718
ENSG00000105793	7	90001160	412	-8.84	9.54e-19	--	0	0.345	1	0.5572
ENSG00000127554	16	2039792	412	8.837	9.806e-19	++	94.5	18.193	1	1.996e-05
ENSG00000154645	21	19167479	412	8.837	9.807e-19	++	0	0.295	1	0.587
ENSG00000156239	21	30275890	412	8.833	1.016e-18	++	0	0.048	1	0.8271
ENSG00000184752	12	95397552	412	-8.825	1.099e-18	--	2.1	1.021	1	0.3122
ENSG00000076242	3	37034946	412	8.822	1.12e-18	++	76.7	4.297	1	0.03819
ENSG00000150625	4	176932795	412	8.818	1.163e-18	++	84.1	6.271	1	0.01228
ENSG00000123545	6	97281052	412	-8.817	1.176e-18	--	25.6	1.343	1	0.2464
ENSG00000151948	12	129337863	412	-8.815	1.2e-18	--	69.7	3.297	1	0.06939
ENSG00000104823	19	39318006	412	8.811	1.245e-18	++	0	0.089	1	0.7658
ENSG00000180773	11	92930646	412	-8.807	1.282e-18	--	0	0.222	1	0.6377
ENSG00000134824	11	61581656	412	8.804	1.321e-18	++	78.7	4.691	1	0.03032
ENSG00000178927	17	80412797	412	-8.804	1.323e-18	--	0	0.586	1	0.444
ENSG00000188130	22	50699404	412	-8.801	1.353e-18	--	0	0.573	1	0.449
ENSG00000183833	3	119437116	412	8.8	1.365e-18	++	0	0.231	1	0.6309
ENSG00000137500	11	82962986	412	-8.796	1.418e-18	--	0	0.091	1	0.7628
ENSG00000137168	6	36842427	412	-8.795	1.433e-18	--	0	0.149	1	0.6996
ENSG00000185201	11	324635	412	8.791	1.486e-18	++	55.9	2.267	1	0.1322
ENSG00000196867	19	57089050	412	8.789	1.509e-18	++	20.4	1.256	1	0.2624
ENSG00000177663	22	17586631	412	8.789	1.512e-18	++	0	0.822	1	0.3647
ENSG00000073969	17	44026548	412	-8.786	1.554e-18	--	42.8	1.747	1	0.1863
ENSG00000109063	17	10597057	412	8.786	1.555e-18	++	0	0.001	1	0.9708
ENSG00000176393	1	201965710	412	8.78	1.636e-18	++	93	14.321	1	0.0001541
ENSG00000002549	4	17595365	412	-8.777	1.676e-18	--	55.5	2.245	1	0.134
ENSG00000163138	4	20752852	412	-8.775	1.702e-18	--	0	0.102	1	0.7489
ENSG00000173221	5	95148129	412	-8.774	1.72e-18	--	13.1	1.151	1	0.2834
ENSG00000154839	18	47921384	412	8.771	1.772e-18	++	0	0.984	1	0.3213
ENSG00000166170	14	104020454	412	8.77	1.78e-18	++	0	0.354	1	0.5521
ENSG00000136378	15	79068203	412	8.769	1.809e-18	++	68.1	3.139	1	0.07643
ENSG00000240875	3	156532145	412	-8.768	1.819e-18	--	0	0.258	1	0.6116
ENSG00000127720	12	82752633	412	-8.763	1.906e-18	--	69.6	3.287	1	0.06983
ENSG00000122335	6	158571706	412	8.756	2.024e-18	++	93.8	16.027	1	6.243e-05
ENSG00000174574	1	39461881	412	8.748	2.179e-18	++	56.1	2.28	1	0.131
ENSG00000196743	5	150618993	412	8.747	2.187e-18	++	0	0.193	1	0.6603
ENSG00000050426	12	51501534	412	8.746	2.211e-18	++	0	0.088	1	0.7669
ENSG00000148218	9	116193990	412	8.739	2.354e-18	++	0	0.002	1	0.9621
ENSG00000228638	3	48339360	412	-8.738	2.366e-18	--	59.2	2.45	1	0.1175
ENSG00000221944	2	233414832	412	8.737	2.398e-18	++	49.4	1.976	1	0.1598
ENSG00000197410	4	155408038	412	8.735	2.431e-18	++	0	0.01	1	0.9194
ENSG00000245937	5	127406259	412	8.734	2.45e-18	++	89.4	9.407	1	0.002161
ENSG00000161513	17	72869078	412	-8.724	2.68e-18	--	41.9	1.722	1	0.1895
ENSG00000127022	5	179177271	412	-8.723	2.711e-18	--	61.3	2.587	1	0.1078
ENSG00000189306	22	42917813	412	-8.723	2.72e-18	--	94.5	18.056	1	2.145e-05
ENSG00000115677	2	242246865	412	-8.717	2.861e-18	--	50.6	2.023	1	0.1549
ENSG00000085415	18	12991393	412	-8.712	2.979e-18	--	66.8	3.01	1	0.08273
ENSG00000136869	9	120464725	412	-8.712	2.994e-18	--	48.7	1.95	1	0.1626
ENSG00000164347	5	74067536	412	-8.711	3.011e-18	--	69.2	3.245	1	0.07164
ENSG00000180011	18	72914280	412	-8.709	3.063e-18	--	0	0.63	1	0.4272
ENSG00000099821	19	636717	412	-8.703	3.246e-18	--	67.5	3.074	1	0.07956
ENSG00000104472	8	141527936	412	8.698	3.365e-18	++	90.6	10.686	1	0.00108
ENSG00000092439	15	50844314	412	8.696	3.437e-18	++	37.1	1.59	1	0.2073
ENSG00000154930	20	25039046	412	-8.696	3.439e-18	--	0	0.82	1	0.3651
ENSG00000068305	15	100052234	412	8.693	3.522e-18	++	86.2	7.227	1	0.007181
ENSG00000159111	17	45908551	412	-8.692	3.551e-18	--	50.2	2.009	1	0.1564
ENSG00000104731	16	87742092	412	8.683	3.853e-18	++	0	0.079	1	0.7784
ENSG00000042088	14	90408339	412	-8.68	3.946e-18	--	0	0.07	1	0.792
ENSG00000160959	8	145728735	412	-8.679	4.006e-18	--	0	0.01	1	0.9219
ENSG00000134897	13	103447529	412	8.676	4.105e-18	++	0	0.171	1	0.6794
ENSG00000165271	9	33467577	412	8.67	4.317e-18	++	63.8	2.764	1	0.09642
ENSG00000054179	9	139943549	412	8.67	4.319e-18	++	70.3	3.366	1	0.06656
ENSG00000187994	19	39367111	412	8.669	4.366e-18	++	0	0	1	0.9913
ENSG00000162946	1	231762340	412	8.668	4.389e-18	++	90.6	10.633	1	0.001111
ENSG00000187987	6	28408258	412	8.667	4.418e-18	++	0	0.902	1	0.3423
ENSG00000188493	19	41284915	412	-8.667	4.428e-18	--	0	0.097	1	0.7561
ENSG00000215305	20	2829158	412	-8.665	4.512e-18	--	77.5	4.454	1	0.03482
ENSG00000254685	1	74687012	412	-8.663	4.594e-18	--	0	0.293	1	0.5885
ENSG00000156253	21	30330451	412	8.66	4.705e-18	++	0	0.663	1	0.4155
ENSG00000128039	4	56267473	412	8.658	4.797e-18	++	70.7	3.417	1	0.06452
ENSG00000071859	X	153664997	408	8.653	5.005e-18	++	71.9	3.559	1	0.05921
ENSG00000237399	10	3188148	412	8.651	5.125e-18	++	76.3	4.215	1	0.04006
ENSG00000164062	3	49385417	412	8.649	5.187e-18	++	0	0.347	1	0.5558
ENSG00000197818	20	48490801	412	-8.642	5.526e-18	--	0	0.187	1	0.6653
ENSG00000130477	19	17730281	412	8.642	5.533e-18	++	23.9	1.313	1	0.2518
ENSG00000101654	18	13698282	412	-8.635	5.851e-18	--	0	0.19	1	0.6627
ENSG00000146243	6	79500086	412	-8.635	5.852e-18	--	0	0.414	1	0.52
ENSG00000109944	11	122748604	412	8.633	5.972e-18	++	38.7	1.631	1	0.2016
ENSG00000170638	22	50627704	412	8.632	6.027e-18	++	60.1	2.506	1	0.1134
ENSG00000185504	17	79519382	412	8.631	6.073e-18	++	54.9	2.215	1	0.1367
ENSG00000135956	2	96963684	412	8.625	6.433e-18	++	86.8	7.567	1	0.005946
ENSG00000254319	8	2585696	412	8.622	6.579e-18	++	51.9	2.079	1	0.1493
ENSG00000138829	5	127906794	412	8.621	6.665e-18	++	32.5	1.481	1	0.2237
ENSG00000170322	11	129764757	412	-8.618	6.816e-18	--	0	0.173	1	0.6778
ENSG00000245648	12	10532434	412	8.618	6.836e-18	++	11.9	1.135	1	0.2867
ENSG00000110080	11	126228659	412	8.607	7.487e-18	++	95.7	23.26	1	1.415e-06
ENSG00000142252	19	45594170	412	-8.607	7.516e-18	--	0	0.041	1	0.8401
ENSG00000139998	14	65431956	412	8.604	7.668e-18	++	74.8	3.974	1	0.0462
ENSG00000166471	11	9329496	412	8.603	7.757e-18	++	82.5	5.715	1	0.01682
ENSG00000145439	4	169782344	412	8.602	7.832e-18	++	92.4	13.087	1	0.0002974
ENSG00000182923	3	134309977	412	-8.602	7.833e-18	--	0	0.919	1	0.3378
ENSG00000179981	18	72961537	412	-8.598	8.1e-18	--	0	0.045	1	0.8316
ENSG00000065154	10	126107506	412	8.596	8.232e-18	++	37.1	1.589	1	0.2075
ENSG00000138101	2	25621530	412	-8.596	8.265e-18	--	0	0.595	1	0.4404
ENSG00000204428	6	31643251	412	-8.59	8.671e-18	--	0	0.253	1	0.6147
ENSG00000136842	9	100274565	412	8.59	8.706e-18	++	70.2	3.358	1	0.06688
ENSG00000174374	7	74489486	412	8.583	9.218e-18	++	63.5	2.741	1	0.09779
ENSG00000147316	8	6264996	412	8.579	9.529e-18	++	0	0.858	1	0.3544
ENSG00000162384	1	53684924	412	-8.578	9.619e-18	--	35.1	1.542	1	0.2144
ENSG00000148341	9	131785903	412	-8.575	9.932e-18	--	72.1	3.58	1	0.05847
ENSG00000132275	11	6621516	412	-8.574	1.002e-17	--	29.6	1.421	1	0.2332
ENSG00000147872	9	19111637	412	-8.572	1.014e-17	--	87.2	7.814	1	0.005184
ENSG00000203896	20	62348460	412	-8.571	1.026e-17	--	52	2.084	1	0.1489
ENSG00000160172	11	67567716	412	8.57	1.035e-17	++	62.9	2.694	1	0.1007
ENSG00000100364	22	45642907	412	8.569	1.041e-17	++	0	0.653	1	0.4192
ENSG00000226380	7	130567374	412	-8.568	1.054e-17	--	0	0.025	1	0.8749
ENSG00000124275	5	7861985	412	-8.564	1.091e-17	--	78.5	4.653	1	0.031
ENSG00000117640	1	26146449	412	-8.563	1.097e-17	--	92.5	13.382	1	0.000254
ENSG00000112697	6	75962611	412	-8.562	1.105e-17	--	0	0.535	1	0.4645
ENSG00000002016	12	923311	412	-8.56	1.13e-17	--	0	0.93	1	0.3348
ENSG00000211455	12	27296262	412	-8.558	1.145e-17	--	0	0.133	1	0.7153
ENSG00000197568	1	70823238	412	-8.558	1.148e-17	--	30.5	1.439	1	0.2303
ENSG00000121289	19	33372601	412	-8.558	1.15e-17	--	88	8.353	1	0.00385
ENSG00000176531	19	44009364	412	-8.542	1.317e-17	--	61.2	2.575	1	0.1085
ENSG00000164695	8	82667320	412	-8.539	1.359e-17	--	59.9	2.496	1	0.1142
ENSG00000123191	13	52470473	412	8.536	1.389e-17	++	0	0.215	1	0.643
ENSG00000204580	6	30811164	412	8.534	1.413e-17	++	0	0.669	1	0.4133
ENSG00000141127	17	18833810	412	-8.533	1.428e-17	--	0	0.89	1	0.3456
ENSG00000106591	7	42915600	412	8.532	1.439e-17	++	0	0.623	1	0.4301
ENSG00000135976	2	98185321	412	8.531	1.453e-17	++	75.3	4.045	1	0.04429
ENSG00000184060	17	29241038	412	8.527	1.502e-17	++	5.7	1.06	1	0.3032
ENSG00000253982	8	1709593	412	8.524	1.537e-17	++	78.8	4.723	1	0.02976
ENSG00000148019	9	80867591	412	8.523	1.556e-17	++	0	0	1	0.997
ENSG00000204104	2	239307245	412	-8.521	1.587e-17	--	0	0.684	1	0.4081
ENSG00000123737	4	122723106	412	8.519	1.603e-17	++	0	0.591	1	0.442
ENSG00000062194	5	56564239	412	-8.519	1.615e-17	--	47.7	1.912	1	0.1668
ENSG00000135070	9	88893891	412	-8.519	1.616e-17	--	74.5	3.92	1	0.04772
ENSG00000186073	15	36869116	412	-8.518	1.628e-17	--	15.3	1.181	1	0.2772
ENSG00000154134	11	124746644	412	8.517	1.632e-17	++	0	0.253	1	0.615
ENSG00000092203	14	21958985	412	8.517	1.635e-17	++	0	0.104	1	0.7475
ENSG00000164989	9	15553128	412	8.516	1.648e-17	++	72.7	3.669	1	0.05544
ENSG00000085999	1	46822998	412	-8.515	1.673e-17	--	75.5	4.087	1	0.0432
ENSG00000087206	5	176430723	412	8.514	1.679e-17	++	60.2	2.515	1	0.1127
ENSG00000173621	11	66634397	412	-8.514	1.682e-17	--	0	0.571	1	0.4497
ENSG00000172301	17	30198984	412	8.509	1.748e-17	++	0	0.048	1	0.8266
ENSG00000153774	16	75432334	412	-8.507	1.781e-17	--	0	0.002	1	0.968
ENSG00000241990	22	46454208	412	8.507	1.792e-17	++	27.2	1.374	1	0.2412
ENSG00000183386	1	38409103	412	-8.506	1.796e-17	--	32.8	1.488	1	0.2226
ENSG00000111364	12	124090814	412	8.504	1.839e-17	++	50.3	2.012	1	0.1561
ENSG00000115944	2	42398473	412	8.502	1.856e-17	++	69.1	3.236	1	0.07202
ENSG00000158483	11	71831517	412	-8.502	1.864e-17	--	0	0.003	1	0.9545
ENSG00000137462	4	154617263	412	-8.498	1.928e-17	--	61.5	2.598	1	0.107
ENSG00000230266	3	194878063	412	8.495	1.972e-17	++	72.9	3.694	1	0.05459
ENSG00000150627	4	177117073	412	-8.495	1.981e-17	--	0	0.601	1	0.4384
ENSG00000113645	5	167657026	412	8.495	1.985e-17	++	16.6	1.2	1	0.2734
ENSG00000130803	19	9247389	412	8.494	1.996e-17	++	51.9	2.079	1	0.1494
ENSG00000164209	5	110092976	412	8.49	2.068e-17	++	0	0.058	1	0.8103
ENSG00000223385	17	13942581	412	-8.489	2.077e-17	--	62	2.632	1	0.1048
ENSG00000156711	6	36098410	412	-8.487	2.114e-17	--	0	0.969	1	0.3248
ENSG00000107745	10	74314665	412	-8.487	2.122e-17	--	0	0.77	1	0.3802
ENSG00000090615	12	133349620	412	-8.487	2.127e-17	--	79.8	4.94	1	0.02625
ENSG00000128604	7	128576086	412	8.486	2.136e-17	++	0	0.669	1	0.4134
ENSG00000141030	17	17171787	412	-8.483	2.196e-17	--	0	0.552	1	0.4575
ENSG00000112902	5	9412551	412	8.477	2.31e-17	++	93.2	14.723	1	0.0001245
ENSG00000213073	6	160513793	412	-8.475	2.35e-17	--	0	0.234	1	0.6285
ENSG00000255328	11	327334	412	8.475	2.353e-17	++	0	0.438	1	0.5079
ENSG00000228315	22	24028190	412	-8.47	2.445e-17	--	0	0.054	1	0.8158
ENSG00000119231	3	196606541	412	-8.469	2.474e-17	--	0	0.909	1	0.3404
ENSG00000168958	2	228230727	412	-8.464	2.575e-17	--	0	0.004	1	0.9519
ENSG00000231312	2	39742085	412	-8.464	2.591e-17	--	0	0.419	1	0.5174
ENSG00000138801	4	108641300	412	8.457	2.741e-17	++	0	0.43	1	0.5118
ENSG00000165449	10	61450736	412	8.455	2.78e-17	++	0	0.285	1	0.5937
ENSG00000197927	2	132440073	412	8.453	2.838e-17	++	87	7.683	1	0.005573
ENSG00000226779	3	174952839	412	8.449	2.932e-17	++	0	0.084	1	0.7726
ENSG00000068654	2	86302103	412	8.446	3.024e-17	++	21.8	1.279	1	0.2581
ENSG00000164144	4	153701130	412	8.446	3.027e-17	++	40.2	1.674	1	0.1958
ENSG00000074966	4	48158524	412	-8.443	3.093e-17	--	0	0.001	1	0.9789
ENSG00000088854	20	3314506	412	8.442	3.113e-17	++	0	0.052	1	0.8195
ENSG00000157036	3	38544916	412	-8.44	3.166e-17	--	82.2	5.614	1	0.01782
ENSG00000172954	2	30734802	412	-8.435	3.314e-17	--	87.7	8.129	1	0.004357
ENSG00000196776	3	107843481	412	-8.433	3.381e-17	--	71.6	3.517	1	0.06074
ENSG00000232063	9	97238134	412	-8.427	3.54e-17	--	0	0.578	1	0.447
ENSG00000241058	10	18882366	412	-8.426	3.565e-17	--	59.5	2.467	1	0.1163
ENSG00000041802	3	194391295	412	-8.425	3.605e-17	--	59.7	2.479	1	0.1154
ENSG00000117228	1	89506982	412	-8.424	3.628e-17	--	0	0.114	1	0.7362
ENSG00000213443	12	9822952	412	-8.42	3.759e-17	--	0	0.954	1	0.3286
ENSG00000130731	16	673454	412	8.418	3.822e-17	++	0	0.108	1	0.7424
ENSG00000102606	13	111925387	412	8.417	3.863e-17	++	43.1	1.758	1	0.1849
ENSG00000196937	7	120988757	412	8.417	3.868e-17	++	69.7	3.3	1	0.0693
ENSG00000105755	19	44026922	412	-8.415	3.922e-17	--	0	0.921	1	0.3371
ENSG00000244165	19	10222195	412	8.414	3.948e-17	++	0	0.124	1	0.7249
ENSG00000176485	11	63375490	412	-8.41	4.098e-17	--	88.3	8.537	1	0.00348
ENSG00000160113	19	17343560	412	8.409	4.141e-17	++	0	0.044	1	0.8338
ENSG00000046604	18	29069779	412	8.408	4.163e-17	++	0	0.035	1	0.8519
ENSG00000165810	5	180357607	412	-8.407	4.195e-17	--	0	0.961	1	0.3269
ENSG00000170634	2	54338940	412	8.407	4.203e-17	++	6.6	1.071	1	0.3007
ENSG00000167695	17	635080	412	8.405	4.266e-17	++	0	0.002	1	0.9602
ENSG00000162604	1	62189541	412	8.4	4.462e-17	++	55.1	2.227	1	0.1356
ENSG00000148384	9	139322503	412	-8.397	4.571e-17	--	0	0.307	1	0.5793
ENSG00000106785	9	100881525	412	8.395	4.643e-17	++	48.6	1.947	1	0.1629
ENSG00000160284	21	47599280	412	-8.391	4.816e-17	--	91.7	12.042	1	0.00052
ENSG00000233006	5	131705266	412	-8.391	4.823e-17	--	0	0.007	1	0.9331
ENSG00000197249	14	94816121	412	8.386	5.02e-17	++	0	0.425	1	0.5143
ENSG00000135587	6	109703727	412	8.383	5.142e-17	++	0	0.417	1	0.5183
ENSG00000055147	5	153410934	412	8.378	5.373e-17	++	42.7	1.747	1	0.1863
ENSG00000236404	9	2602831	412	-8.378	5.395e-17	--	0	0.012	1	0.9114
ENSG00000143622	1	155880952	412	8.369	5.794e-17	++	0	0.647	1	0.4211
ENSG00000161395	17	37833035	412	-8.368	5.859e-17	--	0	0	1	0.9886
ENSG00000233927	19	8394092	412	-8.367	5.902e-17	--	0	0.024	1	0.8779
ENSG00000104883	19	7555092	412	-8.36	6.27e-17	--	0	0.054	1	0.8156
ENSG00000228300	19	1271274	412	8.35	6.806e-17	++	87.2	7.808	1	0.005202
ENSG00000144362	2	170466449	412	8.35	6.809e-17	++	0	0.011	1	0.9182
ENSG00000003249	16	90043036	412	8.346	7.069e-17	++	37.7	1.605	1	0.2051
ENSG00000111445	12	118468765	412	8.345	7.117e-17	++	38.3	1.62	1	0.2031
ENSG00000260948	1	111969719	412	-8.345	7.13e-17	--	73.2	3.738	1	0.05319
ENSG00000172059	2	10196318	412	-8.342	7.277e-17	--	59.5	2.469	1	0.1161
ENSG00000125743	19	46179110	412	-8.339	7.515e-17	--	31.1	1.452	1	0.2282
ENSG00000135899	2	231083171	412	-8.337	7.642e-17	--	86.5	7.414	1	0.00647
ENSG00000128641	2	192101818	412	-8.335	7.779e-17	--	81.7	5.46	1	0.01946
ENSG00000205559	22	51034961	412	-8.333	7.858e-17	--	64.7	2.836	1	0.09217
ENSG00000111846	6	10526798	412	-8.333	7.873e-17	--	84.5	6.438	1	0.01117
ENSG00000238164	1	2479983	412	-8.333	7.901e-17	--	0	0.658	1	0.4173
ENSG00000256771	19	19976988	412	-8.331	8.044e-17	--	0	0.059	1	0.8077
ENSG00000178338	5	178286356	412	-8.33	8.099e-17	--	0.9	1.009	1	0.3152
ENSG00000179934	3	39406838	412	-8.325	8.401e-17	--	35.8	1.558	1	0.2119
ENSG00000134058	5	68557767	412	-8.325	8.433e-17	--	28.8	1.404	1	0.2361
ENSG00000257815	12	70592368	412	8.324	8.519e-17	++	94.7	18.969	1	1.328e-05
ENSG00000133704	12	30821774	412	-8.324	8.529e-17	--	91.5	11.726	1	0.0006163
ENSG00000164080	3	51638465	412	8.322	8.678e-17	++	9.8	1.109	1	0.2923
ENSG00000185347	14	105981241	412	-8.315	9.16e-17	--	2.7	1.028	1	0.3107
ENSG00000237372	9	92324234	412	8.313	9.3e-17	++	73.3	3.743	1	0.05304
ENSG00000203705	1	212945967	412	-8.311	9.469e-17	--	0	0.02	1	0.8872
ENSG00000158555	11	75224900	412	-8.311	9.472e-17	--	68.3	3.15	1	0.07591
ENSG00000213963	2	178335356	412	-8.311	9.521e-17	--	81.7	5.465	1	0.01941
ENSG00000136169	13	50086266	412	-8.309	9.627e-17	--	81.2	5.322	1	0.02106
ENSG00000170906	19	54611734	412	8.307	9.844e-17	++	13.3	1.153	1	0.283
ENSG00000182841	22	42916215	412	8.306	9.885e-17	++	0	0.255	1	0.6136
ENSG00000067221	15	74284406	412	-8.305	9.957e-17	--	0	0.02	1	0.8885
ENSG00000164751	8	77896472	412	-8.302	1.023e-16	--	89.2	9.276	1	0.002322
ENSG00000010219	12	4716572	412	8.301	1.03e-16	++	47.9	1.92	1	0.1658
ENSG00000204574	6	30541237	412	8.296	1.077e-16	++	74.9	3.981	1	0.04602
ENSG00000065000	19	2100346	412	-8.296	1.081e-16	--	51.8	2.073	1	0.1499
ENSG00000248971	4	103675108	412	-8.292	1.114e-16	--	24.5	1.324	1	0.2498
ENSG00000184863	7	155565943	412	-8.287	1.163e-16	--	0	0.252	1	0.6154
ENSG00000178685	8	145057868	412	-8.286	1.175e-16	--	0	0.371	1	0.5427
ENSG00000172575	15	38856961	412	8.284	1.192e-16	++	93.4	15.117	1	0.000101
ENSG00000005801	11	3399740	412	8.283	1.201e-16	++	87	7.705	1	0.005508
ENSG00000152256	2	173479797	412	-8.281	1.225e-16	--	2.5	1.025	1	0.3113
ENSG00000122741	9	37800267	412	8.281	1.226e-16	++	0	0.492	1	0.4831
ENSG00000135828	1	182543937	412	8.279	1.237e-16	++	4.6	1.048	1	0.3059
ENSG00000141380	18	23739314	412	8.279	1.237e-16	++	0	0.169	1	0.6806
ENSG00000105501	19	52130638	412	8.276	1.271e-16	++	89.6	9.618	1	0.001927
ENSG00000072818	17	7240391	412	-8.269	1.345e-16	--	0	0.861	1	0.3534
ENSG00000214176	17	62767325	412	-8.265	1.396e-16	--	80.4	5.091	1	0.02405
ENSG00000161980	16	103923	412	8.261	1.444e-16	++	94	16.579	1	4.667e-05
ENSG00000148803	10	135153605	412	-8.261	1.446e-16	--	81.5	5.417	1	0.01995
ENSG00000261740	16	30323810	412	-8.26	1.455e-16	--	0	0.21	1	0.6465
ENSG00000196981	3	122161761	412	8.259	1.463e-16	++	0	0.026	1	0.872
ENSG00000236255	2	118593078	412	-8.249	1.603e-16	--	33.6	1.507	1	0.2197
ENSG00000158769	1	161011716	412	-8.246	1.639e-16	--	0	0.107	1	0.7431
ENSG00000160781	1	156233479	412	-8.246	1.645e-16	--	0	0.121	1	0.7279
ENSG00000243811	22	39437591	412	-8.244	1.661e-16	--	69.7	3.303	1	0.06916
ENSG00000171720	5	141014494	412	8.243	1.676e-16	++	74.7	3.959	1	0.04661
ENSG00000185619	4	726322	412	-8.241	1.708e-16	--	0	0.282	1	0.5951
ENSG00000093217	3	38443312	412	8.241	1.71e-16	++	36.4	1.572	1	0.2099
ENSG00000177990	12	64069364	412	-8.233	1.819e-16	--	81.8	5.495	1	0.01907
ENSG00000167840	17	5017493	412	-8.23	1.875e-16	--	0	0.442	1	0.5064
ENSG00000115446	2	99195111	412	-8.227	1.922e-16	--	31.7	1.465	1	0.2262
ENSG00000171488	1	90223400	412	8.225	1.945e-16	++	88.5	8.703	1	0.003176
ENSG00000145287	4	84146768	412	8.224	1.975e-16	++	0	0.057	1	0.811
ENSG00000228168	3	39406838	412	-8.223	1.99e-16	--	32.7	1.486	1	0.2228
ENSG00000166501	16	23855851	412	8.222	2.004e-16	++	43.1	1.759	1	0.1848
ENSG00000026297	6	167399512	412	8.22	2.029e-16	++	0	0.052	1	0.8196
ENSG00000159733	4	2439738	412	8.217	2.084e-16	++	0	0.165	1	0.6842
ENSG00000147874	9	19074820	412	8.216	2.11e-16	++	29.6	1.421	1	0.2332
ENSG00000182108	16	11036296	412	-8.215	2.116e-16	--	0	0.071	1	0.7898
ENSG00000124491	6	6393103	412	8.211	2.185e-16	++	0	0.001	1	0.9749
ENSG00000160392	19	40851131	412	-8.206	2.28e-16	--	0	0.61	1	0.4348
ENSG00000104884	19	45848133	412	-8.2	2.395e-16	--	80.2	5.043	1	0.02472
ENSG00000092010	14	24598912	412	-8.194	2.528e-16	--	87.6	8.083	1	0.004468
ENSG00000101000	20	33767690	412	8.193	2.556e-16	++	77.1	4.36	1	0.03679
ENSG00000198754	1	40224087	412	-8.186	2.707e-16	--	0	0.464	1	0.4958
ENSG00000141556	17	80891460	412	-8.185	2.723e-16	--	21.1	1.267	1	0.2603
ENSG00000081665	19	19936913	412	8.181	2.804e-16	++	24.4	1.323	1	0.25
ENSG00000167515	16	88925567	412	-8.181	2.811e-16	--	74.3	3.89	1	0.04858
ENSG00000166928	11	60127398	412	8.174	2.975e-16	++	76.9	4.335	1	0.03734
ENSG00000075975	3	12579944	412	-8.174	2.982e-16	--	0	0.01	1	0.9209
ENSG00000183605	10	120923339	412	8.17	3.079e-16	++	58.3	2.401	1	0.1213
ENSG00000166130	12	99029299	412	8.17	3.093e-16	++	56.3	2.286	1	0.1306
ENSG00000163655	3	155730446	412	-8.168	3.146e-16	--	0	0.005	1	0.9457
ENSG00000147852	9	2603001	412	-8.167	3.17e-16	--	64.7	2.83	1	0.09249
ENSG00000174327	17	6948192	412	-8.162	3.297e-16	--	0	0.081	1	0.7764
ENSG00000172785	9	186620	412	-8.161	3.324e-16	--	0	0.002	1	0.9623
ENSG00000074201	11	77354007	412	8.156	3.461e-16	++	69.2	3.249	1	0.07149
ENSG00000162819	1	222878777	412	8.155	3.497e-16	++	0	0.441	1	0.5066
ENSG00000254999	3	10172211	412	-8.149	3.683e-16	--	44.1	1.789	1	0.181
ENSG00000100519	14	53192357	412	8.147	3.734e-16	++	0	0.007	1	0.9324
ENSG00000214174	17	63042375	412	8.144	3.822e-16	++	0	0.797	1	0.3719
ENSG00000182858	22	50301664	412	-8.139	3.983e-16	--	89.6	9.587	1	0.00196
ENSG00000171033	8	79572222	412	8.135	4.124e-16	++	0	0.359	1	0.5488
ENSG00000106263	7	2393632	412	-8.135	4.135e-16	--	0	0.001	1	0.9748
ENSG00000143537	1	155034632	412	-8.133	4.193e-16	--	91.5	11.722	1	0.0006177
ENSG00000065029	6	35227354	412	8.133	4.194e-16	++	94.8	19.082	1	1.252e-05
ENSG00000164975	9	15434792	412	-8.132	4.225e-16	--	88.3	8.553	1	0.00345
ENSG00000198624	5	150610169	412	8.124	4.519e-16	++	75.5	4.075	1	0.04352
ENSG00000148814	10	134167502	412	8.124	4.528e-16	++	0	0.078	1	0.7806
ENSG00000093144	6	127687574	412	8.123	4.53e-16	++	86.4	7.343	1	0.006733
ENSG00000205609	16	28824685	412	8.122	4.604e-16	++	78.8	4.709	1	0.03
ENSG00000108651	17	30228656	412	-8.118	4.728e-16	--	72.2	3.592	1	0.05805
ENSG00000184110	16	28824685	412	8.118	4.73e-16	++	74.5	3.924	1	0.0476
ENSG00000176124	13	50656797	412	-8.118	4.749e-16	--	45.1	1.82	1	0.1773
ENSG00000144455	3	4403537	412	-8.118	4.753e-16	--	90.9	10.966	1	0.0009278
ENSG00000099251	10	39014110	412	8.116	4.801e-16	++	0	0.411	1	0.5212
ENSG00000169252	5	148199267	412	-8.115	4.868e-16	--	0	0.245	1	0.6203
ENSG00000246089	8	6263939	412	-8.113	4.943e-16	--	90.7	10.802	1	0.001014
ENSG00000135040	9	88538024	412	8.112	4.99e-16	++	0	0.011	1	0.9168
ENSG00000093000	22	45575468	412	-8.11	5.054e-16	--	60.2	2.511	1	0.1131
ENSG00000146540	7	1062527	412	-8.109	5.102e-16	--	0	0.887	1	0.3463
ENSG00000197548	3	11272005	412	-8.108	5.132e-16	--	0	0.013	1	0.908
ENSG00000133063	1	203247003	412	8.101	5.446e-16	++	87.8	8.172	1	0.004254
ENSG00000073169	22	50654428	412	8.101	5.45e-16	++	67.4	3.071	1	0.07972
ENSG00000185485	3	195317047	412	8.1	5.48e-16	++	0	0.277	1	0.5984
ENSG00000125450	17	73212449	412	-8.1	5.485e-16	--	85.4	6.846	1	0.008882
ENSG00000240291	10	18957647	412	8.1	5.516e-16	++	7.2	1.078	1	0.2993
ENSG00000135074	5	156935524	412	-8.099	5.556e-16	--	14.7	1.173	1	0.2789
ENSG00000131378	3	16414198	412	8.097	5.629e-16	++	83.2	5.959	1	0.01464
ENSG00000197124	19	20150125	412	-8.096	5.674e-16	--	0	0.367	1	0.5446
ENSG00000175376	11	65727799	412	8.089	5.997e-16	++	43.3	1.765	1	0.184
ENSG00000238121	13	30943636	412	8.089	6.013e-16	++	50.7	2.027	1	0.1546
ENSG00000143337	1	179852552	412	-8.088	6.083e-16	--	0	0.005	1	0.9449
ENSG00000160766	1	155181843	412	-8.087	6.121e-16	--	95.3	21.461	1	3.611e-06
ENSG00000133619	7	149417460	412	-8.087	6.128e-16	--	3.1	1.032	1	0.3096
ENSG00000259850	17	17020375	412	8.086	6.147e-16	++	55.7	2.257	1	0.133
ENSG00000163807	3	44833742	412	-8.085	6.232e-16	--	80.6	5.157	1	0.02315
ENSG00000169230	5	176730775	412	8.083	6.297e-16	++	0	0.08	1	0.7773
ENSG00000067334	1	94317940	412	-8.082	6.348e-16	--	0	0.044	1	0.833
ENSG00000112031	6	153297884	412	8.08	6.45e-16	++	86.9	7.615	1	0.00579
ENSG00000182578	5	149472056	412	8.079	6.549e-16	++	0	0.163	1	0.6868
ENSG00000136783	9	107524390	412	8.079	6.555e-16	++	82.1	5.597	1	0.018
ENSG00000104979	19	13888366	412	-8.078	6.589e-16	--	60.1	2.503	1	0.1136
ENSG00000125651	19	6363493	412	-8.077	6.643e-16	--	85.5	6.915	1	0.008546
ENSG00000259660	15	102317025	412	8.076	6.667e-16	++	20.7	1.261	1	0.2614
ENSG00000111788	12	9432903	412	-8.076	6.678e-16	--	0	0.063	1	0.8013
ENSG00000006194	16	3339435	412	8.075	6.732e-16	++	0	0.33	1	0.5656
ENSG00000135525	6	136868929	412	-8.074	6.814e-16	--	86	7.13	1	0.007579
ENSG00000102910	16	48327525	412	-8.073	6.885e-16	--	86.1	7.195	1	0.007312
ENSG00000104951	19	50404939	412	8.071	6.962e-16	++	75.1	4.023	1	0.04488
ENSG00000163607	3	112696331	412	8.071	6.966e-16	++	0	0.018	1	0.8942
ENSG00000066654	16	20732321	412	8.069	7.079e-16	++	0	0.027	1	0.8687
ENSG00000259577	15	52471547	412	-8.068	7.162e-16	--	0	0.389	1	0.533
ENSG00000104320	8	90962041	412	-8.067	7.182e-16	--	0	0.084	1	0.7721
ENSG00000238062	2	231851779	412	8.066	7.259e-16	++	0	0.034	1	0.8532
ENSG00000097021	1	6380203	412	-8.065	7.334e-16	--	68.6	3.182	1	0.07445
ENSG00000122696	9	37751751	412	8.063	7.414e-16	++	0	0.012	1	0.9121
ENSG00000253140	8	49430684	412	-8.059	7.72e-16	--	0	0.002	1	0.9664
ENSG00000138496	3	122295235	412	8.058	7.749e-16	++	24.6	1.326	1	0.2495
ENSG00000133065	1	205798033	412	-8.058	7.786e-16	--	84.3	6.388	1	0.01149
ENSG00000184898	2	152084705	412	8.057	7.813e-16	++	0	0.191	1	0.6624
ENSG00000013563	X	153652384	408	-8.056	7.891e-16	--	0	0.245	1	0.6204
ENSG00000168916	5	124288028	412	-8.055	7.922e-16	--	80.1	5.017	1	0.02509
ENSG00000134504	18	24136827	412	-8.053	8.054e-16	--	81.4	5.387	1	0.02029
ENSG00000152684	5	52106278	412	-8.053	8.06e-16	--	0	0.092	1	0.7618
ENSG00000163191	1	152008850	412	8.051	8.18e-16	++	92.9	14.025	1	0.0001804
ENSG00000260075	17	44820425	412	-8.051	8.205e-16	--	0	0.04	1	0.8422
ENSG00000160209	21	45136985	412	-8.05	8.274e-16	--	0	0.888	1	0.3459
ENSG00000153066	16	11828701	412	-8.049	8.345e-16	--	59.3	2.459	1	0.1169
ENSG00000243323	1	202146978	412	-8.048	8.398e-16	--	0	0.729	1	0.3931
ENSG00000119688	14	74734412	412	8.047	8.462e-16	++	27.4	1.378	1	0.2405
ENSG00000152495	5	110577553	412	8.047	8.487e-16	++	69.7	3.305	1	0.06907
ENSG00000130758	19	40697061	412	-8.046	8.538e-16	--	0	0.089	1	0.7658
ENSG00000215012	22	19835110	412	-8.044	8.66e-16	--	75.5	4.088	1	0.04319
ENSG00000100075	22	19187375	412	-8.04	9.014e-16	--	91.5	11.776	1	0.0005999
ENSG00000023697	12	16082276	412	-8.039	9.034e-16	--	39.7	1.658	1	0.1979
ENSG00000009413	6	111617796	412	8.038	9.099e-16	++	38.2	1.618	1	0.2034
ENSG00000137070	9	34598004	412	8.034	9.468e-16	++	87.5	7.994	1	0.004694
ENSG00000138613	15	63570340	412	-8.033	9.498e-16	--	62	2.632	1	0.1047
ENSG00000077713	X	118533366	408	8.032	9.592e-16	++	2.7	1.028	1	0.3107
ENSG00000129317	12	44179513	412	8.03	9.787e-16	++	57.7	2.365	1	0.1241
ENSG00000133574	7	150277387	412	8.029	9.817e-16	++	89.8	9.819	1	0.001727
ENSG00000166529	7	99637242	412	-8.029	9.845e-16	--	0	0.944	1	0.3312
ENSG00000228544	9	139700194	412	-8.028	9.919e-16	--	79.2	4.802	1	0.02842
ENSG00000138297	10	51568378	412	8.023	1.036e-15	++	31.8	1.466	1	0.226
ENSG00000141756	17	39976024	412	8.022	1.044e-15	++	0	0.5	1	0.4795
ENSG00000206527	3	123295941	412	8.021	1.05e-15	++	76.3	4.216	1	0.04004
ENSG00000163820	3	46005478	412	-8.021	1.05e-15	--	0	0.334	1	0.5635
ENSG00000109519	4	7071741	412	-8.02	1.056e-15	--	0	0.219	1	0.64
ENSG00000163682	4	39453730	412	-8.018	1.071e-15	--	58.9	2.431	1	0.119
ENSG00000137955	1	76251746	412	8.016	1.094e-15	++	21.9	1.281	1	0.2578
ENSG00000149292	11	113211813	412	8.015	1.098e-15	++	0	0.218	1	0.6409
ENSG00000197965	1	167688459	412	8.014	1.112e-15	++	0	0.852	1	0.3561
ENSG00000159479	1	43845863	412	-8.013	1.123e-15	--	0	0.322	1	0.5704
ENSG00000025156	6	122734972	412	8.01	1.145e-15	++	0	0.046	1	0.8297
ENSG00000127616	19	11068105	412	8.01	1.147e-15	++	0	0.145	1	0.7033
ENSG00000174891	3	158220273	412	-8.005	1.192e-15	--	58.7	2.42	1	0.1198
ENSG00000170889	19	54704720	412	8.005	1.194e-15	++	0	0.561	1	0.4537
ENSG00000152133	2	37325108	412	8.004	1.207e-15	++	0	0.967	1	0.3255
ENSG00000225470	X	73132032	408	-8.003	1.218e-15	--	90.3	10.265	1	0.001355
ENSG00000103245	16	783004	412	8.001	1.235e-15	++	0	0.014	1	0.9069
ENSG00000135124	12	121665853	412	-8	1.243e-15	--	0	0.213	1	0.6444
ENSG00000204516	6	31473093	412	8	1.246e-15	++	69.8	3.315	1	0.06865
ENSG00000163877	1	38008523	412	8	1.247e-15	++	69.5	3.274	1	0.07038
ENSG00000091622	17	6481494	412	7.998	1.262e-15	++	87.2	7.798	1	0.005229
ENSG00000134001	14	67730600	412	-7.998	1.268e-15	--	0	0.102	1	0.7499
ENSG00000186660	11	58394256	412	-7.995	1.291e-15	--	0	0.332	1	0.5646
ENSG00000175387	18	45362721	412	7.995	1.298e-15	++	40.7	1.686	1	0.1941
ENSG00000065559	17	11924120	412	7.991	1.337e-15	++	68.4	3.164	1	0.07528
ENSG00000139168	12	42724580	412	7.991	1.337e-15	++	0	0.194	1	0.6593
ENSG00000160948	8	145630226	412	7.989	1.355e-15	++	90.1	10.141	1	0.00145
ENSG00000140386	15	77196953	412	7.984	1.42e-15	++	61.1	2.568	1	0.109
ENSG00000117013	1	41265626	412	7.983	1.428e-15	++	58.2	2.394	1	0.1218
ENSG00000111875	6	119356335	412	7.983	1.433e-15	++	5	1.053	1	0.3049
ENSG00000185730	8	144371988	412	-7.982	1.438e-15	--	0	0.727	1	0.394
ENSG00000248278	17	46969665	412	7.981	1.454e-15	++	0	0.011	1	0.9169
ENSG00000167815	19	12876964	412	7.981	1.455e-15	++	84.7	6.553	1	0.01047
ENSG00000197774	16	1823444	412	-7.979	1.474e-15	--	73.6	3.785	1	0.05171
ENSG00000150867	10	22839628	412	-7.978	1.487e-15	--	0	0.295	1	0.5872
ENSG00000128245	22	32347771	412	7.976	1.508e-15	++	0	0.124	1	0.7242
ENSG00000023191	11	502371	412	-7.976	1.518e-15	--	92	12.531	1	0.0004003
ENSG00000174177	16	88783903	412	7.975	1.527e-15	++	0	0.426	1	0.5141
ENSG00000254415	19	52130638	412	-7.974	1.537e-15	--	82.7	5.769	1	0.01632
ENSG00000159860	7	143425361	412	7.973	1.55e-15	++	0	0.059	1	0.8083
ENSG00000215114	8	59326600	412	-7.972	1.56e-15	--	35.8	1.559	1	0.2118
ENSG00000185127	6	170065894	412	7.97	1.585e-15	++	74.2	3.87	1	0.04916
ENSG00000162688	1	100332261	412	-7.97	1.586e-15	--	0	0.001	1	0.9709
ENSG00000081377	9	99255608	412	7.966	1.635e-15	++	0	0.926	1	0.3358
ENSG00000198885	2	96991492	412	7.965	1.655e-15	++	0	0.006	1	0.9365
ENSG00000126106	1	45154562	412	-7.963	1.674e-15	--	62.5	2.663	1	0.1027
ENSG00000250850	9	37002142	412	7.947	1.909e-15	++	82.4	5.687	1	0.01709
ENSG00000226029	1	16794115	412	7.945	1.939e-15	++	47.6	1.907	1	0.1673
ENSG00000011638	16	21149638	412	7.942	1.985e-15	++	0	0.347	1	0.556
ENSG00000166788	11	18106069	412	-7.941	2.005e-15	--	0	0.005	1	0.9421
ENSG00000138430	2	174936181	412	7.939	2.03e-15	++	22.8	1.295	1	0.2551
ENSG00000153006	5	64064411	412	-7.933	2.14e-15	--	0	0.261	1	0.6096
ENSG00000144182	2	99703462	412	-7.929	2.202e-15	--	79.3	4.827	1	0.02802
ENSG00000107614	10	17251636	412	7.928	2.22e-15	++	0	0.219	1	0.6397
ENSG00000134815	19	47854535	412	7.928	2.23e-15	++	55.4	2.242	1	0.1343
ENSG00000121310	1	53352016	412	7.925	2.277e-15	++	0	0.628	1	0.4282
ENSG00000130338	6	158775695	412	7.925	2.288e-15	++	64	2.781	1	0.0954
ENSG00000067113	5	54684350	412	-7.921	2.36e-15	--	0	0.372	1	0.542
ENSG00000180398	2	47139018	412	7.916	2.459e-15	++	87.2	7.82	1	0.005167
ENSG00000197603	5	37249075	412	-7.916	2.459e-15	--	31.4	1.457	1	0.2274
ENSG00000071246	14	77184891	412	-7.913	2.517e-15	--	0	0.576	1	0.448
ENSG00000167930	16	289694	412	-7.911	2.563e-15	--	0	0.042	1	0.8375
ENSG00000079332	10	71919027	412	7.91	2.579e-15	++	0	0.12	1	0.7292
ENSG00000138757	4	76583701	412	-7.905	2.676e-15	--	0	0.079	1	0.7791
ENSG00000198246	10	73087778	412	7.902	2.734e-15	++	50.9	2.035	1	0.1537
ENSG00000170054	14	94942663	412	-7.902	2.752e-15	--	0	0.7	1	0.4029
ENSG00000035681	8	59464803	412	7.9	2.799e-15	++	61.2	2.578	1	0.1083
ENSG00000154945	17	48778298	412	-7.898	2.832e-15	--	0	0.047	1	0.8276
ENSG00000100580	14	77795638	412	-7.895	2.908e-15	--	66.1	2.954	1	0.08567
ENSG00000148935	11	22690204	412	7.892	2.962e-15	++	86.9	7.653	1	0.005668
ENSG00000151893	10	120465796	412	-7.889	3.042e-15	--	94.8	19.149	1	1.209e-05
[truncated: 4,067 more rows]
