# Supplementary material for: Genetic variants modulate gene expression statin response in human lymphoblastoid cell lines
Source: BMC Genomics. 2020 Aug 12;21:555. doi: 10.1186/s12864-020-06966-4 (PMC7430882; doi:10.1186/s12864-020-06966-4)
Supplement: Supplementary file 4 — Additional file 4: Table S4. Lead statin-treated eQTLs per gene in LCLs from European ancestry subset. [file 12864_2020_6966_MOESM4_ESM.xlsx]

## Sheet: Table S4
Table S4. Lead statin-treated eQTLs per gene in LCLs from European ancestry subset.
EnsemblGeneID	#cisVariants	MostCorrelatedVariant	Distance	NominaP	Slope	DirectPermP	BetaPermP	BetaPermQ
ENSG00000198468	4172	1:213059806	28375	9.6071e-89	1.23064	1e-05	1.6924e-77	2.34248e-73
ENSG00000166750	4394	17:33571546	1490	3.8912e-84	1.31839	1e-05	2.2155e-74	1.14123e-70
ENSG00000164308	4591	5:96252432	40788	7.7391e-86	1.26375	1e-05	2.4736e-74	1.14123e-70
ENSG00000124587	3726	6:42928461	-18498	2.998e-81	1.25622	1e-05	5.4413e-72	1.88282e-68
ENSG00000250155	3747	5:36702864	-22434	1.2201e-81	1.25019	1e-05	9.3003e-70	2.5745e-66
ENSG00000203875	5132	6:86387888	-564	1.9947e-82	1.24392	1e-05	1.864e-69	4.29998e-66
ENSG00000151725	5748	4:185652871	-2417	1.0532e-73	1.25173	1e-05	3.8276e-65	7.5683e-62
ENSG00000166435	3602	11:74478052	-182194	2.0542e-74	1.34346	1e-05	1.0535e-63	1.62021e-60
ENSG00000112139	4651	6:37663624	-3459	1.9491e-73	-1.22037	1e-05	9.9124e-64	1.62021e-60
ENSG00000166839	3178	15:65198309	-5793	5.2517e-74	-1.26667	1e-05	2.3441e-63	3.2445e-60
ENSG00000142794	4999	1:21766663	41	4.9334e-72	-1.15817	1e-05	1.5265e-61	1.92073e-58
ENSG00000006282	3793	17:48624523	4103	4.4175e-70	-1.22683	1e-05	4.4781e-61	5.16507e-58
ENSG00000145214	4500	4:961373	-19311	7.7634e-71	1.225	1e-05	3.4074e-60	3.62782e-57
ENSG00000196735	10109	6:32636434	40477	3.7312e-74	-1.30629	1e-05	3.7697e-60	3.72688e-57
ENSG00000162620	3735	1:74664149	277	3.4882e-69	-1.15617	1e-05	5.9926e-60	5.5296e-57
ENSG00000196655	4236	11:118892757	3614	9.9471e-68	1.40216	1e-05	1.35e-58	1.16783e-55
ENSG00000246174	3769	11:77850824	6	9.7114e-65	-1.14655	1e-05	3.6424e-56	2.96557e-53
ENSG00000169193	5382	7:23630951	-6048	6.8049e-67	1.27457	1e-05	5.8233e-56	4.47779e-53
ENSG00000263335	2214	16:15821246	714	1.602e-65	1.30643	1e-05	1.3985e-55	1.01873e-52
ENSG00000205464	3883	5:81593019	17737	8.6995e-64	-1.25721	1e-05	1.5458e-54	1.06978e-51
ENSG00000251022	4645	4:83889236	67122	1.5964e-62	-1.33229	1e-05	2.6372e-54	1.73818e-51
ENSG00000258289	4103	14:65407657	26577	1.8582e-63	1.47598	1e-05	2.8918e-54	1.81935e-51
ENSG00000146707	3836	7:76143625	-112954	2.0841e-64	1.26242	1e-05	5.7767e-54	3.47632e-51
ENSG00000184988	2971	17:41346798	-17057	5.1438e-63	1.16454	1e-05	1.0077e-53	5.81126e-51
ENSG00000236624	3259	1:45985760	20008	6.853e-64	-1.16989	1e-05	1.1795e-53	6.53007e-51
ENSG00000196152	3318	9:130204776	18114	9.2253e-62	-1.16714	1e-05	4.6965e-53	2.50017e-50
ENSG00000187624	3606	17:260142	23	1.1236e-60	1.38358	1e-05	6.553e-53	3.35927e-50
ENSG00000230658	4926	7:23144947	-376	1.4266e-62	1.25029	1e-05	1.6823e-52	8.31592e-50
ENSG00000139192	4463	12:6562823	1966	9.8439e-60	1.27869	1e-05	2.7037e-52	1.2904e-49
ENSG00000263142	3442	17:44063140	-992708	3.1968e-62	-1.37787	1e-05	4.1673e-52	1.92267e-49
ENSG00000137806	3782	15:41687824	-6894	2.1769e-60	-1.34928	1e-05	2.9768e-51	1.32908e-48
ENSG00000128891	3754	15:40848894	-8363	1.2241e-59	-1.11494	1e-05	3.4864e-51	1.50796e-48
ENSG00000149084	5287	11:43877934	299947	6.7116e-60	-1.26369	1e-05	3.7164e-51	1.5129e-48
ENSG00000254184	3087	7:72203887	-94891	2.8145e-60	1.33598	1e-05	3.6356e-51	1.5129e-48
ENSG00000170089	4094	5:177266026	29617	2.1206e-59	1.2024	1e-05	6.0436e-51	2.38999e-48
ENSG00000127337	5008	12:69755985	2501	3.26e-59	1.13238	1e-05	1.09e-50	4.19059e-48
ENSG00000151552	4621	4:17523907	10049	3.917e-58	-1.30972	1e-05	2.5516e-50	9.5452e-48
ENSG00000254614	2808	11:64954053	4747	6.4873e-59	-1.24527	1e-05	6.1034e-50	2.22308e-47
ENSG00000129055	4448	3:134312749	107190	2.8749e-58	1.27325	1e-05	6.9067e-50	2.45118e-47
ENSG00000179344	10131	6:32636434	273	1.0222e-61	-1.24254	1e-05	1.4185e-49	4.90826e-47
ENSG00000125124	4705	16:56484820	-69376	1.5657e-57	-1.34986	1e-05	2.2613e-49	7.63399e-47
ENSG00000172057	3250	17:38051348	-32507	1.8165e-57	-1.10413	1e-05	2.336e-49	7.6984e-47
ENSG00000138185	4885	10:97509641	38104	1.9176e-58	1.17354	1e-05	2.4066e-49	7.74645e-47
ENSG00000162769	4172	1:213062067	30469	1.1978e-57	-1.13023	1e-05	2.5191e-49	7.92435e-47
ENSG00000166436	5158	11:8709337	15923	1.2401e-57	1.194	1e-05	2.7082e-49	8.14862e-47
ENSG00000205057	4148	12:92826490	4565	3.8827e-57	1.28191	1e-05	2.6924e-49	8.14862e-47
ENSG00000188690	5034	10:127482764	-29054	3.0252e-56	-1.06911	1e-05	4.6294e-49	1.36332e-46
ENSG00000155957	3786	12:66503632	-60221	4.0818e-56	-1.19217	1e-05	6.9383e-49	2.00068e-46
ENSG00000120675	4718	13:43604332	6992	1.2349e-56	-1.42358	1e-05	1.1378e-48	3.21402e-46
ENSG00000168653	4064	1:39465139	-26852	1.3809e-56	-1.22955	1e-05	1.2673e-48	3.50814e-46
ENSG00000175611	3321	9:98650046	11786	7.0863e-57	1.12936	1e-05	1.9286e-48	5.23404e-46
ENSG00000142632	4131	1:16537289	-1816	1.767e-56	-1.30558	1e-05	3.364e-48	8.62256e-46
ENSG00000184674	4415	22:24334948	-49733	8.6142e-56	-1.23448	1e-05	3.3297e-48	8.62256e-46
ENSG00000147813	4176	8:144676862	16042	1.3779e-56	1.38608	1e-05	3.2821e-48	8.62256e-46
ENSG00000167720	4984	17:2207326	648	3.9737e-55	-1.22098	1e-05	5.2096e-48	1.31103e-45
ENSG00000205038	3645	8:110508884	134177	1.0467e-55	1.16218	1e-05	1.1184e-47	2.76434e-45
ENSG00000106733	4898	9:77707300	4166	9.3206e-55	-1.22811	1e-05	1.9091e-47	4.63576e-45
ENSG00000108278	3367	17:34862220	19746	9.8216e-55	1.07258	1e-05	2.2386e-47	5.34224e-45
ENSG00000197345	4176	11:68672800	1496	1.6523e-55	-1.24453	1e-05	3.9959e-47	9.37416e-45
ENSG00000187741	3640	16:89833097	-49969	7.8117e-58	-1.22685	1e-05	4.1412e-47	9.5531e-45
ENSG00000166847	4642	16:23692405	39691	5.1619e-54	1.26429	1e-05	8.5537e-47	1.94084e-44
ENSG00000188372	3726	7:76195854	169018	1.9035e-55	1.27346	1e-05	1.7437e-46	3.89262e-44
ENSG00000065268	4563	19:990702	7527	1.3801e-53	-1.18981	1e-05	2.0726e-46	4.5534e-44
ENSG00000146833	2701	7:99481416	-35808	1.4705e-55	1.12495	1e-05	3.9193e-46	8.47619e-44
ENSG00000172113	1686	3:48339360	-3816	3.0429e-55	-1.22044	1e-05	4.08e-46	8.68778e-44
ENSG00000146281	4316	6:89821916	-33854	1.9521e-54	1.21199	1e-05	4.2693e-46	8.95322e-44
ENSG00000007341	3938	1:113233193	69745	8.1756e-54	-1.05858	1e-05	4.7058e-46	9.72138e-44
ENSG00000090686	4725	1:22054427	-55673	1.2296e-54	1.14898	1e-05	5.0632e-46	1.03058e-43
ENSG00000188002	6476	5:1594056	-40065	1.2635e-53	-1.19981	1e-05	5.4934e-46	1.10194e-43
ENSG00000092020	4735	14:35602273	10549	3.4308e-54	1.12836	1e-05	7.4126e-46	1.46569e-43
ENSG00000225138	3856	5:470087	-3265	1.1011e-54	1.28313	1e-05	1.0863e-45	2.1176e-43
ENSG00000108592	2216	17:61942952	35579	1.8708e-53	1.14505	1e-05	1.7017e-45	3.27132e-43
ENSG00000240344	3583	2:201742345	-11682	4.9216e-54	-1.43189	1e-05	2.6754e-45	5.07259e-43
ENSG00000229391	10083	6:32450089	-77711	1.5305e-56	1.16929	1e-05	3.2395e-45	6.05914e-43
ENSG00000228506	4484	6:99892779	19980	6.6248e-53	1.07906	1e-05	8.3366e-45	1.5385e-42
ENSG00000132305	3759	2:86422816	-78	5.0811e-53	-1.05271	1e-05	2.7755e-44	5.00442e-42
ENSG00000145725	3890	5:102382729	-73125	2.4839e-52	1.11184	1e-05	2.7841e-44	5.00442e-42
ENSG00000203666	5407	1:245199100	66092	6.7319e-51	-1.16131	1e-05	2.8384e-44	5.03662e-42
ENSG00000100744	5664	14:96753312	-76503	3.0557e-51	1.06097	1e-05	2.9049e-44	5.08937e-42
ENSG00000168038	4295	3:42012719	8796	1.2704e-51	-1.45324	1e-05	7.853e-44	1.35866e-41
ENSG00000228782	3531	17:45491979	-77880	1.3647e-52	1.06695	1e-05	9.59e-44	1.6387e-41
ENSG00000229043	4552	7:1201192	1181	4.64e-52	-1.21082	1e-05	1.2938e-43	2.18382e-41
ENSG00000118579	4597	4:17636032	19777	1.0306e-50	1.12344	1e-05	2.5327e-43	4.22344e-41
ENSG00000177683	4462	7:108201783	-8412	8.8057e-51	1.15945	1e-05	2.9616e-43	4.87994e-41
ENSG00000100439	5955	14:23067931	784	1.2779e-49	1.24094	1e-05	3.1871e-43	5.18981e-41
ENSG00000198130	3711	2:191136794	-72126	5.0394e-51	1.08161	1e-05	5.1943e-43	8.26373e-41
ENSG00000086232	5692	7:6089160	-9702	2.0082e-51	1.04366	1e-05	5.1926e-43	8.26373e-41
ENSG00000116985	4058	1:40221464	-33070	8.3894e-51	-1.26647	1e-05	5.8301e-43	9.1698e-41
ENSG00000180185	4929	16:1886021	9052	1.2669e-49	1.53841	1e-05	2.0315e-42	3.15936e-40
ENSG00000226752	3152	9:123516572	-70535	1.1752e-49	-1.15603	1e-05	2.2366e-42	3.43966e-40
ENSG00000112297	4563	6:106967778	8047	1.5403e-49	1.24416	1e-05	2.695e-42	4.07094e-40
ENSG00000008988	4672	8:57035048	47978	6.5653e-50	1.25292	1e-05	2.7059e-42	4.07094e-40
ENSG00000163864	4081	3:139392368	-4492	4.7168e-50	-1.21373	1e-05	3.0697e-42	4.56851e-40
ENSG00000117226	3510	1:89481583	-6995	1.3563e-49	-1.17687	1e-05	3.9366e-42	5.79645e-40
ENSG00000141698	4025	17:39993222	698	6.2967e-50	-1.34469	1e-05	4.3543e-42	6.34402e-40
ENSG00000010626	4524	12:7012055	29321	3.1808e-48	1.18741	1e-05	9.5975e-42	1.38374e-39
ENSG00000160213	5331	21:45201832	5505	8.7816e-49	-1.17235	1e-05	1.0638e-41	1.51802e-39
ENSG00000176681	4272	17:43964539	-405561	6.3086e-50	1.30777	1e-05	1.3428e-41	1.89649e-39
ENSG00000214087	5419	17:79636653	-14302	7.2278e-49	-1.48182	1e-05	1.4717e-41	2.05754e-39
ENSG00000156398	2920	10:104487382	13086	9.189e-51	-1.51386	1e-05	1.5066e-41	2.08531e-39
ENSG00000110074	5473	11:126164349	25398	8.9911e-49	1.25326	1e-05	1.5712e-41	2.15313e-39
ENSG00000196126	10089	6:32576731	19105	1.5393e-52	-1.59511	1e-05	1.7823e-41	2.41857e-39
ENSG00000238083	4366	17:44095467	-493411	6.9415e-50	1.27587	1e-05	3.1163e-41	4.18767e-39
ENSG00000071894	2122	8:145622923	-11831	4.1011e-48	-1.08087	1e-05	8.7359e-41	1.16263e-38
ENSG00000172728	3784	8:33330687	-254	7.7497e-49	-1.23119	1e-05	9.3357e-41	1.23063e-38
ENSG00000255733	4480	12:68421622	38396	1.1915e-47	1.18743	1e-05	1.2146e-40	1.586e-38
ENSG00000180992	4091	6:44105981	10786	8.6384e-47	-1.0777	1e-05	2.3927e-40	3.09505e-38
ENSG00000257176	5970	12:29491528	20746	2.3892e-47	1.1783	1e-05	3.4538e-40	4.4263e-38
ENSG00000218510	4883	1:22352108	426	1.4319e-47	1.26049	1e-05	3.5566e-40	4.5162e-38
ENSG00000165948	5802	14:94567032	19403	8.0435e-47	1.03523	1e-05	3.6192e-40	4.55397e-38
ENSG00000038002	5138	4:178361987	-1671	5.2931e-47	-1.11703	1e-05	4.6036e-40	5.74045e-38
ENSG00000125170	5053	16:57521274	34	8.9959e-47	-1.03181	1e-05	6.899e-40	8.52586e-38
ENSG00000139044	3527	12:662838	93307	1.5118e-46	1.21172	1e-05	8.379e-40	1.02631e-37
ENSG00000111254	4924	12:4756017	-2197	3.8646e-46	1.12981	1e-05	8.6672e-40	1.0523e-37
ENSG00000115750	5536	2:9985670	2186	1.2323e-46	1.06987	1e-05	1.1237e-39	1.35248e-37
ENSG00000085721	2772	16:15177695	-10480	5.0889e-47	-1.02518	1e-05	1.1871e-39	1.41647e-37
ENSG00000164307	4572	5:96123210	-20594	7.701e-47	-1.13832	1e-05	1.328e-39	1.57101e-37
ENSG00000031691	4621	6:49459978	28886	6.7267e-48	1.09354	1e-05	1.3427e-39	1.57494e-37
ENSG00000119718	3610	14:75484772	15157	1.7524e-46	1.03331	1e-05	1.3661e-39	1.58897e-37
ENSG00000123219	3872	5:64917665	58666	4.3722e-47	1.23068	1e-05	1.6251e-39	1.87444e-37
ENSG00000144559	4691	3:11883827	-4567	1.087e-46	-1.05724	1e-05	1.9288e-39	2.20636e-37
ENSG00000103540	4176	16:19511493	-23641	5.5402e-46	-1.42963	1e-05	2.169e-39	2.46074e-37
ENSG00000121895	5237	4:39021745	-12798	5.6436e-47	-1.12785	1e-05	2.5556e-39	2.8758e-37
ENSG00000198216	4283	1:181397110	14871	1.6607e-46	1.08899	1e-05	2.9515e-39	3.2945e-37
ENSG00000035141	4359	2:70497824	-31399	1.8841e-46	1.06904	1e-05	3.6417e-39	4.03234e-37
ENSG00000162885	4615	1:235667236	-546	6.5758e-46	1.03977	1e-05	4.114e-39	4.51916e-37
ENSG00000037757	4144	19:13869251	-6096	1.1047e-45	-1.0844	1e-05	5.5176e-39	6.01333e-37
ENSG00000177697	5080	11:838419	5575	3.5345e-46	1.21774	1e-05	7.3661e-39	7.96518e-37
ENSG00000211697	5817	7:38402517	12893	4.4426e-46	-1.23733	1e-05	8.4511e-39	9.06763e-37
ENSG00000182512	6350	14:95999414	-427	4.0968e-45	1.07758	1e-05	9.8543e-39	1.04919e-36
ENSG00000074319	4850	11:18548195	-585	1.8566e-45	1.14556	1e-05	1.001e-38	1.05758e-36
ENSG00000123427	3533	12:58173466	8190	1.3346e-45	1.15137	1e-05	1.2127e-38	1.27156e-36
ENSG00000146535	6508	7:2864586	-19373	4.2745e-46	1.14893	1e-05	1.4268e-38	1.48487e-36
ENSG00000185808	5043	21:38444995	-476	2.7038e-45	-1.12242	1e-05	1.547e-38	1.59795e-36
ENSG00000182013	4241	19:46973981	-840	1.2409e-45	1.30593	1e-05	1.5788e-38	1.61872e-36
ENSG00000185163	5005	12:132625643	-3238	1.5759e-45	1.33038	1e-05	2.3274e-38	2.36862e-36
ENSG00000257497	4363	12:75881018	-2583	5.0427e-45	-1.05283	1e-05	2.5123e-38	2.53819e-36
ENSG00000137877	3429	15:42191519	5243	1.4243e-45	-1.08124	1e-05	3.0493e-38	3.05839e-36
ENSG00000033178	4529	4:68546025	-20873	3.6567e-45	-1.22308	1e-05	3.883e-38	3.8665e-36
ENSG00000029639	4864	6:155635624	-4	7.122e-45	-1.09872	1e-05	4.736e-38	4.6822e-36
ENSG00000104427	4521	8:79575804	-2479	6.0375e-46	1.26009	1e-05	4.8918e-38	4.80193e-36
ENSG00000123297	3533	12:58142854	-33519	8.9061e-45	-1.15012	1e-05	5.5559e-38	5.37761e-36
ENSG00000237541	10237	6:32610009	-99111	7.3058e-48	1.48048	1e-05	5.5329e-38	5.37761e-36
ENSG00000181240	5099	19:6436304	2513	1.8239e-44	-1.13728	1e-05	5.77e-38	5.54603e-36
ENSG00000152348	4077	5:81268070	225	5.355e-45	1.17655	1e-05	6.9403e-38	6.62486e-36
ENSG00000151690	3616	2:191282728	9646	9.3959e-45	1.16341	1e-05	8.1416e-38	7.71831e-36
ENSG00000226278	5068	7:55828834	-3657	6.8614e-46	1.45341	1e-05	8.8082e-38	8.29347e-36
ENSG00000260065	5744	22:26921725	722	7.2299e-44	1.05503	1e-05	1.1762e-37	1.09998e-35
ENSG00000107796	4551	10:90751516	368	3.2261e-44	-1.01147	1e-05	1.2991e-37	1.20681e-35
ENSG00000221923	7158	19:52884023	10852	2.7665e-44	1.14315	1e-05	1.3323e-37	1.22932e-35
ENSG00000204525	11552	6:31239430	-478	2.47e-49	-1.1268	1e-05	1.3888e-37	1.27301e-35
ENSG00000127249	5425	3:193303849	-7052	1.0428e-43	-1.02602	1e-05	2.1198e-37	1.93023e-35
ENSG00000121716	2864	7:99965285	31547	2.0932e-45	1.3185	1e-05	2.4862e-37	2.24915e-35
ENSG00000113812	4141	3:53926017	9787	5.6112e-44	-1.0208	1e-05	2.6581e-37	2.389e-35
ENSG00000146085	4620	6:49454281	23376	5.8531e-45	-1.04053	1e-05	3.8163e-37	3.40786e-35
ENSG00000125734	5457	19:6739278	1663	2.4398e-43	-1.13564	1e-05	4.0843e-37	3.62372e-35
ENSG00000059691	3318	4:152592191	-89985	6.671e-44	1.0214	1e-05	4.2152e-37	3.71606e-35
ENSG00000211699	5802	7:38387731	-11033	1.8335e-44	-1.12703	1e-05	4.5978e-37	4.02774e-35
ENSG00000183172	4027	22:42493902	18206	5.7768e-45	-1.05597	1e-05	9.7895e-37	8.52176e-35
ENSG00000100321	3386	22:39739187	-6744	2.0945e-43	1.08542	1e-05	1.1205e-36	9.69337e-35
ENSG00000204536	11378	6:31154262	28246	3.5073e-48	-1.20766	1e-05	1.4799e-36	1.27226e-34
ENSG00000162994	5302	2:55459373	-327	3.3803e-45	1.32995	1e-05	1.7222e-36	1.47144e-34
ENSG00000030110	9142	6:33541507	-6513	7.8073e-45	-1.24267	1e-05	1.8602e-36	1.5796e-34
ENSG00000135541	2767	6:135818897	-18	9.427e-43	-1.16472	1e-05	2.1183e-36	1.78778e-34
ENSG00000125247	4765	13:101326992	-356	6.6185e-43	1.12872	1e-05	2.1882e-36	1.83555e-34
ENSG00000242550	5206	18:61565208	799	2.0143e-42	1.16332	1e-05	2.6306e-36	2.19334e-34
ENSG00000186468	3883	5:81569311	-5086	1.731e-43	-1.09749	1e-05	2.823e-36	2.33971e-34
ENSG00000155542	4741	5:56265168	60080	2.3753e-42	-1.30827	1e-05	3.5827e-36	2.95169e-34
ENSG00000134202	4186	1:110282972	-1413	1.7438e-42	1.02224	1e-05	4.0169e-36	3.28979e-34
ENSG00000228789	11767	6:31021325	97	2.5322e-47	-1.27818	1e-05	5.5225e-36	4.49631e-34
ENSG00000254682	4015	11:71161656	1935	2.6895e-42	1.17654	1e-05	8.1935e-36	6.63196e-34
ENSG00000232629	10290	6:32635754	-95558	1.9146e-45	1.16358	1e-05	1.2355e-35	9.94251e-34
ENSG00000127399	4479	7:150020457	728	9.6387e-42	1.22228	1e-05	1.4147e-35	1.13187e-33
ENSG00000204622	10242	6:29904929	-69432	1.706e-45	1.11074	1e-05	1.7492e-35	1.39138e-33
ENSG00000261684	3068	15:42841707	16668	1.9003e-42	1.29468	1e-05	2.0562e-35	1.62631e-33
ENSG00000086504	3780	16:420678	150	5.2918e-42	-1.05255	1e-05	2.5908e-35	2.03745e-33
ENSG00000174125	5274	4:38811845	-46594	3.0384e-42	1.25436	1e-05	2.7119e-35	2.12062e-33
ENSG00000081791	4334	5:141310649	7275	9.4516e-42	-1.04306	1e-05	2.9823e-35	2.319e-33
ENSG00000230513	2823	22:21365271	9095	1.2171e-41	-1.23788	1e-05	3.344e-35	2.5857e-33
ENSG00000146574	5888	7:6861880	-4522	1.3242e-42	-1.07096	1e-05	3.7255e-35	2.86466e-33
ENSG00000132185	4544	1:161676970	207	1.1703e-41	1.10798	1e-05	3.9194e-35	2.99713e-33
ENSG00000079785	4687	2:15723605	-7698	1.849e-41	-1.09722	1e-05	4.5636e-35	3.47062e-33
ENSG00000116791	3744	1:75218704	19611	1.9243e-41	-1.18181	1e-05	6.5463e-35	4.95122e-33
ENSG00000117481	3388	1:46806242	392	4.8009e-42	-1.17743	1e-05	7.5092e-35	5.62871e-33
ENSG00000137944	3527	1:89382664	-75973	1.8343e-41	-0.986671	1e-05	7.564e-35	5.62871e-33
ENSG00000137054	4343	9:37501844	15911	2.1373e-41	-1.38964	1e-05	7.563e-35	5.62871e-33
ENSG00000174137	4958	4:1685979	-51	7.4163e-42	-1.37276	1e-05	1.0127e-34	7.49538e-33
ENSG00000254635	5938	10:28789999	-31674	3.6068e-41	-1.03918	1e-05	1.7689e-34	1.30228e-32
ENSG00000243317	4703	7:135357476	10231	7.4397e-41	-1.40201	1e-05	2.2995e-34	1.68398e-32
ENSG00000090432	4755	1:20834610	-45	7.2195e-41	1.4643	1e-05	3.0035e-34	2.18797e-32
ENSG00000168268	2686	3:52566914	-2157	2.3229e-41	-1.01967	1e-05	3.0236e-34	2.1911e-32
ENSG00000159063	3769	11:77858421	7714	2.0741e-40	0.980441	1e-05	4.1095e-34	2.96245e-32
ENSG00000136111	5088	13:75873787	-182464	1.481e-40	1.12342	1e-05	4.8119e-34	3.45087e-32
ENSG00000247828	2372	5:87661593	96880	3.1042e-41	1.16846	1e-05	7.5254e-34	5.35015e-32
ENSG00000248275	2811	5:180710261	22047	6.9662e-41	-1.15259	1e-05	7.5376e-34	5.35015e-32
ENSG00000184304	3633	14:30317133	-343972	1.5438e-39	1.07921	1e-05	7.5969e-34	5.36475e-32
ENSG00000086062	4855	9:33141791	-25564	2.5682e-40	-1.00179	1e-05	7.6614e-34	5.38279e-32
ENSG00000176422	2419	12:56860577	-1725	6.0245e-40	1.33007	1e-05	8.1583e-34	5.70298e-32
ENSG00000176974	2524	17:18266975	118	1.8075e-40	1.14266	1e-05	1.1317e-33	7.87136e-32
ENSG00000125637	3871	2:113942903	28000	6.1154e-41	1.0231	1e-05	1.2032e-33	8.32695e-32
ENSG00000176209	2859	8:42385748	-10551	1.8243e-40	-1.04741	1e-05	1.3273e-33	9.14016e-32
ENSG00000166401	5198	18:61631447	-5713	2.9628e-39	1.19078	1e-05	1.4686e-33	1.00625e-31
ENSG00000110455	5079	11:44087989	513	1.7245e-39	1.59225	1e-05	2.089e-33	1.42433e-31
ENSG00000237004	5185	7:32801638	33456	2.0476e-40	1.36144	1e-05	2.1087e-33	1.43073e-31
ENSG00000186470	4774	6:26375645	10257	1.1213e-41	-1.61148	1e-05	2.2569e-33	1.52377e-31
ENSG00000164978	3964	9:34336266	6761	1.4097e-40	1.22608	1e-05	2.3964e-33	1.61009e-31
ENSG00000231671	4895	1:101837079	48185	9.4028e-40	-1.13957	1e-05	2.7619e-33	1.84676e-31
ENSG00000164346	4722	5:74099634	36816	1.9343e-39	1.62057	1e-05	3.0329e-33	2.01818e-31
ENSG00000166140	3453	15:41096605	-2680	1.3505e-39	-1.01641	1e-05	3.9334e-33	2.60226e-31
ENSG00000234171	5802	2:3612396	6313	4.1128e-39	-1.04489	1e-05	3.9482e-33	2.60226e-31
ENSG00000151470	3921	4:130058670	44197	9.994e-40	-1.27121	1e-05	4.0269e-33	2.64151e-31
ENSG00000076067	2321	12:56918834	3120	3.2181e-39	-0.983089	1e-05	4.8573e-33	3.17123e-31
ENSG00000154319	5480	8:11351019	18794	3.0509e-41	1.16378	1e-05	5.1419e-33	3.3413e-31
ENSG00000092036	5449	14:23426422	51	8.8632e-39	-0.993768	1e-05	6.6935e-33	4.32919e-31
ENSG00000177406	4072	12:744925	4867	4.6218e-39	1.21635	1e-05	6.83e-33	4.39692e-31
ENSG00000182919	4368	11:93476860	2102	6.5763e-39	-1.04277	1e-05	1.0103e-32	6.47355e-31
ENSG00000174130	5274	4:38812116	-46323	2.7941e-39	1.23506	1e-05	1.0946e-32	6.98148e-31
ENSG00000108771	3280	17:40264125	-627	3.9325e-39	-1.20105	1e-05	1.1006e-32	6.98767e-31
ENSG00000142684	2940	1:26497340	977	3.8683e-39	-1.14211	1e-05	1.1064e-32	6.99255e-31
ENSG00000171103	4751	2:29076282	-16886	2.0161e-39	1.01471	1e-05	1.1895e-32	7.4837e-31
ENSG00000104442	3874	8:66539907	-6536	2.5539e-39	-1.02743	1e-05	1.5819e-32	9.90696e-31
ENSG00000156050	4310	14:74418141	1023	2.0006e-39	1.0781	1e-05	2.0027e-32	1.2486e-30
ENSG00000076944	5662	19:7702575	807	2.7581e-38	-1.06389	1e-05	2.4437e-32	1.51676e-30
ENSG00000089916	4387	14:76650101	31841	3.1729e-38	-1.44279	1e-05	3.009e-32	1.85924e-30
ENSG00000145088	4772	3:121480375	-73656	4.4516e-39	0.988168	1e-05	3.1827e-32	1.94921e-30
ENSG00000126016	2486	X:112090719	6675	5.0788e-38	0.990036	1e-05	3.1748e-32	1.94921e-30
ENSG00000122863	4030	10:73745599	21475	2.385e-38	-0.978966	1e-05	3.2211e-32	1.95541e-30
ENSG00000213462	4823	7:64469928	2806	1.0702e-40	1.04377	1e-05	3.2148e-32	1.95541e-30
ENSG00000132600	2730	16:68347753	2875	7.7372e-40	-1.01975	1e-05	3.3146e-32	2.0034e-30
ENSG00000168461	6076	18:9712098	3935	4.9654e-38	1.02764	1e-05	4.2052e-32	2.53063e-30
ENSG00000123415	3747	12:54575800	-6979	3.697e-38	-1.01939	1e-05	4.5139e-32	2.70462e-30
ENSG00000145348	3954	4:107149871	-92782	2.7598e-38	1.47138	1e-05	5.1465e-32	3.07039e-30
ENSG00000043514	4174	1:40303627	-45557	2.8877e-38	-1.39168	1e-05	5.6667e-32	3.36623e-30
ENSG00000141560	3243	17:80680394	5834	1.4399e-38	1.02834	1e-05	6.1414e-32	3.63262e-30
ENSG00000115423	4080	2:84686757	-56823	1.7738e-38	-1.01239	1e-05	6.5789e-32	3.87484e-30
ENSG00000171574	2611	19:58918337	5465	7.0003e-39	-1.18278	1e-05	6.8066e-32	3.97567e-30
ENSG00000153898	4491	1:85465026	2229	2.1956e-38	1.05868	1e-05	6.8076e-32	3.97567e-30
ENSG00000100376	6034	22:45746826	41976	1.1242e-37	-1.72433	1e-05	7.9045e-32	4.57769e-30
ENSG00000115350	3891	2:75185856	236	4.5539e-38	1.05945	1e-05	7.9011e-32	4.57769e-30
ENSG00000204147	3315	10:52551922	52843	1.8289e-37	-1.41835	1e-05	1.0833e-31	6.24754e-30
ENSG00000188707	4438	7:150021599	-5340	1.7753e-37	-1.21231	1e-05	1.3211e-31	7.58722e-30
ENSG00000198502	10049	6:32401079	-96986	2.32e-40	-1.54127	1e-05	1.6337e-31	9.34382e-30
ENSG00000171298	6236	17:78075462	106	2.2401e-37	-1.114	1e-05	1.6525e-31	9.41234e-30
ENSG00000175643	6268	16:11439679	96202	8.6613e-38	0.991893	1e-05	1.7532e-31	9.9451e-30
ENSG00000156261	4669	21:30432557	-13562	1.6138e-38	1.54485	1e-05	1.9406e-31	1.09633e-29
ENSG00000117174	5156	1:86180858	6741	5.9731e-38	1.01302	1e-05	2.5013e-31	1.40734e-29
ENSG00000139197	4208	12:7338947	-2335	7.4792e-37	0.949568	1e-05	3.8303e-31	2.14639e-29
ENSG00000110665	5997	11:2321095	-3185	8.3824e-37	-1.04455	1e-05	6.5339e-31	3.6466e-29
ENSG00000064886	5153	1:111769391	25997	4.1829e-37	-1.01812	1e-05	6.7968e-31	3.7781e-29
ENSG00000129925	3807	16:420723	-16391	7.3153e-37	-1.00085	1e-05	7.2551e-31	4.01674e-29
ENSG00000203791	5375	10:126433570	-46870	6.5333e-37	-0.958469	1e-05	8.5457e-31	4.69367e-29
ENSG00000134686	3877	1:33819830	-76824	1.8181e-36	0.990762	1e-05	8.5437e-31	4.69367e-29
ENSG00000155008	3441	X:84303902	45069	8.7706e-38	0.83341	1e-05	8.9563e-31	4.89975e-29
ENSG00000159267	5100	21:38348663	-13874	1.1409e-36	-0.958618	1e-05	9.9261e-31	5.40894e-29
ENSG00000004534	2276	3:50040194	62753	4.3761e-38	-1.00174	1e-05	1.2076e-30	6.55461e-29
ENSG00000100266	5448	22:43206228	-204924	2.9412e-37	1.00644	1e-05	1.3264e-30	7.17153e-29
ENSG00000134809	4716	11:57289328	-8949	3.2295e-37	-1.19638	1e-05	1.3551e-30	7.29825e-29
ENSG00000130150	2335	X:14912029	20465	1.0258e-36	-0.826363	1e-05	1.7745e-30	9.51966e-29
ENSG00000137841	3934	15:40596561	-3576	1.2786e-36	1.17405	1e-05	1.8241e-30	9.74818e-29
ENSG00000166275	3140	10:104623053	9072	1.18e-37	-1.10877	1e-05	1.892e-30	1.00721e-28
ENSG00000164484	5059	6:130609168	-77712	8.8399e-37	-1.01825	1e-05	1.9495e-30	1.03386e-28
ENSG00000116874	3864	1:119594236	-89059	6.7363e-37	-1.15209	1e-05	2.0194e-30	1.06683e-28
ENSG00000083937	4563	3:87304561	28139	2.3747e-37	1.13555	1e-05	2.0454e-30	1.07646e-28
ENSG00000226381	5654	10:81443666	-82420	1.6158e-36	1.56306	1e-05	2.1971e-30	1.15189e-28
ENSG00000166896	3537	12:58306097	-29228	3.4379e-36	-1.07988	1e-05	2.2632e-30	1.18205e-28
ENSG00000259472	2355	15:82558034	-624895	1.7519e-37	-1.06283	1e-05	2.7964e-30	1.45508e-28
ENSG00000196756	3991	20:37067489	3492	3.1863e-36	1.55514	1e-05	3.2272e-30	1.67293e-28
ENSG00000158623	4288	7:130273974	-79625	4.9869e-36	-1.37155	1e-05	3.2869e-30	1.69754e-28
ENSG00000198805	4496	14:20957513	20399	2.183e-35	0.985992	1e-05	5.6696e-30	2.91719e-28
ENSG00000204110	4699	6:37484970	9845	4.3013e-36	-1.03567	1e-05	6.5568e-30	3.36123e-28
ENSG00000214078	2799	20:34221155	-31724	2.0486e-36	-1.66532	1e-05	7.8393e-30	4.00383e-28
ENSG00000128438	3426	17:16838685	531	5.8725e-36	1.17482	1e-05	8.147e-30	4.14567e-28
ENSG00000099974	4444	22:24312204	3114	2.2662e-35	-1.02036	1e-05	8.2364e-30	4.1758e-28
ENSG00000172070	4625	20:630885	-25560	3.8998e-35	-1.04694	1e-05	1.0985e-29	5.54878e-28
ENSG00000182782	3485	12:123185601	-2290	7.5393e-36	0.98834	1e-05	1.5813e-29	7.95878e-28
ENSG00000068097	1912	17:58172447	16154	2.2555e-35	1.64604	1e-05	2.131e-29	1.06868e-27
ENSG00000168646	4323	17:63556290	-1476	2.8613e-35	1.12279	1e-05	2.1428e-29	1.07072e-27
ENSG00000170430	6058	10:131445731	180282	1.4734e-34	-0.973991	1e-05	2.7696e-29	1.37892e-27
ENSG00000149591	5654	11:117081763	11725	5.7839e-35	-1.08345	1e-05	3.5941e-29	1.77246e-27
ENSG00000073584	4208	17:38782343	-22418	6.1763e-35	-0.970285	1e-05	3.5985e-29	1.77246e-27
ENSG00000260708	5372	22:47158444	-17	8.7802e-35	-0.941867	1e-05	3.5744e-29	1.77246e-27
ENSG00000204954	5080	12:104339978	-19509	6.3818e-35	-1.00333	1e-05	3.6997e-29	1.81586e-27
ENSG00000152219	3143	11:30346097	1498	2.346e-35	-1.05914	1e-05	4.0258e-29	1.96262e-27
ENSG00000256039	5462	12:10710697	4734	6.6755e-35	1.36059	1e-05	4.0271e-29	1.96262e-27
ENSG00000154719	4466	21:26944305	-35525	3.9861e-35	1.13071	1e-05	4.8271e-29	2.3443e-27
ENSG00000258311	3217	12:56115585	5764	1.9485e-34	-1.22202	1e-05	4.9172e-29	2.37967e-27
ENSG00000127507	5358	19:14887259	-2095	1.4102e-34	-1.02902	1e-05	5.8113e-29	2.8026e-27
ENSG00000135778	5366	1:233091463	5111	1.3945e-34	-1.59313	1e-05	8.9836e-29	4.31741e-27
ENSG00000112799	5882	6:6578927	-9415	2.3643e-34	1.107	1e-05	1.0382e-28	4.97213e-27
ENSG00000182963	3904	17:42901884	-6301	2.856e-35	1.298	1e-05	1.0721e-28	5.11692e-27
ENSG00000151640	5891	10:134000962	557	2.8436e-34	-0.942958	1e-05	1.0852e-28	5.1616e-27
ENSG00000261338	3615	2:219138940	18897	4.0225e-34	0.97099	1e-05	1.4579e-28	6.91045e-27
ENSG00000125885	5483	20:5961458	30159	3.8467e-34	-1.20318	1e-05	1.661e-28	7.84634e-27
ENSG00000056050	4534	4:170678993	-112	1.2006e-34	-1.27153	1e-05	1.7116e-28	8.05805e-27
ENSG00000134184	4137	1:110229787	-650	4.8386e-34	-1.19365	1e-05	1.8498e-28	8.6792e-27
ENSG00000174652	4717	19:9545030	-1225	8.0599e-34	1.37406	1e-05	2.362e-28	1.10446e-26
ENSG00000163131	2783	1:150726238	-12196	1.0679e-34	1.045	1e-05	2.5184e-28	1.17364e-26
ENSG00000104497	4932	8:82775364	20262	3.0909e-34	-1.05068	1e-05	3.2874e-28	1.52689e-26
ENSG00000182534	5296	17:74706346	-753	1.4643e-33	-1.4643	1e-05	3.4655e-28	1.59886e-26
ENSG00000196268	6346	19:21586236	6314	2.4708e-35	0.997144	1e-05	3.4603e-28	1.59886e-26
ENSG00000247317	5439	8:144094150	-5705	2.7347e-34	-1.09434	1e-05	3.632e-28	1.67009e-26
ENSG00000160949	1985	8:145668042	-1786	4.4326e-34	0.944131	1e-05	3.9889e-28	1.82815e-26
ENSG00000092094	4467	14:20923007	-258	1.8105e-33	-1.07596	1e-05	4.1728e-28	1.90612e-26
ENSG00000182612	5420	17:79597811	-6387	5.0657e-34	0.975348	1e-05	4.4713e-28	2.03579e-26
ENSG00000242349	4165	1:11905633	4558	1.3964e-33	-1.2046	1e-05	4.5293e-28	2.0554e-26
ENSG00000173226	4772	3:121480375	-73552	2.2537e-34	0.942752	1e-05	5.0469e-28	2.28281e-26
ENSG00000241945	4983	21:45490182	-36990	1.2191e-33	1.12117	1e-05	5.6543e-28	2.54923e-26
ENSG00000178381	4551	7:1205924	5528	2.3434e-34	-1.04604	1e-05	6.045e-28	2.71653e-26
ENSG00000189362	3464	2:191262955	-136494	5.7645e-34	-1.05377	1e-05	6.9074e-28	3.09401e-26
ENSG00000197563	4920	18:59785119	-69233	8.4642e-34	-0.990938	1e-05	7.2745e-28	3.24796e-26
ENSG00000197362	4330	7:148773226	-14649	1.8706e-33	1.03955	1e-05	7.4302e-28	3.30678e-26
ENSG00000176945	5532	3:195496695	48941	7.4519e-34	-1.19382	1e-05	8.0367e-28	3.56524e-26
ENSG00000011376	4390	3:45587983	157984	3.4615e-34	-0.976102	1e-05	9.3794e-28	4.14761e-26
ENSG00000125877	5240	20:3193978	4463	2.6283e-33	1.05456	1e-05	9.8457e-28	4.33993e-26
ENSG00000130414	6413	2:240967312	2492	4.1261e-33	-0.978802	1e-05	1.0544e-27	4.63318e-26
ENSG00000230795	10107	6:29817617	-76620	3.695e-36	-1.02596	1e-05	1.4035e-27	6.14759e-26
ENSG00000176148	4391	11:33068389	7425	3.6614e-33	0.903403	1e-05	1.6197e-27	7.07205e-26
ENSG00000215190	2758	6:58232122	-55658	9.451e-35	-1.03739	1e-05	1.8499e-27	8.05181e-26
ENSG00000139921	5410	14:51709017	2136	3.1657e-33	0.926604	1e-05	2.782e-27	1.20709e-25
ENSG00000103550	4581	16:19714903	-14655	2.396e-32	1.15624	1e-05	3.0137e-27	1.30353e-25
ENSG00000133731	4504	8:82583771	-15158	4.1823e-33	-0.985894	1e-05	3.3616e-27	1.44946e-25
ENSG00000171806	5418	1:169824203	60095	2.8554e-33	-1.52646	1e-05	3.6269e-27	1.55901e-25
ENSG00000152291	4467	2:85546052	-9497	2.718e-33	-0.991845	1e-05	3.682e-27	1.5778e-25
ENSG00000164880	5265	7:1517718	-27772	1.4851e-33	-0.946245	1e-05	3.7653e-27	1.60851e-25
ENSG00000138095	5165	2:44123073	-100072	2.1006e-33	1.02424	1e-05	4.1103e-27	1.75048e-25
ENSG00000247556	3783	15:41570710	-5479	3.982e-33	1.10556	1e-05	4.7737e-27	2.02679e-25
ENSG00000104055	2142	15:43559960	904	4.6504e-33	0.96366	1e-05	5.5133e-27	2.33361e-25
ENSG00000198496	2948	17:41225781	-51847	8.6283e-33	-0.97125	1e-05	6.6441e-27	2.80368e-25
ENSG00000055950	3450	10:102740271	-7002	1.26e-32	1.22159	1e-05	6.8439e-27	2.87922e-25
ENSG00000118961	4209	2:20888265	-134618	1.3953e-32	-1.02844	1e-05	9.3112e-27	3.90534e-25
ENSG00000099940	2688	22:21040925	-172347	3.5629e-32	-1.70289	1e-05	1.0405e-26	4.35101e-25
ENSG00000205045	3518	17:33864830	-51	8.0968e-32	1.07935	1e-05	1.2537e-26	5.22644e-25
ENSG00000013288	7096	4:6607830	30927	8.1502e-32	-1.27939	1e-05	1.3799e-26	5.72417e-25
ENSG00000106789	4592	9:100954429	-494	5.0259e-32	1.45917	1e-05	1.3813e-26	5.72417e-25
ENSG00000163875	4207	1:37979933	-443	5.6494e-32	0.937184	1e-05	1.3956e-26	5.76612e-25
ENSG00000137310	11378	6:31158832	32512	1.6809e-35	-1.0771	1e-05	1.4573e-26	6.00325e-25
ENSG00000136449	3788	17:48582276	-3470	7.2242e-32	-0.960317	1e-05	1.9297e-26	7.92551e-25
ENSG00000068784	5522	2:45784850	-54455	3.3521e-32	0.954874	1e-05	1.9365e-26	7.92975e-25
ENSG00000093010	4197	22:19929551	420	6.0918e-32	0.869101	1e-05	2.0624e-26	8.42047e-25
ENSG00000141994	5237	19:5788874	-2376	6.0915e-32	-1.30148	1e-05	2.0841e-26	8.48421e-25
ENSG00000145365	4065	4:113175100	-31960	4.4513e-32	-0.969755	1e-05	2.2172e-26	8.99961e-25
ENSG00000115816	5654	2:37459670	813	1.7949e-32	-0.98275	1e-05	2.2433e-26	9.05234e-25
ENSG00000136573	5413	8:11339965	-11546	1.3177e-33	-1.06147	1e-05	2.2431e-26	9.05234e-25
ENSG00000121350	5338	12:21615935	25385	7.9651e-32	-0.946433	1e-05	2.699e-26	1.08594e-24
ENSG00000114054	3003	3:136400420	431271	2.4372e-32	-0.981855	1e-05	2.8617e-26	1.14806e-24
ENSG00000242110	4747	5:34012492	4271	8.2691e-32	0.983825	1e-05	3.1355e-26	1.25068e-24
ENSG00000255310	6834	8:10969235	1998	1.6418e-33	-1.01696	1e-05	3.128e-26	1.25068e-24
ENSG00000180376	4638	3:56692321	101131	2.9093e-32	0.953259	1e-05	3.2856e-26	1.30679e-24
ENSG00000112992	3993	5:43824677	221882	2.1686e-32	1.58223	1e-05	3.3947e-26	1.34631e-24
ENSG00000138685	3858	4:123757748	9884	4.7099e-32	-0.988574	1e-05	3.6545e-26	1.44521e-24
ENSG00000101057	4370	20:42310811	15056	1.1689e-31	-1.44738	1e-05	3.8816e-26	1.53063e-24
ENSG00000127957	2257	7:75101707	-55772	4.2832e-32	0.991919	1e-05	4.4873e-26	1.76445e-24
ENSG00000138744	5475	4:76983992	121787	8.3376e-32	-0.842114	1e-05	5.6302e-26	2.20757e-24
ENSG00000151917	3775	6:56841272	21498	4.5505e-32	-1.22437	1e-05	6.1901e-26	2.42027e-24
ENSG00000089177	6025	20:16555032	953	1.6884e-31	0.884527	1e-05	6.4544e-26	2.5165e-24
ENSG00000162441	3633	1:10027540	24074	3.3014e-31	-1.28346	1e-05	6.6483e-26	2.58481e-24
ENSG00000181754	4016	1:110052139	-222	3.441e-31	0.9204	1e-05	6.9638e-26	2.6999e-24
ENSG00000179698	3132	8:145164518	1888	1.0993e-31	1.50095	1e-05	7.7494e-26	2.99609e-24
ENSG00000128510	4371	7:129935875	2900	2.9968e-31	1.01073	1e-05	9.0412e-26	3.48577e-24
ENSG00000103811	5132	15:79231518	-10399	2.4106e-31	1.06445	1e-05	1.0057e-25	3.86644e-24
ENSG00000132740	4176	11:68719221	47910	2.6759e-31	1.0069	1e-05	1.2058e-25	4.61383e-24
ENSG00000160194	6190	21:44323720	23965	4.2817e-31	-1.81289	1e-05	1.2067e-25	4.61383e-24
ENSG00000247572	4159	5:80543426	-53954	8.6305e-32	1.1619	1e-05	1.2272e-25	4.67913e-24
ENSG00000072864	2238	16:15821246	84121	1.4579e-31	-1.02928	1e-05	1.4071e-25	5.35031e-24
ENSG00000102309	1153	X:71406301	5097	4.9099e-31	-0.836936	1e-05	1.4131e-25	5.35863e-24
ENSG00000206535	3869	3:100067468	-52570	9.6598e-32	-0.92459	1e-05	1.441e-25	5.44931e-24
ENSG00000176978	3692	9:139996933	-12697	6.4096e-31	-1.18105	1e-05	1.6265e-25	6.13417e-24
ENSG00000126246	4240	19:36244753	11398	8.3039e-31	-1.23262	1e-05	2.1731e-25	8.17349e-24
ENSG00000206341	10060	6:29850784	-4567	2.4574e-33	1.1314	1e-05	2.4229e-25	9.08817e-24
ENSG00000188917	2400	X:100265552	-41554	9.775e-31	0.756081	1e-05	2.841e-25	1.06275e-23
ENSG00000206503	10131	6:29918619	9581	3.2137e-33	-1.37521	1e-05	3.1166e-25	1.16273e-23
ENSG00000122034	5584	13:27998769	87	1.7055e-30	1.11365	1e-05	3.5474e-25	1.31987e-23
ENSG00000163249	4114	2:208525599	-50666	7.7509e-31	-1.03056	1e-05	4.0286e-25	1.49492e-23
ENSG00000036448	8696	8:2078815	85659	8.1351e-31	-0.954778	1e-05	4.0613e-25	1.50302e-23
ENSG00000249572	4357	5:33454328	13602	1.3138e-30	-1.09098	1e-05	4.4546e-25	1.64416e-23
ENSG00000182362	4148	21:47726332	20080	4.7792e-31	-1.1015	1e-05	5.1329e-25	1.8895e-23
ENSG00000154803	3578	17:17131869	-8634	1.5983e-30	0.959724	1e-05	5.2547e-25	1.92917e-23
ENSG00000152359	4385	5:75008958	-4356	2.4002e-30	1.1042	1e-05	5.3139e-25	1.94575e-23
ENSG00000198182	3644	19:38043260	-167432	2.6116e-31	-1.11029	1e-05	5.4765e-25	1.99475e-23
ENSG00000124641	4218	6:41784094	-104784	4.2022e-30	0.886853	1e-05	5.4692e-25	1.99475e-23
ENSG00000079263	5036	2:231083171	15344	3.6026e-30	-1.17662	1e-05	5.5246e-25	2.00698e-23
ENSG00000198498	4606	4:164452365	36770	1.2258e-30	0.938925	1e-05	5.7626e-25	2.08798e-23
ENSG00000250565	5711	2:46759104	-10593	1.4157e-30	-0.98346	1e-05	5.895e-25	2.13038e-23
ENSG00000134779	3842	18:34361762	-47397	2.5609e-30	-0.990353	1e-05	6.2416e-25	2.24975e-23
ENSG00000104388	4108	8:61452046	22629	1.7778e-30	0.947974	1e-05	6.7366e-25	2.42185e-23
ENSG00000165275	4609	9:37753762	-43	3.599e-30	-1.14178	1e-05	7.3334e-25	2.62957e-23
ENSG00000130312	5027	19:17419848	16429	5.4142e-30	0.865262	1e-05	7.6665e-25	2.74189e-23
ENSG00000107719	6393	10:72240614	2036	2.8889e-30	-1.37922	1e-05	8.8958e-25	3.17336e-23
ENSG00000166260	4601	17:53001726	-44421	7.4234e-30	-0.990198	1e-05	9.5546e-25	3.39962e-23
ENSG00000131042	6488	19:55121148	336108	6.1143e-30	1.49987	1e-05	1.0035e-24	3.5614e-23
ENSG00000215845	4122	1:161008535	-246	2.9061e-30	1.41589	1e-05	1.1111e-24	3.93307e-23
ENSG00000148290	5746	9:136281917	58364	1.3712e-29	-0.896422	1e-05	1.1613e-24	4.10043e-23
ENSG00000245614	6478	12:31241310	14528	2.3366e-30	0.930012	1e-05	1.3383e-24	4.71348e-23
ENSG00000214425	4665	17:44186063	558361	9.0988e-31	-1.08947	1e-05	1.3606e-24	4.77961e-23
ENSG00000255769	2437	15:82581264	-217087	7.7475e-31	0.991977	1e-05	1.3971e-24	4.89558e-23
ENSG00000186111	5216	19:3679607	-20871	1.4566e-29	1.27268	1e-05	1.4653e-24	5.10872e-23
ENSG00000224137	4234	2:208524200	-2900	2.3304e-30	-0.959135	1e-05	1.4626e-24	5.10872e-23
ENSG00000239213	3331	3:136660223	79326	1.2111e-30	0.990802	1e-05	1.5058e-24	5.23673e-23
ENSG00000196151	5292	2:160141068	-2243	1.3294e-30	-1.04645	1e-05	1.5419e-24	5.34859e-23
ENSG00000172500	2670	11:65663547	7536	2.1232e-30	1.18105	1e-05	1.7551e-24	6.05797e-23
ENSG00000204920	5057	19:44488352	16337	5.6325e-30	-1.6717	1e-05	1.7531e-24	6.05797e-23
ENSG00000168405	5978	6:25115527	-51267	1.1577e-30	-1.07211	1e-05	1.7735e-24	6.10612e-23
ENSG00000138107	2795	10:104300640	38157	5.4419e-31	-0.907124	1e-05	1.8114e-24	6.22124e-23
ENSG00000157873	4054	1:2488153	1074	1.6679e-29	0.880496	1e-05	1.8333e-24	6.26522e-23
ENSG00000174780	5826	4:57334752	1670	4.8288e-30	-1.15336	1e-05	1.8312e-24	6.26522e-23
ENSG00000180611	5038	3:192617279	-18672	1.5004e-29	-1.03103	1e-05	1.9477e-24	6.64e-23
ENSG00000168765	4105	1:110198727	23	1.5099e-29	-0.907888	1e-05	2.0863e-24	7.09489e-23
ENSG00000136243	5018	7:23248158	26711	1.3212e-30	-0.96682	1e-05	2.3864e-24	8.09573e-23
ENSG00000020922	4102	11:94212154	-14921	2.3333e-29	0.977473	1e-05	2.4403e-24	8.25827e-23
ENSG00000161618	4288	19:49966081	9654	1.842e-29	-1.02302	1e-05	2.4693e-24	8.33583e-23
ENSG00000139344	5500	12:96344272	7200	1.1044e-29	0.907717	1e-05	2.7334e-24	9.20511e-23
ENSG00000118514	3726	6:135293365	22104	1.7236e-29	-0.860645	1e-05	2.9715e-24	9.98252e-23
ENSG00000118197	5212	1:200619031	-20067	1.7706e-29	-0.909854	1e-05	3.1027e-24	1.03982e-22
ENSG00000127463	5667	1:19572232	-5815	1.531e-29	-0.930446	1e-05	3.1849e-24	1.06479e-22
ENSG00000188820	4274	6:116777841	-4693	5.5101e-30	-1.04684	1e-05	3.6091e-24	1.20371e-22
ENSG00000109689	3990	4:26895894	36593	2.4145e-29	-1.07347	1e-05	4.2524e-24	1.41484e-22
ENSG00000132842	4411	5:77339846	-250734	3.0162e-29	-1.02131	1e-05	4.5043e-24	1.49507e-22
ENSG00000196204	6510	7:5037459	23839	1.4817e-29	-0.993033	1e-05	4.7512e-24	1.57325e-22
ENSG00000260303	3580	4:146936847	-41068	1.6202e-29	0.927745	1e-05	4.9621e-24	1.63915e-22
ENSG00000173809	4965	19:33270891	60231	2.6827e-29	0.900334	1e-05	5.1639e-24	1.70175e-22
ENSG00000116171	3624	1:53432786	39884	3.0436e-29	-1.014	1e-05	5.305e-24	1.7441e-22
ENSG00000028528	3707	15:64429643	43320	8.2392e-30	1.50294	1e-05	5.9305e-24	1.94511e-22
ENSG00000111877	4543	6:119254156	-2172	6.6675e-30	0.94384	1e-05	6.8162e-24	2.23032e-22
ENSG00000124164	5012	20:57009166	44987	5.7153e-29	0.955442	1e-05	7.2112e-24	2.35401e-22
ENSG00000125445	4211	17:73236605	-21151	3.6324e-29	1.15477	1e-05	8.3438e-24	2.71733e-22
ENSG00000145882	4301	5:148726146	-11425	6.0435e-29	0.961524	1e-05	8.4012e-24	2.72958e-22
ENSG00000260997	4222	7:44989350	-11159	4.0921e-29	1.40359	1e-05	8.4919e-24	2.7526e-22
ENSG00000231389	10909	6:33030484	-18069	1.5846e-30	-1.17064	1e-05	9.5515e-24	3.08884e-22
ENSG00000079691	5999	6:25401900	122593	1.2513e-29	-0.8721	1e-05	1.0252e-23	3.30761e-22
ENSG00000100147	3597	22:42234937	38253	7.8129e-30	0.883362	1e-05	1.0851e-23	3.4926e-22
ENSG00000133706	3963	5:145549205	-13019	8.3056e-29	1.02097	1e-05	1.1232e-23	3.60688e-22
ENSG00000164414	4678	6:88185386	5044	5.5039e-29	0.972152	1e-05	1.1706e-23	3.75043e-22
ENSG00000103932	3736	15:41817367	-19101	4.7448e-29	-0.922793	1e-05	1.2696e-23	4.05835e-22
ENSG00000085982	5188	2:234398417	-77012	9.5303e-29	1.05519	1e-05	1.4043e-23	4.47862e-22
ENSG00000083828	4274	19:58251497	-29527	4.4987e-29	1.10028	1e-05	1.4889e-23	4.72769e-22
ENSG00000168724	4691	5:34975352	45653	5.4041e-29	1.77761	1e-05	1.4893e-23	4.72769e-22
ENSG00000167074	3023	22:41779971	16633	8.4599e-30	1.14396	1e-05	1.5559e-23	4.9279e-22
ENSG00000197780	3730	1:109603152	-15473	1.4651e-28	1.16844	1e-05	1.6627e-23	5.25433e-22
ENSG00000059122	3465	16:2986323	24384	1.0845e-28	0.931276	1e-05	1.677e-23	5.28733e-22
ENSG00000120594	6775	10:20236731	131562	2.4262e-29	-0.883659	1e-05	1.7275e-23	5.43417e-22
ENSG00000087842	2275	X:15512734	1046	9.7948e-29	0.746466	1e-05	1.7556e-23	5.51007e-22
ENSG00000120071	4154	17:44355634	52900	2.3344e-29	1.14699	1e-05	1.8426e-23	5.76997e-22
ENSG00000128699	3847	2:190661116	12018	7.3913e-29	1.02868	1e-05	1.9523e-23	6.0996e-22
ENSG00000177483	5687	2:238687216	-19817	7.5651e-29	1.11296	1e-05	1.9801e-23	6.17268e-22
ENSG00000132481	4231	17:73873656	-1001	7.5312e-29	1.33917	1e-05	2.0204e-23	6.28419e-22
ENSG00000161981	2819	16:84170	-18841	9.582e-29	-1.04568	1e-05	2.3142e-23	7.18165e-22
ENSG00000119844	3917	2:64762465	10999	9.8253e-29	-0.933793	1e-05	2.3393e-23	7.24355e-22
ENSG00000110435	5163	11:34901878	-35499	2.84e-28	-0.883708	1e-05	2.4591e-23	7.59738e-22
ENSG00000213214	3517	7:143873377	-117854	2.1559e-28	-1.15215	1e-05	2.5666e-23	7.91178e-22
ENSG00000138468	4315	3:101080265	-151821	7.1621e-29	-0.956056	1e-05	2.5734e-23	7.91527e-22
ENSG00000257218	4443	12:120906910	22668	5.804e-29	0.920088	1e-05	2.689e-23	8.2523e-22
ENSG00000049239	3340	1:9291666	-3169	1.5134e-28	-0.951472	1e-05	2.757e-23	8.44252e-22
ENSG00000189223	3898	2:113978650	9550	4.7128e-29	-0.837143	1e-05	2.8458e-23	8.69514e-22
ENSG00000103168	9337	16:84213965	-6705	1.0136e-28	-0.897845	1e-05	3.1702e-23	9.66489e-22
ENSG00000097046	4022	1:91964946	-1463	1.0745e-28	-0.888965	1e-05	3.3428e-23	1.01687e-21
ENSG00000113971	5430	3:132446336	5032	9.3329e-29	-0.920886	1e-05	3.5433e-23	1.07551e-21
ENSG00000196810	4703	4:1243877	788	5.6362e-29	0.91263	1e-05	3.6509e-23	1.10572e-21
ENSG00000105499	4899	19:48641574	27499	2.2923e-28	0.922056	1e-05	3.8418e-23	1.16102e-21
ENSG00000263072	3747	16:3181963	-2921	3.0214e-28	0.951814	1e-05	4.1233e-23	1.24338e-21
ENSG00000136982	4647	8:120789412	-78839	2.7694e-28	0.923792	1e-05	4.3691e-23	1.31464e-21
ENSG00000151150	4548	10:62351745	-141504	2.2625e-28	-0.892368	1e-05	4.415e-23	1.32555e-21
ENSG00000196653	3953	3:44762830	8694	1.071e-28	1.08891	1e-05	4.6158e-23	1.38283e-21
ENSG00000067141	2997	15:73437221	93169	9.1477e-29	-0.925933	1e-05	4.829e-23	1.4436e-21
ENSG00000089693	4408	12:6862259	-14383	1.4576e-27	-0.917822	1e-05	6.8924e-23	2.05599e-21
ENSG00000139428	3438	12:109990369	-21311	1.5192e-28	-1.11916	1e-05	6.9484e-23	2.06822e-21
ENSG00000164323	6247	4:186124855	-5804	5.9134e-28	-0.925498	1e-05	7.0704e-23	2.10004e-21
ENSG00000119471	4949	9:115141974	-244	3.7715e-28	-0.95703	1e-05	7.3821e-23	2.18791e-21
ENSG00000132436	4692	7:50515627	-2462	1.0562e-27	0.856164	1e-05	8.8807e-23	2.62645e-21
ENSG00000167077	3457	22:41962292	-133212	6.0506e-29	1.18043	1e-05	9.356e-23	2.7611e-21
ENSG00000262580	6147	17:78181132	1383	6.1173e-28	-0.939253	1e-05	9.8655e-23	2.9053e-21
ENSG00000175581	3349	11:73532916	34554	6.1548e-28	0.836621	1e-05	1.0046e-22	2.95201e-21
ENSG00000142856	4605	1:63908735	-150658	8.8378e-28	0.917034	1e-05	1.1112e-22	3.25841e-21
ENSG00000196167	3932	11:111213182	37411	1.1869e-27	0.96444	1e-05	1.2334e-22	3.60934e-21
ENSG00000213689	1770	3:48505964	-482	2.264e-28	-0.895053	1e-05	1.2563e-22	3.6683e-21
ENSG00000135698	8274	16:82203786	-46	4.6552e-28	-0.965679	1e-05	1.3722e-22	3.99853e-21
ENSG00000140391	3837	15:77376183	-144	1.4365e-28	0.877722	1e-05	1.4584e-22	4.24058e-21
ENSG00000130731	4602	16:686337	-22	1.1975e-27	1.41888	1e-05	1.8044e-22	5.23567e-21
ENSG00000144741	5187	3:66339577	220291	7.5526e-28	-0.893267	1e-05	2.0747e-22	6.00749e-21
ENSG00000160294	4148	21:47694712	-11500	3.9832e-28	0.866809	1e-05	2.0798e-22	6.00968e-21
ENSG00000100908	4790	14:24610733	-65	1.6958e-27	-0.960306	1e-05	2.3596e-22	6.80403e-21
ENSG00000072210	2303	17:19544370	-7080	2.7705e-27	-1.03417	1e-05	2.4087e-22	6.93106e-21
ENSG00000122223	4113	1:160825313	-7380	2.0388e-27	0.946656	1e-05	2.7539e-22	7.90798e-21
ENSG00000206573	4982	3:9422978	-17286	3.5138e-27	0.9027	1e-05	3.0455e-22	8.72719e-21
ENSG00000153933	4445	17:54911403	-58	5.8743e-27	-0.936534	1e-05	3.2024e-22	9.15785e-21
ENSG00000157823	4770	15:90423293	-14282	3.4717e-27	-0.985303	1e-05	3.336e-22	9.52041e-21
ENSG00000198677	3650	5:94888407	-2305	1.3964e-27	1.20433	1e-05	3.4967e-22	9.95829e-21
ENSG00000018699	3951	2:32903548	50448	8.1562e-28	-1.29235	1e-05	3.7063e-22	1.05336e-20
ENSG00000185973	575	X:154484937	-414669	9.2344e-28	0.826462	1e-05	3.8205e-22	1.08359e-20
ENSG00000021355	5069	6:2937490	95249	6.392e-27	1.03168	1e-05	3.8771e-22	1.09741e-20
ENSG00000135951	3245	2:99707307	-64121	9.7869e-28	0.931109	1e-05	3.9925e-22	1.12775e-20
ENSG00000125821	5138	20:18573108	4570	2.0807e-27	-1.15213	1e-05	4.2954e-22	1.21086e-20
ENSG00000137411	13217	6:30882203	6183	3.478e-30	0.944537	1e-05	4.3207e-22	1.21551e-20
ENSG00000121691	5136	11:34467646	7173	5.5185e-27	-0.937695	1e-05	4.5749e-22	1.2844e-20
ENSG00000109323	3918	4:103634220	-47932	3.191e-27	0.943324	1e-05	5.2346e-22	1.46665e-20
ENSG00000203965	4547	1:64017830	28786	5.4593e-27	0.930779	1e-05	5.5791e-22	1.56e-20
ENSG00000188428	5507	6:8060998	-3650	3.8475e-27	0.972173	1e-05	6.8385e-22	1.9083e-20
ENSG00000134077	4979	3:9426224	21697	7.4924e-27	1.18167	1e-05	7.1485e-22	1.99079e-20
ENSG00000181396	4234	17:80373452	-3062	4.0461e-27	-1.09396	1e-05	8.4665e-22	2.3531e-20
ENSG00000138035	5324	2:55898203	-22843	1.2129e-27	-0.898402	1e-05	8.6217e-22	2.39143e-20
ENSG00000100304	5694	22:43583604	464	4.6284e-27	-1.1024	1e-05	8.7082e-22	2.41061e-20
ENSG00000051620	4863	6:138729632	4963	8.6876e-27	-1.69654	1e-05	9.9326e-22	2.74406e-20
ENSG00000171320	5380	8:27601630	-27837	1.0124e-26	-1.31069	1e-05	1.0563e-21	2.91254e-20
ENSG00000167766	7321	19:53141625	-52125	6.155e-27	-1.02823	1e-05	1.1204e-21	3.08291e-20
ENSG00000111906	3515	6:125622737	-546	1.1982e-26	-1.07237	1e-05	1.2064e-21	3.31316e-20
ENSG00000131435	3059	5:131592870	-495	7.6122e-27	-0.962158	1e-05	1.3042e-21	3.57449e-20
ENSG00000188126	4102	17:73584441	301	1.0537e-26	1.70173	1e-05	1.3166e-21	3.6015e-20
ENSG00000130177	2497	13:115042741	42378	4.6454e-27	1.06098	1e-05	1.3831e-21	3.77597e-20
ENSG00000065457	5518	16:75609434	-47765	6.2182e-27	1.09853	1e-05	1.4602e-21	3.97844e-20
ENSG00000138346	4775	10:70235027	3147	8.0558e-27	-1.18277	1e-05	1.4699e-21	3.98914e-20
ENSG00000137767	3903	15:45913961	-9386	1.5333e-26	1.50828	1e-05	1.4683e-21	3.98914e-20
ENSG00000067445	1643	X:54952427	5531	3.1974e-26	0.729335	1e-05	1.5057e-21	4.07849e-20
ENSG00000171045	5728	8:143510493	25891	1.3988e-26	-1.313	1e-05	1.6647e-21	4.5003e-20
ENSG00000089876	5085	10:127649193	64187	2.3704e-26	-0.803162	1e-05	1.751e-21	4.72415e-20
ENSG00000183281	1749	2:87303060	54084	1.0127e-26	1.04758	1e-05	1.8803e-21	5.06338e-20
ENSG00000163389	4540	3:119205217	17431	6.7838e-27	1.68425	1e-05	1.8935e-21	5.08887e-20
ENSG00000115902	4591	2:65155272	-60340	2.2901e-26	-0.953686	1e-05	1.9601e-21	5.25765e-20
ENSG00000125755	4703	19:46317709	-48840	1.8133e-26	-1.38385	1e-05	2.1971e-21	5.88208e-20
ENSG00000196511	4411	7:144528611	-4878	2.4108e-26	-0.802994	1e-05	2.3067e-21	6.16344e-20
ENSG00000180902	3589	2:242704061	30066	5.5077e-27	-0.988618	1e-05	2.4498e-21	6.53319e-20
ENSG00000161016	1318	8:146017782	-191	2.6499e-26	-0.843992	1e-05	2.6541e-21	7.06453e-20
ENSG00000107951	5490	10:30619462	-43916	3.6446e-26	0.881835	1e-05	2.7902e-21	7.41256e-20
ENSG00000226124	3161	2:200620763	-95134	6.3474e-27	-0.907417	1e-05	2.9802e-21	7.90204e-20
ENSG00000102743	3970	13:41353297	-10252	3.8946e-26	0.859004	1e-05	3.0055e-21	7.95408e-20
ENSG00000177595	5024	11:802115	-7639	1.5518e-26	0.917844	1e-05	3.0888e-21	8.15877e-20
ENSG00000136371	5270	15:80194094	4372	3.3123e-26	-1.11145	1e-05	3.1903e-21	8.41085e-20
ENSG00000160188	6755	21:43897026	-19439	1.8859e-26	-0.914193	1e-05	3.2042e-21	8.43141e-20
ENSG00000261455	4982	7:152126900	-33972	4.4418e-26	-0.914802	1e-05	3.2555e-21	8.55019e-20
ENSG00000173113	2891	11:64033748	-51809	2.16e-26	-1.65854	1e-05	3.4192e-21	8.96304e-20
ENSG00000171928	2200	17:18715642	31333	4.8314e-26	-0.979057	1e-05	3.553e-21	9.29636e-20
ENSG00000248049	4528	4:68579924	12925	2.5186e-26	-1.21714	1e-05	3.6583e-21	9.53564e-20
ENSG00000130348	4639	6:107077502	48	3.1179e-26	-0.870934	1e-05	3.6525e-21	9.53564e-20
ENSG00000149089	5163	11:34958497	20450	5.8532e-26	-1.13001	1e-05	3.6676e-21	9.54209e-20
ENSG00000162174	3668	11:62112290	7369	4.2032e-26	1.20842	1e-05	3.8746e-21	1.00615e-19
ENSG00000146066	3412	5:175819032	3283	4.2631e-26	-1.35338	1e-05	4.304e-21	1.11557e-19
ENSG00000164924	3867	8:101937455	-28162	1.1381e-25	-0.900958	1e-05	4.5787e-21	1.18454e-19
ENSG00000105771	5169	19:44235535	-23608	3.5653e-26	1.11991	1e-05	4.7815e-21	1.23472e-19
ENSG00000133789	4820	11:9641847	-43778	2.5822e-26	0.901003	1e-05	5.4698e-21	1.40982e-19
ENSG00000141759	3528	18:77765618	-28332	3.025e-26	-1.07309	1e-05	6.2465e-21	1.60701e-19
ENSG00000107771	6047	10:86090143	1800	4.1256e-26	-1.27392	1e-05	6.3138e-21	1.61832e-19
ENSG00000164111	4984	4:122622119	3850	4.7682e-26	-0.859563	1e-05	6.3033e-21	1.61832e-19
ENSG00000083807	2308	19:59000273	-23508	3.2015e-26	0.942776	1e-05	6.3718e-21	1.63016e-19
ENSG00000099977	4466	22:24312204	-10457	7.5243e-26	-0.901337	1e-05	7.0747e-21	1.80666e-19
ENSG00000101161	3922	20:62671777	59288	1.9122e-26	1.16593	1e-05	7.0973e-21	1.8091e-19
ENSG00000244291	5800	7:156429636	-3713	1.0399e-25	-0.890222	1e-05	7.7008e-21	1.95931e-19
ENSG00000178028	3306	1:44702623	23495	5.6126e-26	0.946006	1e-05	7.9023e-21	2.0069e-19
ENSG00000123179	4039	13:50333882	68270	4.2933e-26	-1.01426	1e-05	8.2228e-21	2.08447e-19
ENSG00000103671	3499	15:64727203	47255	3.9802e-26	-1.16062	1e-05	8.4705e-21	2.14333e-19
ENSG00000183891	5216	2:20100988	-760	6.1809e-26	1.45096	1e-05	8.8661e-21	2.23934e-19
ENSG00000077044	5138	2:234284744	21590	1.0951e-25	0.93163	1e-05	9.1046e-21	2.29539e-19
ENSG00000197535	4254	15:52817012	-4236	7.6438e-26	1.1321	1e-05	9.1329e-21	2.29835e-19
ENSG00000165832	3990	10:116733575	35622	1.72e-25	0.860914	1e-05	1.0779e-20	2.70764e-19
ENSG00000112667	3614	6:43199730	2507	2.1137e-25	-1.54137	1e-05	1.1053e-20	2.77148e-19
ENSG00000143198	4751	1:165600146	47	1.5798e-25	-0.858173	1e-05	1.1112e-20	2.78127e-19
ENSG00000116883	2738	1:36789546	210	2.8043e-25	0.831306	1e-05	1.1138e-20	2.78259e-19
ENSG00000227627	6025	6:153321079	16193	1.2552e-25	1.04085	1e-05	1.1158e-20	2.78261e-19
ENSG00000100592	4536	14:59694643	39278	4.0778e-26	0.967545	1e-05	1.1515e-20	2.86661e-19
ENSG00000188227	3680	19:38024683	26841	2.3332e-26	1.13963	1e-05	1.1757e-20	2.92162e-19
ENSG00000175575	3380	11:73611349	23604	1.4123e-25	-1.84372	1e-05	1.2696e-20	3.1493e-19
ENSG00000164733	4698	8:11718528	-8430	1.4106e-26	-0.859991	1e-05	1.2937e-20	3.20319e-19
ENSG00000183665	4873	8:125470047	6998	1.6778e-25	0.913082	1e-05	1.299e-20	3.21052e-19
ENSG00000104047	3880	15:49952940	39762	4.3312e-26	-0.848785	1e-05	1.43e-20	3.52797e-19
ENSG00000128915	4696	15:60770888	-472	1.2117e-25	-0.899815	1e-05	1.4476e-20	3.56522e-19
ENSG00000049192	3751	5:64362411	-415337	9.4741e-26	0.870148	1e-05	1.4914e-20	3.66644e-19
ENSG00000117505	3429	1:93814411	2965	1.7506e-25	-0.892679	1e-05	1.5118e-20	3.71012e-19
ENSG00000119723	4310	14:74471392	54762	5.4759e-26	-1.22337	1e-05	1.5721e-20	3.85115e-19
ENSG00000066379	10604	6:29960384	-66293	1.8775e-27	1.56939	1e-05	1.5942e-20	3.89856e-19
ENSG00000185829	4401	17:44132301	-524788	7.2894e-26	1.12601	1e-05	1.6693e-20	4.07487e-19
ENSG00000111725	4343	12:120146925	41366	2.6382e-25	1.58638	1e-05	1.8953e-20	4.61856e-19
ENSG00000236850	4584	22:22649144	-8446	2.6281e-25	1.07475	1e-05	1.9643e-20	4.77831e-19
ENSG00000230715	3974	7:128336193	43297	1.0394e-25	0.8436	1e-05	2.0503e-20	4.97875e-19
ENSG00000110080	5497	11:126225876	340	2.0536e-25	1.46157	1e-05	2.2017e-20	5.33681e-19
ENSG00000110768	4885	11:18343822	-21	3.1284e-25	0.981789	1e-05	2.2605e-20	5.46978e-19
ENSG00000103356	4438	16:23545711	-23342	5.4195e-25	1.07748	1e-05	2.801e-20	6.76595e-19
ENSG00000166452	4844	11:8982069	49382	1.2974e-25	-0.891263	1e-05	2.8338e-20	6.83333e-19
ENSG00000173992	2277	11:66348503	-11790	2.0553e-25	0.852364	1e-05	2.9414e-20	7.08029e-19
ENSG00000087263	4804	16:56491662	6259	3.1351e-25	-0.851828	1e-05	2.9867e-20	7.17702e-19
ENSG00000111696	5153	12:104235023	47	4.2294e-25	1.01608	1e-05	3.0514e-20	7.31966e-19
ENSG00000158089	4512	2:31346598	-31471	3.8087e-25	-1.06027	1e-05	3.1038e-20	7.43259e-19
ENSG00000204650	4446	17:44214888	517193	7.531e-26	1.17387	1e-05	3.2086e-20	7.67028e-19
ENSG00000132003	4225	19:13907805	1530	5.1712e-25	1.12175	1e-05	3.4949e-20	8.34025e-19
ENSG00000029725	5626	17:5296059	110500	6.7491e-25	0.792992	1e-05	3.5114e-20	8.36509e-19
ENSG00000116954	4038	1:39324859	-637	4.3764e-25	0.887692	1e-05	3.5191e-20	8.369e-19
ENSG00000146909	5940	7:156748910	6492	4.0398e-25	-0.898303	1e-05	3.6392e-20	8.63975e-19
ENSG00000197013	6454	19:21722479	42994	6.886e-26	1.05425	1e-05	3.8475e-20	9.11878e-19
ENSG00000103657	4128	15:64175305	49163	1.6282e-25	0.853022	1e-05	3.8909e-20	9.2058e-19
ENSG00000227403	3403	2:162105530	4279	3.9565e-25	-0.95915	1e-05	3.9552e-20	9.34187e-19
ENSG00000101158	4278	20:57564695	8431	1.117e-24	-1.53181	1e-05	4.011e-20	9.45774e-19
ENSG00000152117	2735	2:132232537	-17850	6.428e-25	-1.06468	1e-05	4.0726e-20	9.58654e-19
ENSG00000128039	4987	4:56217015	4738	4.503e-25	1.2047	1e-05	4.097e-20	9.62758e-19
ENSG00000171793	4456	1:41573967	128959	3.2581e-25	1.28255	1e-05	4.3126e-20	1.01172e-18
ENSG00000160828	1693	7:74358919	52187	9.1269e-25	-1.10244	1e-05	4.5258e-20	1.05993e-18
ENSG00000182397	6240	15:100340484	-6649	4.1517e-25	1.20391	1e-05	4.5355e-20	1.0604e-18
ENSG00000178971	4387	17:8134275	-17088	6.5677e-25	-0.992283	1e-05	4.8185e-20	1.12466e-18
ENSG00000170542	5164	6:2898596	-4919	9.7729e-25	0.995129	1e-05	4.9508e-20	1.15359e-18
ENSG00000224905	3926	21:15465388	65645	6.836e-25	-0.92778	1e-05	5.0378e-20	1.1719e-18
ENSG00000171084	5515	3:125555436	-80028	3.8211e-25	1.07247	1e-05	5.2785e-20	1.22583e-18
ENSG00000078177	4813	4:40055638	-2809	4.099e-25	0.836554	1e-05	5.6637e-20	1.3131e-18
ENSG00000165934	5103	14:92583001	-5281	1.5007e-24	-0.842659	1e-05	5.9245e-20	1.37126e-18
ENSG00000227486	2165	X:55924586	-9971	5.9428e-25	0.731753	1e-05	5.9433e-20	1.37332e-18
ENSG00000122335	5438	6:158589039	-274	3.7429e-25	1.22385	1e-05	6.0808e-20	1.40273e-18
ENSG00000063854	4926	16:1887108	9912	6.5768e-25	0.946499	1e-05	6.3381e-20	1.45967e-18
ENSG00000127561	4730	16:2038513	-1149	7.2808e-25	1.07212	1e-05	6.5048e-20	1.49556e-18
ENSG00000135747	6194	1:247204723	-37391	3.0277e-25	1.04109	1e-05	6.628e-20	1.52136e-18
ENSG00000112218	4443	6:97243595	-41759	6.4746e-25	0.94837	1e-05	7.0157e-20	1.60768e-18
ENSG00000234745	11808	6:31327861	2895	2.9958e-27	-1.25627	1e-05	7.2139e-20	1.65037e-18
ENSG00000109133	5389	4:41960626	23488	6.6355e-25	1.66172	1e-05	7.3639e-20	1.68191e-18
ENSG00000172270	3817	19:584051	12753	9.0813e-25	1.51897	1e-05	8.2997e-20	1.89252e-18
ENSG00000043143	3764	5:133889241	29237	8.0517e-25	-0.836338	1e-05	8.493e-20	1.93341e-18
ENSG00000103174	6579	16:5075248	-8895	7.8359e-25	0.848727	1e-05	8.724e-20	1.98274e-18
ENSG00000123213	4092	5:65038564	20540	6.5162e-25	0.959004	1e-05	9.2995e-20	2.11006e-18
ENSG00000132286	6309	11:6533965	31287	2.2761e-24	-0.877874	1e-05	1.2542e-19	2.84112e-18
ENSG00000174123	5336	4:38806851	22239	1.182e-24	0.99732	1e-05	1.2595e-19	2.84842e-18
ENSG00000152778	4782	10:91187633	13289	2.1662e-24	-0.999474	1e-05	1.3644e-19	3.0807e-18
ENSG00000100417	3291	22:42017264	31369	3.728e-25	1.12359	1e-05	1.4078e-19	3.17344e-18
ENSG00000135968	3815	2:109139209	74191	2.6729e-24	-0.867289	1e-05	1.4325e-19	3.22387e-18
ENSG00000141580	3550	17:80607830	1400	1.8834e-24	0.847224	1e-05	1.4511e-19	3.26057e-18
ENSG00000227354	3880	13:79886654	-93791	4.2859e-24	-0.877503	1e-05	1.5197e-19	3.40908e-18
ENSG00000125618	3918	2:113978650	-57878	1.0301e-24	-0.785395	1e-05	1.8651e-19	4.17718e-18
ENSG00000137501	4592	11:85498447	-23738	3.2274e-25	0.952699	1e-05	1.9281e-19	4.31139e-18
ENSG00000111666	4272	12:102086805	-3921	2.8293e-24	0.936122	1e-05	2.1521e-19	4.80441e-18
ENSG00000153406	5198	16:4521464	-24301	2.4164e-24	-1.80751	1e-05	2.1635e-19	4.82202e-18
ENSG00000140471	6439	15:101110356	-33080	3.6894e-24	-0.883202	1e-05	2.1845e-19	4.86099e-18
ENSG00000197932	1038	X:154497666	383030	8.6593e-25	-0.753658	1e-05	2.3686e-19	5.26222e-18
ENSG00000112357	3257	6:137195182	51464	6.9206e-24	-1.17478	1e-05	2.4947e-19	5.53343e-18
ENSG00000130768	2558	1:28244105	-17400	3.4559e-24	-0.833408	1e-05	2.6255e-19	5.80497e-18
ENSG00000156469	4162	8:97258719	-15120	4.1651e-24	0.82781	1e-05	2.6254e-19	5.80497e-18
ENSG00000131697	4877	1:6008591	-43943	5.3531e-24	0.843875	1e-05	2.7234e-19	6.01194e-18
ENSG00000168411	4703	16:74691264	-9516	2.089e-24	-0.78943	1e-05	2.7619e-19	6.08713e-18
ENSG00000179979	4856	4:1354306	-31035	1.8283e-24	1.20448	1e-05	2.7876e-19	6.13414e-18
ENSG00000184903	3514	7:110843795	-358779	1.8749e-24	-0.805166	1e-05	2.8466e-19	6.25383e-18
ENSG00000100299	3016	22:51063477	-3131	1.4313e-24	-1.6943	1e-05	2.8516e-19	6.25497e-18
ENSG00000171469	4903	19:9723423	-8653	4.7783e-24	-1.32086	1e-05	2.9054e-19	6.36281e-18
ENSG00000181798	4226	2:232378792	-259	3.1588e-24	-0.952603	1e-05	2.9846e-19	6.52595e-18
ENSG00000188191	3728	7:831929	64641	1.0825e-24	-1.14004	1e-05	3.2506e-19	7.09648e-18
ENSG00000136270	4518	7:45146584	-5063	4.8709e-24	0.91332	1e-05	3.261e-19	7.10793e-18
ENSG00000176014	5189	18:12319033	11364	3.9298e-24	-1.25038	1e-05	3.2791e-19	7.13623e-18
ENSG00000197128	5030	19:57960763	-28176	4.7114e-24	0.834295	1e-05	3.2878e-19	7.14387e-18
ENSG00000063761	5356	14:78353967	87540	2.1411e-24	-0.80307	1e-05	3.3229e-19	7.20888e-18
ENSG00000134759	3843	18:33722425	13017	3.483e-24	0.905115	1e-05	3.3865e-19	7.3353e-18
ENSG00000183323	2216	5:68596899	-31738	4.2644e-24	-0.785296	1e-05	3.4403e-19	7.44014e-18
ENSG00000187824	5221	17:10633358	-276	1.0914e-23	0.810869	1e-05	3.488e-19	7.53158e-18
ENSG00000188042	6063	2:235199587	-206111	1.0121e-23	0.848918	1e-05	3.8059e-19	8.20521e-18
ENSG00000213366	4115	1:110229787	19142	8.5105e-24	-1.026	1e-05	4.3808e-19	9.42992e-18
ENSG00000134056	2424	5:68573347	59759	7.2848e-24	-0.770391	1e-05	4.6334e-19	9.95826e-18
ENSG00000135318	5005	6:86136407	-23403	1.6498e-24	-1.17432	1e-05	4.7496e-19	1.0192e-17
ENSG00000095794	3698	10:35338699	-77021	9.5806e-24	-0.866878	1e-05	5.083e-19	1.08907e-17
ENSG00000137288	7740	6:33677556	-1949	2.394e-24	-0.858076	1e-05	5.2939e-19	1.13251e-17
ENSG00000178904	4790	19:32987653	91203	1.1215e-23	1.0888	1e-05	5.5348e-19	1.18221e-17
ENSG00000215837	5550	3:195618039	233071	3.8609e-24	-0.991836	1e-05	6.0298e-19	1.28595e-17
ENSG00000079257	4177	3:158424561	34078	3.4787e-24	1.046	1e-05	6.1898e-19	1.31805e-17
ENSG00000107020	4802	9:5381870	-56009	1.0004e-23	-0.841824	1e-05	6.3071e-19	1.34095e-17
ENSG00000099290	2261	10:51806645	-21004	1.6191e-23	0.957212	1e-05	6.3246e-19	1.34262e-17
ENSG00000196704	4287	17:66244578	862	1.3917e-23	-0.854382	1e-05	6.4252e-19	1.3619e-17
ENSG00000198933	3943	17:45769551	-1897	3.2227e-24	-0.807135	1e-05	6.4456e-19	1.36413e-17
ENSG00000123552	4407	6:99893938	-75667	8.9083e-24	-0.905947	1e-05	6.7103e-19	1.41798e-17
ENSG00000103496	2013	16:31021078	-23133	6.8268e-24	0.826342	1e-05	7.1365e-19	1.50573e-17
ENSG00000140534	4866	15:90193781	75067	1.7086e-23	0.90872	1e-05	7.3699e-19	1.55261e-17
ENSG00000103227	5815	16:1020874	-10445	1.1783e-23	1.32097	1e-05	7.6734e-19	1.61409e-17
ENSG00000074696	3669	15:65998702	175945	1.6757e-23	-0.951026	1e-05	7.7278e-19	1.62306e-17
ENSG00000198015	4719	12:93859555	-1710	1.0054e-23	0.788225	1e-05	8.0245e-19	1.68283e-17
ENSG00000117533	4921	1:171700047	-11341	9.7814e-24	1.00855	1e-05	8.1697e-19	1.71069e-17
ENSG00000130956	3582	9:99253082	40598	1.2286e-23	1.01917	1e-05	8.4043e-19	1.75715e-17
ENSG00000180817	6403	10:71971403	-22265	1.2163e-23	-1.63655	1e-05	8.4315e-19	1.76019e-17
ENSG00000136108	3693	13:52994026	-35539	1.0001e-23	-0.850233	1e-05	9.1861e-19	1.91483e-17
ENSG00000103510	1936	16:31149142	22066	9.8818e-24	0.843793	1e-05	1.0186e-18	2.12007e-17
ENSG00000197119	4575	14:100763954	-8931	3.1525e-23	0.808324	1e-05	1.0752e-18	2.23407e-17
ENSG00000182551	5808	2:3523444	-64	2.3296e-23	0.938933	1e-05	1.0766e-18	2.23407e-17
ENSG00000164904	4924	5:125913560	-17551	1.3255e-23	1.3531	1e-05	1.1092e-18	2.29823e-17
ENSG00000042445	4446	2:85574456	-7288	1.5611e-23	0.961077	1e-05	1.1329e-18	2.34376e-17
ENSG00000167747	5331	19:51297825	-10362	3.4989e-23	0.926547	1e-05	1.1533e-18	2.38243e-17
ENSG00000088205	4678	2:118535494	-36733	7.1731e-24	-0.937938	1e-05	1.1558e-18	2.38414e-17
ENSG00000205861	7475	13:24467641	4612	1.8541e-23	-0.811846	1e-05	1.234e-18	2.54166e-17
ENSG00000101181	6120	20:60776275	18189	2.3085e-23	0.840439	1e-05	1.367e-18	2.80714e-17
ENSG00000257093	3533	7:141398707	-3247	3.6348e-23	0.79841	1e-05	1.3668e-18	2.80714e-17
ENSG00000224429	5459	13:21903646	-19215	3.5208e-23	0.915144	1e-05	1.3731e-18	2.81546e-17
ENSG00000175061	3369	17:16346484	4347	2.1558e-23	0.887989	1e-05	1.4615e-18	2.9923e-17
ENSG00000119685	3915	14:76138194	38225	3.8884e-23	0.830913	1e-05	1.5029e-18	3.07264e-17
ENSG00000096996	4893	19:18179973	-29782	3.9346e-23	-1.03701	1e-05	1.5333e-18	3.13007e-17
ENSG00000198874	5875	7:66621143	160982	5.6557e-24	0.971836	1e-05	1.6285e-18	3.3196e-17
ENSG00000112977	5034	5:10707067	-54318	4.7623e-23	1.35765	1e-05	1.7344e-18	3.53027e-17
ENSG00000125166	5070	16:58758346	-9916	4.0078e-23	-0.850805	1e-05	1.7498e-18	3.55647e-17
ENSG00000161265	4242	19:36230174	-6173	4.8137e-23	1.08435	1e-05	1.7642e-18	3.58042e-17
ENSG00000171476	5594	4:57526229	-21837	2.1168e-23	0.802113	1e-05	1.9285e-18	3.90819e-17
ENSG00000107959	6678	10:3220859	5855	3.3936e-23	0.901181	1e-05	1.9735e-18	3.99353e-17
ENSG00000161036	3642	7:102102164	-3213	2.4227e-23	-1.008	1e-05	2.3462e-18	4.74069e-17
ENSG00000236935	2889	11:64106317	9340	5.1715e-23	0.881042	1e-05	2.3742e-18	4.79026e-17
ENSG00000065600	4371	1:212558397	-29847	2.7432e-23	-0.828937	1e-05	2.4451e-18	4.92609e-17
ENSG00000197044	3705	19:11886175	8359	6.31e-23	0.847589	1e-05	2.4822e-18	4.9937e-17
ENSG00000117640	3458	1:26146449	1317	5.7308e-23	-0.870443	1e-05	2.5418e-18	5.10608e-17
ENSG00000196371	4113	11:94336431	59413	7.4082e-23	0.823272	1e-05	2.6246e-18	5.26482e-17
ENSG00000128408	5863	22:45809624	51	6.405e-23	-0.800661	1e-05	2.8289e-18	5.66644e-17
ENSG00000185065	4540	22:19440597	5180	6.1432e-23	-1.0591	1e-05	2.9493e-18	5.89895e-17
ENSG00000171617	4647	5:73785215	-152035	7.0483e-23	0.848695	1e-05	2.9692e-18	5.93032e-17
ENSG00000130489	3260	22:50961169	-3700	2.6965e-23	-1.07834	1e-05	3.0496e-18	6.08208e-17
ENSG00000262879	3178	17:45138927	-38763	2.6738e-23	0.965183	1e-05	3.1372e-18	6.24785e-17
ENSG00000256269	4246	11:118952371	-3206	7.3256e-23	0.795597	1e-05	3.1981e-18	6.35982e-17
ENSG00000152213	4110	13:50194394	-8042	3.8787e-23	-0.937397	1e-05	3.3623e-18	6.67684e-17
ENSG00000108384	3012	17:56600244	-169691	7.8468e-23	1.04021	1e-05	3.3854e-18	6.71302e-17
ENSG00000198040	2934	12:133633536	19657	3.5223e-23	0.959592	1e-05	3.5574e-18	7.04402e-17
ENSG00000166548	3230	16:66584002	-2446	6.7147e-23	1.28971	1e-05	3.6504e-18	7.2178e-17
ENSG00000139899	5139	14:24901433	1272	9.9304e-23	-1.53873	1e-05	4.1208e-18	8.13642e-17
ENSG00000144642	5257	3:29325468	2994	6.9465e-23	1.04044	1e-05	4.1457e-18	8.17392e-17
ENSG00000135596	3954	6:109791110	3938	1.0533e-22	-0.833116	1e-05	4.1567e-18	8.18383e-17
ENSG00000138031	3412	2:25137323	-5386	4.059e-23	-0.836922	1e-05	4.2124e-18	8.28172e-17
ENSG00000137968	4480	1:75924113	-152689	7.16e-23	-0.79501	1e-05	4.269e-18	8.3692e-17
ENSG00000138400	4104	2:207629795	-477	4.7558e-23	-1.14148	1e-05	4.2632e-18	8.3692e-17
ENSG00000131711	3288	5:71390474	-12588	6.2856e-23	-0.80399	1e-05	4.3707e-18	8.5566e-17
ENSG00000095209	4478	9:108457806	980	9.4095e-23	0.868116	1e-05	4.5157e-18	8.82798e-17
ENSG00000106125	4224	7:30814144	3110	7.2443e-23	0.854626	1e-05	4.5378e-18	8.85857e-17
ENSG00000228672	2335	5:138762998	32112	1.1367e-22	0.876597	1e-05	4.5616e-18	8.89259e-17
ENSG00000178252	2003	3:48999323	-45173	4.1086e-23	-0.818816	1e-05	5.0437e-18	9.81845e-17
ENSG00000228638	1676	3:48214438	-118428	8.8948e-23	-0.878961	1e-05	5.0653e-18	9.84667e-17
ENSG00000165490	4893	11:82612842	1824	6.3047e-23	-0.83144	1e-05	5.1877e-18	1.00564e-16
ENSG00000166938	4788	15:66605309	19753	9.2019e-23	-0.847197	1e-05	5.1822e-18	1.00564e-16
ENSG00000183682	3922	1:40214375	257056	9.4793e-23	-0.817811	1e-05	5.2062e-18	1.00781e-16
ENSG00000089063	6181	20:5063643	-30107	2.0068e-22	0.873649	1e-05	5.4532e-18	1.05269e-16
ENSG00000248044	3805	5:36865669	-11091	5.3066e-23	0.803714	1e-05	5.4518e-18	1.05269e-16
ENSG00000105404	3062	19:42467973	4430	1.216e-22	1.00851	1e-05	5.5125e-18	1.06265e-16
ENSG00000166321	2167	10:74890032	19814	2.9551e-22	-1.37486	1e-05	5.7542e-18	1.1077e-16
ENSG00000189171	3686	1:153618766	12197	1.7522e-22	-0.835952	1e-05	6.2398e-18	1.19952e-16
ENSG00000229255	2787	1:248822690	173904	9.4374e-23	-1.33103	1e-05	6.6193e-18	1.27069e-16
ENSG00000233695	3567	13:114527389	8785	1.1388e-22	0.810058	1e-05	6.6724e-18	1.27913e-16
ENSG00000169914	5310	1:20180678	-28329	1.0863e-22	-0.892062	1e-05	6.7168e-18	1.28586e-16
ENSG00000170074	3963	5:177138298	-72102	1.4727e-22	1.32112	1e-05	6.7392e-18	1.28835e-16
ENSG00000109814	5201	4:39522223	-7709	8.9155e-23	0.796608	1e-05	7.2455e-18	1.38324e-16
ENSG00000054983	4527	14:88415200	-44810	1.5459e-22	-0.799708	1e-05	7.3287e-18	1.3972e-16
ENSG00000112096	5244	6:160110140	-73422	1.5803e-22	-1.03354	1e-05	7.3712e-18	1.40337e-16
ENSG00000159110	4054	21:34626854	24647	1.308e-22	0.85577	1e-05	7.5132e-18	1.42844e-16
ENSG00000101751	4916	18:51802787	7012	8.2373e-23	-0.841988	1e-05	7.7503e-18	1.47149e-16
ENSG00000224557	10915	6:33082907	2678	1.314e-23	-0.977668	1e-05	8.0534e-18	1.52695e-16
ENSG00000167642	4085	19:38757121	22445	1.1195e-22	0.915595	1e-05	8.2101e-18	1.55454e-16
ENSG00000178878	5087	12:12883570	4718	1.9999e-22	-0.926475	1e-05	8.4184e-18	1.5918e-16
ENSG00000236296	3793	4:144460928	-19698	2.3655e-22	-1.01849	1e-05	8.6558e-18	1.63444e-16
ENSG00000132256	7120	11:5691191	-268659	2.3362e-22	1.12424	1e-05	8.6938e-18	1.63939e-16
ENSG00000147419	5382	8:27644513	14342	2.0729e-22	0.847837	1e-05	8.7884e-18	1.65497e-16
ENSG00000245080	5357	8:96103538	18127	1.6245e-22	-0.771674	1e-05	8.8111e-18	1.65698e-16
ENSG00000144895	4204	3:150292771	28305	2.167e-22	1.05668	1e-05	9.5953e-18	1.80202e-16
ENSG00000180385	4733	3:10055813	27235	2.1664e-22	1.03041	1e-05	9.6736e-18	1.81426e-16
ENSG00000132388	5026	17:4279489	9565	3.1556e-22	0.805612	1e-05	1.0071e-17	1.88625e-16
ENSG00000177042	4715	11:695854	425	9.6278e-23	1.13817	1e-05	1.0518e-17	1.96727e-16
ENSG00000113721	4412	5:149537080	1644	3.4344e-22	-0.827461	1e-05	1.0574e-17	1.9751e-16
ENSG00000113318	4806	5:79951133	665	1.791e-22	-0.807388	1e-05	1.1024e-17	2.05636e-16
ENSG00000228609	2317	X:100265552	2589	3.717e-22	0.665034	1e-05	1.1127e-17	2.07274e-16
ENSG00000115364	5169	2:75893853	19943	2.1054e-22	-0.96396	1e-05	1.184e-17	2.20267e-16
ENSG00000164944	4851	8:95549977	-15781	2.1611e-22	-0.881321	1e-05	1.3105e-17	2.4347e-16
ENSG00000213533	3158	3:52916911	-14702	2.0557e-22	1.20077	1e-05	1.3558e-17	2.51543e-16
ENSG00000142207	5023	21:33688422	-76914	3.0009e-22	1.32245	1e-05	1.3962e-17	2.58704e-16
ENSG00000105497	6425	19:52077069	2517	4.4486e-22	-0.90995	1e-05	1.5179e-17	2.80869e-16
ENSG00000090372	4163	19:47224317	-25935	3.0763e-22	0.874058	1e-05	1.5799e-17	2.91945e-16
ENSG00000145476	6052	4:187112629	-46	3.2962e-22	-0.912011	1e-05	1.616e-17	2.98226e-16
ENSG00000177685	5066	11:827713	1568	1.8534e-22	1.01566	1e-05	1.6243e-17	2.98964e-16
ENSG00000104731	6699	16:87741662	-57937	1.9022e-22	-0.940486	1e-05	1.6241e-17	2.98964e-16
ENSG00000135821	4261	1:182340591	-20751	2.3283e-22	0.798924	1e-05	1.6325e-17	3.00065e-16
ENSG00000124588	5238	6:3003970	15748	5.5464e-22	-0.963364	1e-05	1.6545e-17	3.03711e-16
ENSG00000119684	3516	14:75468950	-49286	4.8475e-22	-0.769576	1e-05	1.6607e-17	3.0405e-16
ENSG00000169967	5194	2:128147854	1812	4.4772e-22	-0.795167	1e-05	1.659e-17	3.0405e-16
ENSG00000165055	3856	7:128117227	443	2.7758e-22	1.70333	1e-05	1.6664e-17	3.04676e-16
ENSG00000239445	5460	3:98429219	-22277	1.9202e-22	-0.780841	1e-05	1.7384e-17	3.17423e-16
ENSG00000125775	5750	20:1306531	-3353	5.3509e-22	-0.840556	1e-05	1.7564e-17	3.20302e-16
ENSG00000111321	4508	12:6497260	13048	8.9344e-22	-0.886539	1e-05	1.8335e-17	3.33481e-16
ENSG00000133466	4927	22:37596333	907	5.3105e-22	-0.761756	1e-05	1.8335e-17	3.33481e-16
ENSG00000141569	4283	17:73874656	-18429	3.6098e-22	-1.10854	1e-05	1.9981e-17	3.62938e-16
ENSG00000227827	3582	16:16308675	-141407	4.1053e-22	1.18713	1e-05	2.0168e-17	3.65849e-16
ENSG00000160293	6398	9:136812625	-45102	6.0296e-22	0.863042	1e-05	2.1545e-17	3.90325e-16
ENSG00000234882	5025	6:73969722	-31964	4.7225e-22	1.33736	1e-05	2.1607e-17	3.90935e-16
ENSG00000149679	5902	20:60980470	-1872	4.8192e-22	0.920471	1e-05	2.2484e-17	4.06264e-16
ENSG00000130669	4447	19:39669642	53231	4.9534e-22	-0.817436	1e-05	2.3581e-17	4.25538e-16
ENSG00000260630	6247	16:88729867	160	2.1959e-22	1.13012	1e-05	2.4236e-17	4.36781e-16
ENSG00000168803	2064	15:43599116	-23757	7.0699e-22	-1.17619	1e-05	2.551e-17	4.59141e-16
ENSG00000171160	4053	10:99437822	44477	7.6484e-22	-0.797305	1e-05	2.6638e-17	4.78827e-16
ENSG00000162836	2325	1:147124310	-18309	3.2513e-22	0.838411	1e-05	2.6728e-17	4.79825e-16
ENSG00000116406	3400	1:184663898	-60150	1.3686e-21	-0.774808	1e-05	2.7584e-17	4.9455e-16
ENSG00000116127	2844	2:73612102	-785	1.1295e-21	0.886048	1e-05	2.7794e-17	4.97664e-16
ENSG00000223745	3429	1:93806007	-5576	8.8515e-22	1.03635	1e-05	2.9217e-17	5.21791e-16
ENSG00000230312	1496	X:103295320	112640	7.3589e-22	-0.674792	1e-05	2.9201e-17	5.21791e-16
ENSG00000180953	5258	15:80206958	-9087	7.0322e-22	-0.832148	1e-05	3.1117e-17	5.55017e-16
ENSG00000128928	3770	15:40703114	5427	8.7923e-22	-1.28868	1e-05	3.2235e-17	5.74213e-16
ENSG00000145730	4180	5:102365794	276108	5.9189e-22	0.808206	1e-05	3.2849e-17	5.84409e-16
ENSG00000164627	5359	6:39699127	5945	6.8007e-22	1.49017	1e-05	3.4398e-17	6.11166e-16
ENSG00000134463	5553	10:11784088	-278	6.697e-22	-0.880628	1e-05	3.6931e-17	6.55329e-16
ENSG00000102763	4254	13:42471719	-63538	7.3939e-22	-1.41461	1e-05	3.8185e-17	6.76713e-16
ENSG00000100221	3718	22:39124467	26905	1.0435e-21	-0.856454	1e-05	3.8257e-17	6.77122e-16
ENSG00000111816	4195	6:116314563	-67359	3.7599e-22	-0.769703	1e-05	4.0605e-17	7.17761e-16
ENSG00000134697	4088	1:38057954	-3583	1.4138e-21	0.778184	1e-05	4.1058e-17	7.24852e-16
ENSG00000172006	5674	19:2809672	-10201	1.255e-21	0.792375	1e-05	4.1911e-17	7.3897e-16
ENSG00000184227	4709	14:74041748	37929	4.978e-22	0.887239	1e-05	4.2206e-17	7.43221e-16
ENSG00000228696	4336	17:44132301	-306830	6.7168e-22	1.0476	1e-05	4.3831e-17	7.70858e-16
ENSG00000251136	3977	8:90781953	11997	7.6039e-22	-0.843319	1e-05	4.8841e-17	8.57882e-16
ENSG00000177465	4716	14:74049986	-8425	5.7492e-22	0.849719	1e-05	4.9406e-17	8.66694e-16
ENSG00000112874	3765	5:102890774	-7721	1.1347e-21	-1.14711	1e-05	4.9695e-17	8.70671e-16
ENSG00000138381	3809	2:190679694	153582	1.3383e-21	0.892845	1e-05	5.1321e-17	8.98025e-16
ENSG00000136824	5811	9:106913624	57082	1.0909e-21	0.761871	1e-05	5.3147e-17	9.28801e-16
ENSG00000111328	3707	12:123799974	43092	1.0417e-21	0.856971	1e-05	5.6326e-17	9.83116e-16
ENSG00000110042	3564	11:58970528	31624	2.1705e-21	-1.20943	1e-05	5.7196e-17	9.97045e-16
ENSG00000111671	4499	12:6993653	-4870	2.9197e-21	0.870685	1e-05	6.1739e-17	1.07488e-15
ENSG00000132170	4831	3:12351583	22715	1.1017e-21	0.837844	1e-05	6.5969e-17	1.14708e-15
ENSG00000169062	2328	13:115064423	17363	1.1741e-21	-1.69304	1e-05	6.8218e-17	1.1847e-15
ENSG00000023228	4238	2:206999150	-25178	1.3776e-21	-0.787456	1e-05	7.1265e-17	1.23607e-15
ENSG00000254860	4848	11:9008674	22451	1.0145e-21	0.951094	1e-05	7.1588e-17	1.24011e-15
ENSG00000003393	3177	2:202621002	-24911	1.1865e-21	-1.07432	1e-05	7.2995e-17	1.26291e-15
ENSG00000103148	3144	16:176743	-12117	1.907e-21	-0.808403	1e-05	7.9021e-17	1.36545e-15
ENSG00000134070	4692	3:10236121	29571	2.1164e-21	-0.836328	1e-05	8.0271e-17	1.38533e-15
ENSG00000226742	3677	18:77767935	43373	1.175e-21	-0.972625	1e-05	8.2765e-17	1.42658e-15
ENSG00000071967	4476	2:172403369	24611	1.6752e-21	0.808423	1e-05	8.2907e-17	1.42726e-15
ENSG00000189266	3601	1:24365512	79912	2.1717e-21	-0.774343	1e-05	8.418e-17	1.44737e-15
ENSG00000167965	4519	16:2255763	1513	1.9735e-21	1.50939	1e-05	8.4336e-17	1.44825e-15
ENSG00000136045	4649	12:108103354	23844	3.8507e-21	-0.934161	1e-05	8.7541e-17	1.50143e-15
ENSG00000144115	1741	2:88435235	-34601	1.5129e-21	1.00533	1e-05	9.0189e-17	1.54493e-15
ENSG00000165410	5004	14:35183888	-142	2.1115e-21	1.0692	1e-05	9.0877e-17	1.55479e-15
ENSG00000197980	4209	3:156574076	30805	2.2758e-21	-0.946593	1e-05	9.1187e-17	1.55818e-15
ENSG00000250903	5195	6:2313102	67119	2.9919e-21	1.53619	1e-05	9.1874e-17	1.56798e-15
ENSG00000242612	3830	16:465612	13785	2.6461e-21	0.799273	1e-05	9.2564e-17	1.57678e-15
ENSG00000073605	3232	17:38053207	-22901	3.5122e-21	-0.758479	1e-05	9.2618e-17	1.57678e-15
ENSG00000255389	3747	6:111929862	8783	2.2487e-21	-1.29007	1e-05	9.9233e-17	1.68526e-15
ENSG00000106049	4403	7:27666382	-36233	1.9367e-21	-0.89783	1e-05	9.9167e-17	1.68526e-15
ENSG00000176715	6031	16:89164974	10190	6.6373e-22	1.28374	1e-05	1.0188e-16	1.72809e-15
ENSG00000196072	4063	10:101946432	-100038	2.9206e-21	-1.68006	1e-05	1.0985e-16	1.86103e-15
ENSG00000138495	4506	3:119373711	-22591	1.5712e-21	-1.19827	1e-05	1.1057e-16	1.87082e-15
ENSG00000167220	4338	18:44716011	39119	3.6299e-21	1.63503	1e-05	1.2264e-16	2.07253e-15
ENSG00000108559	5882	17:5303215	-20266	4.1421e-21	-0.759141	1e-05	1.2759e-16	2.15361e-15
ENSG00000124357	4954	2:71274652	-16823	3.0079e-21	-1.03654	1e-05	1.3221e-16	2.22884e-15
ENSG00000119509	3288	9:103058093	196554	3.8096e-21	-0.75056	1e-05	1.328e-16	2.2361e-15
ENSG00000154813	4973	3:16325182	18702	3.1582e-21	-0.785872	1e-05	1.3626e-16	2.29152e-15
ENSG00000162817	4596	1:220868627	5439	2.4651e-21	1.38165	1e-05	1.3663e-16	2.29497e-15
ENSG00000111602	2444	12:56831182	-12006	8.3544e-21	0.799661	1e-05	1.3779e-16	2.30882e-15
ENSG00000176593	3786	19:58506237	-7193	2.2254e-21	-0.855326	1e-05	1.3775e-16	2.30882e-15
ENSG00000143079	4074	1:112942135	3331	5.042e-21	0.781767	1e-05	1.3951e-16	2.33481e-15
ENSG00000198794	2902	15:75325858	76297	3.9454e-21	1.48262	1e-05	1.4469e-16	2.4186e-15
ENSG00000140575	4989	15:91009484	78033	4.6293e-21	0.817485	1e-05	1.529e-16	2.54975e-15
ENSG00000167748	5355	19:51322211	-4833	5.9919e-21	0.818461	1e-05	1.5277e-16	2.54975e-15
ENSG00000183617	5213	19:3763575	912	7.203e-21	0.885306	1e-05	1.5389e-16	2.56315e-15
ENSG00000247796	5370	5:52399103	-6570	2.3606e-21	0.814066	1e-05	1.6039e-16	2.66825e-15
ENSG00000110880	4855	12:109174109	48736	4.7195e-21	-0.813248	1e-05	1.6696e-16	2.77421e-15
ENSG00000140905	7040	16:81128014	-1995	2.8366e-21	-1.65194	1e-05	1.7399e-16	2.88751e-15
ENSG00000113504	6223	5:1100831	-11320	3.049e-21	-0.838218	1e-05	1.8652e-16	3.09171e-15
ENSG00000110906	3595	12:109887525	-27825	4.4397e-21	-1.37251	1e-05	1.8998e-16	3.14543e-15
ENSG00000104972	5902	19:55135311	49964	9.0265e-21	0.77371	1e-05	1.9491e-16	3.2231e-15
ENSG00000101624	4993	18:12689013	-13764	5.8711e-21	0.814474	1e-05	1.992e-16	3.29006e-15
ENSG00000188596	5426	12:96886051	2701	6.0837e-21	1.15587	1e-05	2.253e-16	3.7167e-15
ENSG00000148110	4274	9:97085638	-51196	5.838e-21	-0.805491	1e-05	2.5105e-16	4.13668e-15
ENSG00000104518	4199	8:144649650	14272	6.5451e-21	0.894291	1e-05	2.7168e-16	4.47119e-15
ENSG00000204642	9871	6:29697517	6964	2.5658e-22	-0.838648	1e-05	2.781e-16	4.57143e-15
ENSG00000163931	3616	3:53289634	-435	6.8619e-21	-1.02718	1e-05	2.9784e-16	4.89021e-15
ENSG00000257800	3077	2:74345258	-2550	1.57e-20	0.824263	1e-05	3.1165e-16	5.11076e-15
ENSG00000100441	5139	14:24899194	701	1.2242e-20	-1.24472	1e-05	3.1516e-16	5.16232e-15
ENSG00000144815	4187	3:101498077	30	8.3873e-21	-1.46445	1e-05	3.3221e-16	5.43514e-15
ENSG00000257815	5423	12:70764369	127228	5.6529e-21	1.06369	1e-05	3.5446e-16	5.7923e-15
ENSG00000142686	2328	1:36195809	10735	2.3683e-20	-1.30548	1e-05	3.9595e-16	6.46259e-15
ENSG00000150593	4367	10:112593950	-37616	9.917e-21	0.798192	1e-05	3.9766e-16	6.48292e-15
ENSG00000075239	4295	11:108319016	326772	8.7651e-21	0.84912	1e-05	4.0618e-16	6.61401e-15
ENSG00000101019	2866	20:33926103	-73842	1.0971e-20	-0.799068	1e-05	4.1374e-16	6.72918e-15
ENSG00000134627	4113	11:94338912	61905	2.7949e-20	0.77183	1e-05	4.3302e-16	7.03454e-15
ENSG00000167272	4303	12:120903179	-116023	7.4415e-21	0.964051	1e-05	4.4856e-16	7.27844e-15
ENSG00000188611	2171	10:52499303	490932	3.4097e-20	0.95069	1e-05	4.642e-16	7.51615e-15
ENSG00000241015	6862	19:53943312	8074	1.3851e-20	-1.45842	1e-05	4.6484e-16	7.51615e-15
ENSG00000105793	4955	7:90032932	68394	7.7815e-21	-0.899831	1e-05	4.6448e-16	7.51615e-15
ENSG00000123685	4248	1:212869536	-3792	1.1286e-20	0.852132	1e-05	4.7534e-16	7.67694e-15
ENSG00000143387	2867	1:150951857	171057	1.2059e-20	0.778695	1e-05	4.8406e-16	7.80866e-15
ENSG00000197043	4839	5:150535262	-2182	1.8648e-20	0.879149	1e-05	4.9666e-16	8.00266e-15
ENSG00000198879	6458	10:7513248	59797	1.2088e-20	-0.793333	1e-05	5.0544e-16	8.13463e-15
ENSG00000112210	3802	6:57086412	-667	1.0944e-20	1.07754	1e-05	5.0758e-16	8.1596e-15
ENSG00000126215	4755	14:104102718	-79124	1.7893e-20	-0.919507	1e-05	5.1116e-16	8.20766e-15
ENSG00000197016	5745	19:57092369	13488	1.775e-20	0.843804	1e-05	5.2287e-16	8.38593e-15
ENSG00000237310	4462	7:65595217	-363477	6.4111e-21	-0.79635	1e-05	5.2532e-16	8.41549e-15
ENSG00000132623	4726	20:10015729	48954	2.6479e-20	-1.01296	1e-05	5.3336e-16	8.53436e-15
ENSG00000165650	3847	10:119103471	-31508	2.4787e-20	0.759293	1e-05	5.6281e-16	8.99516e-15
ENSG00000144401	4254	2:208484681	-5972	1.3477e-20	-1.01475	1e-05	5.8468e-16	9.33196e-15
ENSG00000131558	3398	7:133600277	662447	2.0793e-20	-1.01988	1e-05	5.8523e-16	9.33196e-15
ENSG00000123473	3893	1:47737485	-42335	1.7413e-20	0.823898	1e-05	5.8888e-16	9.37937e-15
ENSG00000149262	3745	11:77698651	-7074	2.2291e-20	0.901025	1e-05	5.9943e-16	9.53645e-15
ENSG00000139998	4068	14:65444254	4759	1.426e-20	0.894932	1e-05	6.0839e-16	9.66784e-15
ENSG00000121289	5400	19:33387931	-74967	2.3737e-20	-0.756862	1e-05	6.3225e-16	1.00355e-14
ENSG00000123360	4110	12:54952742	9607	3.8232e-20	-0.920343	1e-05	6.332e-16	1.0039e-14
ENSG00000089335	4875	19:35183476	14931	3.012e-20	-1.22503	1e-05	6.3817e-16	1.01064e-14
ENSG00000171421	6829	5:1822283	20802	1.5351e-20	0.895594	1e-05	6.7412e-16	1.06634e-14
ENSG00000239219	3926	3:169674919	-9604	2.6873e-20	1.22888	1e-05	6.8354e-16	1.08001e-14
ENSG00000127554	4745	16:2037595	3386	1.9637e-20	1.01115	1e-05	6.9824e-16	1.10197e-14
ENSG00000085871	3893	4:140587414	491	3.4032e-20	-0.824624	1e-05	7.009e-16	1.10491e-14
ENSG00000146856	4843	7:134850725	179465	1.6594e-20	-0.776492	1e-05	7.2596e-16	1.14312e-14
ENSG00000177570	4339	8:119625149	-9086	2.9772e-20	-1.42782	1e-05	7.6225e-16	1.1989e-14
ENSG00000032742	5053	13:21234753	94167	3.8346e-20	-0.781617	1e-05	7.6985e-16	1.20948e-14
ENSG00000234327	5393	17:5018244	3480	3.0948e-20	-1.23306	1e-05	8.0788e-16	1.26778e-14
ENSG00000155906	5478	6:151735778	-37482	3.0374e-20	-0.856454	1e-05	8.4628e-16	1.32654e-14
ENSG00000169245	5558	4:76934719	-9932	2.4416e-20	-0.832541	1e-05	8.5137e-16	1.33302e-14
ENSG00000171130	4444	7:149574268	4210	4.5347e-20	0.929826	1e-05	9.1596e-16	1.43252e-14
ENSG00000106404	4278	7:100897350	15248	1.9251e-20	1.5756	1e-05	9.3849e-16	1.4661e-14
ENSG00000143575	3318	1:154243097	-1891	5.19e-20	0.863326	1e-05	9.4076e-16	1.46799e-14
ENSG00000108433	3587	17:45046932	46448	2.5016e-20	0.719073	1e-05	9.4686e-16	1.47584e-14
ENSG00000018610	2617	X:118633976	-65422	6.7269e-20	-1.09436	1e-05	9.5062e-16	1.48004e-14
ENSG00000171115	4374	7:150139639	-8080	4.6441e-20	0.822617	1e-05	9.7718e-16	1.51968e-14
ENSG00000119698	5706	14:94808831	196365	3.4379e-20	0.925357	1e-05	9.9617e-16	1.54748e-14
ENSG00000186088	4318	7:77055885	10167	1.7486e-20	0.760719	1e-05	1.0329e-15	1.60265e-14
ENSG00000214253	4298	7:100883228	-12370	2.438e-20	-1.55666	1e-05	1.0802e-15	1.67417e-14
ENSG00000100023	4455	22:22025476	18916	4.9514e-20	0.778394	1e-05	1.0874e-15	1.68359e-14
ENSG00000172575	4762	15:38856961	-816	6.7352e-20	0.96633	1e-05	1.0915e-15	1.68805e-14
ENSG00000219626	4280	2:24287598	-11799	2.332e-20	-1.1004	1e-05	1.1325e-15	1.7495e-14
ENSG00000154767	5044	3:14230883	10599	3.4426e-20	0.760241	1e-05	1.1389e-15	1.7573e-14
ENSG00000100104	5631	22:26884039	4195	5.5612e-20	-1.07486	1e-05	1.1647e-15	1.79521e-14
ENSG00000087008	5029	4:8378332	-64119	3.4233e-20	0.780797	1e-05	1.1804e-15	1.81733e-14
ENSG00000049167	3336	5:60098267	-142634	2.575e-20	-0.757248	1e-05	1.2054e-15	1.85376e-14
ENSG00000107679	4953	10:124211012	76799	5.0309e-20	-1.02021	1e-05	1.2248e-15	1.88156e-14
ENSG00000108960	4703	17:53519123	19769	7.6284e-20	-0.769346	1e-05	1.238e-15	1.89758e-14
ENSG00000145386	4787	4:122722693	-22395	3.3172e-20	-0.792491	1e-05	1.2372e-15	1.89758e-14
ENSG00000148498	3465	10:35076034	-28220	7.9346e-20	0.863946	1e-05	1.244e-15	1.90473e-14
ENSG00000076242	3945	3:37034946	122	3.9445e-20	0.966186	1e-05	1.2562e-15	1.92127e-14
ENSG00000112308	6300	6:24713723	-7342	2.2524e-20	1.08895	1e-05	1.2681e-15	1.93722e-14
ENSG00000035115	3949	2:243504	-22895	2.6219e-20	0.851204	1e-05	1.2731e-15	1.94278e-14
ENSG00000166471	4777	11:9336093	-235	1.8318e-20	0.902015	1e-05	1.2771e-15	1.94672e-14
ENSG00000110092	4890	11:69035337	-420519	5.618e-20	0.991927	1e-05	1.3276e-15	2.02147e-14
ENSG00000095321	3741	9:131882067	8598	1.1664e-19	0.780309	1e-05	1.4223e-15	2.16326e-14
ENSG00000170425	3699	17:15739590	-108642	6.2109e-20	0.857497	1e-05	1.4433e-15	2.19289e-14
ENSG00000127952	2908	7:75649821	-27502	2.8762e-20	1.20485	1e-05	1.5126e-15	2.2956e-14
ENSG00000179889	2626	16:15129940	61491	6.5963e-20	0.769405	1e-05	1.556e-15	2.35894e-14
ENSG00000025772	4305	20:43589041	-87	5.8571e-20	-0.921168	1e-05	1.685e-15	2.55171e-14
ENSG00000242086	5551	3:195742905	357971	3.8739e-20	0.844821	1e-05	1.7254e-15	2.60994e-14
ENSG00000144118	3959	2:121024798	27157	8.8996e-20	-1.16529	1e-05	1.7799e-15	2.68951e-14
ENSG00000244879	4369	15:50650395	2869	3.04e-20	0.839624	1e-05	1.8092e-15	2.73081e-14
ENSG00000099785	5490	19:8508391	30236	6.7498e-20	-0.770134	1e-05	1.8494e-15	2.78842e-14
ENSG00000123453	5961	9:136599146	-5932	7.8732e-20	-0.819968	1e-05	1.8606e-15	2.80224e-14
ENSG00000072756	7011	3:3173016	4415	6.4558e-20	1.06113	1e-05	1.8742e-15	2.81962e-14
ENSG00000093100	5113	22:18484060	189796	1.0844e-19	-0.819924	1e-05	1.9222e-15	2.88877e-14
ENSG00000188846	3545	3:40531533	32749	1.2263e-19	0.794864	1e-05	2.0284e-15	3.04497e-14
ENSG00000101638	4397	18:44342705	3484	8.6569e-20	-0.727669	1e-05	2.0569e-15	3.08446e-14
ENSG00000128989	4336	15:52834351	-27730	9.7404e-20	-1.02432	1e-05	2.0893e-15	3.12958e-14
ENSG00000053372	5667	1:19585903	7869	1.0045e-19	-0.865136	1e-05	2.121e-15	3.17375e-14
ENSG00000119599	5033	14:73393391	350	5.2658e-20	0.857338	1e-05	2.2636e-15	3.38348e-14
ENSG00000003402	3715	2:201999550	18722	5.3642e-20	-0.9916	1e-05	2.2662e-15	3.38367e-14
ENSG00000100596	5371	14:78023519	-59598	3.657e-20	-0.778516	1e-05	2.2832e-15	3.40529e-14
ENSG00000133103	5085	13:40215836	-13929	1.078e-19	0.816536	1e-05	2.39e-15	3.56086e-14
ENSG00000156931	4380	3:184529990	58	7.9754e-20	0.826948	1e-05	2.4112e-15	3.58858e-14
ENSG00000104953	5669	19:2977599	154	1.3188e-19	-1.07551	1e-05	2.4248e-15	3.60489e-14
ENSG00000176485	3153	11:63381976	-2380	1.0028e-19	-0.786528	1e-05	2.4567e-15	3.64835e-14
ENSG00000120451	4961	11:130764884	-21521	1.6842e-19	-0.827553	1e-05	2.5223e-15	3.74185e-14
ENSG00000226025	4543	19:40167037	-2978	1.144e-19	1.1304	1e-05	2.597e-15	3.84846e-14
ENSG00000228716	4805	5:79950497	-306	5.6553e-20	-0.864841	1e-05	2.7227e-15	4.03054e-14
ENSG00000140474	3129	15:75128501	-7187	1.178e-19	-0.911622	1e-05	2.7564e-15	4.07595e-14
ENSG00000134318	5720	2:11500314	11857	8.4284e-20	0.811882	1e-05	2.7768e-15	4.10174e-14
ENSG00000233327	2304	17:18477409	48164	1.5556e-19	-0.896333	1e-05	2.9216e-15	4.31107e-14
ENSG00000170356	3423	7:143877476	-72575	2.4377e-19	-0.981113	1e-05	2.9818e-15	4.3952e-14
ENSG00000125319	3677	17:42239561	20286	9.3521e-20	-0.827572	1e-05	3.085e-15	4.54257e-14
ENSG00000205821	4916	17:2318550	-182	1.453e-19	-0.870151	1e-05	3.1314e-15	4.60592e-14
ENSG00000198894	5710	14:77588603	24162	7.6728e-20	0.820252	1e-05	3.1433e-15	4.61853e-14
ENSG00000065060	4349	6:34765584	5726	6.159e-20	0.757632	1e-05	3.1763e-15	4.66211e-14
ENSG00000169131	5603	5:178155529	-2175	9.4175e-20	0.823149	1e-05	3.2091e-15	4.70518e-14
ENSG00000164136	4374	4:142230326	-327427	2.1273e-19	-0.788227	1e-05	3.2671e-15	4.7851e-14
ENSG00000176894	3534	12:133232594	-31599	9.2761e-20	0.745094	1e-05	3.2847e-15	4.80587e-14
ENSG00000170464	2249	5:138775173	-5008	1.8578e-19	-0.867997	1e-05	3.3695e-15	4.92475e-14
ENSG00000171792	5288	12:2978254	-7171	2.0849e-19	-0.81363	1e-05	3.4294e-15	5.00697e-14
ENSG00000169682	2145	16:28973268	-12275	2.2537e-19	-0.814653	1e-05	3.584e-15	5.2272e-14
ENSG00000182472	4563	19:39210593	-49952	1.1561e-19	-0.824886	1e-05	3.6733e-15	5.35182e-14
ENSG00000245958	4820	4:120287265	-88682	8.678e-20	-0.842987	1e-05	3.7241e-15	5.42013e-14
ENSG00000100154	3277	22:28781758	-294096	7.2066e-20	-0.784498	1e-05	3.8477e-15	5.59412e-14
ENSG00000124787	5651	6:5002737	-1561	1.6039e-19	0.968161	1e-05	3.9043e-15	5.67042e-14
ENSG00000079739	4605	1:63864386	-194562	2.0379e-19	-1.22204	1e-05	3.9321e-15	5.70487e-14
ENSG00000228451	6069	8:26239383	-1087	1.0132e-19	-1.12874	1e-05	3.9663e-15	5.74839e-14
ENSG00000196295	4431	7:30623542	-10884	1.505e-19	-0.906021	1e-05	4.0908e-15	5.92266e-14
ENSG00000111711	5164	12:21680478	25762	2.2313e-19	-0.814307	1e-05	4.1518e-15	6.00468e-14
ENSG00000104361	3603	8:99305363	-1259	2.0357e-19	-1.46904	1e-05	4.353e-15	6.28915e-14
ENSG00000144026	792	2:95901265	70106	2.0788e-19	0.810975	1e-05	4.3809e-15	6.3228e-14
ENSG00000162631	4781	1:107678268	-4362	2.548e-19	1.49354	1e-05	4.4304e-15	6.38762e-14
ENSG00000227124	3529	3:75832084	-2651	1.272e-19	-0.94211	1e-05	4.6404e-15	6.68347e-14
ENSG00000170606	4249	5:132444128	56473	2.0068e-19	-1.5094	1e-05	4.7118e-15	6.77918e-14
ENSG00000160766	2720	1:155172379	-24836	2.9633e-19	-0.737326	1e-05	4.794e-15	6.89037e-14
ENSG00000116106	4195	2:221977559	-461364	3.9154e-19	0.80183	1e-05	4.9391e-15	7.0915e-14
ENSG00000153786	7921	16:85045103	-39	1.3483e-19	0.954847	1e-05	5.0501e-15	7.24332e-14
ENSG00000108352	3717	17:38352255	18991	2.8336e-19	1.05129	1e-05	5.3107e-15	7.60923e-14
ENSG00000122390	4034	16:3540273	46661	2.9217e-19	0.812596	1e-05	5.5952e-15	8.00863e-14
ENSG00000125388	4409	4:2990864	25528	1.2083e-19	-0.792392	1e-05	5.6026e-15	8.01088e-14
ENSG00000131797	1566	16:31697235	-14677	2.9559e-19	-0.902804	1e-05	5.6768e-15	8.10861e-14
ENSG00000246067	5050	11:82813731	30622	2.3514e-19	-0.933263	1e-05	5.71e-15	8.14758e-14
ENSG00000047849	1629	3:48030351	-100419	2.8715e-19	0.776264	1e-05	5.8514e-15	8.34075e-14
ENSG00000160948	2053	8:145653903	-29	3.851e-19	1.89581	1e-05	6.068e-15	8.6407e-14
ENSG00000108666	4043	17:30659006	-18037	2.6816e-19	0.967522	1e-05	6.2526e-15	8.8943e-14
ENSG00000180539	3877	9:139923265	1348	3.5054e-19	-1.01912	1e-05	6.4376e-15	9.14818e-14
ENSG00000174374	2108	7:74489486	-579	5.3069e-19	0.930316	1e-05	6.5561e-15	9.30697e-14
ENSG00000116260	5086	1:180123585	-385	1.5777e-19	0.994007	1e-05	6.7625e-15	9.59007e-14
ENSG00000136051	5225	12:105493181	-7922	2.5602e-19	0.900286	1e-05	7.0809e-15	1.00211e-13
ENSG00000225648	3085	7:72251037	-48968	2.2565e-19	-0.815876	1e-05	7.0761e-15	1.00211e-13
ENSG00000135899	5032	2:231105646	15201	3.5643e-19	-0.915318	1e-05	7.1096e-15	1.00515e-13
ENSG00000184220	4055	3:99602087	65408	1.3986e-19	0.76899	1e-05	7.12e-15	1.0056e-13
ENSG00000011295	3670	17:16148926	246231	3.4279e-19	0.772416	1e-05	7.1403e-15	1.00743e-13
ENSG00000106603	4031	7:43851539	82222	2.6419e-19	-0.832794	1e-05	7.2343e-15	1.01965e-13
ENSG00000126432	2891	11:64027468	-58093	4.2467e-19	-1.42269	1e-05	7.3445e-15	1.03413e-13
ENSG00000221944	4195	2:233410922	-4305	2.1055e-19	0.963446	1e-05	7.4068e-15	1.04185e-13
ENSG00000105974	3124	7:116204090	39250	4.991e-19	0.746273	1e-05	7.4612e-15	1.04842e-13
ENSG00000125871	5517	20:17920159	-29398	2.1304e-19	-1.13014	1e-05	7.7124e-15	1.08263e-13
ENSG00000119878	5718	2:46852033	8477	1.9364e-19	0.753268	1e-05	7.754e-15	1.08737e-13
ENSG00000076924	5690	19:7681267	-13185	4.0927e-19	-1.23143	1e-05	7.8129e-15	1.09452e-13
ENSG00000168434	4094	16:23403510	-60992	6.4492e-19	0.992589	1e-05	7.957e-15	1.11357e-13
ENSG00000060709	6702	12:131201678	851	4.1494e-19	0.762679	1e-05	7.9951e-15	1.11757e-13
ENSG00000185019	5263	20:3138280	-2563	3.1884e-19	0.714433	1e-05	8.0017e-15	1.11757e-13
ENSG00000243753	12173	6:30297529	70167	1.3523e-20	-0.875179	1e-05	8.4244e-15	1.17543e-13
ENSG00000141295	4097	17:45929169	10469	1.1554e-19	-1.00294	1e-05	8.4437e-15	1.17693e-13
ENSG00000127220	5004	19:17423373	2327	4.0287e-19	-0.82392	1e-05	8.4942e-15	1.18278e-13
ENSG00000136718	2671	2:131100496	697	5.5896e-19	-0.934665	1e-05	9.4899e-15	1.32009e-13
ENSG00000171634	4407	17:65814382	-7259	4.9786e-19	1.31899	1e-05	9.8523e-15	1.36913e-13
ENSG00000189050	1995	17:57957888	-84235	1.0803e-18	-0.973086	1e-05	9.9614e-15	1.38291e-13
ENSG00000134256	3317	1:117534457	-9926	5.3203e-19	0.803058	1e-05	1.023e-14	1.41879e-13
ENSG00000090487	3154	15:65263401	-19248	6.0907e-19	-0.785923	1e-05	1.0447e-14	1.44742e-13
ENSG00000119632	5750	14:94595989	-602	4.7968e-19	-0.938085	1e-05	1.0563e-14	1.46164e-13
ENSG00000173200	4641	3:122304748	8298	4.5211e-19	0.917076	1e-05	1.0571e-14	1.46164e-13
ENSG00000130413	5303	11:8615886	49	3.4066e-19	-1.54717	1e-05	1.0797e-14	1.49147e-13
ENSG00000215305	5132	20:2829158	7808	5.5046e-19	-1.02005	1e-05	1.1288e-14	1.5577e-13
ENSG00000133943	4614	14:91594721	68043	5.6499e-19	1.71033	1e-05	1.1354e-14	1.56532e-13
ENSG00000223865	10881	6:33052382	8678	6.6847e-20	-0.845509	1e-05	1.2141e-14	1.6721e-13
ENSG00000157379	4955	14:24791798	22758	7.6489e-19	1.38598	1e-05	1.2414e-14	1.70793e-13
ENSG00000160117	5004	19:17405010	12555	6.5641e-19	-1.24718	1e-05	1.2488e-14	1.71639e-13
ENSG00000198252	4959	14:53259666	62767	6.3201e-19	0.738779	1e-05	1.2843e-14	1.76352e-13
ENSG00000166913	4389	20:43514210	-108	7.0865e-19	-0.793389	1e-05	1.2879e-14	1.76672e-13
ENSG00000163040	2848	2:132355933	70684	1.1428e-18	-0.981547	1e-05	1.3227e-14	1.81265e-13
ENSG00000179630	4120	13:44453783	362	1.2377e-18	-0.749384	1e-05	1.3476e-14	1.84493e-13
ENSG00000231770	6247	3:194310359	5618	7.092e-19	0.741846	1e-05	1.3834e-14	1.892e-13
ENSG00000187231	4719	2:180109939	-19579	4.1599e-19	0.830962	1e-05	1.4586e-14	1.9929e-13
ENSG00000249096	6246	4:185297949	-5512	7.6166e-19	0.978743	1e-05	1.5075e-14	2.05774e-13
ENSG00000100031	4249	22:24992266	12547	9.2555e-19	-0.732422	1e-05	1.6678e-14	2.27431e-13
ENSG00000100116	4167	22:38200124	-3789	1.118e-18	0.829367	1e-05	1.7663e-14	2.40629e-13
ENSG00000165487	5401	13:22059325	-119029	1.6089e-18	-0.901705	1e-05	1.8598e-14	2.53111e-13
ENSG00000175221	4326	19:893183	-36	9.2878e-19	-0.975727	1e-05	1.8662e-14	2.53727e-13
ENSG00000145284	4670	4:83776975	56964	1.1902e-18	-0.891345	1e-05	1.8776e-14	2.55028e-13
ENSG00000198056	2262	12:57146069	-89	1.4553e-18	-1.05272	1e-05	1.9005e-14	2.57885e-13
ENSG00000140157	1706	15:23001783	-32645	2.1409e-18	-0.821715	1e-05	1.9086e-14	2.5874e-13
ENSG00000100368	4972	22:37259605	-50066	1.4498e-18	0.933342	1e-05	1.9726e-14	2.67143e-13
ENSG00000068305	5969	15:100052605	35234	9.6086e-19	0.759687	1e-05	2.033e-14	2.75064e-13
ENSG00000138286	2243	10:75313885	385960	2.8539e-18	1.4165	1e-05	2.0416e-14	2.75959e-13
ENSG00000089685	5879	17:76218720	8452	1.1784e-18	-0.787796	1e-05	2.0598e-14	2.78143e-13
ENSG00000077420	6282	10:26737954	10821	1.5702e-18	-0.738398	1e-05	2.2482e-14	3.03293e-13
ENSG00000184117	3772	22:30043563	66236	6.3872e-19	0.746144	1e-05	2.2623e-14	3.0489e-13
ENSG00000164574	4761	5:153639308	69017	7.4404e-19	0.897034	1e-05	2.3944e-14	3.2238e-13
ENSG00000170819	4680	3:133189032	70192	9.3305e-19	-0.743444	1e-05	2.4402e-14	3.28225e-13
ENSG00000134262	3668	1:114443899	-3925	1.098e-18	-0.930318	1e-05	2.4959e-14	3.35389e-13
ENSG00000125703	4843	1:63322561	72754	1.2597e-18	0.724965	1e-05	2.5198e-14	3.38284e-13
ENSG00000113810	3383	3:160003677	-113386	1.7392e-18	0.867655	1e-05	2.5457e-14	3.41429e-13
ENSG00000155465	5707	14:23266443	-32587	1.8143e-18	-1.01258	1e-05	2.6342e-14	3.52955e-13
ENSG00000075826	3951	10:102157175	-132454	1.373e-18	-0.794334	1e-05	2.6511e-14	3.54877e-13
ENSG00000133597	3584	7:140380434	7480	1.9522e-18	-1.2878	1e-05	2.6998e-14	3.61043e-13
ENSG00000240445	2157	17:18583669	7482	2.8937e-18	-0.894303	1e-05	2.7196e-14	3.63336e-13
ENSG00000175110	3548	3:139039825	315176	1.2583e-18	-1.23688	1e-05	2.733e-14	3.64783e-13
ENSG00000112902	5483	5:9412551	-133637	1.6484e-18	1.28126	1e-05	2.818e-14	3.75756e-13
ENSG00000123737	4813	4:122723106	633	1.4281e-18	0.767887	1e-05	3.0104e-14	4.01024e-13
ENSG00000159202	3844	17:46989354	3622	1.249e-18	-0.749148	1e-05	3.1095e-14	4.13833e-13
ENSG00000154328	4766	8:11643803	16654	3.4103e-19	0.884972	1e-05	3.1999e-14	4.2546e-13
ENSG00000070770	5191	16:58250189	18364	1.534e-18	1.0266	1e-05	3.2211e-14	4.2786e-13
ENSG00000160856	5018	1:157668993	-1655	2.1665e-18	0.691984	1e-05	3.2489e-14	4.31137e-13
ENSG00000143643	5066	1:231110413	-4209	1.3304e-18	0.779185	1e-05	3.28e-14	4.34851e-13
ENSG00000131323	4018	14:103233394	-10420	1.7213e-18	0.785863	1e-05	3.2914e-14	4.35946e-13
ENSG00000157653	4963	9:116213241	40906	2.2885e-18	-1.30793	1e-05	3.3982e-14	4.49655e-13
ENSG00000165434	3701	11:74109553	34	2.2069e-18	1.96452	1e-05	3.6948e-14	4.88437e-13
ENSG00000131238	4179	1:40509166	-54210	1.3161e-18	-0.851476	1e-05	3.8357e-14	5.06581e-13
ENSG00000117242	4868	1:20962827	-15860	1.4774e-18	0.722178	1e-05	3.9065e-14	5.15442e-13
ENSG00000196458	3043	12:133517333	-15560	1.7945e-18	0.881632	1e-05	3.9434e-14	5.19819e-13
ENSG00000115486	4605	2:85814984	26313	1.7281e-18	0.68871	1e-05	4.0145e-14	5.28684e-13
ENSG00000132199	4726	18:698024	-14653	2.2e-18	-0.699783	1e-05	4.2004e-14	5.52637e-13
ENSG00000103335	6305	16:88847738	-3882	9.2102e-19	0.795211	1e-05	4.2071e-14	5.52997e-13
ENSG00000132196	5060	1:162736690	-23803	2.5403e-18	-1.03653	1e-05	4.2518e-14	5.58337e-13
ENSG00000103326	4343	16:588284	10566	1.7506e-18	-1.19015	1e-05	4.3875e-14	5.7562e-13
ENSG00000130021	2780	X:7072831	6599	3.8333e-18	0.402876	1e-05	4.4306e-14	5.80718e-13
ENSG00000175334	2572	11:65754365	-15186	2.0279e-18	0.746896	1e-05	4.4624e-14	5.83787e-13
ENSG00000173409	5067	1:231087075	-27653	1.9397e-18	1.01029	1e-05	4.4614e-14	5.83787e-13
ENSG00000026751	4118	1:160710157	1119	2.7393e-18	-0.812745	1e-05	4.4991e-14	5.88024e-13
ENSG00000251594	4831	11:117682935	-7200	2.6114e-18	-0.757984	1e-05	4.7724e-14	6.23164e-13
ENSG00000127578	4594	16:651517	-27723	2.3479e-18	0.847572	1e-05	4.7986e-14	6.25984e-13
ENSG00000225733	4383	3:14981262	-8670	2.4545e-18	0.833689	1e-05	4.9351e-14	6.43188e-13
ENSG00000204084	4250	1:38367404	-45326	2.7113e-18	-0.882122	1e-05	4.9554e-14	6.45224e-13
ENSG00000197728	2900	12:56384804	-50834	6.6623e-18	0.711402	1e-05	5.017e-14	6.52632e-13
ENSG00000145439	4550	4:169819589	-111838	3.7795e-18	1.13061	1e-05	5.3502e-14	6.95324e-13
ENSG00000127418	4524	4:1006333	2608	1.7682e-18	-0.740595	1e-05	5.5169e-14	7.16313e-13
ENSG00000129460	4632	14:23950372	11474	4.7816e-18	0.970766	1e-05	5.7865e-14	7.50622e-13
ENSG00000100075	4854	22:19185526	19182	3.5179e-18	-0.735342	1e-05	5.8096e-14	7.52904e-13
ENSG00000166037	3923	11:95608588	85458	4.4071e-18	0.77458	1e-05	5.8703e-14	7.59413e-13
ENSG00000013364	1858	16:29833414	1698	3.4473e-18	-0.942812	1e-05	5.8708e-14	7.59413e-13
ENSG00000116771	5290	1:15829457	-82149	3.1812e-18	0.736371	1e-05	5.9506e-14	7.69016e-13
ENSG00000184983	4043	22:42486080	-880	1.259e-18	2.10575	1e-05	6.0926e-14	7.86643e-13
ENSG00000067533	5045	1:218511041	52411	2.4766e-18	0.762466	1e-05	6.1896e-14	7.98422e-13
ENSG00000165819	6516	14:21976476	-3042	4.844e-18	0.894998	1e-05	6.2549e-14	8.06084e-13
ENSG00000241528	3861	22:30678530	-95333	1.3964e-18	-0.814118	1e-05	6.751e-14	8.69212e-13
ENSG00000168090	2717	7:99616847	-69731	2.0614e-18	1.52757	1e-05	6.7635e-14	8.70017e-13
ENSG00000125089	6060	4:8230456	46656	2.7619e-18	0.85925	1e-05	7.0588e-14	9.07152e-13
ENSG00000184752	6242	12:95390378	-7169	2.851e-18	0.768168	1e-05	7.2755e-14	9.3414e-13
ENSG00000133313	5199	18:72177465	14413	7.0031e-18	0.724469	1e-05	8.1014e-14	1.03922e-12
ENSG00000170248	3935	3:33840742	897	2.7219e-18	-0.720684	1e-05	8.159e-14	1.04564e-12
ENSG00000004777	4279	19:36265955	520	6.951e-18	-0.705027	1e-05	8.1997e-14	1.04988e-12
ENSG00000065613	3500	10:105744866	17906	3.4913e-18	-0.884396	1e-05	8.3194e-14	1.06422e-12
ENSG00000101363	2874	20:35945174	27132	5.1923e-18	0.848407	1e-05	8.4187e-14	1.07593e-12
ENSG00000164930	5450	8:104345778	35116	4.0698e-18	-0.800028	1e-05	8.6422e-14	1.10348e-12
ENSG00000123545	4348	6:97190688	-155070	4.8312e-18	1.15494	1e-05	9.1069e-14	1.16174e-12
ENSG00000171720	4318	5:141014494	-1944	6.0367e-18	0.732854	1e-05	9.6116e-14	1.22499e-12
ENSG00000135912	3254	2:219533894	-41675	9.7343e-18	0.697274	1e-05	9.7646e-14	1.24335e-12
ENSG00000144043	4920	2:71219744	-2332	4.798e-18	0.81139	1e-05	9.9488e-14	1.26564e-12
ENSG00000101639	4941	18:12998929	7567	4.113e-18	-0.732166	1e-05	9.9848e-14	1.26905e-12
ENSG00000180855	3604	19:12526697	-25230	6.1665e-18	0.822314	1e-05	1.0173e-13	1.2918e-12
ENSG00000158717	6192	16:88766940	-5890	2.4564e-18	-0.934065	1e-05	1.0283e-13	1.30406e-12
ENSG00000185324	4190	16:89851574	104428	1.1232e-18	-1.51076	1e-05	1.0289e-13	1.30406e-12
ENSG00000189306	4789	22:42917813	2004	3.0792e-18	-0.989696	1e-05	1.0489e-13	1.32828e-12
ENSG00000006114	3488	17:35891384	-78161	8.6522e-18	0.751937	1e-05	1.0978e-13	1.38886e-12
ENSG00000160392	4463	19:40836872	-17563	3.8918e-18	-0.788222	1e-05	1.1391e-13	1.43982e-12
ENSG00000082074	4780	5:39262293	-12338	5.7123e-18	0.72326	1e-05	1.1735e-13	1.48195e-12
ENSG00000233016	3969	9:139613998	-8639	9.0507e-18	-1.28677	1e-05	1.2363e-13	1.55986e-12
ENSG00000196539	2816	1:248587500	-49128	7.1636e-18	-1.06482	1e-05	1.2432e-13	1.56711e-12
ENSG00000140961	9617	16:83988314	6426	3.3822e-18	-0.838422	1e-05	1.298e-13	1.63329e-12
ENSG00000106771	5744	9:111910051	27825	5.61e-18	0.798977	1e-05	1.2972e-13	1.63329e-12
ENSG00000170915	5100	6:52225514	-706	5.5315e-18	0.804719	1e-05	1.3199e-13	1.65932e-12
ENSG00000087299	4096	14:50797822	18555	6.1116e-18	-0.752509	1e-05	1.3654e-13	1.7149e-12
ENSG00000102699	6288	13:25081059	-5890	1.0425e-17	-1.09773	1e-05	1.3758e-13	1.72639e-12
ENSG00000140386	3436	15:77189158	-8628	4.9119e-18	0.734679	1e-05	1.4294e-13	1.79211e-12
ENSG00000259705	2967	15:48939046	897	1.185e-17	-0.985508	1e-05	1.4346e-13	1.79691e-12
ENSG00000117054	4648	1:76134258	-55779	8.9458e-18	0.793512	1e-05	1.4931e-13	1.86859e-12
ENSG00000236404	6173	9:2599656	-41740	7.4336e-18	-0.815	1e-05	1.5616e-13	1.95244e-12
ENSG00000123570	1483	X:103139387	52228	1.5584e-17	-0.594073	1e-05	1.5777e-13	1.97081e-12
ENSG00000137070	3598	9:34649442	-1258	5.7432e-18	1.09106	1e-05	1.5933e-13	1.98849e-12
ENSG00000136856	3351	9:130164993	5571	1.0897e-17	-0.86622	1e-05	1.6024e-13	1.99805e-12
ENSG00000133048	3931	1:203156080	202	1.6463e-17	0.860111	1e-05	1.6353e-13	2.03722e-12
ENSG00000148690	4232	10:95466934	4604	1.3098e-17	-0.731566	1e-05	1.6403e-13	2.04172e-12
ENSG00000178209	3307	8:145009593	-41310	9.6301e-18	-0.746534	1e-05	1.6671e-13	2.07318e-12
ENSG00000173272	2736	2:132258484	8167	1.6125e-17	0.903985	1e-05	1.6756e-13	2.08183e-12
ENSG00000100883	4820	14:35423779	-27385	7.4046e-18	-0.700703	1e-05	1.6812e-13	2.087e-12
ENSG00000165502	3842	14:50065717	-21687	9.0696e-18	0.904336	1e-05	1.6946e-13	2.09985e-12
ENSG00000138378	3692	2:192020618	4295	1.4119e-17	-0.82268	1e-05	1.6932e-13	2.09985e-12
ENSG00000110756	4884	11:18301605	-42141	1.1791e-17	0.728523	1e-05	1.7484e-13	2.16453e-12
ENSG00000107902	5870	10:126151971	1567	7.6887e-18	-1.00689	1e-05	1.7781e-13	2.19937e-12
ENSG00000228903	4131	7:44028186	-53306	9.1026e-18	0.777785	1e-05	1.8274e-13	2.25831e-12
ENSG00000179933	5281	14:23549319	-14656	1.6867e-17	-0.770491	1e-05	1.8715e-13	2.31071e-12
ENSG00000101574	6163	18:2547832	-23677	1.1657e-17	0.735435	1e-05	1.8854e-13	2.32579e-12
ENSG00000137822	1926	15:43698679	37259	1.68e-17	1.00773	1e-05	1.9054e-13	2.34845e-12
ENSG00000115561	2543	2:86807854	-140392	9.381e-18	0.781879	1e-05	1.9544e-13	2.40671e-12
ENSG00000214331	4722	16:74401793	-346	7.6959e-18	0.868016	1e-05	1.9638e-13	2.41613e-12
ENSG00000103248	7041	16:86591864	3022	7.4416e-18	-1.976	1e-05	1.9732e-13	2.42543e-12
ENSG00000183255	5204	21:46271460	-22293	1.4518e-17	-1.25206	1e-05	2.0153e-13	2.47503e-12
ENSG00000180822	5595	6:3261909	30271	1.3297e-17	0.917282	1e-05	2.0522e-13	2.51808e-12
ENSG00000214113	5836	6:5260694	-479	1.3288e-17	1.38999	1e-05	2.0838e-13	2.55461e-12
ENSG00000130827	1517	X:153579448	-107174	1.0448e-17	-0.673411	1e-05	2.1337e-13	2.61345e-12
ENSG00000196421	3729	20:62671777	6079	6.1446e-18	0.981542	1e-05	2.1569e-13	2.63956e-12
ENSG00000076826	5776	19:7659997	-792	1.3676e-17	1.58137	1e-05	2.1619e-13	2.64335e-12
ENSG00000166002	4325	11:93260908	-15767	2.0046e-17	-0.828729	1e-05	2.1878e-13	2.67269e-12
ENSG00000154864	6145	18:10952668	-195920	1.8137e-17	0.668966	1e-05	2.214e-13	2.70234e-12
ENSG00000014138	2797	11:65040436	11202	1.2947e-17	0.897886	1e-05	2.2652e-13	2.7623e-12
ENSG00000228960	3517	7:143869221	-122353	2.1613e-17	-0.931121	1e-05	2.4084e-13	2.93435e-12
ENSG00000013016	4517	2:31442622	-14259	1.4409e-17	-0.734763	1e-05	2.4971e-13	3.03977e-12
ENSG00000117500	3376	1:93617403	-28883	2.0148e-17	0.722649	1e-05	2.5624e-13	3.11658e-12
ENSG00000163002	5044	2:183991040	8798	1.2129e-17	-0.737039	1e-05	2.7599e-13	3.35375e-12
ENSG00000101003	3814	20:25400487	12123	1.3667e-17	-0.756507	1e-05	2.7993e-13	3.39872e-12
ENSG00000013561	4281	5:141348634	10740	2.0792e-17	-1.04998	1e-05	2.8032e-13	3.40045e-12
ENSG00000046647	2326	X:14063306	15293	3.3166e-17	-0.585358	1e-05	2.8647e-13	3.47196e-12
ENSG00000070718	3487	8:42008489	-1976	1.4623e-17	-0.720542	1e-05	2.9171e-13	3.53237e-12
ENSG00000123130	3352	X:23761386	-23207	2.667e-17	0.634074	1e-05	2.9218e-13	3.53506e-12
ENSG00000214922	9875	6:29704259	-12568	1.3114e-18	0.747724	1e-05	2.9761e-13	3.59756e-12
ENSG00000135070	4067	9:88899739	2062	2.4699e-17	-0.782929	1e-05	3.0495e-13	3.68303e-12
ENSG00000173209	3512	2:61373930	-30624	1.0785e-17	-0.786456	1e-05	3.3392e-13	4.02941e-12
ENSG00000136378	5191	15:79071961	-31813	1.7822e-17	0.801267	1e-05	3.3886e-13	4.08267e-12
ENSG00000225265	4138	1:222725850	-37318	2.106e-17	-0.776534	1e-05	3.3892e-13	4.08267e-12
ENSG00000169371	2781	15:75700191	-218620	2.132e-17	0.812196	1e-05	3.4957e-13	4.20733e-12
ENSG00000077097	5373	3:25701194	-5205	1.5789e-17	-1.22513	1e-05	3.6096e-13	4.34058e-12
ENSG00000185068	5438	6:158589655	270	1.6105e-17	0.752007	1e-05	3.713e-13	4.46109e-12
ENSG00000231365	3866	1:119762729	79709	2.9053e-17	-0.826644	1e-05	3.7176e-13	4.46279e-12
ENSG00000185101	3752	11:449811	7799	1.8511e-17	-0.803679	1e-05	3.7989e-13	4.55633e-12
ENSG00000035499	3280	5:59974098	-21920	1.4276e-17	-0.713331	1e-05	3.8138e-13	4.57027e-12
ENSG00000107742	3714	10:73836867	-11924	2.3917e-17	0.668442	1e-05	3.8738e-13	4.63811e-12
ENSG00000177830	5348	11:881656	-33403	2.0328e-17	0.731491	1e-05	3.9017e-13	4.66356e-12
ENSG00000111615	4363	12:75896664	-8753	3.5361e-17	0.875621	1e-05	3.8986e-13	4.66356e-12
ENSG00000146192	4631	6:36975189	1766	2.2566e-17	-1.13758	1e-05	3.9424e-13	4.70807e-12
ENSG00000186226	3893	1:152758656	-35	4.5594e-17	0.977448	1e-05	4.1266e-13	4.92376e-12
ENSG00000169660	4234	17:80377690	1495	2.0093e-17	0.786506	1e-05	4.1553e-13	4.95384e-12
ENSG00000065413	3152	2:197855152	-320746	3.1173e-17	-0.919352	1e-05	4.3818e-13	5.21926e-12
ENSG00000259865	6099	1:247361478	9649	1.718e-17	0.710918	1e-05	4.5048e-13	5.36126e-12
ENSG00000133574	4436	7:150241097	-23269	4.6422e-17	0.707459	1e-05	4.6408e-13	5.51831e-12
ENSG00000103995	2844	15:49017024	-86320	5.2822e-17	-1.02819	1e-05	4.7307e-13	5.62043e-12
ENSG00000144554	4744	3:10085035	16936	2.5418e-17	1.53792	1e-05	4.7875e-13	5.683e-12
ENSG00000125818	5803	20:1096630	2723	3.8872e-17	1.08667	1e-05	5.0273e-13	5.96254e-12
ENSG00000105928	6217	7:24758818	-50427	1.5261e-17	-1.12885	1e-05	5.213e-13	6.17745e-12
ENSG00000168827	4234	3:158424561	62493	2.2635e-17	-0.894898	1e-05	5.2657e-13	6.23456e-12
ENSG00000132507	4698	17:7214824	4505	3.783e-17	-0.754681	1e-05	5.3015e-13	6.27163e-12
ENSG00000154035	2444	17:21156860	137	3.9549e-17	-0.838167	1e-05	5.3698e-13	6.3369e-12
ENSG00000185298	5415	17:79631116	-2279	3.5529e-17	-1.73678	1e-05	5.3704e-13	6.3369e-12
ENSG00000178966	4819	9:86632846	37219	3.3786e-17	0.708566	1e-05	5.3688e-13	6.3369e-12
ENSG00000167815	3744	19:12876964	-35731	4.7423e-17	0.764011	1e-05	5.4863e-13	6.46807e-12
ENSG00000164306	5713	4:185595988	25220	4.1259e-17	-0.983675	1e-05	5.4929e-13	6.47036e-12
ENSG00000232445	4394	7:100968533	16905	2.5827e-17	-0.923161	1e-05	5.6416e-13	6.63993e-12
ENSG00000143537	2639	1:155034632	11589	5.4412e-17	-0.926619	1e-05	5.8185e-13	6.8423e-12
ENSG00000240065	10515	6:32821859	9945	3.0445e-18	0.750573	1e-05	6.2072e-13	7.29322e-12
ENSG00000013374	4958	7:151033628	-5158	4.6102e-17	1.00071	1e-05	6.4662e-13	7.59113e-12
ENSG00000125375	4096	14:50727219	-51826	3.2863e-17	-0.724173	1e-05	6.58e-13	7.71808e-12
ENSG00000253738	2831	8:92136565	54147	6.6385e-17	0.744081	1e-05	6.9854e-13	8.18665e-12
ENSG00000100580	5526	14:77800815	-42638	3.1269e-17	-0.778083	1e-05	7.0065e-13	8.20446e-12
ENSG00000236297	5425	3:193334846	23966	5.8647e-17	0.691635	1e-05	7.0392e-13	8.2358e-12
ENSG00000248098	3462	19:41903699	19483	4.3085e-17	-1.00946	1e-05	7.2169e-13	8.43656e-12
ENSG00000184178	3816	4:54129872	-102371	5.4955e-17	-1.28929	1e-05	7.3364e-13	8.56178e-12
ENSG00000146409	4408	6:133119757	55	5.4241e-17	-1.08247	1e-05	7.3351e-13	8.56178e-12
ENSG00000197417	5301	17:3514598	-25019	5.5582e-17	0.885849	1e-05	7.6464e-13	8.91611e-12
ENSG00000111850	4748	6:88050743	18441	6.485e-17	1.24532	1e-05	7.7595e-13	9.04035e-12
ENSG00000177030	4736	11:693831	-12885	3.6157e-17	-0.787778	1e-05	7.9164e-13	9.21534e-12
ENSG00000104805	4693	19:49383269	-20039	6.9236e-17	-1.06237	1e-05	7.9446e-13	9.24039e-12
ENSG00000166845	4955	18:51853041	-31247	4.3417e-17	-1.38087	1e-05	8.0288e-13	9.33048e-12
ENSG00000106538	4420	7:150028958	-9806	8.5158e-17	-0.857071	1e-05	8.1175e-13	9.42572e-12
ENSG00000139618	4393	13:32889792	180	9.0556e-17	-0.882054	1e-05	8.1617e-13	9.46115e-12
ENSG00000103056	2847	16:68350219	-132373	4.8937e-17	1.15294	1e-05	8.1593e-13	9.46115e-12
ENSG00000014164	4209	8:144629402	5778	5.226e-17	-0.734518	1e-05	8.4151e-13	9.74675e-12
ENSG00000174989	4553	12:117462582	113820	6.1773e-17	-1.09444	1e-05	8.6861e-13	1.00522e-11
ENSG00000154930	4498	20:25038231	-1386	5.7918e-17	-0.757186	1e-05	8.758e-13	1.01269e-11
ENSG00000149054	5955	11:6954539	6903	6.1022e-17	0.751448	1e-05	8.7721e-13	1.01347e-11
ENSG00000162627	4031	1:99199954	72717	1.0845e-16	0.721032	1e-05	9.1615e-13	1.05758e-11
ENSG00000175711	2976	17:81009636	-51	5.5535e-17	-0.864128	1e-05	9.3846e-13	1.08244e-11
ENSG00000132141	4512	17:33293971	-14127	9.381e-17	-0.742157	1e-05	9.8654e-13	1.13694e-11
ENSG00000131100	4884	22:18068881	-42704	8.6973e-17	-0.949052	1e-05	9.878e-13	1.13745e-11
ENSG00000161326	3494	17:35839066	-10872	8.4156e-17	-0.726218	1e-05	9.8882e-13	1.13767e-11
ENSG00000090989	5123	4:56761931	42148	7.1641e-17	-1.19834	1e-05	1.0198e-12	1.17231e-11
ENSG00000073969	4397	17:44773783	105747	6.7652e-17	-0.883156	1e-05	1.0394e-12	1.19384e-11
ENSG00000153113	4431	5:95997266	136294	8.1988e-17	0.886316	1e-05	1.0772e-12	1.23626e-11
ENSG00000250850	4085	9:37002142	-553	9.8378e-17	0.880963	1e-05	1.1092e-12	1.27192e-11
ENSG00000148225	5031	9:116075797	-26782	9.3689e-17	-1.41666	1e-05	1.1168e-12	1.27959e-11
ENSG00000129083	3874	11:14442428	-79146	1.1225e-16	0.735418	1e-05	1.1325e-12	1.2965e-11
ENSG00000140043	4460	14:74457162	138614	4.0257e-17	-0.807658	1e-05	1.1867e-12	1.35739e-11
ENSG00000172345	4140	15:81621812	5287	1.1714e-16	1.34809	1e-05	1.2019e-12	1.37368e-11
ENSG00000163945	4787	4:1332142	-8913	5.9388e-17	1.82695	1e-05	1.2391e-12	1.41509e-11
ENSG00000230628	5040	1:234815661	-16240	1.0024e-16	-0.692668	1e-05	1.2765e-12	1.45655e-11
ENSG00000244187	3934	9:139686949	1141	1.163e-16	-0.780676	1e-05	1.2944e-12	1.47571e-11
ENSG00000171488	3401	1:90223400	124768	1.3951e-16	0.787587	1e-05	1.3018e-12	1.48298e-11
ENSG00000155158	5697	9:15295073	-12286	7.9092e-17	-0.714904	1e-05	1.3124e-12	1.49379e-11
ENSG00000256667	5457	12:10720172	-32263	1.3223e-16	0.749989	1e-05	1.3149e-12	1.49543e-11
ENSG00000130590	3924	20:62671777	60415	5.7084e-17	0.956641	1e-05	1.3239e-12	1.50445e-11
ENSG00000178802	3054	15:75196176	13829	9.9743e-17	0.752453	1e-05	1.3262e-12	1.50561e-11
ENSG00000163406	4746	3:121485893	-127044	9.686e-17	0.688098	1e-05	1.3271e-12	1.50561e-11
ENSG00000176531	4789	19:43995957	-13131	1.1921e-16	-0.856775	1e-05	1.3537e-12	1.53454e-11
ENSG00000116213	5646	1:3540024	-29302	1.2874e-16	0.820961	1e-05	1.367e-12	1.54832e-11
ENSG00000111846	4953	6:10538183	45726	1.3216e-16	-0.764725	1e-05	1.3723e-12	1.55311e-11
ENSG00000123395	5079	12:52486874	23843	1.0009e-16	-0.888605	1e-05	1.4064e-12	1.59031e-11
ENSG00000165929	4986	14:92296071	-37810	1.4451e-16	-0.657324	1e-05	1.4085e-12	1.5914e-11
ENSG00000105501	6632	19:52130637	-19515	9.6521e-17	1.10524	1e-05	1.411e-12	1.59295e-11
ENSG00000204138	2785	1:28696678	563	1.2019e-16	-0.797879	1e-05	1.4564e-12	1.64286e-11
ENSG00000124570	5241	6:2940612	-31479	1.3394e-16	0.838965	1e-05	1.4912e-12	1.68079e-11
ENSG00000023191	3947	11:526356	19055	1.1124e-16	-0.976139	1e-05	1.5511e-12	1.74685e-11
ENSG00000243696	3092	3:52852538	-17208	1.0755e-16	0.730357	1e-05	1.5818e-12	1.77995e-11
ENSG00000251364	6258	11:7523550	-10197	1.1714e-16	-0.684403	1e-05	1.6216e-12	1.82326e-11
ENSG00000140876	8845	16:77758766	2354	3.9844e-17	1.39028	1e-05	1.6485e-12	1.85202e-11
ENSG00000197971	6546	18:74844698	-942	9.3281e-17	0.915191	1e-05	1.7019e-12	1.91048e-11
ENSG00000103351	4138	16:3634746	83821	1.433e-16	1.03362	1e-05	1.8346e-12	2.05778e-11
ENSG00000162614	3969	1:78392446	38247	9.3433e-17	0.825284	1e-05	1.8525e-12	2.07618e-11
ENSG00000163214	4081	2:39102671	-405	8.0496e-17	0.768887	1e-05	1.8724e-12	2.0968e-11
ENSG00000214063	5111	11:838842	-3967	1.0994e-16	-0.760955	1e-05	1.9756e-12	2.21054e-11
ENSG00000197444	3077	10:50970429	3	2.242e-16	1.01968	1e-05	1.9968e-12	2.23244e-11
ENSG00000160193	6190	21:44269825	-29854	1.2361e-16	-1.3502	1e-05	2.0289e-12	2.26646e-11
ENSG00000136869	4930	9:120464725	-1886	1.5481e-16	-0.729798	1e-05	2.0724e-12	2.31327e-11
ENSG00000075234	5517	22:46705407	41548	1.5617e-16	-1.05466	1e-05	2.0974e-12	2.3393e-11
ENSG00000078070	3946	3:182810144	-23720	1.9436e-16	0.770256	1e-05	2.167e-12	2.41488e-11
ENSG00000105618	6595	19:54626055	7217	1.5672e-16	-0.793833	1e-05	2.2724e-12	2.53036e-11
ENSG00000136842	3427	9:100276310	12847	2.4895e-16	0.688248	1e-05	2.3324e-12	2.59509e-11
ENSG00000227671	6064	1:247365430	-8729	1.1511e-16	-0.693334	1e-05	2.34e-12	2.60142e-11
ENSG00000103043	2629	16:70828269	-6796	8.2435e-17	0.95926	1e-05	2.4394e-12	2.70977e-11
ENSG00000164715	4607	7:97720428	-15770	1.7684e-16	-1.35882	1e-05	2.5075e-12	2.78315e-11
ENSG00000178921	4388	17:8167600	16663	1.8916e-16	-0.823866	1e-05	2.525e-12	2.80037e-11
ENSG00000165138	4223	9:101558444	-804	2.5012e-16	1.15729	1e-05	2.6649e-12	2.95316e-11
ENSG00000187325	1772	X:77511737	116533	2.5201e-16	0.696377	1e-05	2.6786e-12	2.96595e-11
ENSG00000185684	5213	12:132610313	41484	1.2354e-16	-0.863033	1e-05	2.688e-12	2.97399e-11
ENSG00000138755	5557	4:76955248	26606	1.501e-16	-0.752888	1e-05	2.7398e-12	3.02886e-11
ENSG00000184110	2560	16:28340945	-358935	3.2768e-16	0.703142	1e-05	2.7736e-12	3.06384e-11
ENSG00000113494	4941	5:35310590	79795	1.6762e-16	0.697288	1e-05	2.7851e-12	3.07403e-11
ENSG00000250317	4331	4:25909380	45927	3.3326e-16	-1.39158	1e-05	2.7928e-12	3.08014e-11
ENSG00000205609	2770	16:28340945	-74256	2.6586e-16	0.705966	1e-05	2.8032e-12	3.08909e-11
ENSG00000196497	4842	14:24649669	-8502	2.5916e-16	1.29519	1e-05	2.838e-12	3.12495e-11
ENSG00000160781	2903	1:156233479	15597	4.3744e-16	-0.795636	1e-05	2.8716e-12	3.15949e-11
ENSG00000133704	6082	12:30848329	-592	1.6218e-16	-0.819257	1e-05	2.9257e-12	3.21644e-11
ENSG00000069998	4290	22:17650392	4214	3.3286e-16	-1.74389	1e-05	2.9608e-12	3.25239e-11
ENSG00000124275	6204	5:7855749	4449	2.497e-16	0.766227	1e-05	2.9877e-12	3.27681e-11
ENSG00000184515	2063	X:101416588	5558	2.9599e-16	0.542554	1e-05	2.9862e-12	3.27681e-11
ENSG00000111215	5141	12:11224129	-100084	3.7984e-16	-0.81265	1e-05	3.0506e-12	3.3431e-11
ENSG00000103199	6065	16:4825510	7884	1.5603e-16	0.968274	1e-05	3.0598e-12	3.35049e-11
ENSG00000131351	4966	19:17165360	-21076	3.2998e-16	-0.656868	1e-05	3.0929e-12	3.3841e-11
ENSG00000115946	5525	2:68412906	27929	2.2466e-16	0.69861	1e-05	3.126e-12	3.4176e-11
ENSG00000113946	6277	3:190009842	-30489	2.2404e-16	-0.720564	1e-05	3.1289e-12	3.4181e-11
ENSG00000152404	4483	11:107140077	-188496	1.5985e-16	0.67649	1e-05	3.2137e-12	3.50799e-11
ENSG00000111237	2526	12:110888857	-51066	2.8075e-16	0.662569	1e-05	3.2892e-12	3.58755e-11
ENSG00000060237	4327	12:778475	-83285	2.5209e-16	-0.69929	1e-05	3.3156e-12	3.61354e-11
ENSG00000182986	7065	19:53400760	-187	1.8221e-16	-0.683416	1e-05	3.4139e-12	3.71771e-11
ENSG00000105568	6859	19:52678727	-14566	2.1259e-16	-0.825411	1e-05	3.4464e-12	3.75008e-11
ENSG00000073464	2410	X:10124705	-320	5.748e-16	0.655753	1e-05	3.6834e-12	4.00491e-11
ENSG00000150768	3757	11:111892059	-3480	5.1687e-16	-0.678732	1e-05	3.7164e-12	4.03753e-11
ENSG00000165661	4822	9:139110654	-27034	3.7654e-16	-0.795518	1e-05	3.9279e-12	4.26401e-11
ENSG00000188321	4687	19:9434872	423	5.0706e-16	-1.50478	1e-05	3.9424e-12	4.27642e-11
ENSG00000134575	2505	11:47255598	-14860	2.8731e-16	0.953729	1e-05	3.9467e-12	4.2777e-11
ENSG00000105483	5090	19:48755267	-3937	3.4363e-16	0.778593	1e-05	4.0503e-12	4.38659e-11
ENSG00000173715	2422	11:66569509	57586	4.3894e-16	-1.26491	1e-05	4.0664e-12	4.40051e-11
ENSG00000084112	4693	12:109227765	-23602	3.2995e-16	0.751646	1e-05	4.0844e-12	4.41663e-11
ENSG00000214106	5673	7:154719977	-232	3.6526e-16	0.957812	1e-05	4.0919e-12	4.4212e-11
ENSG00000105755	4845	19:44022669	-8728	3.1194e-16	-0.851644	1e-05	4.2121e-12	4.54396e-11
ENSG00000184465	5722	6:170102041	-119	1.9514e-16	-1.28265	1e-05	4.2099e-12	4.54396e-11
ENSG00000089818	4183	12:8256086	21278	4.8875e-16	0.770035	1e-05	4.3885e-12	4.73066e-11
ENSG00000203896	4594	20:62348460	-18356	2.7244e-16	-0.745767	1e-05	4.4534e-12	4.79689e-11
ENSG00000161513	4405	17:72869078	-79	5.6807e-16	-0.803241	1e-05	4.4864e-12	4.82859e-11
ENSG00000160172	3066	11:67561716	-11092	5.2182e-16	-0.799721	1e-05	4.7681e-12	5.12785e-11
ENSG00000152207	4089	13:48869013	-411939	4.6399e-16	-0.760183	1e-05	4.8632e-12	5.22605e-11
ENSG00000131778	2197	1:146733632	19340	4.5552e-16	0.691319	1e-05	4.9898e-12	5.35798e-11
ENSG00000179750	3608	22:39358037	-20316	5.7285e-16	-1.55803	1e-05	5.1849e-12	5.56317e-11
ENSG00000177000	4212	1:11869653	2675	7.1402e-16	1.06236	1e-05	5.2632e-12	5.64275e-11
ENSG00000117133	4651	1:84955233	10290	3.5939e-16	-1.63861	1e-05	5.2893e-12	5.66629e-11
ENSG00000182446	5410	17:79625409	9913	4.5589e-16	0.89902	1e-05	5.4273e-12	5.80969e-11
ENSG00000167840	5391	17:4980987	-45425	4.3521e-16	1.76673	1e-05	5.4349e-12	5.81337e-11
ENSG00000213445	2812	11:65405600	31	5.5187e-16	-0.816975	1e-05	5.4743e-12	5.85092e-11
ENSG00000133030	3412	17:16943623	-2237	5.5397e-16	-0.764924	1e-05	5.4925e-12	5.8659e-11
ENSG00000233610	4111	13:49051481	-100744	5.1186e-16	0.795877	1e-05	5.6427e-12	6.02166e-11
ENSG00000158941	4859	8:22480519	18373	5.2951e-16	0.773802	1e-05	5.6613e-12	6.03686e-11
ENSG00000147852	6223	9:2600253	-21582	4.2955e-16	-0.77815	1e-05	5.9921e-12	6.38469e-11
ENSG00000117748	2556	1:28219658	-21600	7.8842e-16	1.40946	1e-05	5.9985e-12	6.38654e-11
ENSG00000254415	6633	19:52130638	-19417	5.0758e-16	-1.08605	1e-05	6.0465e-12	6.43271e-11
ENSG00000115944	5814	2:42667585	15356	2.5881e-16	-0.654138	1e-05	6.0997e-12	6.48437e-11
ENSG00000091640	5464	17:4904376	33208	5.3679e-16	1.66644	1e-05	6.2421e-12	6.63058e-11
ENSG00000091542	2889	17:18125471	39078	6.3717e-16	0.663804	1e-05	6.2886e-12	6.6749e-11
ENSG00000115216	2926	2:27685388	34730	6.0948e-16	-0.676684	1e-05	6.4359e-12	6.82596e-11
ENSG00000163687	4007	3:58186911	-13514	5.9691e-16	-0.767625	1e-05	6.5023e-12	6.8912e-11
ENSG00000261584	4368	6:26799118	112648	1.9222e-16	0.778049	1e-05	6.545e-12	6.93107e-11
ENSG00000263272	5822	17:5337137	940	5.9891e-16	0.795033	1e-05	6.5577e-12	6.93927e-11
ENSG00000085999	3332	1:46843532	130171	6.3382e-16	-0.654768	1e-05	6.8539e-12	7.24716e-11
ENSG00000148341	3750	9:131788129	-2454	8.9932e-16	-0.668497	1e-05	6.9647e-12	7.35863e-11
ENSG00000198270	2086	12:112709566	258595	1.4511e-15	1.0814	1e-05	6.9751e-12	7.36399e-11
ENSG00000183666	3746	5:21454102	112159	9.215e-16	1.07259	1e-05	7.2063e-12	7.60232e-11
ENSG00000214174	3346	17:62971597	-98	1.0773e-15	1.41544	1e-05	7.3899e-12	7.79007e-11
ENSG00000122692	5100	9:32950891	-125775	7.2861e-16	0.73517	1e-05	7.565e-12	7.96859e-11
ENSG00000110871	4374	12:120934624	-37614	4.6642e-16	0.738448	1e-05	7.5727e-12	7.97062e-11
ENSG00000185127	5721	6:170065894	-36340	4.3156e-16	0.767149	1e-05	7.6382e-12	8.03342e-11
ENSG00000140104	3403	14:105448809	-3304	1.0014e-15	0.892364	1e-05	7.9508e-12	8.35585e-11
ENSG00000185261	2965	5:94055916	101606	7.7369e-16	1.06337	1e-05	8.448e-12	8.87168e-11
ENSG00000162604	4258	1:62189541	-1555	1.1423e-15	0.818974	1e-05	8.8129e-12	9.24791e-11
ENSG00000231074	13424	6:30314598	19670	4.3568e-17	1.3511	1e-05	8.971e-12	9.40661e-11
ENSG00000134955	5266	11:124933351	387	7.9923e-16	0.920449	1e-05	9.2984e-12	9.74259e-11
ENSG00000116922	4125	1:38176505	18590	1.177e-15	0.720293	1e-05	9.339e-12	9.7777e-11
ENSG00000163607	4775	3:112720931	11165	9.1187e-16	0.794109	1e-05	9.9017e-12	1.0359e-10
ENSG00000241058	6097	10:18884992	-55560	4.5393e-16	-0.870982	1e-05	9.9439e-12	1.03953e-10
ENSG00000101190	6058	20:61480148	-12968	5.2911e-16	0.76993	1e-05	1.0215e-11	1.06709e-10
ENSG00000171680	4651	1:6544376	-35746	8.8711e-16	-1.14519	1e-05	1.0744e-11	1.12143e-10
ENSG00000121940	4040	1:109473826	-32286	1.0923e-15	0.709681	1e-05	1.0886e-11	1.13542e-10
ENSG00000177663	4101	22:17586583	20738	1.4903e-15	0.700221	1e-05	1.1084e-11	1.15522e-10
ENSG00000121417	4744	19:58144519	2757	9.1472e-16	1.41447	1e-05	1.118e-11	1.16437e-10
ENSG00000161980	2822	16:103923	294	1.3299e-15	0.750363	1e-05	1.1223e-11	1.16796e-10
ENSG00000164543	4050	7:43691520	69162	1.1703e-15	-1.59696	1e-05	1.1241e-11	1.16892e-10
ENSG00000163319	4430	4:84375285	-1801	2.0693e-15	-1.25412	1e-05	1.155e-11	1.20014e-10
ENSG00000100197	4107	22:42466950	-59959	6.3052e-16	-0.681019	1e-05	1.164e-11	1.20864e-10
ENSG00000205559	3129	22:51022862	1406	9.0973e-16	-0.736952	1e-05	1.181e-11	1.22536e-10
ENSG00000205309	3614	17:17208232	1582	1.0936e-15	1.71915	1e-05	1.2285e-11	1.27368e-10
ENSG00000170638	4828	22:50625079	734	8.5553e-16	0.745844	1e-05	1.2383e-11	1.28195e-10
ENSG00000117868	4255	7:158532706	-90239	9.2939e-16	-0.660319	1e-05	1.2379e-11	1.28195e-10
ENSG00000066739	5664	14:96859605	29397	1.3963e-15	0.701572	1e-05	1.3044e-11	1.34933e-10
ENSG00000213380	3251	16:69347699	-25872	8.5736e-16	-0.737703	1e-05	1.3729e-11	1.41911e-10
ENSG00000180914	5864	3:8810462	-853	1.2176e-15	-1.07027	1e-05	1.3925e-11	1.43833e-10
ENSG00000112031	6058	6:153297884	-25937	1.4636e-15	0.690482	1e-05	1.4053e-11	1.45043e-10
ENSG00000260482	4689	16:23654524	-26809	1.5977e-15	0.722439	1e-05	1.4135e-11	1.45781e-10
ENSG00000089486	5377	16:4575162	-13668	9.8705e-16	0.724239	1e-05	1.4243e-11	1.4679e-10
ENSG00000178425	4150	6:116422534	521	9.2736e-16	0.662176	1e-05	1.4424e-11	1.48538e-10
ENSG00000198444	754	X:154553751	-57999	1.8958e-15	0.619565	1e-05	1.477e-11	1.51997e-10
ENSG00000151773	4120	13:44440441	-13387	2.161e-15	0.70506	1e-05	1.4796e-11	1.52148e-10
ENSG00000168275	5316	1:234503848	-5355	1.3289e-15	0.732602	1e-05	1.4826e-11	1.52345e-10
ENSG00000161405	3237	17:38023745	3303	2.0874e-15	0.643274	1e-05	1.5322e-11	1.57325e-10
ENSG00000130477	5110	19:17729787	-69615	1.7117e-15	0.64369	1e-05	1.568e-11	1.60885e-10
ENSG00000176731	2408	8:86164276	31625	1.7815e-15	-0.763319	1e-05	1.5746e-11	1.61438e-10
ENSG00000236941	5715	4:165854039	-15193	1.5287e-15	0.696394	1e-05	1.5973e-11	1.63643e-10
ENSG00000104738	2114	8:48885436	12690	1.6032e-15	1.00349	1e-05	1.6077e-11	1.64584e-10
ENSG00000198722	3451	9:35160021	-1979	1.3563e-15	-0.730266	1e-05	1.6543e-11	1.69234e-10
ENSG00000168116	3695	6:57012930	101582	1.6279e-15	-0.865461	1e-05	1.6619e-11	1.69879e-10
ENSG00000162461	4935	1:16053493	-9408	1.5735e-15	-0.750026	1e-05	1.7103e-11	1.74703e-10
ENSG00000162076	3546	16:2933280	92	2.2405e-15	0.739772	1e-05	1.8139e-11	1.8515e-10
ENSG00000109445	4365	4:142142729	687	2.6919e-15	-0.78449	1e-05	1.8738e-11	1.9112e-10
ENSG00000142252	4611	19:45590424	7970	1.8951e-15	-0.689863	1e-05	1.8954e-11	1.9318e-10
ENSG00000108883	4206	17:42904720	-72311	1.2652e-15	-0.677631	1e-05	1.9325e-11	1.96822e-10
ENSG00000232859	2836	17:26216397	-5382	1.9229e-15	0.741363	1e-05	1.945e-11	1.9795e-10
ENSG00000169609	2476	15:83680287	-107	9.2825e-16	0.686385	1e-05	1.97e-11	2.00337e-10
ENSG00000141562	4152	17:80417150	1093	1.9814e-15	-0.72118	1e-05	1.9714e-11	2.00337e-10
ENSG00000103365	4336	16:23493356	-39961	2.7453e-15	0.849232	1e-05	2.0545e-11	2.08626e-10
ENSG00000185201	3238	11:320836	13204	2.311e-15	0.741426	1e-05	2.0647e-11	2.09512e-10
ENSG00000197472	6381	1:247171390	-6	1.0607e-15	-1.29791	1e-05	2.0751e-11	2.10419e-10
ENSG00000226029	4387	1:16794115	6671	2.5661e-15	0.920146	1e-05	2.1052e-11	2.13311e-10
ENSG00000168291	4243	3:58394835	-24750	1.8758e-15	1.1587	1e-05	2.11e-11	2.13638e-10
ENSG00000198951	4009	22:42466905	58	1.4287e-15	0.688096	1e-05	2.1227e-11	2.14767e-10
ENSG00000205302	4416	5:122128399	17707	1.6992e-15	-0.70736	1e-05	2.1655e-11	2.18775e-10
ENSG00000164941	5267	8:95907230	81690	1.8237e-15	0.8931	1e-05	2.1642e-11	2.18775e-10
ENSG00000245937	4377	5:127406259	-12606	1.6374e-15	0.796208	1e-05	2.2412e-11	2.26257e-10
ENSG00000197226	5423	5:179335060	200	1.7374e-15	1.37531	1e-05	2.2472e-11	2.26698e-10
ENSG00000053371	5788	1:19638309	-332	2.0638e-15	0.80053	1e-05	2.2555e-11	2.2737e-10
ENSG00000185990	692	X:154553751	-134526	4.2389e-15	0.610831	1e-05	2.3847e-11	2.4022e-10
ENSG00000260766	4201	1:160003781	7196	3.3813e-15	-0.756011	1e-05	2.3869e-11	2.40271e-10
ENSG00000100056	4807	22:19133331	1133	2.8253e-15	0.685835	1e-05	2.3935e-11	2.40763e-10
ENSG00000166788	4786	11:18148652	21013	3.1295e-15	-0.862482	1e-05	2.4474e-11	2.46006e-10
ENSG00000152689	6136	2:33701890	40498	1.2131e-15	-1.40329	1e-05	2.4536e-11	2.46445e-10
ENSG00000149599	2952	20:30486907	28356	2.2171e-15	-0.908032	1e-05	2.4813e-11	2.49051e-10
ENSG00000256594	4935	12:9806067	18878	2.4017e-15	-1.16021	1e-05	2.5086e-11	2.51604e-10
ENSG00000102882	1824	16:30144379	9551	3.0142e-15	0.681382	1e-05	2.5383e-11	2.54401e-10
ENSG00000106153	4561	7:56264982	90712	1.4777e-15	0.799834	1e-05	2.5561e-11	2.55996e-10
ENSG00000196715	3820	7:66254646	916391	3.7461e-15	-0.678726	1e-05	2.662e-11	2.66407e-10
ENSG00000154781	4589	3:14693792	520	2.5092e-15	0.665581	1e-05	2.9119e-11	2.91215e-10
ENSG00000165983	5117	10:16508043	29100	3.9499e-15	0.778629	1e-05	2.9417e-11	2.9398e-10
ENSG00000159593	2842	16:66752895	-154265	3.764e-15	-1.47013	1e-05	2.9994e-11	2.99533e-10
ENSG00000260404	4842	4:120427489	914560	2.3113e-15	0.745805	1e-05	3.0853e-11	3.07889e-10
ENSG00000136425	4587	15:78423596	-291	2.859e-15	0.828496	1e-05	3.159e-11	3.1501e-10
ENSG00000072958	5391	19:16329053	20663	3.7778e-15	-1.33253	1e-05	3.2014e-11	3.19012e-10
ENSG00000131944	5400	19:33466518	3402	3.427e-15	0.733705	1e-05	3.3031e-11	3.28911e-10
ENSG00000187808	2680	X:118892888	311	6.9492e-15	0.553688	1e-05	3.3326e-11	3.31602e-10
ENSG00000163807	3959	3:44827793	24638	2.6821e-15	-0.684716	1e-05	3.3462e-11	3.32721e-10
ENSG00000188186	2796	7:99744572	-1959	2.9118e-15	-0.724773	1e-05	3.4432e-11	3.42116e-10
ENSG00000129566	4434	14:20957513	75924	4.2038e-15	0.698519	1e-05	3.5335e-11	3.5084e-10
ENSG00000026950	4702	6:26405835	3369	1.4866e-15	0.89849	1e-05	3.5621e-11	3.53431e-10
ENSG00000185442	6654	15:93218098	-135017	2.6e-15	0.687818	1e-05	3.6217e-11	3.58891e-10
ENSG00000164933	5552	8:104439168	11750	3.2279e-15	1.02676	1e-05	3.6224e-11	3.58891e-10
ENSG00000162600	4500	1:59016600	4125	4.8094e-15	0.797145	1e-05	3.6565e-11	3.62009e-10
ENSG00000107521	3863	10:100176869	-29816	5.4542e-15	0.791654	1e-05	3.6888e-11	3.64953e-10
ENSG00000166130	4077	12:99029299	-9593	4.5589e-15	0.792638	1e-05	3.7095e-11	3.66735e-10
ENSG00000184898	3931	2:152118275	-119	5.2502e-15	-0.69914	1e-05	3.8484e-11	3.80194e-10
ENSG00000128641	3612	2:192111616	1704	6.3492e-15	-0.757773	1e-05	3.9882e-11	3.93731e-10
ENSG00000168404	4672	16:74712905	-21954	3.6435e-15	0.709752	1e-05	4.047e-11	3.99248e-10
ENSG00000122783	4949	7:134850725	-4823	4.2514e-15	-0.68718	1e-05	4.1166e-11	4.05821e-10
ENSG00000070081	4205	11:17293714	64013	6.0624e-15	-0.686989	1e-05	4.3706e-11	4.30563e-10
ENSG00000204186	4170	2:207224602	85214	3.9675e-15	-0.68482	1e-05	4.5094e-11	4.43919e-10
ENSG00000167136	3554	9:131617167	36413	8.9095e-15	0.784451	1e-05	4.5219e-11	4.44825e-10
ENSG00000135297	5093	6:74195981	24679	4.5223e-15	0.73167	1e-05	4.5969e-11	4.51891e-10
ENSG00000119408	3531	9:127116942	97056	6.8166e-15	-0.683553	1e-05	4.7028e-11	4.61967e-10
ENSG00000140368	3674	15:77301357	15656	3.7442e-15	0.745603	1e-05	4.7104e-11	4.62384e-10
ENSG00000143353	4749	1:219365421	18234	4.9041e-15	0.952604	1e-05	4.7916e-11	4.70026e-10
ENSG00000197927	3249	2:132440073	-39876	8.3465e-15	0.816275	1e-05	4.8234e-11	4.72806e-10
ENSG00000166928	3434	11:60168927	22923	8.3361e-15	0.734	1e-05	4.8772e-11	4.77746e-10
ENSG00000147872	5801	9:19111637	-37652	2.9837e-15	-0.752168	1e-05	4.9057e-11	4.80199e-10
ENSG00000186792	2495	3:50332697	-4203	5.9156e-15	-0.633468	1e-05	4.9442e-11	4.83626e-10
ENSG00000131849	2556	19:58934305	-17285	5.5986e-15	-0.683957	1e-05	4.9502e-11	4.83872e-10
ENSG00000158555	3774	11:75224900	-12049	5.2456e-15	-1.00612	1e-05	4.9639e-11	4.84866e-10
ENSG00000169252	4585	5:148204577	-1580	7.5924e-15	-0.719034	1e-05	4.9858e-11	4.86664e-10
ENSG00000189067	6876	16:11680896	-49342	3.6443e-15	0.654205	1e-05	5.0917e-11	4.96644e-10
ENSG00000172301	3326	17:30198984	12627	6.5974e-15	0.948903	1e-05	5.1184e-11	4.98899e-10
ENSG00000067334	3955	1:94341137	-4338	6.9299e-15	-0.663128	1e-05	5.21e-11	5.07475e-10
ENSG00000186205	4445	1:220868627	-91475	4.8192e-15	1.17229	1e-05	5.2555e-11	5.11538e-10
ENSG00000177303	4145	17:73529241	17576	6.0822e-15	1.94276	1e-05	5.3208e-11	5.17533e-10
ENSG00000071889	1456	X:153828269	83702	7.9148e-15	0.745844	1e-05	5.3948e-11	5.24362e-10
ENSG00000223797	3541	3:40378738	-116083	1.1364e-14	-0.68597	1e-05	5.671e-11	5.50826e-10
ENSG00000189077	2887	7:75779766	155788	5.4038e-15	1.01312	1e-05	5.6804e-11	5.51349e-10
ENSG00000135506	3466	12:58085198	-2541	1.0852e-14	0.679763	1e-05	5.7301e-11	5.55779e-10
ENSG00000085063	4473	11:33739598	-18394	1.0105e-14	-0.7264	1e-05	5.7379e-11	5.56148e-10
ENSG00000100109	5728	22:26904541	-3931	7.7126e-15	-0.997707	1e-05	5.9511e-11	5.76412e-10
ENSG00000120539	5298	10:27467495	23741	7.1564e-15	0.667738	1e-05	6.1703e-11	5.97221e-10
ENSG00000259577	4069	15:52469181	-3110	6.6201e-15	-0.859704	1e-05	6.352e-11	6.13948e-10
ENSG00000129103	4643	7:56057893	-73803	4.8743e-15	0.816786	1e-05	6.3483e-11	6.13948e-10
ENSG00000077713	2762	X:118584669	51645	1.1321e-14	-0.770717	1e-05	6.4154e-11	6.19648e-10
ENSG00000087206	2922	5:176454075	4440	1.0066e-14	0.679652	1e-05	6.4309e-11	6.20716e-10
ENSG00000088035	4485	1:63824733	-8529	9.4599e-15	-1.09911	1e-05	6.5116e-11	6.28061e-10
ENSG00000180104	3772	5:430217	-13057	4.8166e-15	-0.650749	1e-05	7.0841e-11	6.82803e-10
ENSG00000233429	4428	7:27138754	3487	5.4946e-15	-1.25512	1e-05	7.1701e-11	6.90618e-10
ENSG00000135926	3556	2:219121663	-35647	1.2098e-14	-0.674695	1e-05	7.1871e-11	6.91771e-10
ENSG00000015479	2343	5:138637444	28002	1.6491e-14	0.749278	1e-05	7.314e-11	7.03491e-10
ENSG00000059588	5147	1:234610539	-4311	8.6164e-15	0.670726	1e-05	7.3995e-11	7.11225e-10
ENSG00000170776	5025	15:86247961	324158	4.7824e-15	-0.792053	1e-05	7.5617e-11	7.26313e-10
ENSG00000105136	5016	19:58025709	26629	8.3242e-15	-0.706403	1e-05	7.6027e-11	7.29445e-10
ENSG00000122481	4523	1:95670888	-28824	6.6983e-15	1.18896	1e-05	7.6049e-11	7.29445e-10
ENSG00000131378	4653	3:16413520	-142014	8.1078e-15	0.664186	1e-05	7.9551e-11	7.62076e-10
ENSG00000164751	4447	8:77901019	-12262	1.3671e-14	-0.760443	1e-05	7.9561e-11	7.62076e-10
ENSG00000075975	5116	3:12732000	133486	7.9063e-15	1.2254	1e-05	7.9749e-11	7.63349e-10
ENSG00000125743	4753	19:46190531	-5297	7.5219e-15	-0.738037	1e-05	8.0443e-11	7.69059e-10
ENSG00000162946	4852	1:231762340	-222	7.4723e-15	0.701142	1e-05	8.0456e-11	7.69059e-10
ENSG00000169519	3291	11:28005736	-124060	1.5476e-14	-0.656669	1e-05	8.2089e-11	7.84124e-10
ENSG00000154743	5048	3:12566568	40636	8.0286e-15	1.57336	1e-05	8.2845e-11	7.90796e-10
ENSG00000109805	4785	4:17844029	31503	9.3532e-15	0.642019	1e-05	8.291e-11	7.90871e-10
ENSG00000180011	5189	18:72915964	-5340	1.1293e-14	-0.714315	1e-05	8.3043e-11	7.91462e-10
ENSG00000253633	5010	8:103549379	8410	7.7965e-15	-0.662939	1e-05	8.3086e-11	7.91462e-10
ENSG00000237638	4489	2:65141390	9118	9.6836e-15	-0.780362	1e-05	8.3276e-11	7.92722e-10
ENSG00000185917	5288	21:37395405	-56283	8.6887e-15	-0.716348	1e-05	8.4918e-11	8.07804e-10
ENSG00000231305	3631	3:128658715	68331	1.4613e-14	0.795504	1e-05	8.5132e-11	8.09279e-10
ENSG00000135905	4404	2:225822764	-84399	1.2589e-14	0.669618	1e-05	8.5463e-11	8.11868e-10
ENSG00000136628	4406	1:220156427	-63574	9.3775e-15	0.63936	1e-05	8.6144e-11	8.17782e-10
ENSG00000105321	4783	19:47763271	4033	8.5955e-15	-0.698058	1e-05	8.6533e-11	8.20342e-10
ENSG00000164609	5179	5:159846074	-2645	9.7931e-15	0.986358	1e-05	8.6517e-11	8.20342e-10
ENSG00000182179	2152	3:49734229	-117151	1.3444e-14	0.674153	1e-05	8.6849e-11	8.2278e-10
ENSG00000134287	3900	12:49347931	-3404	1.1081e-14	0.639863	1e-05	8.7176e-11	8.25315e-10
ENSG00000043591	4390	10:115793237	-10570	1.2618e-14	1.11333	1e-05	8.8304e-11	8.34845e-10
ENSG00000048544	4194	6:42194916	9312	1.4306e-14	0.754515	1e-05	8.8279e-11	8.34845e-10
ENSG00000261740	1943	16:30331730	865757	1.5857e-14	-0.665084	1e-05	8.8811e-11	8.39064e-10
ENSG00000175309	4898	5:177663552	3759	9.8485e-15	-0.696315	1e-05	8.9024e-11	8.40503e-10
ENSG00000129480	4203	14:31897774	-28943	1.3376e-14	-0.897965	1e-05	8.927e-11	8.42258e-10
ENSG00000157978	3667	1:25875126	5054	1.347e-14	-1.49879	1e-05	9.0785e-11	8.55963e-10
ENSG00000055211	5499	6:149880107	-7324	1.0979e-14	-0.686651	1e-05	9.1237e-11	8.59637e-10
ENSG00000048028	4601	11:113724673	-21620	1.3098e-14	0.666634	1e-05	9.1549e-11	8.61403e-10
ENSG00000125630	3736	2:113300394	901	9.5319e-15	-0.656408	1e-05	9.1523e-11	8.61403e-10
ENSG00000066084	3170	12:51138862	240093	2.2123e-14	0.727183	1e-05	9.3056e-11	8.74991e-10
ENSG00000176438	6453	14:95911981	-30193	9.7268e-15	0.678195	1e-05	9.3288e-11	8.76436e-10
ENSG00000260456	7386	16:87339220	-11803	4.8576e-15	0.658761	1e-05	9.3336e-11	8.76436e-10
ENSG00000135424	3217	12:56111667	1839	2.0865e-14	1.8182	1e-05	9.4028e-11	8.82336e-10
ENSG00000105519	5216	19:5908448	-3271	9.5546e-15	0.71729	1e-05	9.4203e-11	8.83377e-10
ENSG00000196867	5830	19:57050065	-253	1.0128e-14	0.70645	1e-05	9.6209e-11	9.01575e-10
ENSG00000166501	4646	16:23855851	8528	1.3449e-14	0.706584	1e-05	9.7236e-11	9.10586e-10
ENSG00000177182	4326	8:62043233	73515	1.35e-14	-0.658359	1e-05	9.7736e-11	9.14651e-10
ENSG00000155085	4222	6:110027943	15522	1.4465e-14	-0.64694	1e-05	9.8669e-11	9.22756e-10
ENSG00000116678	4127	1:65894069	7820	1.4693e-14	-0.648708	1e-05	9.8825e-11	9.23587e-10
ENSG00000182670	5042	21:38445069	-458	1.106e-14	0.68684	1e-05	1.0012e-10	9.35089e-10
ENSG00000136874	3302	9:102821366	152450	1.7912e-14	0.622467	1e-05	1.0227e-10	9.54478e-10
ENSG00000136717	5153	2:127844161	-20771	1.1254e-14	0.672987	1e-05	1.0281e-10	9.5889e-10
ENSG00000167740	5213	17:4051180	4717	1.2684e-14	0.756017	1e-05	1.049e-10	9.77715e-10
ENSG00000162105	4219	11:70949454	-14170	1.7018e-14	-0.758545	1e-05	1.0533e-10	9.80896e-10
ENSG00000148218	4951	9:116170559	6945	1.4536e-14	0.686637	1e-05	1.0538e-10	9.80896e-10
ENSG00000103051	2640	16:70548219	-9250	8.7814e-15	-1.40381	1e-05	1.0578e-10	9.83976e-10
ENSG00000140009	4202	14:64788644	-16187	1.3284e-14	-0.649379	1e-05	1.0702e-10	9.94758e-10
ENSG00000142657	2991	1:10275592	-183058	1.794e-14	0.609737	1e-05	1.0709e-10	9.94759e-10
ENSG00000132275	6201	11:6621516	-3335	1.1417e-14	-0.726974	1e-05	1.0841e-10	1.00634e-09
ENSG00000116237	4817	1:6293890	-2143	1.1978e-14	-1.65886	1e-05	1.1228e-10	1.04121e-09
ENSG00000183386	4286	1:38409103	-62176	1.5218e-14	-0.658977	1e-05	1.1231e-10	1.04121e-09
ENSG00000238121	5341	13:30943636	-7647	1.6347e-14	0.645581	1e-05	1.1452e-10	1.06092e-09
ENSG00000182628	2565	17:57208752	-23879	2.0308e-14	-0.680664	1e-05	1.1476e-10	1.06245e-09
ENSG00000226314	4537	6:28127703	-1857	7.6567e-15	-0.775632	1e-05	1.1577e-10	1.07108e-09
ENSG00000108395	2589	17:56732770	-451513	2.1513e-14	0.626374	1e-05	1.1782e-10	1.08936e-09
ENSG00000125534	5238	20:62152519	441	8.8697e-15	-1.25365	1e-05	1.268e-10	1.17157e-09
ENSG00000065308	5117	6:52411122	-30592	1.397e-14	-0.688862	1e-05	1.2946e-10	1.1954e-09
ENSG00000090621	4111	1:40035928	-6535	1.6266e-14	-0.885842	1e-05	1.297e-10	1.19677e-09
ENSG00000215570	5460	13:21942180	-7171	2.0267e-14	-1.15051	1e-05	1.3462e-10	1.24132e-09
ENSG00000099282	5682	10:71251384	40154	1.2173e-14	0.712141	1e-05	1.3541e-10	1.24776e-09
ENSG00000174574	4027	1:39455542	-1354	1.7603e-14	0.677305	1e-05	1.3662e-10	1.25809e-09
ENSG00000258701	3854	14:105313998	26459	2.8631e-14	0.920818	1e-05	1.4602e-10	1.34379e-09
ENSG00000151287	5288	13:103418566	-7596	1.9086e-14	1.22682	1e-05	1.553e-10	1.42824e-09
ENSG00000064995	4111	6:34850826	-5041	1.389e-14	-1.39722	1e-05	1.5691e-10	1.44207e-09
ENSG00000100445	5142	14:24925065	12953	2.4677e-14	1.15069	1e-05	1.6122e-10	1.48073e-09
ENSG00000122483	3378	1:93651500	6023	3.2563e-14	-1.20602	1e-05	1.6183e-10	1.48537e-09
ENSG00000163138	5308	4:20685378	-12528	1.8788e-14	-1.04641	1e-05	1.6241e-10	1.48971e-09
ENSG00000232063	4367	9:97264542	169783	2.2976e-14	-0.789621	1e-05	1.6491e-10	1.51156e-09
ENSG00000121988	2848	2:136217980	-70827	3.7872e-14	-1.15814	1e-05	1.6611e-10	1.52159e-09
ENSG00000159445	3108	1:151846517	-35768	2.852e-14	0.73117	1e-05	1.667e-10	1.52599e-09
ENSG00000181192	5970	10:12121581	10609	1.6873e-14	0.646873	1e-05	1.7117e-10	1.56587e-09
ENSG00000170581	2570	12:56646213	-107727	4.3623e-14	1.19	1e-05	1.7259e-10	1.57785e-09
ENSG00000124613	3946	6:27361008	18613	9.6313e-15	0.791489	1e-05	1.7747e-10	1.6214e-09
ENSG00000002549	4636	4:17578253	-563	3.0433e-14	-0.680145	1e-05	1.7898e-10	1.63409e-09
ENSG00000112303	4454	6:133076489	-8110	2.4329e-14	-0.695228	1e-05	1.8139e-10	1.65495e-09
ENSG00000198954	5606	10:70621086	-127402	2.0131e-14	-0.693812	1e-05	1.934e-10	1.7622e-09
ENSG00000196189	2736	1:156131617	14459	3.8917e-14	0.665403	1e-05	1.9329e-10	1.7622e-09
ENSG00000092439	4317	15:50903600	-75413	1.852e-14	0.666919	1e-05	1.9395e-10	1.76606e-09
ENSG00000159860	3090	7:143431034	97288	5.1525e-14	0.665541	1e-05	1.9828e-10	1.80436e-09
ENSG00000144791	4716	3:45682214	85327	1.6257e-14	0.621225	1e-05	1.9889e-10	1.80872e-09
ENSG00000260565	4210	16:2728121	4675	2.4162e-14	-1.01963	1e-05	2.0134e-10	1.82979e-09
ENSG00000196620	5718	4:69367432	-168915	2.2714e-14	0.82563	1e-05	2.0493e-10	1.8612e-09
ENSG00000204267	10506	6:32796480	-10078	3.7723e-15	-0.738693	1e-05	2.0676e-10	1.87653e-09
ENSG00000143228	5049	1:163310510	74143	3.4931e-14	-0.654735	1e-05	2.0761e-10	1.88305e-09
ENSG00000141384	4237	18:23706398	-99503	2.6397e-14	1.17245	1e-05	2.0825e-10	1.88761e-09
ENSG00000133739	2403	8:85949859	-69524	4.9626e-14	0.770191	1e-05	2.1128e-10	1.91383e-09
ENSG00000259479	2775	15:45120417	-56476	4.5737e-14	0.868733	1e-05	2.1793e-10	1.97275e-09
ENSG00000169231	2704	1:155178782	-61	4.593e-14	0.656639	1e-05	2.187e-10	1.97841e-09
ENSG00000216937	5053	10:32910507	175438	2.3459e-14	0.672477	1e-05	2.2658e-10	2.04842e-09
ENSG00000230069	3945	4:103675108	23229	4.2197e-14	-0.665833	1e-05	2.335e-10	2.10958e-09
ENSG00000116679	2881	1:185331792	45330	5.9559e-14	0.670904	1e-05	2.3537e-10	2.12508e-09
ENSG00000168385	4973	2:242191378	-63138	1.8506e-14	0.726733	1e-05	2.3554e-10	2.12527e-09
ENSG00000221990	3772	5:479746	36487	2.1638e-14	0.864755	1e-05	2.3916e-10	2.15652e-09
ENSG00000230521	10060	6:29846390	-9656	5.538e-15	-1.08655	1e-05	2.471e-10	2.22665e-09
ENSG00000127022	5943	5:179197403	91773	2.3033e-14	-0.666354	1e-05	2.5267e-10	2.27536e-09
ENSG00000064787	5169	20:52680021	-7284	3.3303e-14	-0.635746	1e-05	2.5756e-10	2.31785e-09
ENSG00000121310	3624	1:53424928	32043	5.4146e-14	-0.668642	1e-05	2.5903e-10	2.32962e-09
ENSG00000241258	3803	7:66227482	647890	4.3052e-14	-0.657384	1e-05	2.6113e-10	2.34695e-09
ENSG00000165025	4948	9:93567773	3703	3.4943e-14	-0.640351	1e-05	2.6214e-10	2.35448e-09
ENSG00000196284	4368	6:45011417	-334274	4.7392e-14	-0.647646	1e-05	2.6381e-10	2.36793e-09
ENSG00000110514	2535	11:47306630	15917	3.8382e-14	-1.48229	1e-05	2.6563e-10	2.38176e-09
ENSG00000166797	3707	15:64439567	53349	2.7845e-14	0.81369	1e-05	2.6569e-10	2.38176e-09
ENSG00000196793	5764	10:44087671	17604	2.6257e-14	0.790035	1e-05	2.6697e-10	2.39166e-09
ENSG00000176986	2450	10:75583034	78913	1.2221e-13	-0.883802	1e-05	2.7095e-10	2.42575e-09
ENSG00000174891	4659	3:158263154	439509	2.9998e-14	-0.770928	1e-05	2.7269e-10	2.4389e-09
ENSG00000062194	5082	5:56472306	2530	3.4842e-14	0.722505	1e-05	2.7277e-10	2.4389e-09
ENSG00000197747	3135	1:151976070	9203	4.8204e-14	-0.663593	1e-05	2.744e-10	2.4519e-09
ENSG00000168228	4645	4:25327822	13414	4.5184e-14	-0.641623	1e-05	2.8103e-10	2.50947e-09
ENSG00000073169	4729	22:50624909	-14500	2.7951e-14	0.698311	1e-05	2.9177e-10	2.60376e-09
ENSG00000156253	4635	21:30365691	-26009	4.3091e-14	-0.944442	1e-05	3.1146e-10	2.77763e-09
ENSG00000179163	3575	1:24166536	-28249	5.2964e-14	-0.615067	1e-05	3.1197e-10	2.78037e-09
ENSG00000186583	3248	8:145066853	-19730	4.7205e-14	-0.629512	1e-05	3.153e-10	2.8083e-09
ENSG00000113068	2590	5:139694387	11680	6.6373e-14	-0.767953	1e-05	3.1611e-10	2.81365e-09
ENSG00000129317	4262	12:44139525	-13096	5.382e-14	1.36549	1e-05	3.1651e-10	2.81541e-09
ENSG00000109084	2691	17:26695832	49710	3.8642e-14	-0.668665	1e-05	3.2511e-10	2.88822e-09
ENSG00000151353	5317	2:668618	-8822	3.7375e-14	0.956361	1e-05	3.2507e-10	2.88822e-09
ENSG00000102393	2436	X:100662901	-13	8.0518e-14	-1.13369	1e-05	3.2551e-10	2.88989e-09
ENSG00000071859	1524	X:153664997	-7477	5.8768e-14	0.834439	1e-05	3.2779e-10	2.90826e-09
ENSG00000145781	5509	5:115642513	221824	4.0178e-14	0.706477	1e-05	3.3282e-10	2.95106e-09
ENSG00000254685	3735	1:74687012	23115	7.8541e-14	-0.606178	1e-05	3.3995e-10	3.01233e-09
ENSG00000232098	2601	19:58928299	8447	5.0894e-14	0.763048	1e-05	3.4333e-10	3.04037e-09
ENSG00000111452	6571	12:131582573	144120	3.5892e-14	0.695197	1e-05	3.4756e-10	3.07584e-09
ENSG00000170631	1103	8:146172751	-3524	1.0735e-13	0.717838	1e-05	3.5383e-10	3.12899e-09
ENSG00000119411	5014	9:116073892	-37930	5.0693e-14	-0.848094	1e-05	3.5402e-10	3.12899e-09
ENSG00000141030	3598	17:17171787	-12821	5.9987e-14	-0.783045	1e-05	3.6681e-10	3.23999e-09
ENSG00000197355	3766	9:139992907	20953	5.6676e-14	-0.670415	1e-05	3.6715e-10	3.24091e-09
ENSG00000157693	5386	9:117382364	8877	4.2924e-14	0.714204	1e-05	3.7005e-10	3.26443e-09
ENSG00000153201	3455	2:109334869	-1069	7.618e-14	0.754163	1e-05	3.7153e-10	3.27538e-09
ENSG00000139187	4053	12:9167788	65147	6.2737e-14	0.706886	1e-05	3.8617e-10	3.40227e-09
ENSG00000107890	5299	10:27442244	52822	4.937e-14	1.50518	1e-05	3.9026e-10	3.43614e-09
ENSG00000116199	4670	1:179022630	27690	3.973e-14	0.662692	1e-05	3.9453e-10	3.47148e-09
ENSG00000170264	3498	2:62119609	38330	3.488e-14	2.01259	1e-05	4.0233e-10	3.53792e-09
ENSG00000136169	3902	13:50033188	14758	5.6909e-14	-0.668705	1e-05	4.0427e-10	3.55266e-09
ENSG00000160113	4952	19:17334178	-22572	4.9978e-14	0.676219	1e-05	4.0704e-10	3.57478e-09
ENSG00000077935	5863	22:45809624	123	4.9863e-14	-0.634269	1e-05	4.1035e-10	3.60157e-09
ENSG00000104951	4406	19:50404939	-27858	5.374e-14	0.674683	1e-05	4.1165e-10	3.61064e-09
ENSG00000179934	4552	3:39369682	-1516	5.4872e-14	-0.681929	1e-05	4.1848e-10	3.66822e-09
ENSG00000100058	4657	22:25889385	45312	6.2141e-14	1.24163	1e-05	4.206e-10	3.68452e-09
ENSG00000197568	3994	1:70853084	32595	5.0552e-14	-0.823554	1e-05	4.238e-10	3.71017e-09
ENSG00000182578	4335	5:149482889	-10047	7.1838e-14	0.649596	1e-05	4.2474e-10	3.71609e-09
ENSG00000149196	5428	11:86019659	6405	3.7224e-14	0.725776	1e-05	4.2734e-10	3.73648e-09
ENSG00000011114	5123	14:93706555	-92884	6.7696e-14	-0.630593	1e-05	4.4501e-10	3.88849e-09
ENSG00000177602	5368	17:3630621	3409	6.0744e-14	0.71432	1e-05	4.4763e-10	3.90895e-09
ENSG00000122696	4350	9:37782967	-121384	6.582e-14	0.658503	1e-05	4.4894e-10	3.91789e-09
ENSG00000177989	3246	22:50971266	256	4.794e-14	0.716352	1e-05	4.5927e-10	4.0055e-09
ENSG00000178202	3636	11:108430554	61394	8.9764e-14	-0.968091	1e-05	4.6114e-10	4.01932e-09
ENSG00000243811	3631	22:39420612	10243	7.8052e-14	-0.713014	1e-05	4.706e-10	4.09916e-09
ENSG00000172349	4406	15:81567882	115965	7.0727e-14	1.05688	1e-05	4.7558e-10	4.13994e-09
ENSG00000143622	2470	1:155873314	-7882	1.3065e-13	0.721489	1e-05	4.8275e-10	4.1997e-09
ENSG00000170906	6637	19:54611734	5697	4.6277e-14	1.25618	1e-05	4.8625e-10	4.22755e-09
ENSG00000213066	5371	6:167454434	41763	6.315e-14	0.678486	1e-05	4.9968e-10	4.34156e-09
ENSG00000108264	3363	17:35831705	64739	9.3862e-14	-0.658005	1e-05	5.1063e-10	4.43111e-09
ENSG00000141293	4015	17:46509708	2070	6.1288e-14	-0.635643	1e-05	5.1049e-10	4.43111e-09
ENSG00000173221	3971	5:95159822	1112	6.5669e-14	-0.650616	1e-05	5.1246e-10	4.44424e-09
ENSG00000253210	4684	8:142139682	-379	7.4359e-14	-0.694767	1e-05	5.153e-10	4.46456e-09
ENSG00000068438	1656	X:48339985	5443	2.3313e-13	0.611301	1e-05	5.1545e-10	4.46456e-09
ENSG00000118855	4120	3:158539739	89751	6.9202e-14	-1.71975	1e-05	5.2457e-10	4.54072e-09
ENSG00000160323	5795	9:136291063	11584	6.1995e-14	-0.64101	1e-05	5.2531e-10	4.54427e-09
ENSG00000138134	4405	10:90641047	1555	8.0426e-14	0.689686	1e-05	5.2646e-10	4.55136e-09
ENSG00000243646	4064	21:34648517	9853	7.8528e-14	-0.686414	1e-05	5.3656e-10	4.63576e-09
ENSG00000234444	4497	7:63750368	-17470	4.1472e-14	-0.710475	1e-05	5.4744e-10	4.7268e-09
ENSG00000228168	4546	3:39406850	30379	7.8878e-14	-0.695966	1e-05	5.4962e-10	4.74267e-09
ENSG00000197766	4265	19:860852	1398	6.9149e-14	-0.728433	1e-05	5.5791e-10	4.8112e-09
ENSG00000250312	2476	4:142550	18163	8.4157e-14	0.826343	1e-05	5.6003e-10	4.82647e-09
ENSG00000160953	5283	19:1376723	90832	6.7805e-14	-0.858252	1e-05	5.6429e-10	4.85894e-09
ENSG00000182841	4869	22:42916215	-61830	5.6373e-14	0.705227	1e-05	5.645e-10	4.85894e-09
ENSG00000154079	4947	6:71311062	34441	8.1234e-14	-0.64786	1e-05	5.6522e-10	4.86216e-09
ENSG00000136653	2642	1:206727435	46555	1.4731e-13	0.740319	1e-05	5.6602e-10	4.86604e-09
ENSG00000172954	5240	2:30873111	203018	7.3176e-14	-0.744906	1e-05	5.8469e-10	5.02342e-09
ENSG00000152495	3912	5:110596421	37069	6.8386e-14	0.659775	1e-05	5.9637e-10	5.12053e-09
ENSG00000126106	3252	1:45146408	6180	9.0075e-14	-0.65062	1e-05	6.1774e-10	5.30079e-09
ENSG00000128886	1809	15:44016983	-52759	1.8687e-13	0.982611	1e-05	6.2527e-10	5.36206e-09
ENSG00000223385	6704	17:13945508	-27268	8.5652e-14	-0.739891	1e-05	6.2784e-10	5.38078e-09
ENSG00000198624	4761	5:150594361	-9346	8.3311e-14	0.986705	1e-05	6.3476e-10	5.43667e-09
ENSG00000150316	4061	11:94751271	44494	1.5624e-13	-0.680012	1e-05	6.4669e-10	5.53548e-09
ENSG00000136247	5599	7:6617247	181	4.761e-14	0.718717	1e-05	6.4994e-10	5.5598e-09
ENSG00000072954	5706	19:16781520	9581	9.6571e-14	0.839368	1e-05	6.5527e-10	5.602e-09
ENSG00000196937	4000	7:120991489	-44930	1.3203e-13	0.779075	1e-05	6.5603e-10	5.60496e-09
ENSG00000187987	4600	6:28408258	-3022	4.7811e-14	0.638752	1e-05	6.77e-10	5.78061e-09
ENSG00000109390	4286	4:140252815	29109	1.1261e-13	0.75434	1e-05	6.7745e-10	5.78085e-09
ENSG00000113716	4234	5:149409294	29409	1.2419e-13	0.832703	1e-05	6.8021e-10	5.80089e-09
ENSG00000171763	3305	15:45617216	-77314	1.5852e-13	0.737272	1e-05	6.811e-10	5.80483e-09
ENSG00000221926	4183	17:15572557	-15069	1.2693e-13	0.816839	1e-05	6.8552e-10	5.83893e-09
ENSG00000104884	4760	19:45853094	-21083	9.1725e-14	-0.711036	1e-05	6.9589e-10	5.92359e-09
ENSG00000197888	5605	4:69363119	-71127	9.3627e-14	0.958712	1e-05	7.0731e-10	6.01711e-09
ENSG00000157557	5355	21:40160827	-16405	1.0854e-13	-0.719499	1e-05	7.1438e-10	6.07358e-09
ENSG00000129347	4247	19:10678842	2128	1.0888e-13	0.735566	1e-05	7.2653e-10	6.17304e-09
ENSG00000109063	5301	17:10576424	15797	1.3131e-13	0.651078	1e-05	7.3747e-10	6.26219e-09
ENSG00000196743	4789	5:150609875	18163	1.145e-13	0.795279	1e-05	7.3999e-10	6.27969e-09
ENSG00000177951	2951	11:212262	4833	1.0979e-13	-0.714736	1e-05	7.8669e-10	6.67189e-09
ENSG00000104870	4345	19:50016748	6674	1.1406e-13	1.09125	1e-05	8.0465e-10	6.82008e-09
ENSG00000006194	3945	16:3346229	32485	1.3318e-13	0.715416	1e-05	8.0636e-10	6.83036e-09
ENSG00000119383	3741	9:131905854	32624	1.8511e-13	-1.40736	1e-05	8.1798e-10	6.92458e-09
ENSG00000197410	4618	4:155376928	-36003	1.6395e-13	-0.713564	1e-05	8.2476e-10	6.9777e-09
ENSG00000050393	4302	6:13794521	-20280	1.494e-13	-0.690878	1e-05	8.4502e-10	7.14472e-09
ENSG00000205771	1715	15:44013999	-25294	2.885e-13	-1.60831	1e-05	8.5104e-10	7.19119e-09
ENSG00000206579	4516	8:56036147	21197	1.5213e-13	-0.750216	1e-05	8.5489e-10	7.21939e-09
ENSG00000082781	5090	3:124594061	-26205	8.509e-14	-0.864313	1e-05	8.6897e-10	7.33381e-09
ENSG00000163029	5021	2:17973395	-8115	1.0376e-13	0.667268	1e-05	8.7368e-10	7.36509e-09
ENSG00000074054	4156	2:122352114	-55050	1.7074e-13	-0.92462	1e-05	8.7374e-10	7.36509e-09
ENSG00000177106	4712	11:707025	12586	9.5677e-14	-0.862745	1e-05	8.7669e-10	7.38541e-09
ENSG00000197965	4392	1:167688335	-2095	1.3762e-13	0.742687	1e-05	8.9493e-10	7.53452e-09
ENSG00000228314	3660	21:15394718	174032	1.6541e-13	1.91987	1e-05	8.9882e-10	7.56265e-09
ENSG00000255135	4148	11:76082062	-73639	1.5687e-13	-1.56786	1e-05	9.2888e-10	7.81081e-09
ENSG00000197774	5047	16:1823444	235	1.3919e-13	-0.654757	1e-05	9.5056e-10	7.98827e-09
ENSG00000124299	5257	19:33882222	-130479	1.4297e-13	-0.841073	1e-05	9.595e-10	8.05849e-09
ENSG00000215256	4652	14:24428545	-29504	1.4237e-13	-1.35017	1e-05	9.6065e-10	8.06332e-09
ENSG00000158480	4474	20:48625304	93223	1.4453e-13	-0.661341	1e-05	9.6831e-10	8.12261e-09
ENSG00000150627	4540	4:176987121	135	1.9607e-13	0.792909	1e-05	9.734e-10	8.16039e-09
ENSG00000102858	5717	16:4740444	73949	1.0072e-13	0.646463	1e-05	9.7845e-10	8.19779e-09
ENSG00000259673	4452	15:67834505	20322	1.6024e-13	0.762666	1e-05	9.8669e-10	8.26185e-09
ENSG00000224376	4260	2:232259376	5688	1.4483e-13	0.955048	1e-05	9.9172e-10	8.29887e-09
ENSG00000123191	3534	13:52470473	-115158	1.6614e-13	0.881172	1e-05	9.9311e-10	8.30555e-09
ENSG00000107104	5095	9:749611	279319	1.0173e-13	-0.740337	1e-05	1.00176e-09	8.3728e-09
ENSG00000205560	3141	22:51011933	-5967	1.1544e-13	-1.41576	1e-05	1.0168e-09	8.49338e-09
ENSG00000100577	5654	14:77837276	50048	9.3996e-14	-0.666646	1e-05	1.04905e-09	8.75748e-09
ENSG00000111364	4059	12:124068910	-17715	1.7006e-13	-0.904626	1e-05	1.05148e-09	8.77247e-09
ENSG00000157107	4093	5:72186905	-64904	1.8847e-13	-0.628025	1e-05	1.08629e-09	9.05743e-09
ENSG00000134291	5353	12:48354403	-2950	1.6841e-13	-1.10098	1e-05	1.09156e-09	9.0959e-09
ENSG00000163714	4234	3:142748718	65378	2.112e-13	-0.670957	1e-05	1.10434e-09	9.19685e-09
ENSG00000163644	4948	4:89182518	-23404	1.8045e-13	-0.68264	1e-05	1.11793e-09	9.30443e-09
ENSG00000130653	2761	9:140577178	132191	2.16e-13	0.729274	1e-05	1.12687e-09	9.3732e-09
ENSG00000083750	2129	X:55429537	-314636	9.1316e-13	-0.527377	1e-05	1.12755e-09	9.37322e-09
ENSG00000124535	4981	6:2940059	174410	1.98e-13	0.67985	1e-05	1.13494e-09	9.42899e-09
ENSG00000140264	1806	15:44041284	-28002	4.3757e-13	1.0163	1e-05	1.1447e-09	9.50437e-09
ENSG00000113645	4524	5:167657421	-61236	1.4286e-13	0.950361	1e-05	1.16955e-09	9.70488e-09
ENSG00000165684	4554	9:139292579	-671	1.908e-13	-1.6814	1e-05	1.17179e-09	9.71764e-09
ENSG00000257027	4910	12:9804226	-6938	1.6679e-13	-1.2886	1e-05	1.17997e-09	9.77377e-09
ENSG00000165810	3482	5:180434216	-33010	1.429e-13	-0.698136	1e-05	1.17931e-09	9.77377e-09
ENSG00000213963	4458	2:178392958	135538	1.5726e-13	-0.958454	1e-05	1.18671e-09	9.82372e-09
ENSG00000164440	4426	6:139591891	-21386	1.8995e-13	1.02557	1e-05	1.18905e-09	9.8372e-09
ENSG00000012124	4392	19:35831649	21484	2.0312e-13	-0.95672	1e-05	1.19153e-09	9.85183e-09
ENSG00000073849	4919	3:186754957	106682	1.912e-13	0.749155	1e-05	1.19506e-09	9.87512e-09
ENSG00000137500	4900	11:82962986	-34465	1.8768e-13	-0.651685	1e-05	1.218e-09	1.00587e-08
ENSG00000165801	6217	14:21538067	-363	1.7554e-13	-0.769971	1e-05	1.22291e-09	1.00932e-08
ENSG00000120659	4350	13:42980878	-155995	2.3824e-13	0.703134	1e-05	1.23017e-09	1.01471e-08
ENSG00000249624	4070	21:34634878	15798	1.7811e-13	0.680384	1e-05	1.24216e-09	1.02399e-08
ENSG00000212916	5300	1:232937035	-3609	1.7191e-13	-0.817514	1e-05	1.24838e-09	1.0285e-08
ENSG00000107745	3031	10:74347719	-38181	2.6093e-13	-0.720067	1e-05	1.27061e-09	1.04619e-08
ENSG00000162869	5433	2:48610367	-57371	1.1109e-13	0.83122	1e-05	1.28516e-09	1.05754e-08
ENSG00000215012	4174	22:19845283	2863	2.0366e-13	-0.680948	1e-05	1.29452e-09	1.06461e-08
ENSG00000231312	4238	2:39758024	94245	1.6784e-13	-0.687973	1e-05	1.29852e-09	1.06727e-08
ENSG00000225484	5712	10:81588553	2202	1.8059e-13	-0.751323	1e-05	1.31164e-09	1.07741e-08
ENSG00000141127	2212	17:18844736	101337	5.0104e-13	-0.613426	1e-05	1.32028e-09	1.08387e-08
ENSG00000221838	2724	7:99699626	453	2.1898e-13	-0.624623	1e-05	1.33537e-09	1.0956e-08
ENSG00000186952	4007	5:110056257	-18401	2.326e-13	-0.7553	1e-05	1.33821e-09	1.09728e-08
ENSG00000152133	5528	2:37339321	27726	1.3943e-13	-0.669133	1e-05	1.37425e-09	1.12617e-08
ENSG00000085415	4996	18:12991393	44260	1.7122e-13	-0.634086	1e-05	1.38706e-09	1.13599e-08
ENSG00000259363	6240	15:100404109	56880	1.5567e-13	0.794548	1e-05	1.39103e-09	1.13857e-08
ENSG00000076555	4246	12:109592483	38082	2.057e-13	-0.742728	1e-05	1.39667e-09	1.14251e-08
ENSG00000156795	4431	8:124434809	5843	2.69e-13	-0.640521	1e-05	1.41027e-09	1.15296e-08
ENSG00000099821	3883	19:634095	497	1.9941e-13	-0.721231	1e-05	1.41507e-09	1.1562e-08
ENSG00000100124	4123	22:38187346	-57989	2.5378e-13	1.94344	1e-05	1.44008e-09	1.17594e-08
ENSG00000142166	4092	21:34727252	30517	2.2484e-13	0.665087	1e-05	1.44163e-09	1.17651e-08
ENSG00000169629	3827	2:113225155	33089	2.0605e-13	0.631006	1e-05	1.46352e-09	1.19367e-08
ENSG00000165449	4428	10:61469549	-26212	2.6076e-13	-1.64485	1e-05	1.48812e-09	1.21302e-08
ENSG00000186184	5530	13:28196033	1129	2.7308e-13	1.01375	1e-05	1.49617e-09	1.21886e-08
ENSG00000128833	4141	15:52827339	239343	2.4422e-13	0.728268	1e-05	1.52491e-09	1.24155e-08
ENSG00000181894	3308	19:58662254	-4224	2.2333e-13	-0.807506	1e-05	1.55355e-09	1.26412e-08
ENSG00000158769	4121	1:160985708	-5431	2.2905e-13	-0.780045	1e-05	1.56141e-09	1.26977e-08
ENSG00000025156	4428	6:122749893	29201	2.8261e-13	0.632318	1e-05	1.60945e-09	1.3073e-08
ENSG00000196584	5252	7:152337646	-35605	2.8838e-13	0.746164	1e-05	1.6093e-09	1.3073e-08
ENSG00000138678	4357	4:84480252	23184	3.7753e-13	-0.745552	1e-05	1.62707e-09	1.32084e-08
ENSG00000228049	3519	7:102332238	20161	3.0881e-13	-0.760895	1e-05	1.67825e-09	1.36159e-08
ENSG00000102781	5527	13:30896874	15252	2.6647e-13	0.813137	1e-05	1.68305e-09	1.36468e-08
ENSG00000109667	5636	4:10001656	-54905	2.3927e-13	-0.667722	1e-05	1.70417e-09	1.381e-08
ENSG00000139190	4445	12:6581805	1651	3.8426e-13	-0.632811	1e-05	1.73174e-09	1.40252e-08
ENSG00000184060	3289	17:29241038	7675	3.0197e-13	1.13832	1e-05	1.7704e-09	1.43282e-08
ENSG00000197375	3188	5:131652529	-52916	4.2568e-13	-0.609227	1e-05	1.77123e-09	1.43282e-08
ENSG00000105132	4925	19:58064327	-6905	2.7452e-13	0.844709	1e-05	1.8039e-09	1.45765e-08
ENSG00000128218	3986	22:24096400	-256	3.847e-13	0.992937	1e-05	1.80403e-09	1.45765e-08
ENSG00000260948	5078	1:111968327	-7364	2.9577e-13	-0.660865	1e-05	1.8083e-09	1.46025e-08
ENSG00000130702	5967	20:60914451	-27918	2.2261e-13	-0.798987	1e-05	1.85529e-09	1.49732e-08
ENSG00000197712	5252	4:38783848	-85451	2.0265e-13	0.765844	1e-05	1.8892e-09	1.5238e-08
ENSG00000148843	3459	10:105192570	36164	2.5196e-13	0.643058	1e-05	1.8945e-09	1.52719e-08
ENSG00000132423	4465	6:99798835	-43246	3.1449e-13	-0.633053	1e-05	1.92489e-09	1.55078e-08
ENSG00000183726	3665	1:25713234	48825	4.1172e-13	0.590223	1e-05	1.96812e-09	1.58469e-08
ENSG00000103226	3232	16:16687608	361255	3.326e-13	-1.08363	1e-05	1.97601e-09	1.59011e-08
ENSG00000157895	4384	12:121438142	-16164	2.707e-13	1.07058	1e-05	1.9774e-09	1.59031e-08
ENSG00000115257	5389	19:1490703	-49	2.2459e-13	0.652872	1e-05	1.98682e-09	1.59696e-08
ENSG00000151893	4525	10:120515726	964	3.2765e-13	-0.674051	1e-05	2.0143e-09	1.6181e-08
ENSG00000111445	4959	12:118490607	39213	3.3966e-13	1.19539	1e-05	2.0165e-09	1.61893e-08
ENSG00000196922	1070	8:146204951	-23331	7.2624e-13	0.955335	1e-05	2.02266e-09	1.62294e-08
ENSG00000170322	4611	11:129663037	-102449	3.0073e-13	0.946609	1e-05	2.04272e-09	1.63721e-08
ENSG00000178338	5820	5:178285814	-1141	2.3712e-13	-0.622218	1e-05	2.04281e-09	1.63721e-08
ENSG00000135709	7834	16:85098423	37047	1.6944e-13	0.65653	1e-05	2.04984e-09	1.64189e-08
ENSG00000260336	4151	7:100733100	-4229	2.7361e-13	0.656995	1e-05	2.05711e-09	1.64676e-08
ENSG00000204351	14594	6:31942514	15656	1.8792e-14	1.01439	1e-05	2.06299e-09	1.65051e-08
ENSG00000013503	4417	12:106935493	184056	3.5329e-13	-0.64099	1e-05	2.08384e-09	1.66623e-08
ENSG00000003249	3098	16:90078022	-8515	1.7386e-13	1.12505	1e-05	2.097e-09	1.67575e-08
ENSG00000105258	4189	19:36537959	-68290	4.0642e-13	-0.686223	1e-05	2.09817e-09	1.67575e-08
ENSG00000146223	3632	6:42859723	12366	4.9102e-13	-0.674802	1e-05	2.10659e-09	1.68151e-08
ENSG00000196981	4658	3:122081659	-53224	3.9003e-13	0.609021	1e-05	2.11121e-09	1.68422e-08
ENSG00000244754	4079	13:33069188	-43783	5.1846e-13	0.614661	1e-05	2.1258e-09	1.69488e-08
ENSG00000140030	4539	14:88438448	-33021	3.6833e-13	-0.616186	1e-05	2.18002e-09	1.73711e-08
ENSG00000113742	5585	5:173267263	-48021	2.7479e-13	0.766509	1e-05	2.1908e-09	1.7447e-08
ENSG00000134824	3460	11:61571382	10929	4.6383e-13	0.632808	1e-05	2.20693e-09	1.75653e-08
ENSG00000133392	2494	16:15946488	-4403	3.8884e-13	-0.784941	1e-05	2.22936e-09	1.77337e-08
ENSG00000144711	4852	3:13129665	15047	2.8445e-13	-0.615801	1e-05	2.24958e-09	1.78842e-08
ENSG00000116157	3319	1:53062241	-5804	5.9879e-13	0.605459	1e-05	2.25836e-09	1.79437e-08
ENSG00000173566	4760	8:21961834	-5099	3.3851e-13	0.614978	1e-05	2.26359e-09	1.7975e-08
ENSG00000146540	4606	7:1178694	797	2.4082e-13	-0.663164	1e-05	2.27242e-09	1.80347e-08
ENSG00000259712	4011	15:52392888	167	3.9863e-13	-0.667657	1e-05	2.27663e-09	1.80578e-08
ENSG00000185480	4014	12:102610368	96411	4.5012e-13	0.713645	1e-05	2.30684e-09	1.82869e-08
ENSG00000143494	4108	1:213090297	-33566	4.1922e-13	-0.623348	1e-05	2.34814e-09	1.86037e-08
ENSG00000041357	5112	15:78841353	8605	4.0989e-13	1.58717	1e-05	2.36054e-09	1.86912e-08
ENSG00000160695	4231	11:118931099	-7305	4.482e-13	0.919983	1e-05	2.40287e-09	1.90155e-08
ENSG00000102910	2416	16:48303612	25404	8.9501e-13	-1.0231	1e-05	2.43955e-09	1.92947e-08
ENSG00000211973	1325	14:107155902	-14527	7.7067e-13	1.12722	1e-05	2.4667e-09	1.94983e-08
ENSG00000106302	4466	7:123432788	-36250	3.7942e-13	-0.97382	1e-05	2.47969e-09	1.95898e-08
ENSG00000135525	2995	6:136880986	9028	7.9703e-13	-0.860353	1e-05	2.49875e-09	1.97291e-08
ENSG00000128203	5537	22:26827335	2095	3.3993e-13	0.629447	1e-05	2.51974e-09	1.98835e-08
ENSG00000167186	3272	16:19079563	641	8.1612e-13	0.934229	1e-05	2.52512e-09	1.99146e-08
ENSG00000197134	5907	19:22324637	89382	4.0126e-13	0.629181	1e-05	2.53053e-09	1.99459e-08
ENSG00000215114	4737	8:59333396	9572	4.825e-13	-0.691275	1e-05	2.6149e-09	2.05992e-08
ENSG00000066185	4013	1:43073319	151380	4.8487e-13	0.773891	1e-05	2.6213e-09	2.06379e-08
ENSG00000143224	4193	1:161126705	-9496	5.1734e-13	-1.33952	1e-05	2.66248e-09	2.09502e-08
ENSG00000187994	4674	19:39367111	-1809	4.2021e-13	0.639505	1e-05	2.71814e-09	2.1376e-08
ENSG00000103245	4748	16:792190	860	3.6264e-13	0.72916	1e-05	2.77122e-09	2.17811e-08
ENSG00000254319	10693	8:2585696	-296	1.6504e-13	0.64968	1e-05	2.83143e-09	2.22417e-08
ENSG00000105879	4132	7:107370034	-14109	6.154e-13	-0.736753	1e-05	2.91882e-09	2.29151e-08
ENSG00000151665	5716	2:46802934	-41325	2.6389e-13	0.625045	1e-05	2.9585e-09	2.32135e-08
ENSG00000160185	6867	21:43818656	-5353	3.1483e-13	0.651059	1e-05	3.04382e-09	2.38694e-08
ENSG00000226380	4303	7:130566755	-31315	6.3421e-13	-0.966534	1e-05	3.08569e-09	2.41841e-08
ENSG00000100505	5054	14:51691528	128748	3.7009e-13	-0.596548	1e-05	3.11038e-09	2.43638e-08
ENSG00000178852	3185	17:45373571	-27086	6.4353e-13	-0.942317	1e-05	3.14412e-09	2.46141e-08
ENSG00000164985	5733	9:15477387	-33631	3.4759e-13	1.14713	1e-05	3.17121e-09	2.48122e-08
ENSG00000105750	6238	19:20971473	-134556	4.7538e-13	-0.966609	1e-05	3.18285e-09	2.48892e-08
ENSG00000213625	4127	1:65888085	1814	7.6147e-13	0.600515	1e-05	3.21152e-09	2.50992e-08
ENSG00000185745	4752	10:91147799	-4505	6.9654e-13	-0.728228	1e-05	3.21418e-09	2.51058e-08
ENSG00000111788	4623	12:9415917	-13915	6.0395e-13	0.844127	1e-05	3.21623e-09	2.51076e-08
ENSG00000263004	4183	17:55153561	-8825	6.3316e-13	-0.665998	1e-05	3.27447e-09	2.55479e-08
ENSG00000203705	4234	1:213062067	96896	6.151e-13	-0.611814	1e-05	3.30884e-09	2.58015e-08
ENSG00000185838	4174	22:19835110	-7353	6.3468e-13	0.698204	1e-05	3.39317e-09	2.64442e-08
ENSG00000244165	4441	19:10226052	3837	6.6458e-13	0.616963	1e-05	3.45277e-09	2.68935e-08
ENSG00000254473	4902	9:86233440	-89070	5.8411e-13	0.829783	1e-05	3.4582e-09	2.69207e-08
ENSG00000228801	4585	8:52841261	29375	8.9206e-13	-0.659505	1e-05	3.48139e-09	2.7086e-08
ENSG00000188732	5507	7:23730174	10424	3.2193e-13	0.973837	1e-05	3.527e-09	2.74254e-08
ENSG00000151883	3098	5:49871733	-90001	6.9205e-13	0.804773	1e-05	3.55811e-09	2.76518e-08
ENSG00000086300	4794	7:26390496	58954	4.1079e-13	-0.67607	1e-05	3.6245e-09	2.81519e-08
ENSG00000241837	4336	21:35292665	4380	6.7084e-13	0.651505	1e-05	3.68078e-09	2.8573e-08
ENSG00000102606	5724	13:111933098	166191	5.1913e-13	0.690377	1e-05	3.68909e-09	2.86215e-08
ENSG00000248124	1819	16:21812167	-19565	1.2352e-12	0.782775	1e-05	3.78457e-09	2.93458e-08
ENSG00000168778	4181	12:124179639	23978	7.4256e-13	-1.21164	1e-05	3.81842e-09	2.95917e-08
ENSG00000161217	4675	3:196005444	-9385	4.9518e-13	0.64934	1e-05	3.90042e-09	3.02102e-08
ENSG00000148120	4169	9:97559511	70527	7.961e-13	1.19926	1e-05	3.91331e-09	3.02931e-08
ENSG00000183250	5277	21:46356816	-3013	6.5079e-13	-0.670456	1e-05	3.92159e-09	3.03403e-08
ENSG00000185347	2085	14:105967942	11749	1.2362e-12	-0.667579	1e-05	3.93275e-09	3.0377e-08
ENSG00000141756	4079	17:39976024	7091	8.9031e-13	0.809192	1e-05	3.93189e-09	3.0377e-08
ENSG00000104979	4159	19:13885309	326	6.9433e-13	-0.710197	1e-05	3.93292e-09	3.0377e-08
ENSG00000054282	4017	1:243472801	53480	7.5617e-13	0.67359	1e-05	3.94338e-09	3.04408e-08
ENSG00000258572	6364	14:95983975	1501	6.0594e-13	-0.613882	1e-05	3.97806e-09	3.06914e-08
ENSG00000100395	2951	22:41566728	-34482	7.2663e-13	0.645764	1e-05	4.12968e-09	3.18434e-08
ENSG00000254634	1943	16:30336030	870594	1.2837e-12	-0.613852	1e-05	4.15734e-09	3.20388e-08
ENSG00000118096	4154	11:118420101	-23585	1.0512e-12	-0.890191	1e-05	4.18132e-09	3.22057e-08
ENSG00000186314	4272	5:145214538	-395	1.0966e-12	-0.99904	1e-05	4.20104e-09	3.23396e-08
ENSG00000172985	3214	2:110303312	557507	1.2288e-12	-0.692663	1e-05	4.23854e-09	3.26101e-08
ENSG00000247982	4538	15:57592163	-401	8.3025e-13	-0.961858	1e-05	4.37772e-09	3.36622e-08
ENSG00000237753	3659	2:113409225	5957	8.0505e-13	-0.823443	1e-05	4.66205e-09	3.58287e-08
ENSG00000115239	5702	2:54039813	-47358	5.0381e-13	0.800016	1e-05	4.68488e-09	3.59841e-08
ENSG00000160226	5173	21:45759045	-241	5.9185e-13	0.75922	1e-05	4.72932e-09	3.63053e-08
ENSG00000160588	4392	11:118125077	2011	9.6276e-13	0.62917	1e-05	4.7424e-09	3.63818e-08
ENSG00000175166	4680	3:184051875	35377	8.0514e-13	0.669211	1e-05	4.74454e-09	3.63818e-08
ENSG00000166946	2156	15:43479363	2046	1.9595e-12	1.06791	1e-05	4.83954e-09	3.70897e-08
ENSG00000005882	3753	17:48174908	2806	8.3265e-13	-0.741109	1e-05	4.86829e-09	3.72894e-08
ENSG00000152944	5491	12:27199415	23935	7.1012e-13	1.30995	1e-05	5.20698e-09	3.98616e-08
ENSG00000186448	3860	3:44743993	117612	9.3731e-13	0.619305	1e-05	5.28638e-09	4.04471e-08
ENSG00000196998	1231	X:48936795	-21314	3.8104e-12	-0.512188	1e-05	5.40193e-09	4.13083e-08
ENSG00000198185	4376	20:45134087	-8112	1.1359e-12	0.750275	1e-05	5.41942e-09	4.14192e-08
ENSG00000117791	4512	1:220868627	-52941	1.0317e-12	1.06894	1e-05	5.44568e-09	4.15969e-08
ENSG00000013563	1532	X:153576318	-64132	1.4097e-12	0.767804	1e-05	5.5274e-09	4.21979e-08
ENSG00000055483	5640	17:76772288	-65236	7.39e-13	0.60157	1e-05	5.57698e-09	4.25529e-08
ENSG00000067113	4860	5:54546207	-284672	1.0728e-12	-0.794737	1e-05	5.58381e-09	4.25816e-08
ENSG00000130758	4438	19:40695257	-2395	9.9608e-13	-0.722997	1e-05	5.60065e-09	4.26865e-08
ENSG00000148814	5717	10:134140245	-5370	7.7544e-13	0.836318	1e-05	5.65373e-09	4.30673e-08
ENSG00000106290	2765	7:99701176	-16289	1.0694e-12	-0.599298	1e-05	5.73902e-09	4.36929e-08
ENSG00000162384	3780	1:53693090	6800	1.3743e-12	-0.651113	1e-05	5.77451e-09	4.3939e-08
ENSG00000158483	4094	11:71808056	309499	1.5819e-12	-0.794652	1e-05	5.9819e-09	4.5492e-08
ENSG00000115825	5721	2:37534310	-17642	6.9699e-13	-1.32487	1e-05	6.02811e-09	4.58183e-08
ENSG00000164062	2067	3:49731861	20425	2.042e-12	0.701582	1e-05	6.09678e-09	4.63148e-08
ENSG00000172469	4374	6:96068600	43180	1.5173e-12	0.625908	1e-05	6.17803e-09	4.69063e-08
ENSG00000109519	7216	4:7069901	-24	6.9584e-13	-0.78455	1e-05	6.28542e-09	4.76954e-08
ENSG00000137251	5264	6:54164397	-8261	1.2218e-12	-0.856134	1e-05	6.38674e-09	4.84377e-08
ENSG00000106803	3845	9:101967414	-16933	1.4075e-12	1.13361	1e-05	6.69949e-09	5.07818e-08
ENSG00000163428	4508	3:120026928	-41259	1.2862e-12	0.924756	1e-05	6.89925e-09	5.22674e-08
ENSG00000100364	6044	22:45644371	7720	9.7618e-13	0.650953	1e-05	7.04411e-09	5.33356e-08
ENSG00000203546	4202	14:31896969	-29679	1.6567e-12	0.633457	1e-05	7.10627e-09	5.37769e-08
ENSG00000153066	6623	16:11824056	-12679	9.2107e-13	-0.607939	1e-05	7.21294e-09	5.45543e-08
ENSG00000171522	5574	5:40486896	-192705	1.0441e-12	0.641288	1e-05	7.22675e-09	5.46289e-08
ENSG00000109944	4826	11:122748604	-4788	1.6818e-12	0.881551	1e-05	7.5044e-09	5.66967e-08
ENSG00000090054	4865	9:94835310	-42357	1.2819e-12	0.654632	1e-05	7.52673e-09	5.68344e-08
ENSG00000170634	5703	2:54338940	140964	7.9661e-13	1.35759	1e-05	7.55093e-09	5.69861e-08
ENSG00000152601	4459	3:152232822	271204	1.5815e-12	-0.653004	1e-05	7.69293e-09	5.80261e-08
ENSG00000181649	5132	11:2956783	6097	1.2512e-12	-1.05809	1e-05	7.76339e-09	5.85238e-08
ENSG00000170571	2736	5:49854598	115515	1.9339e-12	0.956408	1e-05	7.76737e-09	5.85238e-08
ENSG00000111875	4503	6:119131030	-84355	1.3592e-12	0.73784	1e-05	7.87062e-09	5.92695e-08
ENSG00000139410	4841	12:113821651	-38392	1.643e-12	1.57421	1e-05	8.01033e-09	6.02887e-08
ENSG00000164253	4688	5:76835647	-80790	1.3328e-12	0.935176	1e-05	8.01787e-09	6.03127e-08
ENSG00000100731	4522	14:71611414	237291	1.5073e-12	0.654078	1e-05	8.05013e-09	6.05225e-08
ENSG00000197548	5098	3:11269122	-44874	1.1945e-12	-0.78665	1e-05	8.1293e-09	6.10845e-08
ENSG00000172244	3889	5:43430295	-84953	1.8846e-12	-0.566392	1e-05	8.13401e-09	6.10867e-08
ENSG00000189152	2358	17:19190942	160159	3.4282e-12	-1.0474	1e-05	8.37965e-09	6.28974e-08
ENSG00000137267	5457	6:3170976	13215	1.4939e-12	0.937505	1e-05	8.39612e-09	6.29868e-08
ENSG00000124243	4853	20:49443962	32530	1.4729e-12	0.92543	1e-05	8.45656e-09	6.34059e-08
ENSG00000204580	13331	6:30811164	-33035	1.3723e-13	0.681477	1e-05	8.53849e-09	6.39855e-08
ENSG00000166965	5075	15:91522092	23991	1.406e-12	0.885321	1e-05	8.54679e-09	6.40131e-08
ENSG00000255398	3477	12:123199826	-1614	2.7718e-12	0.65332	1e-05	8.59578e-09	6.43452e-08
ENSG00000233290	4890	1:82776078	49260	1.8134e-12	0.640519	1e-05	8.61161e-09	6.44288e-08
ENSG00000143248	4990	1:163197108	-94470	2.0489e-12	-0.740935	1e-05	8.72581e-09	6.52479e-08
ENSG00000165271	4610	9:33467577	-6352	2.0492e-12	0.727084	1e-05	8.77928e-09	6.56123e-08
ENSG00000154889	5421	18:11888095	-21128	1.8064e-12	0.641839	1e-05	8.8584e-09	6.61679e-08
ENSG00000184730	2603	16:28506428	457	2.57e-12	-0.79955	1e-05	8.9595e-09	6.6887e-08
ENSG00000162222	3837	11:62454768	-40774	2.1456e-12	-0.709802	1e-05	9.0062e-09	6.71994e-08
ENSG00000143155	4622	1:168115202	-32970	1.8372e-12	-0.704469	1e-05	9.13674e-09	6.81366e-08
ENSG00000184293	5020	12:9869931	-15965	1.7943e-12	0.613282	1e-05	9.26964e-09	6.90533e-08
ENSG00000135587	3952	6:109691101	-70866	2.4997e-12	0.664549	1e-05	9.26578e-09	6.90533e-08
ENSG00000069943	5983	15:55603302	-7857	1.5383e-12	0.980035	1e-05	9.60306e-09	7.14986e-08
ENSG00000173621	2606	11:66634397	10278	2.9402e-12	-0.655396	1e-05	9.9951e-09	7.43775e-08
ENSG00000109265	5514	4:56943449	-92913	1.616e-12	0.660662	1e-05	1.05614e-08	7.85493e-08
ENSG00000151498	5497	11:134020617	-102773	1.6642e-12	-1.16662	1e-05	1.06918e-08	7.94765e-08
ENSG00000204160	2805	1:27191411	38209	2.987e-12	0.796193	1e-05	1.10812e-08	8.23268e-08
ENSG00000164080	2306	3:51452763	-122398	5.9577e-12	0.64548	1e-05	1.12632e-08	8.36341e-08
ENSG00000166170	4596	14:104041470	12301	2.4467e-12	0.618728	1e-05	1.12736e-08	8.36664e-08
ENSG00000164109	5522	4:120988466	236	2.3926e-12	0.684924	1e-05	1.14036e-08	8.45859e-08
ENSG00000079931	4462	6:132724540	1855	2.4274e-12	-0.807489	1e-05	1.14526e-08	8.49038e-08
ENSG00000138823	5330	4:100494553	9634	2.1957e-12	-0.666311	1e-05	1.15763e-08	8.57749e-08
ENSG00000205047	6768	16:87741662	2371	1.1293e-12	0.720542	1e-05	1.17595e-08	8.70857e-08
ENSG00000027847	3766	5:177042154	15052	2.298e-12	-0.606026	1e-05	1.18805e-08	8.79348e-08
ENSG00000166444	4845	11:9006883	74384	1.7665e-12	-0.735312	1e-05	1.19533e-08	8.84263e-08
ENSG00000165168	2399	X:37698422	59157	5.7655e-12	0.623369	1e-05	1.19842e-08	8.86075e-08
ENSG00000135976	1698	2:98182699	403465	3.9302e-12	0.682884	1e-05	1.20183e-08	8.88122e-08
ENSG00000122678	4182	7:44131951	9811	2.4831e-12	0.966537	1e-05	1.21175e-08	8.94975e-08
ENSG00000244701	3469	7:141398588	41977	3.4528e-12	0.584338	1e-05	1.21638e-08	8.97915e-08
ENSG00000260101	3917	2:64753676	2448	2.6644e-12	1.11102	1e-05	1.21795e-08	8.98595e-08
ENSG00000198464	7048	19:52807532	7101	1.4346e-12	0.756445	1e-05	1.23902e-08	9.13653e-08
ENSG00000144455	6004	3:4403537	-105429	1.8286e-12	-0.599982	1e-05	1.26947e-08	9.35609e-08
ENSG00000073578	3195	5:202545	-15812	1.8251e-12	0.935021	1e-05	1.27227e-08	9.37173e-08
ENSG00000237372	4657	9:92324234	7667	3.0779e-12	0.688676	1e-05	1.2925e-08	9.51569e-08
ENSG00000159314	4802	17:44355634	843846	2.4282e-12	-0.777221	1e-05	1.31866e-08	9.70312e-08
ENSG00000011638	2800	16:21184277	14578	4.3637e-12	0.555927	1e-05	1.34419e-08	9.88572e-08
ENSG00000259660	3005	15:102215765	-75471	3.5706e-12	0.744347	1e-05	1.35221e-08	9.93943e-08
ENSG00000227057	10587	6:33252336	-4969	8.2466e-13	0.947568	1e-05	1.36942e-08	1.00606e-07
ENSG00000141556	3161	17:80779747	69806	3.8916e-12	0.796186	1e-05	1.42051e-08	1.04304e-07
ENSG00000167671	5212	19:4397034	-60786	2.1117e-12	-0.687457	1e-05	1.43226e-08	1.05111e-07
ENSG00000124615	5200	6:40080211	177920	2.9737e-12	0.627272	1e-05	1.44029e-08	1.05644e-07
ENSG00000183833	4513	3:119437116	15246	2.3241e-12	0.851076	1e-05	1.44861e-08	1.06198e-07
ENSG00000230006	1757	2:89023692	-41633	5.4785e-12	1.90321	1e-05	1.45591e-08	1.06677e-07
ENSG00000161996	4626	16:699019	-293	2.5749e-12	-1.15404	1e-05	1.45822e-08	1.0679e-07
ENSG00000142102	3203	11:290233	1097	3.5377e-12	0.594692	1e-05	1.47819e-08	1.08138e-07
ENSG00000101442	3986	20:37385500	8414	3.2505e-12	-0.621409	1e-05	1.47763e-08	1.08138e-07
ENSG00000113643	4648	5:167939374	25923	2.3662e-12	0.753981	1e-05	1.49804e-08	1.09532e-07
ENSG00000135956	1325	2:96931846	113	8.4025e-12	0.616298	1e-05	1.51013e-08	1.10357e-07
ENSG00000215424	4360	21:47635713	-13419	2.3046e-12	-0.67563	1e-05	1.51443e-08	1.10613e-07
ENSG00000197894	4907	4:99999595	-10358	3.1249e-12	-1.58883	1e-05	1.5202e-08	1.10976e-07
ENSG00000109180	2067	4:48808989	1759	5.3499e-12	-0.600913	1e-05	1.52689e-08	1.11406e-07
ENSG00000213073	5358	6:160476945	-37170	3.3437e-12	-0.829429	1e-05	1.53363e-08	1.11839e-07
ENSG00000229676	5652	19:22865950	48823	2.9612e-12	-0.920078	1e-05	1.55572e-08	1.1333e-07
ENSG00000232995	4990	1:163288666	-3019	3.4585e-12	-0.744687	1e-05	1.55499e-08	1.1333e-07
ENSG00000105607	3664	19:13014314	12473	3.7461e-12	0.595624	1e-05	1.56681e-08	1.14078e-07
ENSG00000108272	3230	17:34898722	-49507	5.1296e-12	-0.585991	1e-05	1.58279e-08	1.15181e-07
ENSG00000139832	6296	13:111123730	-90351	2.4916e-12	-0.568952	1e-05	1.59011e-08	1.15653e-07
ENSG00000230797	2660	X:21855773	-18333	3.1554e-12	-0.7746	1e-05	1.60545e-08	1.16707e-07
ENSG00000092295	4870	14:24730100	-3539	3.0236e-12	0.834589	1e-05	1.63531e-08	1.18815e-07
ENSG00000100330	3937	22:30314092	34947	2.5608e-12	0.583784	1e-05	1.67419e-08	1.21576e-07
ENSG00000056558	3196	9:123704138	12686	4.8125e-12	0.621888	1e-05	1.69652e-08	1.23133e-07
ENSG00000011052	4043	17:49333926	102974	3.9856e-12	-0.654002	1e-05	1.75536e-08	1.27337e-07
ENSG00000247400	4663	13:96529725	200545	3.9235e-12	0.597399	1e-05	1.75955e-08	1.27574e-07
ENSG00000122674	5574	7:5930582	-7775	1.7721e-12	0.781623	1e-05	1.77185e-08	1.28399e-07
ENSG00000005156	4514	17:33412739	105225	4.2718e-12	-0.613664	1e-05	1.77844e-08	1.28809e-07
ENSG00000100300	5604	22:43557492	9971	2.294e-12	-0.610348	1e-05	1.80565e-08	1.30711e-07
ENSG00000100347	6707	22:44382247	30945	2.5794e-12	-0.853095	1e-05	1.80763e-08	1.30786e-07
ENSG00000164695	4604	8:82668818	24148	4.6771e-12	-1.10186	1e-05	1.82832e-08	1.32214e-07
ENSG00000130695	2992	1:26560962	270	5.4102e-12	0.908192	1e-05	1.86004e-08	1.34438e-07
ENSG00000151461	5927	10:11959483	-125687	2.8092e-12	-1.08551	1e-05	1.86602e-08	1.34799e-07
ENSG00000096872	5319	9:27037091	90053	2.4774e-12	-0.790069	1e-05	1.87135e-08	1.35114e-07
ENSG00000175866	5592	17:79068756	59807	2.9898e-12	0.817043	1e-05	1.87352e-08	1.352e-07
ENSG00000110218	4297	11:93867039	4944	5.4402e-12	0.611242	1e-05	1.8949e-08	1.36672e-07
ENSG00000149292	4465	11:113228501	43249	4.7221e-12	0.869846	1e-05	1.90143e-08	1.37071e-07
ENSG00000175224	2630	11:46601604	-37223	4.5302e-12	-0.98969	1e-05	1.92115e-08	1.38421e-07
ENSG00000166347	5336	18:71947422	-11830	4.3332e-12	-0.856098	1e-05	1.93002e-08	1.38988e-07
ENSG00000154134	5299	11:124741772	6489	4.2977e-12	0.617594	1e-05	1.99978e-08	1.43936e-07
ENSG00000197782	4361	19:40619363	22517	3.974e-12	1.02171	1e-05	2.01739e-08	1.45128e-07
ENSG00000240336	4343	9:37489068	3108	4.034e-12	-0.729172	1e-05	2.02725e-08	1.45762e-07
ENSG00000082212	4618	18:48480238	74818	4.6311e-12	0.618191	1e-05	2.05939e-08	1.47996e-07
ENSG00000055163	5094	5:156699129	6039	3.4138e-12	-0.614375	1e-05	2.07925e-08	1.49346e-07
ENSG00000101353	2731	20:35864061	56069	6.613e-12	-0.648352	1e-05	2.11468e-08	1.51812e-07
ENSG00000072506	763	X:53465014	3693	3.9328e-11	-0.455482	1e-05	2.19095e-08	1.57205e-07
ENSG00000236352	5096	20:52521720	-34980	4.0858e-12	0.789808	1e-05	2.1936e-08	1.57314e-07
ENSG00000163960	4900	3:196231308	71962	3.2624e-12	0.68579	1e-05	2.21493e-08	1.58762e-07
ENSG00000241990	5591	22:46454208	4622	4.1508e-12	0.877384	1e-05	2.23191e-08	1.59896e-07
ENSG00000112685	4636	6:537157	-155961	4.0855e-12	-0.647833	1e-05	2.24301e-08	1.60608e-07
ENSG00000137714	4254	11:110303119	2511	7.0608e-12	0.711238	1e-05	2.28605e-08	1.63605e-07
ENSG00000138078	5517	2:44697156	108154	2.9364e-12	1.04529	1e-05	2.2993e-08	1.64468e-07
ENSG00000196365	5266	19:5696962	-23622	3.3669e-12	-0.681371	1e-05	2.30623e-08	1.64879e-07
ENSG00000169598	6370	1:3792728	18882	4.2198e-12	-0.96655	1e-05	2.3106e-08	1.65106e-07
ENSG00000068654	4039	2:86327820	-5459	4.4771e-12	0.886796	1e-05	2.32237e-08	1.65861e-07
ENSG00000196116	3348	9:100268026	93793	5.9108e-12	-0.604648	1e-05	2.34759e-08	1.67576e-07
ENSG00000065559	4644	17:11914714	-9428	6.5765e-12	0.680423	1e-05	2.36088e-08	1.68351e-07
ENSG00000197147	3475	1:90010814	20418	7.1583e-12	-0.697797	1e-05	2.36045e-08	1.68351e-07
ENSG00000224521	2646	1:248635310	-76748	7.5625e-12	1.0327	1e-05	2.37509e-08	1.69277e-07
ENSG00000050130	4766	14:59951446	284	4.6685e-12	1.35086	1e-05	2.40615e-08	1.71403e-07
ENSG00000113734	5344	5:172575703	4257	4.0651e-12	-0.963228	1e-05	2.44168e-08	1.73844e-07
ENSG00000154845	6083	18:9712098	96859	3.6846e-12	0.614779	1e-05	2.45219e-08	1.74503e-07
ENSG00000134152	5173	15:34502406	108	5.2412e-12	-0.816369	1e-05	2.47747e-08	1.76211e-07
ENSG00000138621	2788	15:75290712	-25185	7.8806e-12	1.23609	1e-05	2.48164e-08	1.76417e-07
ENSG00000181007	3604	19:36809029	-100530	6.2038e-12	0.561844	1e-05	2.50327e-08	1.77863e-07
ENSG00000170175	4510	17:7362359	13978	5.0165e-12	0.748365	1e-05	2.52881e-08	1.79494e-07
ENSG00000160959	1812	8:145728735	-14642	1.1099e-11	-0.562351	1e-05	2.52848e-08	1.79494e-07
ENSG00000169860	4521	3:152240643	-312094	4.8035e-12	-0.64109	1e-05	2.53066e-08	1.79533e-07
ENSG00000148824	2996	10:135232654	25055	7.2575e-12	0.81817	1e-05	2.53769e-08	1.79939e-07
ENSG00000262292	2358	17:19204608	140505	1.1983e-11	1.03212	1e-05	2.55659e-08	1.81187e-07
ENSG00000138496	4651	3:122297742	14317	6.6937e-12	0.724844	1e-05	2.55988e-08	1.81327e-07
ENSG00000123485	5675	2:234768847	5634	4.892e-12	-0.840712	1e-05	2.57502e-08	1.82306e-07
ENSG00000183605	4936	10:120920588	-4592	5.6242e-12	0.626456	1e-05	2.57743e-08	1.82383e-07
ENSG00000009413	3977	6:111612559	-192360	5.0588e-12	0.741074	1e-05	2.5813e-08	1.82564e-07
ENSG00000198860	3802	1:184093820	73008	8.4025e-12	0.641462	1e-05	2.58433e-08	1.82685e-07
ENSG00000144824	4433	3:111578045	126700	6.4502e-12	0.621784	1e-05	2.62336e-08	1.85349e-07
ENSG00000149231	4293	11:96115803	-7285	6.4407e-12	0.891902	1e-05	2.63298e-08	1.85934e-07
ENSG00000169239	2271	X:15694777	-12177	1.1163e-11	-0.430452	1e-05	2.63603e-08	1.86055e-07
ENSG00000119640	3516	14:75624463	88276	7.5276e-12	-0.582218	1e-05	2.6756e-08	1.88751e-07
ENSG00000055732	4647	1:85528006	13823	4.9837e-12	-0.613782	1e-05	2.67742e-08	1.88783e-07
ENSG00000185658	5989	21:40525287	-168199	4.9376e-12	-0.730491	1e-05	2.70677e-08	1.90756e-07
ENSG00000135617	2950	2:73472670	12303	1.3775e-11	-0.567205	1e-05	2.7337e-08	1.92555e-07
ENSG00000137135	3361	9:35661943	-13921	6.2382e-12	0.952719	1e-05	2.76887e-08	1.94934e-07
ENSG00000134897	5247	13:103549494	98094	5.9544e-12	0.794675	1e-05	2.77145e-08	1.95016e-07
ENSG00000240875	4202	3:156777127	242275	7.7478e-12	-0.673541	1e-05	2.79092e-08	1.96286e-07
ENSG00000086289	5558	7:37962922	239475	4.7658e-12	-0.663679	1e-05	2.94267e-08	2.06854e-07
ENSG00000127080	4951	9:95387538	-45010	6.0204e-12	-1.23412	1e-05	2.99804e-08	2.10639e-07
ENSG00000179818	4121	2:70296009	-19970	6.9542e-12	-0.990275	1e-05	3.01657e-08	2.11833e-07
ENSG00000126266	4417	19:35837428	-5018	6.8474e-12	-0.601862	1e-05	3.02075e-08	2.12019e-07
ENSG00000064313	4613	8:120915572	70468	8.3933e-12	1.40954	1e-05	3.048e-08	2.13823e-07
ENSG00000059769	4969	9:114394275	642	5.5191e-12	-0.726865	1e-05	3.04984e-08	2.13844e-07
ENSG00000156711	4178	6:36098410	2823	5.8715e-12	-0.660404	1e-05	3.053e-08	2.13957e-07
ENSG00000115310	5265	2:55244438	-95320	2.8529e-12	0.581052	1e-05	3.0697e-08	2.15019e-07
ENSG00000120253	5515	6:150063976	-6826	5.1745e-12	-0.612492	1e-05	3.07776e-08	2.15474e-07
ENSG00000196391	4947	15:90918993	23515	6.6062e-12	0.637575	1e-05	3.08976e-08	2.16104e-07
ENSG00000099968	4884	22:18126162	14540	7.149e-12	-0.861396	1e-05	3.08987e-08	2.16104e-07
ENSG00000107551	4843	10:45469875	15019	7.962e-12	0.646563	1e-05	3.10481e-08	2.17039e-07
ENSG00000185619	4149	4:729290	29752	6.2187e-12	-0.649344	1e-05	3.13906e-08	2.19322e-07
ENSG00000107537	6290	10:13325946	-18467	4.497e-12	0.595107	1e-05	3.17861e-08	2.21973e-07
ENSG00000213160	5238	2:170579286	28287	6.3072e-12	-0.670089	1e-05	3.19811e-08	2.23223e-07
ENSG00000181544	2337	X:14755139	-136053	1.2597e-11	-0.476023	1e-05	3.20326e-08	2.23469e-07
ENSG00000129562	6001	14:23057667	-509	7.104e-12	0.774547	1e-05	3.20504e-08	2.23481e-07
ENSG00000042088	4686	14:90396574	-24710	8.6514e-12	-0.612679	1e-05	3.29223e-08	2.29445e-07
ENSG00000184661	4974	8:25276433	-40081	7.4477e-12	0.611774	1e-05	3.31039e-08	2.30594e-07
ENSG00000174327	4885	17:6952764	13369	6.2519e-12	0.690995	1e-05	3.3329e-08	2.32046e-07
ENSG00000164048	1665	3:48312658	30067	2.0215e-11	0.609413	1e-05	3.37582e-08	2.34916e-07
ENSG00000171853	5942	2:3384825	1378	6.1562e-12	-0.577241	1e-05	3.42451e-08	2.38184e-07
ENSG00000254986	2228	11:66305111	57626	1.203e-11	0.650212	1e-05	3.45133e-08	2.39929e-07
ENSG00000235859	4457	7:30410567	-421	5.9637e-12	-0.821847	1e-05	3.45701e-08	2.40203e-07
ENSG00000166974	3475	18:32668148	111255	9.4314e-12	0.787348	1e-05	3.52739e-08	2.4497e-07
ENSG00000141576	4963	17:74207884	-28571	7.7126e-12	0.609767	1e-05	3.56556e-08	2.47497e-07
ENSG00000128944	3768	15:40683702	8779	1.0265e-11	0.996136	1e-05	3.56916e-08	2.47623e-07
ENSG00000164466	4345	5:174921615	17549	7.6966e-12	-0.77703	1e-05	3.59244e-08	2.49113e-07
ENSG00000186017	3492	19:36941401	-39404	9.957e-12	-0.567086	1e-05	3.60228e-08	2.4967e-07
ENSG00000170412	4698	17:72452443	31452	8.3381e-12	0.813517	1e-05	3.61948e-08	2.50737e-07
[truncated: 11,843 more rows]
