# Supplementary material for: Genetic variants modulate gene expression statin response in human lymphoblastoid cell lines
Source: BMC Genomics. 2020 Aug 12;21:555. doi: 10.1186/s12864-020-06966-4 (PMC7430882; doi:10.1186/s12864-020-06966-4)
Supplement: Supplementary file 5 — Additional file 5: Table S5. Lead statin-treated eQTLs per gene in LCLs from African American ancestry subset. [file 12864_2020_6966_MOESM5_ESM.xlsx]

## Sheet: Table S5
Table S5. Lead statin-treated eQTLs per gene in LCLs from African American ancestry subset.
EnsemblGeneID	#cisVariants	MostCorrelatedVariant	Distance	NominaP	Slope	DirectPermP	BetaPermP	BetaPermQ
ENSG00000258289	5776	14:65406675	25595	1.9813e-53	-1.26591	1e-05	1.2491e-43	1.72588e-39
ENSG00000164308	6699	5:96252589	40945	9.6867e-53	-1.34283	1e-05	3.7943e-43	2.62128e-39
ENSG00000196735	16769	6:32636131	40174	1.1872e-50	1.27584	1e-05	2.9828e-40	1.37376e-36
ENSG00000187624	5521	17:260142	23	1.9206e-46	-1.30654	1e-05	1.6931e-39	5.84839e-36
ENSG00000174652	7853	19:9531693	-14562	4.8347e-46	-1.27013	1e-05	2.0058e-38	5.54283e-35
ENSG00000196756	5469	20:37048959	-15038	2.9794e-46	1.21945	1e-05	4.7141e-38	1.08559e-34
ENSG00000182534	8125	17:74707086	-13	7.2572e-45	1.2759	1e-05	6.3176e-38	1.247e-34
ENSG00000051620	6933	6:138725317	648	3.8385e-43	1.25006	1e-05	2.4666e-36	4.26021e-33
ENSG00000149084	6574	11:43878485	300498	1.3692e-43	1.18392	1e-05	3.2482e-36	4.98669e-33
ENSG00000179344	16809	6:32628301	-7860	1.658e-44	1.47406	1e-05	3.4943e-35	4.82807e-32
ENSG00000164346	6807	5:74063268	450	1.7002e-41	-1.31108	1e-05	1.327e-34	1.66683e-31
ENSG00000166750	5600	17:33571546	1490	8.0878e-41	-1.15322	1e-05	3.4565e-34	3.97985e-31
ENSG00000151725	8825	4:185620401	-34887	2.1671e-40	-1.30337	1e-05	6.7072e-34	7.12867e-31
ENSG00000240344	4779	2:201787159	33132	5.2322e-42	1.21046	1e-05	9.8301e-34	9.70163e-31
ENSG00000198468	5697	1:213018243	-13188	1.5669e-40	-1.501	1e-05	2.0964e-33	1.93107e-30
ENSG00000168038	7354	3:41984800	-19123	2.7455e-41	1.32631	1e-05	2.2423e-33	1.93637e-30
ENSG00000111252	4531	12:112041701	197948	2.3712e-41	1.34286	1e-05	7.1108e-33	5.77942e-30
ENSG00000101057	6257	20:42296644	889	1.3214e-39	1.21017	1e-05	8.1374e-33	6.24634e-30
ENSG00000203875	6844	6:86387888	-564	1.4343e-40	-1.36708	1e-05	3.8786e-32	2.82057e-29
ENSG00000075234	8704	22:46687220	23361	2.3056e-38	-1.32268	1e-05	9.4754e-32	6.54609e-29
ENSG00000254184	4513	7:72187987	-110791	1.0079e-39	-1.46968	1e-05	2.3961e-31	1.57655e-28
ENSG00000156261	7456	21:30445948	-171	6.6541e-39	-1.27301	1e-05	2.9539e-31	1.85516e-28
ENSG00000251022	7806	4:83848965	26851	4.4388e-38	1.25252	1e-05	4.2507e-31	2.55357e-28
ENSG00000228506	5560	6:99878619	5820	1.532e-36	-1.29612	1e-05	5.9877e-30	3.44719e-27
ENSG00000142632	6163	1:16533022	-6083	7.9581e-37	1.22185	1e-05	1.17e-29	6.4663e-27
ENSG00000064199	7778	11:124543803	108	6.2002e-36	1.10641	1e-05	2.2779e-29	1.21053e-26
ENSG00000172728	6119	8:33327402	-3539	4.25e-37	1.19506	1e-05	2.6754e-29	1.3691e-26
ENSG00000104427	6145	8:79564983	-13300	1.1868e-35	-1.08653	1e-05	2.7036e-28	1.33414e-25
ENSG00000138185	6106	10:97491538	20001	1.0509e-34	-1.17163	1e-05	4.4809e-28	2.08774e-25
ENSG00000250155	6158	5:36702864	-22434	2.7658e-35	-1.14036	1e-05	4.533e-28	2.08774e-25
ENSG00000174989	6589	12:117442304	93542	5.9246e-34	1.22999	1e-05	4.8354e-28	2.15519e-25
ENSG00000181240	8177	19:6436191	2400	5.76e-34	1.2302	1e-05	5.2425e-28	2.26359e-25
ENSG00000136111	6463	13:75874521	-181730	3.441e-34	-1.13615	1e-05	9.5885e-28	4.01465e-25
ENSG00000197345	6332	11:68655063	-16241	8.5806e-34	1.20916	1e-05	1.8868e-27	7.6677e-25
ENSG00000112139	6608	6:37663624	-3459	2.5642e-33	1.3737	1e-05	2.2039e-27	8.70041e-25
ENSG00000155542	6717	5:56242323	37235	1.8383e-33	1.32654	1e-05	3.1599e-27	1.21281e-24
ENSG00000068097	5154	17:58156330	37	1.0969e-34	-1.23523	1e-05	5.8529e-27	2.18568e-24
ENSG00000162441	6318	1:10037468	34002	7.1819e-33	1.30159	1e-05	6.2496e-27	2.27238e-24
ENSG00000237541	16929	6:32626920	-82200	9.9048e-35	-1.21933	1e-05	8.054e-27	2.85339e-24
ENSG00000166847	6300	16:23661209	8495	1.0094e-32	-1.23155	1e-05	8.4377e-27	2.91458e-24
ENSG00000177697	6174	11:833728	884	4.5567e-33	-1.16055	1e-05	1.3962e-26	4.70523e-24
ENSG00000230658	7236	7:23174182	28859	8.341e-33	-1.15289	1e-05	4.8028e-26	1.58001e-23
ENSG00000006282	5760	17:48624523	4103	7.0229e-32	1.28499	1e-05	5.7794e-26	1.85708e-23
ENSG00000127337	6728	12:69786543	33059	5.1184e-32	-1.11651	1e-05	6.3214e-26	1.98506e-23
ENSG00000156398	4001	10:104487382	13086	1.8206e-33	1.36708	1e-05	7.2315e-26	2.2204e-23
ENSG00000205038	5916	8:110533892	159185	9.8335e-33	-1.10189	1e-05	7.8156e-26	2.34757e-23
ENSG00000184988	5244	17:41231902	-131953	9.0258e-33	-1.3344	1e-05	1.2882e-25	3.78695e-23
ENSG00000204525	15293	6:31239378	-530	4.7704e-34	1.18546	1e-05	1.5175e-25	4.36816e-23
ENSG00000172057	5094	17:38029120	-54735	8.3033e-32	1.20108	1e-05	2.1635e-25	6.10074e-23
ENSG00000142794	6530	1:21780651	14029	1.7252e-31	1.24208	1e-05	2.518e-25	6.95819e-23
ENSG00000229043	7677	7:1208646	8635	1.1553e-31	1.19338	1e-05	3.0164e-25	8.172e-23
ENSG00000065268	7097	19:990819	7644	7.5677e-31	1.17235	1e-05	4.4283e-25	1.17664e-22
ENSG00000221923	10143	19:52886866	13695	6.3402e-31	-1.13077	1e-05	5.0329e-25	1.31206e-22
ENSG00000215845	6036	1:161020432	11651	4.8369e-31	1.08033	1e-05	5.3588e-25	1.37116e-22
ENSG00000162885	7498	1:235690780	22998	7.0688e-31	-1.17333	1e-05	5.6504e-25	1.41949e-22
ENSG00000145214	6558	4:970112	-10572	1.2454e-31	-1.52658	1e-05	6.7714e-25	1.67072e-22
ENSG00000164978	5465	9:34340521	11016	1.3971e-31	-1.16225	1e-05	9.7973e-25	2.37489e-22
ENSG00000232629	16979	6:32608888	-122424	4.4152e-32	-1.37089	1e-05	1.147e-24	2.73234e-22
ENSG00000231389	17823	6:33028758	-19795	3.2326e-31	1.15934	1e-05	1.8844e-24	4.41308e-22
ENSG00000149591	7326	11:117069061	-977	3.4023e-30	-1.13633	1e-05	2.3733e-24	5.46525e-22
ENSG00000100321	5610	22:39747671	1740	1.6656e-30	-1.04798	1e-05	3.1934e-24	7.2334e-22
ENSG00000055950	4942	10:102715183	-32090	2.5605e-30	-1.12918	1e-05	5.8118e-24	1.29519e-21
ENSG00000172270	5798	19:573712	2414	2.2036e-29	-1.45852	1e-05	6.5576e-24	1.4382e-21
ENSG00000188002	8855	5:1594056	-40065	2.4194e-29	1.09824	1e-05	9.4152e-24	2.03265e-21
ENSG00000066379	13439	6:29997986	-28691	1.0539e-31	-1.33586	1e-05	1.0713e-23	2.27728e-21
ENSG00000196655	6534	11:118893878	4735	1.926e-29	-1.50389	1e-05	1.3179e-23	2.72001e-21
ENSG00000115750	8327	2:9983686	202	1.3845e-29	-1.12053	1e-05	1.319e-23	2.72001e-21
ENSG00000196126	16645	6:32571349	13723	2.676e-30	1.38628	1e-05	2.5613e-23	5.20427e-21
ENSG00000180817	7895	10:71975957	-17711	1.9564e-28	1.34657	1e-05	3.39e-23	6.78827e-21
ENSG00000138346	7073	10:70240378	8498	3.3585e-29	1.15566	1e-05	4.1817e-23	8.25404e-21
ENSG00000236624	4836	1:45964238	-1514	3.7723e-29	1.44623	1e-05	9.4224e-23	1.83366e-20
ENSG00000229391	16598	6:32570880	43080	6.051e-30	-1.31516	1e-05	1.1023e-22	2.11533e-20
ENSG00000166435	6083	11:74480548	-179698	8.6259e-29	-1.56551	1e-05	1.3235e-22	2.50495e-20
ENSG00000177683	6908	7:108189755	-20440	9.1961e-29	-1.20321	1e-05	1.741e-22	3.25079e-20
ENSG00000129055	6414	3:134270156	64597	4.6115e-28	-1.12412	1e-05	2.255e-22	4.1544e-20
ENSG00000174137	7055	4:1685979	-51	1.8992e-28	1.237	1e-05	2.4717e-22	4.49369e-20
ENSG00000141994	7953	19:5788874	-2376	9.3746e-28	1.21786	1e-05	2.7987e-22	5.02198e-20
ENSG00000030110	15548	6:33541507	-6513	1.4047e-28	1.11506	1e-05	3.1441e-22	5.56947e-20
ENSG00000127249	7852	3:193302720	-8181	1.6784e-27	1.06464	1e-05	3.9431e-22	6.89645e-20
ENSG00000132481	7363	17:73874071	-586	3.2072e-28	-1.07499	1e-05	4.3019e-22	7.43001e-20
ENSG00000261684	5112	15:42824578	-461	8.855e-29	-1.11143	1e-05	4.5231e-22	7.71552e-20
ENSG00000214087	7941	17:79649515	-1440	1.646e-27	1.42259	1e-05	7.4483e-22	1.25504e-19
ENSG00000198502	16362	6:32434978	-63087	9.9781e-29	1.49132	1e-05	8.2231e-22	1.3689e-19
ENSG00000188690	7079	10:127474657	-37161	5.5385e-27	1.09852	1e-05	8.5746e-22	1.41041e-19
ENSG00000089916	6327	14:76665532	47272	3.6107e-27	1.17823	1e-05	9.2715e-22	1.50711e-19
ENSG00000013288	10015	4:6611238	34335	3.0554e-27	1.2392	1e-05	9.5346e-22	1.53186e-19
ENSG00000147813	7429	8:144659949	-871	6.8092e-28	1.22836	1e-05	9.7091e-22	1.54197e-19
ENSG00000125877	7543	20:3193978	4463	4.5631e-27	-1.06429	1e-05	1.4315e-21	2.24759e-19
ENSG00000165832	6573	10:116740419	42466	8.5566e-28	-1.06256	1e-05	1.7748e-21	2.75539e-19
ENSG00000108771	5761	17:40262472	-2280	9.7707e-28	1.28392	1e-05	1.9755e-21	3.03286e-19
ENSG00000125734	8895	19:6737239	-376	6.96e-27	1.15371	1e-05	2.0365e-21	3.09209e-19
ENSG00000254682	7380	11:71161656	1935	3.828e-27	-1.22826	1e-05	3.6009e-21	5.40803e-19
ENSG00000166260	6869	17:53029876	-16271	7.1757e-27	1.07631	1e-05	4.1663e-21	6.18993e-19
ENSG00000116791	5819	1:75208034	8941	7.508e-27	1.10219	1e-05	4.7739e-21	7.01711e-19
ENSG00000162620	5340	1:74669258	5386	9.496e-27	1.20992	1e-05	5.7614e-21	8.37947e-19
ENSG00000242349	6673	1:11903885	2810	2.3312e-26	1.21708	1e-05	6.7707e-21	9.7449e-19
ENSG00000146281	6142	6:89841242	-14528	2.0475e-26	-1.02137	1e-05	8.406e-21	1.19739e-18
ENSG00000173272	5458	2:132250073	-244	4.9278e-27	1.27933	1e-05	9.1102e-21	1.28445e-18
ENSG00000226752	5511	9:123572038	-15069	1.2892e-26	1.25904	1e-05	9.3261e-21	1.30161e-18
ENSG00000124587	5954	6:42942779	-4180	4.619e-26	-1.22314	1e-05	1.077e-20	1.48813e-18
ENSG00000122034	7738	13:27998769	87	4.8824e-26	-0.988676	1e-05	1.1408e-20	1.56058e-18
ENSG00000182858	9210	22:50313235	1128	4.4034e-26	-1.39758	1e-05	1.4797e-20	2.00444e-18
ENSG00000225138	5581	5:469379	-3973	2.0162e-26	-1.26756	1e-05	1.5771e-20	2.11558e-18
ENSG00000107719	7660	10:72241789	3211	1.4862e-25	1.13914	1e-05	1.7369e-20	2.28565e-18
ENSG00000146707	5776	7:76143625	-112954	1.6768e-26	-1.80922	1e-05	1.7237e-20	2.28565e-18
ENSG00000162341	6281	11:68815523	-843	5.4618e-26	-0.959177	1e-05	2.4152e-20	3.14826e-18
ENSG00000142528	7820	19:50527043	-1929	1.4582e-25	-1.41788	1e-05	2.5752e-20	3.32543e-18
ENSG00000180611	7675	3:192616700	-19251	1.1581e-25	1.16536	1e-05	2.6456e-20	3.38461e-18
ENSG00000250479	6401	22:24108438	-2193	8.5366e-26	-1.37845	1e-05	2.8624e-20	3.62846e-18
ENSG00000029639	7155	6:155635281	-347	1.9365e-25	1.08912	1e-05	2.9462e-20	3.70075e-18
ENSG00000103540	6746	16:19536640	1506	1.2195e-25	-1.07145	1e-05	3.2363e-20	4.02848e-18
ENSG00000204622	12992	6:29903013	-71348	2.0278e-27	-1.42999	1e-05	3.349e-20	4.13157e-18
ENSG00000166839	4919	15:65187220	-16882	1.7979e-26	1.4786	1e-05	3.4894e-20	4.26667e-18
ENSG00000254614	5033	11:64948555	-751	3.9243e-26	1.32929	1e-05	3.5799e-20	4.3389e-18
ENSG00000211697	7191	7:38402008	12384	9.6698e-26	1.2959	1e-05	3.6309e-20	4.36241e-18
ENSG00000196152	5455	9:130202089	15427	5.8614e-26	1.17058	1e-05	3.8242e-20	4.5551e-18
ENSG00000257176	8033	12:29491528	20746	8.77e-26	-0.974563	1e-05	3.8743e-20	4.57535e-18
ENSG00000254635	8390	10:28800023	-21650	1.2328e-25	1.153	1e-05	4.0163e-20	4.70283e-18
ENSG00000204147	5554	10:52506859	7780	1.1576e-25	1.10924	1e-05	4.9572e-20	5.73815e-18
ENSG00000106246	4904	7:99013271	-50517	4.033e-26	-1.35142	1e-05	4.9836e-20	5.73815e-18
ENSG00000171130	8223	7:149571095	1037	1.6624e-25	-1.13677	1e-05	6.2265e-20	7.11005e-18
ENSG00000237004	7769	7:32787400	19218	1.4235e-25	-1.23907	1e-05	6.453e-20	7.30834e-18
ENSG00000170919	6119	13:45915501	20	3.197e-25	-1.38936	1e-05	8.0126e-20	9.00078e-18
ENSG00000152219	5635	11:30346097	1498	1.7822e-25	1.08595	1e-05	1.4009e-19	1.56102e-17
ENSG00000133731	6514	8:82570631	-28298	2.6873e-25	1.03442	1e-05	1.4237e-19	1.57371e-17
ENSG00000137434	8260	6:10695064	33	1.1042e-24	1.05086	1e-05	1.822e-19	1.99803e-17
ENSG00000175602	4478	11:65658157	281	1.5507e-25	1.18062	1e-05	1.8744e-19	2.03929e-17
ENSG00000132003	6588	19:13907805	1530	8.9405e-25	-1.16176	1e-05	2.0922e-19	2.25848e-17
ENSG00000242550	7975	18:61574600	10191	7.9175e-25	-0.98139	1e-05	2.1271e-19	2.27828e-17
ENSG00000125247	7030	13:101327245	-103	1.0237e-24	-1.14336	1e-05	2.389e-19	2.53909e-17
ENSG00000109133	7508	4:41909973	-27165	1.0319e-24	-1.59998	1e-05	2.4493e-19	2.58337e-17
ENSG00000092020	6962	14:35591174	-550	4.2976e-25	-0.995151	1e-05	2.5616e-19	2.68129e-17
ENSG00000263335	3275	16:15820863	331	5.5891e-25	-1.47539	1e-05	2.7469e-19	2.85369e-17
ENSG00000100908	7204	14:24609147	-1651	2.1492e-24	0.987768	1e-05	4.2925e-19	4.41801e-17
ENSG00000104361	5243	8:99305539	-1083	1.2825e-24	1.13205	1e-05	4.3167e-19	4.41801e-17
ENSG00000153406	7701	16:4528636	-17129	1.1531e-24	1.26527	1e-05	4.372e-19	4.44172e-17
ENSG00000197128	7835	19:58009514	20575	2.8414e-24	-0.998028	1e-05	4.969e-19	5.01141e-17
ENSG00000180385	6564	3:10012611	-15967	2.7312e-24	-1.11401	1e-05	5.3303e-19	5.33682e-17
ENSG00000139410	6142	12:113858243	-1800	3.4801e-24	-1.44744	1e-05	5.3878e-19	5.35564e-17
ENSG00000166548	4963	16:66600479	14031	2.043e-24	-1.03979	1e-05	6.755e-19	6.66671e-17
ENSG00000228789	15506	6:31021325	97	5.0234e-26	1.12413	1e-05	6.808e-19	6.67133e-17
ENSG00000262468	7275	16:4315141	11350	1.6526e-24	-1.55215	1e-05	6.885e-19	6.69929e-17
ENSG00000257497	6672	12:75880587	-3014	2.4334e-24	1.2074	1e-05	7.1429e-19	6.90167e-17
ENSG00000108352	5865	17:38348616	15352	1.0719e-24	-1.09821	1e-05	7.2413e-19	6.94812e-17
ENSG00000146066	5084	5:175815874	125	3.6873e-24	1.31158	1e-05	7.4251e-19	7.07536e-17
ENSG00000118579	7114	4:17630717	14462	2.0133e-24	-1.05249	1e-05	7.5921e-19	7.14361e-17
ENSG00000135318	7021	6:86146024	-13786	7.2553e-25	1.03011	1e-05	7.6001e-19	7.14361e-17
ENSG00000196072	5894	10:101958797	-87673	2.5506e-24	1.3315	1e-05	7.7881e-19	7.27086e-17
ENSG00000056050	6598	4:170678993	-112	2.7313e-24	1.18646	1e-05	8.3602e-19	7.72236e-17
ENSG00000145725	6370	5:102450417	-5437	1.5182e-24	-0.99774	1e-05	8.3835e-19	7.72236e-17
ENSG00000145476	8983	4:187112629	-46	8.1033e-24	1.17854	1e-05	1.0276e-18	9.40306e-17
ENSG00000187741	5401	16:89833097	-49969	9.9834e-25	1.02324	1e-05	1.1193e-18	1.01746e-16
ENSG00000139044	4830	12:662838	93307	4.368e-24	-1.04749	1e-05	1.1305e-18	1.02092e-16
ENSG00000113812	6153	3:53933458	17228	5.3347e-24	0.988174	1e-05	1.561e-18	1.40055e-16
ENSG00000104442	5361	8:66495968	-50475	4.3549e-24	-1.12832	1e-05	1.8824e-18	1.67803e-16
ENSG00000205464	5967	5:81571266	-4016	1.0395e-23	1.09197	1e-05	2.2902e-18	2.02842e-16
ENSG00000125445	6899	17:73263266	5510	7.6423e-24	-1.06951	1e-05	2.4395e-18	2.14693e-16
ENSG00000141698	6647	17:39993222	698	5.6051e-24	1.27119	1e-05	2.7206e-18	2.3791e-16
ENSG00000132185	6225	1:161676970	207	2.1521e-23	-1.03306	1e-05	3.1233e-18	2.71414e-16
ENSG00000260065	7720	22:26919156	-1847	7.324e-23	-1.13948	1e-05	4.4852e-18	3.87321e-16
ENSG00000141560	5343	17:80678628	4068	1.0571e-23	1.03918	1e-05	4.6333e-18	3.97625e-16
ENSG00000168653	5786	1:39521809	29818	4.5854e-23	1.37794	1e-05	4.7596e-18	4.05943e-16
ENSG00000196620	8122	4:69357589	-178758	8.0441e-24	-1.23703	1e-05	4.8271e-18	4.09179e-16
ENSG00000072958	7939	19:16308786	396	3.1968e-23	0.991248	1e-05	4.9392e-18	4.16123e-16
ENSG00000230513	3654	22:21356892	716	3.9084e-23	1.09521	1e-05	5.4634e-18	4.57504e-16
ENSG00000182013	6046	19:46974652	-169	3.9314e-23	-1.06531	1e-05	5.7622e-18	4.79614e-16
ENSG00000011376	5898	3:45549298	119299	1.6261e-23	1.25122	1e-05	6.6386e-18	5.49252e-16
ENSG00000151917	5359	6:56820163	389	2.0114e-23	-0.994517	1e-05	7.0929e-18	5.83345e-16
ENSG00000170632	6069	7:102726056	10727	4.0223e-23	1.00103	1e-05	8.7926e-18	7.18856e-16
ENSG00000138964	9549	22:44577086	8249	9.5144e-23	-1.21826	1e-05	9.1696e-18	7.45273e-16
ENSG00000228782	4728	17:45567593	-2266	3.6557e-23	-1.2189	1e-05	9.3159e-18	7.52732e-16
ENSG00000261777	4529	16:70380191	-460	1.1425e-23	-1.08963	1e-05	9.424e-18	7.57045e-16
ENSG00000070718	5674	8:42010602	137	3.1299e-23	0.965598	1e-05	1.0155e-17	8.11026e-16
ENSG00000218510	6588	1:22352395	713	8.5126e-23	-1.36003	1e-05	1.1036e-17	8.76331e-16
ENSG00000018699	5138	2:32903548	50448	4.87e-23	1.12301	1e-05	1.415e-17	1.1172e-15
ENSG00000198130	5822	2:191184475	-24445	4.0765e-23	-1.03151	1e-05	1.6573e-17	1.30111e-15
ENSG00000255733	6391	12:68413678	30452	1.8294e-22	-1.15599	1e-05	1.8848e-17	1.47132e-15
ENSG00000185684	8376	12:132600260	31431	5.9712e-23	0.992271	1e-05	2.0395e-17	1.58311e-15
ENSG00000204536	15103	6:31154358	28342	4.5193e-24	1.16528	1e-05	2.4098e-17	1.86013e-15
ENSG00000164307	6626	5:96121994	-21810	9.5423e-23	1.05174	1e-05	2.5404e-17	1.95005e-15
ENSG00000215256	7168	14:24423370	-34679	2.6398e-22	0.947403	1e-05	2.6501e-17	2.023e-15
ENSG00000137877	5908	15:42191519	5243	4.815e-23	1.08258	1e-05	2.7129e-17	2.05959e-15
ENSG00000033178	6539	4:68546025	-20873	1.5566e-22	1.20307	1e-05	3.4864e-17	2.63234e-15
ENSG00000138095	7400	2:44123672	-99473	1.0722e-22	-1.03488	1e-05	3.5614e-17	2.67436e-15
ENSG00000108179	6262	10:81107985	759	5.2794e-22	1.38467	1e-05	3.8578e-17	2.88124e-15
ENSG00000043514	5942	1:40349333	149	3.4489e-22	-1.19422	1e-05	4.7872e-17	3.55619e-15
ENSG00000100439	8203	14:23067931	784	9.4633e-22	-1.27505	1e-05	5.3773e-17	3.97314e-15
ENSG00000132305	5343	2:86383171	-39723	1.5576e-22	0.981604	1e-05	5.4247e-17	3.98686e-15
ENSG00000074319	7359	11:18548183	-597	4.0777e-22	-1.02183	1e-05	5.5895e-17	4.08624e-15
ENSG00000142686	4891	1:36186112	1038	3.1121e-22	1.25262	1e-05	5.9112e-17	4.29872e-15
ENSG00000008256	7297	7:6296843	-15433	1.7728e-22	1.03875	1e-05	6.2178e-17	4.49798e-15
ENSG00000168268	4434	3:52567617	-1454	9.6245e-23	1.02463	1e-05	7.0678e-17	5.08625e-15
ENSG00000141551	7199	17:80198265	-33343	3.1672e-22	-1.15686	1e-05	7.2581e-17	5.19614e-15
ENSG00000180992	5939	6:44101276	6081	1.2733e-21	1.1886	1e-05	9.6816e-17	6.89537e-15
ENSG00000215190	3925	6:58258477	-29303	1.6408e-23	1.3597	1e-05	9.8382e-17	6.971e-15
ENSG00000122033	7671	13:28024687	-53	1.1018e-21	1.42291	1e-05	1.1082e-16	7.8126e-15
ENSG00000127507	8021	19:14886892	-2462	1.1404e-21	1.09445	1e-05	1.3631e-16	9.56059e-15
ENSG00000166762	3378	15:43996898	36581	8.5459e-23	1.13524	1e-05	1.4519e-16	1.01315e-14
ENSG00000121895	7235	4:39033518	-1025	1.0552e-21	1.30405	1e-05	1.5961e-16	1.10818e-14
ENSG00000176148	6094	11:33062310	1346	1.3838e-21	-1.01021	1e-05	1.61e-16	1.11226e-14
ENSG00000102763	5697	13:42498851	-36406	1.7553e-21	1.29445	1e-05	1.6713e-16	1.14886e-14
ENSG00000198677	5037	5:94857105	-33607	1.074e-21	-1.08983	1e-05	1.6934e-16	1.1583e-14
ENSG00000086232	7106	7:6065194	-33668	9.0977e-22	-1.30924	1e-05	1.8205e-16	1.23909e-14
ENSG00000176422	4887	12:56861458	-844	8.0287e-22	0.977825	1e-05	1.8388e-16	1.24543e-14
ENSG00000241015	11020	19:53944648	9410	2.2312e-21	1.02698	1e-05	1.8636e-16	1.25609e-14
ENSG00000125885	8258	20:5973528	42229	2.6864e-21	0.958617	1e-05	1.9123e-16	1.28263e-14
ENSG00000132600	4128	16:68345036	158	5.6815e-22	1.02273	1e-05	2.1214e-16	1.41598e-14
ENSG00000185163	8075	12:132597110	-31771	1.1242e-21	-1.07653	1e-05	2.3901e-16	1.58767e-14
ENSG00000158483	7473	11:71495700	-2857	1.1651e-21	0.9864	1e-05	2.7046e-16	1.78799e-14
ENSG00000166140	5846	15:41099111	-174	1.5829e-21	0.994714	1e-05	3.0622e-16	2.01481e-14
ENSG00000085721	4117	16:15150773	-37402	2.4018e-21	1.13463	1e-05	3.2701e-16	2.14138e-14
ENSG00000132196	6785	1:162748025	-12468	5.2889e-21	1.10144	1e-05	4.035e-16	2.62977e-14
ENSG00000116874	6015	1:119573860	-109435	1.8219e-21	1.4269	1e-05	4.2755e-16	2.77343e-14
ENSG00000197568	5676	1:70820802	313	3.6984e-21	-1.75044	1e-05	4.7989e-16	3.09842e-14
ENSG00000125821	7253	20:18582478	13940	4.7326e-21	1.36525	1e-05	4.8965e-16	3.14677e-14
ENSG00000188707	7940	7:150026339	-600	6.4984e-21	1.32275	1e-05	5.4881e-16	3.51062e-14
ENSG00000198324	4558	12:111919465	112539	2.0452e-21	1.08576	1e-05	6.447e-16	4.10499e-14
ENSG00000111877	6279	6:119254156	-2172	4.2503e-21	-1.00005	1e-05	8.5655e-16	5.4289e-14
ENSG00000166401	8042	18:61620766	-16394	7.9458e-21	-0.979323	1e-05	8.7924e-16	5.54725e-14
ENSG00000137841	6682	15:40600198	61	5.6819e-21	1.1018	1e-05	9.2739e-16	5.82444e-14
ENSG00000261455	8423	7:152153151	-7721	1.3241e-20	0.92747	1e-05	9.5742e-16	5.98581e-14
ENSG00000185156	6987	17:8706744	4076	1.8864e-20	-1.48542	1e-05	9.7199e-16	5.99554e-14
ENSG00000108278	4704	17:34842521	47	2.0238e-20	-0.96777	1e-05	9.6383e-16	5.99554e-14
ENSG00000031691	6422	6:49460152	29060	3.4679e-21	-1.05742	1e-05	9.6788e-16	5.99554e-14
ENSG00000183617	8192	19:3762926	263	1.475e-20	-0.957537	1e-05	9.7828e-16	6.00748e-14
ENSG00000117174	6543	1:86173298	-819	1.1163e-20	-0.910436	1e-05	1.0183e-15	6.22535e-14
ENSG00000163820	6681	3:46037405	88	3.5556e-21	0.989185	1e-05	1.0428e-15	6.34718e-14
ENSG00000224905	5253	21:15464440	64697	1.4404e-20	1.00949	1e-05	1.0493e-15	6.35903e-14
ENSG00000128891	6313	15:40853692	-3565	7.2077e-21	1.00478	1e-05	1.0887e-15	6.56863e-14
ENSG00000121350	7840	12:21598884	8334	8.5968e-21	0.908203	1e-05	1.4835e-15	8.91197e-14
ENSG00000159720	3244	16:67461429	-53712	3.0073e-21	1.08808	1e-05	1.5247e-15	9.12006e-14
ENSG00000125775	7699	20:1306531	-3353	3.4659e-20	0.978217	1e-05	1.5367e-15	9.15198e-14
ENSG00000175643	9415	16:11442279	98802	1.3981e-20	-1.12661	1e-05	1.8193e-15	1.07724e-13
ENSG00000159593	4299	16:66862893	-44267	1.081e-20	1.14252	1e-05	1.8244e-15	1.07724e-13
ENSG00000168646	6913	17:63560291	2525	1.3809e-20	-1.15459	1e-05	1.9029e-15	1.11881e-13
ENSG00000161618	7645	19:49956274	-153	2.4772e-20	0.898045	1e-05	1.927e-15	1.12822e-13
ENSG00000158106	7815	8:144424211	-26847	9.8895e-21	-1.54994	1e-05	2.0667e-15	1.20488e-13
ENSG00000204899	6795	13:73300232	-1594	2.1898e-20	-0.967603	1e-05	2.1637e-15	1.2561e-13
ENSG00000119411	5886	9:116113396	1574	3.9507e-20	0.940481	1e-05	2.245e-15	1.29787e-13
ENSG00000106789	6102	9:100954429	-494	3.5331e-20	-1.01957	1e-05	2.4071e-15	1.3858e-13
ENSG00000231925	17501	6:33091731	-190434	9.941e-21	1.46593	1e-05	2.6987e-15	1.54725e-13
ENSG00000231671	7301	1:101837079	48185	4.4983e-20	1.02968	1e-05	2.769e-15	1.58093e-13
ENSG00000106733	6595	9:77707300	4166	5.5309e-20	1.0435	1e-05	2.909e-15	1.65404e-13
ENSG00000166321	5211	10:74880695	10477	4.9888e-21	1.05742	1e-05	3.1143e-15	1.76356e-13
ENSG00000101104	6685	20:43539888	1184	4.202e-20	1.33873	1e-05	3.2219e-15	1.81704e-13
ENSG00000183172	6907	22:42475703	7	1.0462e-20	0.938789	1e-05	3.3238e-15	1.86686e-13
ENSG00000245614	9156	12:31242440	15658	2.3112e-20	-1.04543	1e-05	3.4119e-15	1.9086e-13
ENSG00000126005	4663	20:33863953	-1982	5.7856e-21	1.62101	1e-05	3.4332e-15	1.91276e-13
ENSG00000132388	8012	17:4278871	8947	5.0701e-20	-0.899359	1e-05	3.595e-15	1.99488e-13
ENSG00000175854	5511	9:131057911	20252	2.3697e-20	-1.74037	1e-05	3.6489e-15	2.01667e-13
ENSG00000138107	3791	10:104257847	-4636	1.446e-20	0.972096	1e-05	3.8414e-15	2.10944e-13
ENSG00000065413	4964	2:197855152	-320746	1.387e-20	0.963992	1e-05	3.8473e-15	2.10944e-13
ENSG00000118096	6423	11:118439182	-4504	5.648e-20	-1.64991	1e-05	3.9457e-15	2.15486e-13
ENSG00000197563	6041	18:59730693	-123659	7.1494e-20	0.949027	1e-05	3.9633e-15	2.15593e-13
ENSG00000164916	9606	7:4808404	125015	3.3985e-20	-1.30449	1e-05	4.4022e-15	2.38528e-13
ENSG00000013374	7822	7:151033628	-5158	9.8839e-20	-0.969232	1e-05	4.6303e-15	2.49908e-13
ENSG00000103248	10422	16:86564225	-24617	5.4926e-20	1.42265	1e-05	4.8152e-15	2.58876e-13
ENSG00000131042	10107	19:55147509	362469	1.1997e-19	-1.27511	1e-05	5.0479e-15	2.69291e-13
ENSG00000117533	6713	1:171714002	2614	5.3619e-20	-1.10127	1e-05	5.0429e-15	2.69291e-13
ENSG00000110665	7993	11:2322415	-1865	1.0046e-19	1.09564	1e-05	5.6797e-15	3.01831e-13
ENSG00000148834	5612	10:106039597	44482	3.1681e-20	-1.02584	1e-05	5.838e-15	3.09056e-13
ENSG00000153898	6238	1:85435752	-27045	7.1546e-20	-0.923643	1e-05	6.0114e-15	3.17022e-13
ENSG00000069998	5852	22:17640855	-5323	1.5565e-19	1.45668	1e-05	6.2234e-15	3.26955e-13
ENSG00000164904	7296	5:125931022	-89	7.5039e-20	-1.02944	1e-05	6.871e-15	3.59607e-13
ENSG00000111254	7130	12:4757896	-318	1.598e-19	-1.04754	1e-05	6.9456e-15	3.62141e-13
ENSG00000146085	6421	6:49420946	-9959	3.4552e-20	-1.04475	1e-05	7.6642e-15	3.98105e-13
ENSG00000112297	6507	6:106979526	19795	1.5392e-19	-1.29442	1e-05	7.7288e-15	3.9996e-13
ENSG00000247317	9162	8:144094150	-5705	5.3845e-20	0.930681	1e-05	8.0604e-15	4.15562e-13
ENSG00000140905	10932	16:81116922	-13087	8.1818e-20	0.946384	1e-05	8.7593e-15	4.49914e-13
ENSG00000180902	5490	2:242700960	26965	4.6963e-20	1.29637	1e-05	9.0488e-15	4.63062e-13
ENSG00000182512	8485	14:95993595	-6246	2.6028e-19	-0.989574	1e-05	9.5446e-15	4.86633e-13
ENSG00000089685	8566	17:76221428	11160	1.9531e-19	0.970927	1e-05	9.9451e-15	5.05188e-13
ENSG00000068784	7209	2:45772161	-67144	2.2308e-19	-0.961274	1e-05	1.1555e-14	5.84834e-13
ENSG00000185973	1254	X:154683663	-215943	6.6271e-20	0.765474	1e-05	1.1848e-14	5.97474e-13
ENSG00000136449	5776	17:48580257	-5489	2.6422e-19	1.22557	1e-05	1.2198e-14	6.12847e-13
ENSG00000188372	5601	7:76143625	116789	8.8901e-20	-1.61217	1e-05	1.2264e-14	6.1397e-13
ENSG00000111906	5924	6:125622832	-451	1.8055e-19	0.95652	1e-05	1.2378e-14	6.17415e-13
ENSG00000076944	8626	19:7701748	-20	2.5016e-19	1.01787	1e-05	1.2762e-14	6.34265e-13
ENSG00000205309	5818	17:17207201	551	1.4233e-19	-1.21505	1e-05	1.2949e-14	6.41297e-13
ENSG00000244026	6331	3:75483166	-1096	9.9855e-20	-1.4222	1e-05	1.5025e-14	7.41435e-13
ENSG00000103342	10648	16:12009614	-326	1.2772e-19	1.08027	1e-05	1.6093e-14	7.91311e-13
ENSG00000205821	7621	17:2318550	-182	3.0688e-19	1.08724	1e-05	1.7924e-14	8.78212e-13
ENSG00000172500	4480	11:65661656	5645	1.0634e-19	-0.916995	1e-05	1.9589e-14	9.56385e-13
ENSG00000152926	6202	7:64483390	16327	1.6139e-20	-1.39705	1e-05	1.9914e-14	9.6883e-13
ENSG00000234745	15754	6:31327861	2895	2.158e-20	1.08662	1e-05	2.3634e-14	1.14578e-12
ENSG00000168765	6051	1:110198727	23	6.1786e-19	1.07287	1e-05	2.6904e-14	1.29979e-12
ENSG00000138744	8285	4:76875316	13111	3.5537e-19	-1.04069	1e-05	3.0004e-14	1.44449e-12
ENSG00000137547	6959	8:55047821	50	3.146e-19	1.75228	1e-05	3.1535e-14	1.51289e-12
ENSG00000175611	6018	9:98640184	1924	3.6573e-19	-1.05603	1e-05	3.184e-14	1.52225e-12
ENSG00000169193	7617	7:23634985	-2014	2.9044e-19	-1.7853	1e-05	3.2311e-14	1.53416e-12
ENSG00000158623	5514	7:130276715	-76884	7.4724e-19	1.112	1e-05	3.2213e-14	1.53416e-12
ENSG00000185298	7950	17:79641321	7926	3.7567e-19	1.30909	1e-05	3.2477e-14	1.53677e-12
ENSG00000106404	6379	7:100898219	16117	3.5593e-19	-1.23174	1e-05	3.625e-14	1.70945e-12
ENSG00000171928	3899	17:18714639	30330	4.6113e-19	1.0713	1e-05	3.9983e-14	1.87908e-12
ENSG00000086504	5561	16:420723	195	5.8125e-19	1.1663	1e-05	4.071e-14	1.90676e-12
ENSG00000162174	6103	11:62109473	4552	4.5555e-19	-1.04171	1e-05	4.3301e-14	2.02125e-12
ENSG00000211456	6506	3:45775529	44980	4.148e-19	-1.05255	1e-05	4.6986e-14	2.18586e-12
ENSG00000162627	5617	1:99127205	-32	9.8261e-19	1.05704	1e-05	5.3866e-14	2.49755e-12
ENSG00000172543	4474	11:65648135	854	4.9198e-19	-0.906245	1e-05	5.9125e-14	2.73221e-12
ENSG00000021355	8403	6:2929689	87448	1.5404e-18	-0.994352	1e-05	7.9099e-14	3.64304e-12
ENSG00000248049	6539	4:68582839	15840	8.267e-19	1.24229	1e-05	9.4405e-14	4.33355e-12
ENSG00000205861	9852	13:24462340	-689	2.0728e-18	1.41909	1e-05	9.4747e-14	4.33485e-12
ENSG00000007516	8031	16:1391132	7529	1.2624e-18	-1.3014	1e-05	1.0035e-13	4.57616e-12
ENSG00000196167	5728	11:111213182	37411	1.7382e-18	-0.957898	1e-05	1.0883e-13	4.94635e-12
ENSG00000163864	6492	3:139418599	21739	1.6672e-18	-0.896556	1e-05	1.0967e-13	4.96828e-12
ENSG00000226278	7199	7:55826775	-5716	9.5038e-19	-1.20145	1e-05	1.1246e-13	5.07793e-12
ENSG00000090686	6303	1:22058762	-51338	1.9739e-18	-1.12277	1e-05	1.1457e-13	5.15658e-12
ENSG00000116985	5882	1:40248288	-6246	2.7751e-18	1.06603	1e-05	1.189e-13	5.33386e-12
ENSG00000151552	7052	4:17513757	-101	1.598e-18	1.11946	1e-05	1.2114e-13	5.39951e-12
ENSG00000146963	6518	7:139103087	77981	2.6577e-18	-0.959016	1e-05	1.2082e-13	5.39951e-12
ENSG00000146833	4332	7:99481492	-35732	8.4973e-19	-1.20158	1e-05	1.2992e-13	5.77186e-12
ENSG00000100744	7553	14:96855994	26179	4.4873e-18	-1.25409	1e-05	1.4849e-13	6.57596e-12
ENSG00000230795	12805	6:29817834	-76403	2.5951e-19	1.29529	1e-05	1.5083e-13	6.65838e-12
ENSG00000107796	5838	10:90755956	4808	4.9488e-18	1.20225	1e-05	1.682e-13	7.40156e-12
ENSG00000083807	3640	19:59000273	-23508	2.9792e-18	-0.980569	1e-05	1.734e-13	7.60593e-12
ENSG00000105928	7697	7:24758753	-50492	3.3337e-18	1.15679	1e-05	1.8647e-13	8.15352e-12
ENSG00000246174	6838	11:77853896	3078	1.7999e-18	1.22915	1e-05	1.8794e-13	8.19191e-12
ENSG00000244291	8465	7:156429636	-3713	4.2258e-18	0.915128	1e-05	1.9813e-13	8.6086e-12
ENSG00000184428	7833	8:144418601	-23549	2.3624e-18	-0.952493	1e-05	1.9991e-13	8.6588e-12
ENSG00000247828	3036	5:87612642	47929	3.5002e-18	-0.958809	1e-05	2.0519e-13	8.8595e-12
ENSG00000198015	6796	12:93866134	4869	5.8357e-18	-0.951396	1e-05	2.1042e-13	9.05728e-12
ENSG00000254860	6842	11:8989874	3651	3.0358e-18	-0.921187	1e-05	2.1306e-13	9.14243e-12
ENSG00000154803	5816	17:17131869	-8634	3.5016e-18	-0.976082	1e-05	2.1602e-13	9.24054e-12
ENSG00000126001	4612	20:34084750	41764	1.1699e-18	-1.82832	1e-05	2.2129e-13	9.43697e-12
ENSG00000243317	6861	7:135357476	10231	4.4337e-18	1.13286	1e-05	2.2414e-13	9.52905e-12
ENSG00000138459	7408	3:112308127	27570	3.3208e-18	0.926674	1e-05	2.3032e-13	9.76184e-12
ENSG00000177042	5672	11:694257	-1172	3.5698e-18	-0.98784	1e-05	2.3717e-13	1.00212e-11
ENSG00000153574	2544	2:89025486	34323	3.6696e-18	1.28601	1e-05	2.5372e-13	1.0688e-11
ENSG00000101161	4759	20:62648972	36483	5.4392e-18	-0.983686	1e-05	2.5451e-13	1.06885e-11
ENSG00000182180	5201	10:75297962	285510	1.6447e-18	-1.06295	1e-05	2.574e-13	1.07774e-11
ENSG00000181798	6838	2:232360147	-18904	5.8186e-18	0.929259	1e-05	2.8072e-13	1.17183e-11
ENSG00000198794	4322	15:75190861	-58700	4.1416e-18	-1.80177	1e-05	2.8253e-13	1.17581e-11
ENSG00000107902	7678	10:126151938	1534	7.0413e-18	-1.05377	1e-05	2.9117e-13	1.20815e-11
ENSG00000165502	5922	14:50087357	-47	3.4684e-18	-0.893711	1e-05	3.1025e-13	1.28346e-11
ENSG00000171320	7694	8:27644845	15378	6.525e-18	-1.07405	1e-05	3.5156e-13	1.44999e-11
ENSG00000171574	4090	19:58916729	3857	9.2603e-18	1.51047	1e-05	4.274e-13	1.75754e-11
ENSG00000138035	7171	2:55839990	-81056	3.6529e-18	0.929528	1e-05	4.3481e-13	1.78273e-11
ENSG00000108825	5214	17:41111675	-20871	4.3085e-18	-1.30713	1e-05	4.3793e-13	1.7902e-11
ENSG00000176715	8935	16:89165748	10964	5.1451e-18	0.971344	1e-05	4.395e-13	1.7913e-11
ENSG00000099974	7186	22:24266954	-42136	1.1093e-17	0.912422	1e-05	4.7345e-13	1.92401e-11
ENSG00000135541	5348	6:135818897	-18	7.728e-18	1.19063	1e-05	4.9882e-13	2.02119e-11
ENSG00000171103	6693	2:29085730	-7438	7.8753e-18	-0.936388	1e-05	5.1657e-13	2.08695e-11
ENSG00000112992	5238	5:43530035	-72760	4.0996e-18	0.940823	1e-05	5.328e-13	2.14627e-11
ENSG00000125170	6681	16:57521274	34	2.2199e-17	1.12087	1e-05	5.4863e-13	2.20363e-11
ENSG00000181481	5801	17:29298451	2647	8.4283e-18	0.881238	1e-05	6.0622e-13	2.42788e-11
ENSG00000010626	7230	12:7014076	31342	1.6709e-17	-0.887804	1e-05	6.2152e-13	2.48196e-11
ENSG00000013561	5769	5:141348634	10740	1.6372e-17	1.07039	1e-05	6.2342e-13	2.48235e-11
ENSG00000214078	4714	20:34320253	67374	5.9255e-18	1.73126	1e-05	6.3509e-13	2.52156e-11
ENSG00000020922	6660	11:94225920	-1155	1.2165e-17	-0.951412	1e-05	6.5191e-13	2.58094e-11
ENSG00000205057	6341	12:92826460	4535	2.317e-17	-1.36432	1e-05	6.653e-13	2.62641e-11
ENSG00000155008	5780	X:84343823	84990	5.782e-18	-0.962878	1e-05	6.705e-13	2.63942e-11
ENSG00000248275	4595	5:180688473	259	1.5773e-17	1.23802	1e-05	6.7302e-13	2.64178e-11
ENSG00000206573	6984	3:9429959	-10305	2.1772e-17	-0.853757	1e-05	6.8485e-13	2.6806e-11
ENSG00000111843	8313	6:10723193	44	1.7359e-17	-1.00999	1e-05	6.9949e-13	2.73019e-11
ENSG00000146574	7820	7:6869304	2902	9.9661e-18	0.934174	1e-05	7.0218e-13	2.73297e-11
ENSG00000204267	17217	6:32793523	-13035	3.7031e-18	0.909747	1e-05	7.2771e-13	2.82439e-11
ENSG00000105771	8512	19:44235535	-23608	1.0949e-17	-1.07663	1e-05	7.6978e-13	2.97929e-11
ENSG00000151893	6055	10:120453168	-61594	2.555e-17	0.896253	1e-05	8.4166e-13	3.24837e-11
ENSG00000175581	5623	11:73488246	-10116	1.4429e-17	-1.04175	1e-05	8.6996e-13	3.33895e-11
ENSG00000154319	8234	8:11337587	5362	6.1364e-18	-1.20181	1e-05	8.6813e-13	3.33895e-11
ENSG00000103043	4581	16:70806674	-28391	4.9879e-18	-1.0815	1e-05	8.9722e-13	3.43403e-11
ENSG00000233016	5871	9:139615926	-6711	2.3231e-17	-1.84952	1e-05	9.0132e-13	3.44022e-11
ENSG00000165948	7856	14:94566198	18569	4.0765e-17	-0.987554	1e-05	1.0917e-12	4.15519e-11
ENSG00000123179	5690	13:50266109	497	1.9064e-17	0.980576	1e-05	1.097e-12	4.16416e-11
ENSG00000086062	6666	9:33121570	-45785	2.9517e-17	0.969238	1e-05	1.269e-12	4.80358e-11
ENSG00000217555	4963	16:66523935	-62532	3.7671e-17	-1.52829	1e-05	1.77e-12	6.68214e-11
ENSG00000197782	6757	19:40594335	-2511	4.8192e-17	-0.868952	1e-05	1.8203e-12	6.85304e-11
ENSG00000176393	6289	1:201965710	14209	6.7709e-17	-1.17804	1e-05	1.9592e-12	7.3559e-11
ENSG00000168434	5602	16:23397113	-67389	8.2961e-17	-0.883527	1e-05	2.0045e-12	7.50566e-11
ENSG00000100376	9134	22:45807907	103057	4.9362e-17	1.05404	1e-05	2.043e-12	7.62922e-11
ENSG00000164111	6549	4:122618372	103	5.4615e-17	-1.09753	1e-05	2.3004e-12	8.56736e-11
ENSG00000239213	4726	3:136612149	31252	4.2795e-17	-0.960677	1e-05	2.4382e-12	9.05619e-11
ENSG00000135637	6462	2:74712691	2155	6.9003e-17	-1.37553	1e-05	2.5472e-12	9.43546e-11
ENSG00000083828	6683	19:58264424	-16600	8.06e-17	1.17081	1e-05	2.7014e-12	9.98012e-11
ENSG00000154743	7275	3:12526006	74	6.2782e-17	-1.25299	1e-05	2.7452e-12	1.01147e-10
ENSG00000116106	6074	2:221996939	-441984	1.0133e-16	-0.880055	1e-05	2.7924e-12	1.02613e-10
ENSG00000090920	7051	19:40574929	134395	6.8805e-17	-1.64793	1e-05	2.8468e-12	1.04334e-10
ENSG00000074054	6493	2:122429132	21968	7.3879e-17	0.94802	1e-05	3.1869e-12	1.16492e-10
ENSG00000172869	7272	5:118367185	-6283	3.3794e-17	0.892756	1e-05	3.7735e-12	1.3757e-10
ENSG00000147133	4060	X:70686599	100484	6.1321e-17	-0.903312	1e-05	3.8297e-12	1.3925e-10
ENSG00000205795	9043	2:10218646	-2426	9.4517e-17	-0.95185	1e-05	3.9207e-12	1.42186e-10
ENSG00000133943	6786	14:91581272	54594	1.3781e-16	-1.29007	1e-05	3.9892e-12	1.4429e-10
ENSG00000171617	6749	5:73787665	-149585	1.4967e-16	-0.839969	1e-05	4.0936e-12	1.47679e-10
ENSG00000183281	2689	2:87123114	-125862	5.0728e-17	-1.14082	1e-05	4.2208e-12	1.51873e-10
ENSG00000183742	7902	7:20278642	21614	8.4479e-17	1.27352	1e-05	4.3339e-12	1.55536e-10
ENSG00000244625	8033	22:27117690	48959	1.8906e-16	0.839613	1e-05	4.3489e-12	1.55669e-10
ENSG00000155957	6131	12:66513381	-50472	1.4188e-16	0.978642	1e-05	4.6324e-12	1.65389e-10
ENSG00000204351	22697	6:31932177	5319	1.0121e-17	-0.850617	1e-05	4.857e-12	1.72963e-10
ENSG00000145365	5420	4:113154110	-52950	1.8968e-16	0.864234	1e-05	4.9311e-12	1.75149e-10
ENSG00000185128	4857	17:36489387	205415	1.6726e-16	1.37115	1e-05	5.2062e-12	1.84447e-10
ENSG00000111731	6058	12:22697423	-58	1.7657e-16	-1.30055	1e-05	5.8358e-12	2.06221e-10
ENSG00000100461	8032	14:23370591	-17803	3.74e-16	1.4191	1e-05	7.0649e-12	2.49021e-10
ENSG00000145882	6109	5:148726146	-11425	2.3186e-16	-0.853846	1e-05	7.4064e-12	2.60392e-10
ENSG00000108592	4602	17:61855667	-51706	1.7028e-16	-1.47196	1e-05	7.9598e-12	2.79139e-10
ENSG00000077097	7252	3:25701194	-5205	1.7064e-16	0.859877	1e-05	8.1982e-12	2.86771e-10
ENSG00000043143	5460	5:133889241	29237	2.8886e-16	0.879642	1e-05	8.5402e-12	2.9798e-10
ENSG00000113558	5530	5:133515638	2908	3.2857e-16	0.973596	1e-05	8.735e-12	3.0401e-10
ENSG00000258701	6772	14:105283159	-4380	2.0839e-16	0.88421	1e-05	9.2213e-12	3.20126e-10
ENSG00000157823	8267	15:90444681	7106	1.6703e-16	0.993171	1e-05	9.3051e-12	3.22225e-10
ENSG00000204628	4633	5:180683690	8593	4.1512e-16	1.27779	1e-05	1.0352e-11	3.57594e-10
ENSG00000111666	6174	12:102088112	-2614	3.906e-16	-0.90919	1e-05	1.1376e-11	3.91993e-10
ENSG00000251615	7252	4:8367478	7412	3.9044e-16	-0.968123	1e-05	1.1921e-11	4.09726e-10
ENSG00000119718	5616	14:75525850	56235	4.9666e-16	-1.00913	1e-05	1.2049e-11	4.13111e-10
ENSG00000227403	4182	2:162149928	48677	3.467e-16	0.885463	1e-05	1.2917e-11	4.41771e-10
ENSG00000188191	6546	7:618319	-148969	3.6021e-16	-1.05746	1e-05	1.3777e-11	4.70027e-10
ENSG00000071894	4612	8:145623098	-11656	2.6372e-16	0.903478	1e-05	1.3921e-11	4.73767e-10
ENSG00000214135	5236	3:197342810	-11968	4.6206e-16	-1.16757	1e-05	1.3984e-11	4.74741e-10
ENSG00000065029	5335	6:35227354	667	3.1015e-16	-0.915819	1e-05	1.4515e-11	4.91543e-10
ENSG00000165526	7201	11:126079385	-2203	4.2028e-16	-1.87658	1e-05	1.467e-11	4.95208e-10
ENSG00000100441	7785	14:24899194	701	6.1526e-16	1.04013	1e-05	1.4695e-11	4.95208e-10
ENSG00000101019	4569	20:33942199	-57746	1.7129e-16	-0.972083	1e-05	1.6988e-11	5.71096e-10
ENSG00000125124	6674	16:56555788	1592	8.5707e-16	1.43978	1e-05	1.7595e-11	5.90087e-10
ENSG00000023228	6063	2:207015772	-8556	8.6329e-16	0.967144	1e-05	2.1168e-11	7.06483e-10
ENSG00000168405	8031	6:25139026	-27768	3.6166e-16	-0.930918	1e-05	2.1121e-11	7.06483e-10
ENSG00000117133	6517	1:84975654	30711	8.2323e-16	1.20424	1e-05	2.1664e-11	7.21297e-10
ENSG00000116205	7192	1:54562444	43183	8.9858e-16	0.926895	1e-05	2.1873e-11	7.26502e-10
ENSG00000006114	5082	17:35953632	-15913	1.2481e-15	-1.05054	1e-05	2.2714e-11	7.52599e-10
ENSG00000138400	5762	2:207654714	24442	7.9424e-16	1.0758	1e-05	2.4694e-11	8.16274e-10
ENSG00000103811	7753	15:79231518	-10399	7.1546e-16	-0.885616	1e-05	2.5737e-11	8.45994e-10
ENSG00000064886	7044	1:111772261	28867	1.0234e-15	0.981125	1e-05	2.5777e-11	8.45994e-10
ENSG00000106477	5505	7:130080540	-1735	9.3981e-16	-1.05646	1e-05	2.5712e-11	8.45994e-10
ENSG00000206503	12841	6:29926668	17630	1.641e-16	1.31051	1e-05	2.9026e-11	9.50371e-10
ENSG00000171953	5244	17:17924956	-17568	7.9823e-16	1.98147	1e-05	2.9266e-11	9.55967e-10
ENSG00000105499	7698	19:48632966	18891	1.0011e-15	-1.05311	1e-05	3.0984e-11	1.00967e-09
ENSG00000223865	17783	6:33052382	8678	4.1786e-16	0.785475	1e-05	3.1164e-11	1.01316e-09
ENSG00000176974	4244	17:18268941	2084	9.1095e-16	-0.961825	1e-05	3.3122e-11	1.07428e-09
ENSG00000170074	6089	5:177114972	-95428	1.1622e-15	-1.3031	1e-05	3.36e-11	1.08725e-09
ENSG00000160294	5863	21:47690068	-16144	8.3218e-16	-0.857377	1e-05	3.5004e-11	1.13002e-09
ENSG00000227908	6934	5:55294416	3420	1.4e-15	0.858485	1e-05	3.6477e-11	1.17482e-09
ENSG00000196268	10377	19:21591686	11764	4.3613e-16	1.05648	1e-05	3.6662e-11	1.17803e-09
ENSG00000167460	7942	19:16213697	35865	1.5995e-15	1.90335	1e-05	3.9646e-11	1.27098e-09
ENSG00000004534	3131	3:50100325	122884	6.8376e-16	-0.90796	1e-05	4.3382e-11	1.38753e-09
ENSG00000114904	4911	3:52779303	-25663	9.4844e-16	1.67175	1e-05	4.4503e-11	1.4201e-09
ENSG00000037757	6460	19:13875210	-137	2.036e-15	0.905715	1e-05	4.523e-11	1.43996e-09
ENSG00000079785	6607	2:15752114	20811	2.2965e-15	0.858635	1e-05	4.9257e-11	1.56457e-09
ENSG00000182473	7728	17:74099960	-17698	1.5787e-15	0.868645	1e-05	5.2192e-11	1.65398e-09
ENSG00000141012	9215	16:88923477	98	1.1797e-15	-1.23689	1e-05	5.2819e-11	1.67001e-09
ENSG00000164933	6444	8:104416785	-10633	2.6111e-15	-1.0154	1e-05	5.3599e-11	1.6908e-09
ENSG00000189171	6811	1:153582258	-24311	1.5452e-15	1.10955	1e-05	5.4258e-11	1.70772e-09
ENSG00000100154	4647	22:29038421	-37433	2.0812e-15	-1.09434	1e-05	5.9177e-11	1.85829e-09
ENSG00000198216	6361	1:181393238	10999	2.7488e-15	-0.85878	1e-05	5.9501e-11	1.86422e-09
ENSG00000186184	7662	13:28200940	6036	3.1261e-15	-1.11304	1e-05	5.993e-11	1.87344e-09
ENSG00000128915	7200	15:60767686	-3674	2.2089e-15	0.897698	1e-05	6.1881e-11	1.93004e-09
ENSG00000101346	5756	20:30826913	31229	1.4672e-15	-1.15834	1e-05	6.2805e-11	1.95444e-09
ENSG00000204954	6273	12:104345412	-14075	2.8836e-15	0.791469	1e-05	6.3969e-11	1.98622e-09
ENSG00000119688	6269	14:74743244	-26516	1.9908e-15	0.966128	1e-05	7.1586e-11	2.21773e-09
ENSG00000003147	9437	7:8215855	-86463	2.6074e-15	-1.5388	1e-05	7.1831e-11	2.22034e-09
ENSG00000089693	7026	12:6862259	-14383	3.1279e-15	0.867449	1e-05	7.2626e-11	2.23989e-09
ENSG00000053372	7265	1:19579969	1935	4.6187e-15	0.827776	1e-05	7.8419e-11	2.41317e-09
ENSG00000168778	6661	12:124197280	41619	2.6464e-15	-0.907072	1e-05	7.8719e-11	2.41704e-09
ENSG00000166913	6716	20:43532388	18070	3.8157e-15	0.802929	1e-05	8.1083e-11	2.48408e-09
ENSG00000088205	6984	2:118588622	16395	2.2634e-15	0.822368	1e-05	8.478e-11	2.59162e-09
ENSG00000128309	8066	22:37415396	-281	3.418e-15	-1.4149	1e-05	8.5588e-11	2.61053e-09
ENSG00000136824	8993	9:106914720	58178	2.8504e-15	-1.23912	1e-05	8.8091e-11	2.68097e-09
ENSG00000162542	7168	1:20126516	77	4.9493e-15	1.08472	1e-05	8.9016e-11	2.692e-09
ENSG00000100058	7179	22:25855629	11556	4.5872e-15	-0.965845	1e-05	8.9038e-11	2.692e-09
ENSG00000196810	6679	4:1243877	788	2.3647e-15	-1.00581	1e-05	8.8654e-11	2.692e-09
ENSG00000160957	4122	8:145760285	17055	2.1603e-15	1.25467	1e-05	9.0484e-11	2.72973e-09
ENSG00000185155	5669	1:226458685	47365	2.9319e-15	-1.45266	1e-05	9.0707e-11	2.7305e-09
ENSG00000168803	3912	15:43689867	66994	1.0629e-15	0.875852	1e-05	9.1045e-11	2.73472e-09
ENSG00000118197	6826	1:200649759	10661	4.0393e-15	0.809961	1e-05	9.2706e-11	2.77856e-09
ENSG00000214941	6649	17:15892010	-11022	3.1935e-15	-1.46598	1e-05	9.5085e-11	2.84369e-09
ENSG00000144895	6224	3:150317101	52635	4.8916e-15	-0.832282	1e-05	9.5325e-11	2.84473e-09
ENSG00000106526	7986	7:149989634	-31181	3.5661e-15	1.05101	1e-05	9.6948e-11	2.88691e-09
ENSG00000163191	6426	1:152011207	-9177	3.4001e-15	-0.953466	1e-05	9.7551e-11	2.89862e-09
ENSG00000174780	7891	4:57336138	3056	4.8325e-15	1.31459	1e-05	9.8981e-11	2.93481e-09
ENSG00000139192	6992	12:6568572	7715	4.7674e-15	-1.20237	1e-05	9.9503e-11	2.94398e-09
ENSG00000168461	8184	18:9710887	2724	6.0415e-15	-0.854965	1e-05	1.1103e-10	3.27788e-09
ENSG00000065308	6877	6:52411122	-30592	5.553e-15	0.830612	1e-05	1.1382e-10	3.35326e-09
ENSG00000180376	6390	3:56699771	108581	3.779e-15	-1.10521	1e-05	1.1609e-10	3.41271e-09
ENSG00000093010	5285	22:19931096	1965	6.2194e-15	-0.835689	1e-05	1.1754e-10	3.448e-09
ENSG00000220785	4660	1:32727972	20750	6.1607e-15	-1.3912	1e-05	1.1996e-10	3.50414e-09
ENSG00000081791	5788	5:141310649	7275	6.6873e-15	1.56317	1e-05	1.1986e-10	3.50414e-09
ENSG00000110768	7329	11:18355599	11756	4.2951e-15	-0.863362	1e-05	1.2309e-10	3.58816e-09
ENSG00000166797	5513	15:64406697	20479	3.4326e-15	-0.867822	1e-05	1.3151e-10	3.80152e-09
ENSG00000100304	8117	22:43583598	458	4.1142e-15	0.827882	1e-05	1.3151e-10	3.80152e-09
ENSG00000115350	6683	2:75185856	236	4.8396e-15	-0.933528	1e-05	1.3088e-10	3.80152e-09
ENSG00000163319	7694	4:84367467	-9619	5.0871e-15	0.859011	1e-05	1.3108e-10	3.80152e-09
ENSG00000119685	5602	14:76234451	134482	6.9994e-15	1.79687	1e-05	1.3336e-10	3.84672e-09
ENSG00000130177	3976	13:115000465	102	4.4461e-15	-0.839727	1e-05	1.3532e-10	3.89521e-09
ENSG00000159267	7124	21:38348663	-13874	6.9711e-15	1.03052	1e-05	1.3566e-10	3.897e-09
ENSG00000104497	6919	8:82773228	18126	4.8116e-15	1.11442	1e-05	1.3772e-10	3.94776e-09
ENSG00000198538	10831	19:53316502	-44352	4.6784e-15	-1.36286	1e-05	1.3808e-10	3.95003e-09
ENSG00000133812	7318	11:10023006	-292749	3.7817e-15	-1.78327	1e-05	1.4227e-10	4.06137e-09
ENSG00000124613	5310	6:27357613	15218	1.1314e-15	-0.910946	1e-05	1.4319e-10	4.07929e-09
ENSG00000112293	8919	6:24497564	2130	5.0922e-15	-1.61614	1e-05	1.5719e-10	4.46878e-09
ENSG00000198056	4168	12:57146069	-89	6.1314e-15	1.06808	1e-05	1.5897e-10	4.51016e-09
ENSG00000092010	7195	14:24598912	-6456	9.4614e-15	1.02171	1e-05	1.6036e-10	4.54027e-09
ENSG00000142207	6821	21:33710642	-54694	9.3051e-15	-1.03193	1e-05	1.6417e-10	4.63858e-09
ENSG00000249572	7623	5:33454328	13602	7.4188e-15	1.09465	1e-05	1.6978e-10	4.78753e-09
ENSG00000185808	7062	21:38432621	-12850	8.1113e-15	-0.890624	1e-05	1.7369e-10	4.88759e-09
ENSG00000129925	5594	16:423619	-13495	7.2399e-15	0.911831	1e-05	1.7808e-10	5.00108e-09
ENSG00000124608	6001	6:44260539	-20525	1.181e-14	-1.02476	1e-05	1.8662e-10	5.23042e-09
ENSG00000197932	2440	X:154534075	419439	5.297e-15	1.26584	1e-05	1.911e-10	5.34511e-09
ENSG00000164323	9184	4:186086524	-44135	8.4903e-15	-0.793751	1e-05	1.9291e-10	5.38483e-09
ENSG00000128510	5380	7:129934219	1244	8.802e-15	-0.877601	1e-05	1.9396e-10	5.40303e-09
ENSG00000141141	5118	17:36003275	-219	1.0625e-14	0.944354	1e-05	1.9876e-10	5.5258e-09
ENSG00000146909	8705	7:156750695	8277	8.2356e-15	0.842671	1e-05	2.0154e-10	5.59172e-09
ENSG00000214756	6453	11:62432784	2	6.6924e-15	1.46252	1e-05	2.0793e-10	5.75745e-09
ENSG00000139899	7791	14:24900209	48	1.0239e-14	-0.862166	1e-05	2.0878e-10	5.7694e-09
ENSG00000085982	7457	2:234392119	-83310	1.1557e-14	-0.800531	1e-05	2.1292e-10	5.87203e-09
ENSG00000182782	6090	12:123189626	1735	4.906e-15	-0.909773	1e-05	2.145e-10	5.90379e-09
ENSG00000175701	3145	2:110940999	-61999	1.1008e-14	0.855199	1e-05	2.2298e-10	6.12511e-09
ENSG00000164715	6754	7:97703683	-32515	8.5649e-15	1.33327	1e-05	2.2668e-10	6.21439e-09
ENSG00000241945	8300	21:45538647	11475	7.7603e-15	0.796149	1e-05	2.3048e-10	6.30605e-09
ENSG00000005801	6543	11:3397834	-2615	1.4058e-14	-0.844079	1e-05	2.3587e-10	6.42804e-09
ENSG00000226742	4870	18:77723832	-730	9.6272e-15	-1.01405	1e-05	2.355e-10	6.42804e-09
ENSG00000139921	7338	14:51709017	2136	9.7616e-15	-0.881104	1e-05	2.4163e-10	6.54622e-09
ENSG00000240445	3830	17:18582398	6211	1.226e-14	-0.830455	1e-05	2.4156e-10	6.54622e-09
ENSG00000185065	5987	22:19440597	5180	1.3965e-14	1.27573	1e-05	2.4085e-10	6.54622e-09
ENSG00000197021	2996	X:149113402	6372	1.7125e-14	1.21021	1e-05	2.537e-10	6.85986e-09
ENSG00000186153	12285	16:78132246	-1065	7.6175e-15	0.844209	1e-05	2.6178e-10	7.06443e-09
ENSG00000186468	5967	5:81603444	29047	1.0796e-14	-0.808343	1e-05	2.7228e-10	7.33351e-09
ENSG00000137822	3733	15:43629310	-32110	4.1888e-15	-0.983534	1e-05	2.7413e-10	7.36906e-09
ENSG00000123219	6319	5:64845427	-13572	1.185e-14	-1.22077	1e-05	2.9332e-10	7.86963e-09
ENSG00000136861	5741	9:123326458	-15991	1.0825e-14	-0.932117	1e-05	2.954e-10	7.90994e-09
ENSG00000137411	18003	6:30882203	6183	1.7496e-15	-0.792185	1e-05	2.9971e-10	8.00993e-09
ENSG00000260565	6988	16:2720768	-2678	1.0997e-14	0.822808	1e-05	3.2528e-10	8.67649e-09
ENSG00000250565	7638	2:46769135	-562	1.2967e-14	0.814158	1e-05	3.2783e-10	8.72766e-09
ENSG00000177946	4584	16:90038896	-47	7.6337e-15	1.50509	1e-05	3.293e-10	8.74985e-09
ENSG00000036448	12173	8:2075378	82222	8.9059e-15	0.903575	1e-05	3.347e-10	8.8764e-09
ENSG00000182165	5007	7:86978778	3946	1.6181e-14	1.25395	1e-05	3.4231e-10	9.06064e-09
ENSG00000168826	8440	4:4296345	4420	1.5048e-14	-1.50318	1e-05	3.4636e-10	9.15037e-09
ENSG00000215837	7786	3:195312992	-71976	1.5032e-14	0.907289	1e-05	3.5219e-10	9.28653e-09
ENSG00000127578	6559	16:678843	-397	1.1532e-14	-0.956037	1e-05	3.6369e-10	9.5716e-09
ENSG00000162994	6750	2:55459373	-327	9.0972e-15	-1.47938	1e-05	3.6837e-10	9.67637e-09
ENSG00000095485	5896	10:101983367	-44071	1.7923e-14	0.801712	1e-05	3.7918e-10	9.94134e-09
ENSG00000236935	5147	11:64107477	10500	1.5123e-14	-1.20356	1e-05	3.8712e-10	1.01303e-08
ENSG00000189306	7813	22:42951988	36179	1.3472e-14	-2.00387	1e-05	3.9007e-10	1.01882e-08
ENSG00000203791	7181	10:126453481	-26959	2.4885e-14	0.992229	1e-05	3.9534e-10	1.03063e-08
ENSG00000103168	11988	16:84215314	-5356	1.1758e-14	0.839345	1e-05	3.9978e-10	1.04026e-08
ENSG00000204138	5005	1:28799791	103676	1.685e-14	0.99223	1e-05	4.0219e-10	1.04456e-08
ENSG00000245958	6933	4:120381974	6027	1.3268e-14	0.887566	1e-05	4.1577e-10	1.07781e-08
ENSG00000181396	6694	17:80373452	-3062	1.3559e-14	0.959093	1e-05	4.2195e-10	1.09108e-08
ENSG00000144580	6333	2:219372999	-60305	1.8652e-14	-1.29622	1e-05	4.2247e-10	1.09108e-08
ENSG00000132507	6963	17:7215536	5217	2.594e-14	0.863633	1e-05	4.2913e-10	1.1062e-08
ENSG00000100197	6981	22:42531064	4155	9.9606e-15	0.896923	1e-05	4.4023e-10	1.13271e-08
ENSG00000107104	7883	9:751159	280867	1.4781e-14	0.840926	1e-05	4.4789e-10	1.15028e-08
ENSG00000165275	6739	9:37752714	-1091	2.7321e-14	1.15482	1e-05	4.5234e-10	1.15955e-08
ENSG00000147419	7695	8:27628886	-1285	2.5857e-14	0.792513	1e-05	4.6804e-10	1.19756e-08
ENSG00000219665	6710	19:12128021	29588	1.579e-14	1.20305	1e-05	4.7186e-10	1.20512e-08
ENSG00000205045	4587	17:33864830	-51	3.5479e-14	-0.906364	1e-05	4.7605e-10	1.21358e-08
ENSG00000072756	9700	3:3180706	12105	2.048e-14	-1.15493	1e-05	4.869e-10	1.23894e-08
ENSG00000133030	5734	17:17009198	63338	1.9965e-14	1.10905	1e-05	5.0181e-10	1.27455e-08
ENSG00000137054	6746	9:37496198	10265	3.0418e-14	0.904999	1e-05	5.2257e-10	1.32484e-08
ENSG00000176222	8418	19:44397225	-8313	2.1239e-14	0.819855	1e-05	5.4173e-10	1.37088e-08
ENSG00000198931	9474	16:88878176	-177	1.516e-14	1.64492	1e-05	5.4999e-10	1.38925e-08
ENSG00000167280	8350	17:77079576	8554	3.1442e-14	0.888858	1e-05	5.5232e-10	1.39259e-08
ENSG00000141759	4700	18:77745640	-48310	2.3526e-14	0.840321	1e-05	5.5493e-10	1.39529e-08
ENSG00000169967	6985	2:128027594	-118448	2.2812e-14	1.16802	1e-05	5.5541e-10	1.39529e-08
ENSG00000042317	7252	14:88852031	762	2.4861e-14	-1.5002	1e-05	5.6087e-10	1.40473e-08
ENSG00000240303	7681	3:132314362	-65206	2.7554e-14	1.34408	1e-05	5.612e-10	1.40473e-08
ENSG00000152213	5768	13:50192488	-9948	2.5083e-14	0.787077	1e-05	5.7688e-10	1.44131e-08
ENSG00000160213	8275	21:45198417	2090	2.1081e-14	1.12238	1e-05	5.779e-10	1.44131e-08
ENSG00000203965	7233	1:64025836	36792	3.3631e-14	1.60042	1e-05	5.9212e-10	1.47411e-08
ENSG00000148290	8278	9:136291063	67510	3.2546e-14	0.76052	1e-05	6.1693e-10	1.53312e-08
ENSG00000180185	7238	16:1893305	16336	2.4773e-14	-1.1453	1e-05	6.2097e-10	1.54039e-08
ENSG00000205485	5850	7:76357620	178942	2.2454e-14	-1.78585	1e-05	6.324e-10	1.56593e-08
ENSG00000139197	6839	12:7335217	-6065	3.2246e-14	-0.833589	1e-05	6.3472e-10	1.56887e-08
ENSG00000172009	8542	19:2789661	4202	2.6927e-14	1.73831	1e-05	6.3804e-10	1.57425e-08
ENSG00000007129	5506	19:42092815	36928	2.9971e-14	-0.8705	1e-05	6.46e-10	1.59104e-08
ENSG00000182923	6414	3:134309977	105391	3.1787e-14	0.830106	1e-05	6.5491e-10	1.61011e-08
ENSG00000111850	6881	6:87860325	-171977	3.822e-14	-1.16348	1e-05	6.6272e-10	1.62643e-08
ENSG00000165934	7444	14:92588219	-63	3.559e-14	0.825356	1e-05	6.8293e-10	1.67306e-08
ENSG00000121417	7409	19:58143946	2184	3.9688e-14	-0.999636	1e-05	6.9118e-10	1.69028e-08
ENSG00000214922	12605	6:29704400	-12427	6.198e-15	-0.807523	1e-05	6.9989e-10	1.70855e-08
ENSG00000171109	6233	3:179110393	44912	3.2272e-14	-0.970182	1e-05	7.2143e-10	1.75801e-08
ENSG00000164733	6998	8:11718528	-8430	1.8406e-14	0.804929	1e-05	7.4486e-10	1.81192e-08
ENSG00000084636	5509	1:32173258	3337	4.2848e-14	0.822542	1e-05	7.5415e-10	1.83129e-08
ENSG00000187231	5992	2:180088516	-41002	3.617e-14	-0.86704	1e-05	7.616e-10	1.84616e-08
ENSG00000224597	9011	10:29758785	60453	3.68e-14	-0.888158	1e-05	7.7598e-10	1.87772e-08
ENSG00000165650	5675	10:119061875	-73104	6.3827e-14	-0.886929	1e-05	8.1472e-10	1.96801e-08
ENSG00000230155	4647	20:34086970	8161	2.3082e-14	1.66711	1e-05	8.2047e-10	1.97843e-08
ENSG00000231365	6017	1:119638107	-44913	3.2751e-14	0.851983	1e-05	8.3594e-10	2.01223e-08
ENSG00000169914	6870	1:20210171	1164	5.9465e-14	0.843603	1e-05	8.4062e-10	2.01998e-08
ENSG00000160284	6288	21:47599913	-4478	2.8509e-14	0.968341	1e-05	8.4528e-10	2.02765e-08
ENSG00000145782	8064	5:115177262	-294	3.4737e-14	-0.899748	1e-05	8.9116e-10	2.13399e-08
ENSG00000196421	4512	20:62648972	-16726	6.3184e-14	-0.879668	1e-05	8.9856e-10	2.14799e-08
ENSG00000172059	8969	2:10185052	2075	4.4084e-14	-1.30922	1e-05	9.0263e-10	2.15401e-08
ENSG00000105877	7968	7:21585091	2257	3.6537e-14	0.80999	1e-05	9.0799e-10	2.16306e-08
ENSG00000134077	7016	3:9436472	31945	6.0482e-14	0.785481	1e-05	9.175e-10	2.18193e-08
ENSG00000137944	5859	1:89441642	-16995	5.1699e-14	1.00803	1e-05	9.6529e-10	2.29146e-08
ENSG00000148225	5873	9:116107236	4657	7.5536e-14	-1.39498	1e-05	9.6687e-10	2.29146e-08
ENSG00000104472	7411	8:141525725	4327	4.0186e-14	-0.965031	1e-05	9.9115e-10	2.34498e-08
ENSG00000242086	7787	3:195771094	386160	4.7455e-14	-0.908352	1e-05	9.9299e-10	2.34531e-08
ENSG00000160949	4428	8:145654298	-15530	3.3331e-14	-0.900575	1e-05	9.9547e-10	2.34717e-08
ENSG00000130590	4761	20:62648972	37610	6.6997e-14	-0.872102	1e-05	1.03562e-09	2.43768e-08
ENSG00000169814	6932	3:15614990	-27859	5.5435e-14	-1.19402	1e-05	1.08337e-09	2.54574e-08
ENSG00000182446	7922	17:79608198	-7298	5.2944e-14	-1.55245	1e-05	1.13166e-09	2.653e-08
ENSG00000227627	8150	6:153312970	8084	5.9681e-14	-0.961128	1e-05	1.13286e-09	2.653e-08
ENSG00000132406	8400	4:4249201	-750	5.6033e-14	0.901978	1e-05	1.13573e-09	2.65523e-08
ENSG00000185504	7915	17:79519382	-1606	5.0071e-14	-0.84148	1e-05	1.16198e-09	2.71201e-08
ENSG00000231770	8748	3:194310359	5618	6.5514e-14	-1.04043	1e-05	1.20965e-09	2.8185e-08
ENSG00000188820	5967	6:116795797	13263	5.5916e-14	1.31413	1e-05	1.27072e-09	2.95581e-08
ENSG00000152291	6112	2:85546052	-9497	7.1775e-14	0.805243	1e-05	1.3362e-09	3.1029e-08
ENSG00000156050	6444	14:74413129	-3989	5.0466e-14	-0.943346	1e-05	1.34384e-09	3.11541e-08
ENSG00000143797	6846	2:9239635	95692	7.7076e-14	0.847508	1e-05	1.36742e-09	3.15947e-08
ENSG00000124641	6510	6:41888827	-51	1.0418e-13	0.844812	1e-05	1.36646e-09	3.15947e-08
ENSG00000198496	5191	17:41219804	-57824	6.5938e-14	0.905505	1e-05	1.42359e-09	3.28376e-08
ENSG00000119698	7745	14:94813142	200676	9.21e-14	-1.79607	1e-05	1.50369e-09	3.46275e-08
ENSG00000103550	7411	16:19810584	81026	9.8069e-14	-1.31948	1e-05	1.52537e-09	3.50683e-08
ENSG00000073578	4563	5:203151	-15206	5.6774e-14	-1.02752	1e-05	1.57228e-09	3.60867e-08
ENSG00000177570	7492	8:119624556	-9679	8.5211e-14	1.30788	1e-05	1.58101e-09	3.62269e-08
ENSG00000173614	6319	1:10008221	4734	9.9602e-14	-0.801593	1e-05	1.58746e-09	3.63145e-08
ENSG00000133789	6713	11:9636854	-48771	6.0034e-14	-0.845081	1e-05	1.74222e-09	3.97888e-08
ENSG00000060971	5753	3:38168125	-10609	9.5313e-14	1.31829	1e-05	1.7766e-09	4.04856e-08
ENSG00000109674	8373	4:178231219	228	8.9667e-14	0.838211	1e-05	1.77859e-09	4.04856e-08
ENSG00000007341	6444	1:113098015	-65433	1.0596e-13	-0.848242	1e-05	1.78544e-09	4.05747e-08
ENSG00000112799	8499	6:6582862	-5480	1.0892e-13	-0.844269	1e-05	1.86321e-09	4.22725e-08
ENSG00000161036	5487	7:102105984	607	1.1492e-13	0.80184	1e-05	1.89448e-09	4.29115e-08
ENSG00000136982	7231	8:120834389	-33862	8.2548e-14	-0.768267	1e-05	1.9455e-09	4.3995e-08
ENSG00000203666	8235	1:245129294	-3714	1.0744e-13	1.27703	1e-05	1.97271e-09	4.45375e-08
ENSG00000197535	6822	15:52798681	-22567	1.0404e-13	1.36332	1e-05	2.18424e-09	4.92327e-08
ENSG00000177303	6816	17:73511629	-36	8.7419e-14	-1.52314	1e-05	2.19277e-09	4.93445e-08
ENSG00000124787	8697	6:4999910	-4388	1.2599e-13	-0.861208	1e-05	2.3035e-09	5.1752e-08
ENSG00000197980	6099	3:156552785	9514	1.2599e-13	0.833711	1e-05	2.32071e-09	5.2054e-08
ENSG00000139998	5725	14:65436200	-3295	1.0112e-13	-1.49806	1e-05	2.33737e-09	5.23427e-08
ENSG00000167766	10687	19:53141625	-52125	1.2361e-13	0.86719	1e-05	2.45591e-09	5.49083e-08
ENSG00000172006	8557	19:2800192	-19681	1.3682e-13	-0.840682	1e-05	2.49565e-09	5.57066e-08
ENSG00000170892	10287	19:54690880	-2910	1.3375e-13	1.17667	1e-05	2.54149e-09	5.66383e-08
ENSG00000167642	6174	19:38749390	14714	1.1941e-13	-1.09902	1e-05	2.68364e-09	5.97099e-08
ENSG00000090615	4699	12:133338873	-66572	1.1378e-13	-1.18859	1e-05	2.75064e-09	6.11022e-08
ENSG00000255121	6453	11:118867288	-1427	1.6699e-13	-1.70339	1e-05	2.81674e-09	6.24701e-08
ENSG00000122512	7063	7:6023578	-25179	1.069e-13	0.992967	1e-05	2.8468e-09	6.30356e-08
ENSG00000211699	7182	7:38397930	-834	1.8241e-13	0.947376	1e-05	2.86426e-09	6.33208e-08
ENSG00000038002	8333	4:178363378	-280	1.456e-13	-0.854143	1e-05	2.88644e-09	6.37092e-08
ENSG00000171634	6931	17:65818374	-3267	2.0812e-13	-1.32378	1e-05	2.94015e-09	6.47912e-08
ENSG00000153933	6450	17:54904121	-7340	2.2626e-13	0.808624	1e-05	2.96082e-09	6.50392e-08
ENSG00000122223	6042	1:160825706	-6987	2.8259e-13	-0.885778	1e-05	2.95662e-09	6.50392e-08
ENSG00000141294	5411	17:45921906	12912	1.6372e-13	0.766829	1e-05	2.97001e-09	6.51375e-08
ENSG00000003402	5095	2:202017674	36846	1.5768e-13	0.821247	1e-05	2.99308e-09	6.55394e-08
ENSG00000197927	6439	2:132462978	-16971	1.6929e-13	1.08214	1e-05	3.03615e-09	6.63773e-08
ENSG00000176681	3728	17:44234060	-136040	2.8089e-13	-1.80283	1e-05	3.08825e-09	6.74097e-08
ENSG00000149089	7556	11:34967328	29281	2.1929e-13	0.834984	1e-05	3.33222e-09	7.26203e-08
ENSG00000225470	3254	X:73141762	-22398	1.5731e-13	0.635472	1e-05	3.46081e-09	7.5304e-08
ENSG00000126016	5137	X:112102626	18582	1.8967e-13	-0.909412	1e-05	3.48387e-09	7.56865e-08
ENSG00000112210	5074	6:57086412	-667	2.0122e-13	-1.04718	1e-05	3.49526e-09	7.58148e-08
ENSG00000243646	5724	21:34638859	195	2.2892e-13	0.929925	1e-05	3.50587e-09	7.59257e-08
ENSG00000131697	7566	1:6029937	-22597	2.5858e-13	-0.791751	1e-05	3.83104e-09	8.2838e-08
ENSG00000123360	6851	12:54956744	13609	2.869e-13	-0.794046	1e-05	3.86495e-09	8.34406e-08
ENSG00000110906	5124	12:109887525	-27825	2.0999e-13	1.58247	1e-05	4.01105e-09	8.64597e-08
ENSG00000189362	5672	2:191405894	6445	2.4129e-13	-1.27398	1e-05	4.15965e-09	8.95232e-08
ENSG00000118514	6285	6:135334426	63165	2.6432e-13	0.900143	1e-05	4.18276e-09	8.98806e-08
ENSG00000198369	6896	2:65617396	-42376	2.5256e-13	-1.16558	1e-05	4.208e-09	9.02825e-08
ENSG00000070444	7619	17:2295633	-8780	2.9028e-13	0.795315	1e-05	4.23442e-09	9.06286e-08
ENSG00000177173	6900	1:117078729	2014	2.3102e-13	-0.957563	1e-05	4.23725e-09	9.06286e-08
ENSG00000164054	3039	3:48505831	-36429	2.0685e-13	-1.30485	1e-05	4.49324e-09	9.59553e-08
ENSG00000204161	6003	10:50413155	16524	2.7619e-13	-1.50371	1e-05	4.51404e-09	9.62508e-08
ENSG00000116237	7467	1:6297601	1568	2.7154e-13	1.08635	1e-05	4.52443e-09	9.63237e-08
ENSG00000169660	6694	17:80387436	11241	1.8432e-13	-0.815143	1e-05	4.54113e-09	9.65305e-08
ENSG00000256039	8899	12:10653211	-52752	2.2489e-13	0.835234	1e-05	4.73393e-09	1.00474e-07
ENSG00000231074	17511	6:30293789	-1139	5.7684e-14	-1.25694	1e-05	4.79798e-09	1.01677e-07
ENSG00000151690	5778	2:191357694	84612	2.2424e-13	0.838504	1e-05	4.85719e-09	1.02775e-07
ENSG00000182612	7933	17:79610246	6048	2.6719e-13	-0.835592	1e-05	4.866e-09	1.02804e-07
ENSG00000099940	3405	22:21051716	-161556	6.476e-13	2.15018	1e-05	5.16754e-09	1.09007e-07
ENSG00000115816	8020	2:37458711	-146	2.5353e-13	1.04497	1e-05	5.29802e-09	1.1159e-07
ENSG00000095209	6774	9:108456726	-100	3.6394e-13	-0.79836	1e-05	5.46516e-09	1.14935e-07
ENSG00000237310	5106	7:65909021	-49673	2.024e-13	-0.943711	1e-05	5.66581e-09	1.18973e-07
ENSG00000165233	5527	9:95863862	5361	3.5631e-13	-0.891682	1e-05	6.07726e-09	1.2742e-07
ENSG00000129460	7288	14:23950887	11989	5.9604e-13	-0.776811	1e-05	6.20219e-09	1.29842e-07
ENSG00000138286	5200	10:75005282	77357	3.1838e-13	-1.2489	1e-05	6.2421e-09	1.3048e-07
ENSG00000259536	6425	15:40844222	63981	3.4421e-13	-0.84053	1e-05	6.4747e-09	1.35137e-07
ENSG00000135968	6701	2:109146935	81917	3.9426e-13	0.876066	1e-05	6.59079e-09	1.37353e-07
ENSG00000185551	6991	15:96590166	-279002	5.86e-13	-0.946933	1e-05	6.60442e-09	1.3743e-07
ENSG00000120594	8926	10:20236731	131562	2.4308e-13	0.830165	1e-05	6.61593e-09	1.37462e-07
ENSG00000182919	6785	11:93480190	5432	3.8941e-13	0.86265	1e-05	6.72333e-09	1.39484e-07
ENSG00000035141	7197	2:70524142	-5081	3.7584e-13	1.19784	1e-05	6.88583e-09	1.42533e-07
ENSG00000119403	5702	9:123675133	35526	4.239e-13	0.798728	1e-05	6.89093e-09	1.42533e-07
ENSG00000072864	3301	16:15820863	83738	7.0781e-13	1.11835	1e-05	6.96445e-09	1.43838e-07
ENSG00000165490	6888	11:82612842	1824	3.6836e-13	0.791541	1e-05	7.12983e-09	1.47034e-07
ENSG00000127533	7875	19:16999700	28	5.0191e-13	-1.19938	1e-05	7.3008e-09	1.50336e-07
ENSG00000119231	7059	3:196606541	11813	4.4813e-13	0.831115	1e-05	7.36159e-09	1.51362e-07
ENSG00000111788	7969	12:9436061	6229	3.653e-13	0.935314	1e-05	7.52545e-09	1.54501e-07
ENSG00000164056	6344	4:124268232	-49719	5.416e-13	-1.3114	1e-05	7.65496e-09	1.56927e-07
ENSG00000166946	4169	15:43479328	2011	2.3172e-13	-0.793556	1e-05	7.70302e-09	1.57678e-07
ENSG00000259865	10341	1:247350690	-1139	2.699e-13	-0.812531	1e-05	7.72629e-09	1.5792e-07
ENSG00000161010	8157	5:179283229	-5945	4.7528e-13	-1.85474	1e-05	7.79135e-09	1.59015e-07
ENSG00000079691	7927	6:25399486	120179	3.9659e-13	0.735689	1e-05	7.87776e-09	1.60541e-07
ENSG00000122483	5815	1:93792973	147496	5.6272e-13	0.8261	1e-05	7.90502e-09	1.6086e-07
ENSG00000143198	7123	1:165599649	-450	6.0226e-13	0.888655	1e-05	8.08233e-09	1.64226e-07
ENSG00000180855	6331	19:12558059	6132	4.9778e-13	-0.936637	1e-05	8.13598e-09	1.65073e-07
ENSG00000236850	4616	22:22599764	-57826	7.6959e-13	-0.801179	1e-05	8.14806e-09	1.65076e-07
ENSG00000186283	6675	1:179065125	14612	4.8653e-13	0.704914	1e-05	8.4909e-09	1.7177e-07
ENSG00000196497	7263	14:24666667	8496	7.1328e-13	-1.38059	1e-05	8.60479e-09	1.73819e-07
ENSG00000138777	5683	4:106408696	13457	6.4249e-13	-0.904834	1e-05	8.63943e-09	1.74264e-07
ENSG00000134809	5783	11:57289328	-8949	4.3989e-13	1.20119	1e-05	8.88954e-09	1.79048e-07
ENSG00000198805	6571	14:20957922	20808	9.3812e-13	-0.958955	1e-05	8.97688e-09	1.80544e-07
ENSG00000178966	6997	9:86626769	31142	6.7314e-13	-0.778199	1e-05	9.13643e-09	1.83486e-07
ENSG00000163389	6537	3:119186864	-922	6.1e-13	0.899362	1e-05	9.61887e-09	1.92894e-07
ENSG00000178878	6733	12:12879057	205	7.0574e-13	0.822616	1e-05	9.65249e-09	1.93288e-07
ENSG00000155100	5755	8:92145371	62946	4.2345e-13	-1.55039	1e-05	1.02441e-08	2.04838e-07
ENSG00000148803	4791	10:135153605	-17925	7.5627e-13	1.06493	1e-05	1.0417e-08	2.07994e-07
ENSG00000160193	8400	21:44254281	-45398	6.295e-13	0.861822	1e-05	1.06037e-08	2.11416e-07
ENSG00000160828	2624	7:74283220	-23512	1.6184e-12	0.790708	1e-05	1.06876e-08	2.12782e-07
ENSG00000213689	3005	3:48484890	-21556	6.5782e-13	0.82706	1e-05	1.08303e-08	2.15313e-07
ENSG00000137513	7074	11:78275676	-10244	5.7922e-13	1.2008	1e-05	1.09115e-08	2.16615e-07
ENSG00000136270	5646	7:45144403	-7244	9.2024e-13	-0.798008	1e-05	1.09647e-08	2.17359e-07
ENSG00000177990	6514	12:64070928	8208	7.3911e-13	0.863925	1e-05	1.10834e-08	2.19397e-07
ENSG00000238083	3728	17:43932797	-656081	1.2663e-12	-1.99589	1e-05	1.11215e-08	2.19837e-07
ENSG00000132763	4836	1:46004541	38815	8.6674e-13	1.06652	1e-05	1.11541e-08	2.20166e-07
ENSG00000260101	5831	2:64786367	35139	7.0383e-13	-0.820341	1e-05	1.11731e-08	2.20226e-07
ENSG00000118961	6520	2:20885321	-137562	8.2926e-13	-0.992961	1e-05	1.11977e-08	2.20397e-07
ENSG00000144559	6951	3:11887125	-1269	6.4191e-13	0.857727	1e-05	1.1631e-08	2.286e-07
ENSG00000261438	5891	10:90769302	-6292	1.2221e-12	-1.67574	1e-05	1.18219e-08	2.32022e-07
ENSG00000096872	7550	9:26987027	39989	5.5879e-13	0.826298	1e-05	1.20339e-08	2.35847e-07
ENSG00000196715	4459	7:65374131	35876	3.9668e-13	0.827298	1e-05	1.2077e-08	2.36357e-07
ENSG00000175536	6083	11:74204269	-510	8.5208e-13	0.867705	1e-05	1.23444e-08	2.40908e-07
ENSG00000153201	6232	2:109339099	3161	8.8907e-13	-0.920246	1e-05	1.23307e-08	2.40908e-07
ENSG00000151150	6267	10:62345845	-147404	9.5084e-13	0.773859	1e-05	1.24105e-08	2.41856e-07
ENSG00000186111	8254	19:3677580	-22898	8.4285e-13	-1.68447	1e-05	1.25675e-08	2.44571e-07
ENSG00000239969	5788	7:102028853	24243	8.365e-13	1.28077	1e-05	1.27295e-08	2.47375e-07
ENSG00000130684	5586	20:25701470	23992	5.2856e-13	0.87599	1e-05	1.27813e-08	2.48033e-07
ENSG00000175390	8524	11:8011028	19229	8.3172e-13	-0.861861	1e-05	1.31727e-08	2.5527e-07
ENSG00000106153	6027	7:56174353	83	8.228e-13	1.01041	1e-05	1.33327e-08	2.58008e-07
ENSG00000166557	7683	15:79614418	11013	8.2605e-13	-1.56721	1e-05	1.34113e-08	2.59166e-07
ENSG00000135747	10457	1:247242032	-82	4.7312e-13	-0.968348	1e-05	1.35949e-08	2.62347e-07
ENSG00000237883	5759	2:74210442	1873	9.6966e-13	0.740299	1e-05	1.39406e-08	2.68643e-07
ENSG00000069869	6964	15:56291573	5628	6.7172e-13	0.853146	1e-05	1.40346e-08	2.70078e-07
ENSG00000154719	7140	21:26972886	-6944	8.5373e-13	-0.903958	1e-05	1.43442e-08	2.75652e-07
ENSG00000171763	6551	15:45617957	-76573	9.3432e-13	-0.90049	1e-05	1.4372e-08	2.75803e-07
ENSG00000172244	5106	5:43581439	66191	8.0102e-13	0.830417	1e-05	1.48035e-08	2.83689e-07
ENSG00000161981	4455	16:101277	-1734	9.075e-13	-1.11275	1e-05	1.4923e-08	2.85583e-07
ENSG00000162769	5698	1:213047867	16269	1.2204e-12	0.970534	1e-05	1.49975e-08	2.86392e-07
ENSG00000224032	7364	5:111495598	-626	7.2128e-13	0.798876	1e-05	1.50067e-08	2.86392e-07
ENSG00000144115	2644	2:88461512	-8324	1.7528e-12	-0.794856	1e-05	1.50456e-08	2.86738e-07
ENSG00000137806	6313	15:41670408	-24310	8.9385e-13	1.78534	1e-05	1.51354e-08	2.88052e-07
ENSG00000170915	6652	6:52216967	-9253	1.2518e-12	-0.78502	1e-05	1.51752e-08	2.88412e-07
ENSG00000134597	3077	X:129535961	17	1.5513e-12	0.874868	1e-05	1.56849e-08	2.9769e-07
ENSG00000076067	4646	12:56915547	-167	1.3169e-12	1.05135	1e-05	1.61627e-08	3.06337e-07
ENSG00000188493	6598	19:41256210	-1249	1.2691e-12	-1.30272	1e-05	1.75014e-08	3.31256e-07
ENSG00000234327	8342	17:5010607	-4157	1.2555e-12	1.00185	1e-05	1.77457e-08	3.3542e-07
ENSG00000161091	8326	19:3557561	-16728	1.307e-12	1.08765	1e-05	1.78193e-08	3.36351e-07
ENSG00000134463	7265	10:11812287	27921	1.3277e-12	-0.843681	1e-05	1.87097e-08	3.52677e-07
ENSG00000241837	6337	21:35289717	1432	1.6287e-12	-0.756637	1e-05	1.94667e-08	3.66446e-07
ENSG00000150433	7537	11:124976448	-5212	1.4659e-12	-1.42477	1e-05	1.96121e-08	3.68681e-07
ENSG00000123297	5533	12:58204430	28057	1.4914e-12	1.34034	1e-05	2.00412e-08	3.76235e-07
ENSG00000121716	4498	7:99913146	-20592	1.3837e-12	-1.58267	1e-05	2.06036e-08	3.86269e-07
ENSG00000072135	5354	2:131130435	16854	1.448e-12	-0.862607	1e-05	2.06384e-08	3.86397e-07
ENSG00000164168	6055	4:148555860	17325	1.5854e-12	1.43027	1e-05	2.07856e-08	3.88626e-07
ENSG00000170412	7590	17:72451786	30795	1.453e-12	-0.828742	1e-05	2.10547e-08	3.93125e-07
ENSG00000171045	8853	8:143510493	25891	1.1498e-12	1.12075	1e-05	2.11947e-08	3.95205e-07
ENSG00000133048	5871	1:203155703	-175	1.9626e-12	-0.893171	1e-05	2.12712e-08	3.96097e-07
ENSG00000251136	6979	8:90735704	-34252	1.0039e-12	1.02572	1e-05	2.17469e-08	4.0441e-07
ENSG00000163875	5616	1:37978773	-1603	1.9881e-12	-0.858008	1e-05	2.19785e-08	4.08168e-07
ENSG00000119471	6099	9:115141778	-440	1.941e-12	0.798896	1e-05	2.2037e-08	4.08705e-07
ENSG00000233834	7903	7:20278642	21441	1.2696e-12	1.12419	1e-05	2.20837e-08	4.09022e-07
ENSG00000116127	5204	2:73613341	454	1.5994e-12	-0.966051	1e-05	2.22975e-08	4.11878e-07
ENSG00000163687	5794	3:58187322	-13103	1.8126e-12	0.95133	1e-05	2.22727e-08	4.11878e-07
ENSG00000125246	6573	13:100310109	51189	1.4248e-12	0.945889	1e-05	2.2472e-08	4.14547e-07
ENSG00000132256	10434	11:5688683	-271167	1.4311e-12	-0.916898	1e-05	2.2807e-08	4.20107e-07
ENSG00000133065	5002	1:205798033	15156	2.3075e-12	0.843781	1e-05	2.28342e-08	4.20107e-07
ENSG00000089177	7638	20:16546335	-7744	1.7455e-12	1.13704	1e-05	2.32905e-08	4.27932e-07
ENSG00000172954	7544	2:30744357	74264	1.5205e-12	-1.03798	1e-05	2.33257e-08	4.2801e-07
ENSG00000166004	6620	11:93415087	20281	1.4786e-12	0.932998	1e-05	2.34195e-08	4.28592e-07
ENSG00000115486	6282	2:85806068	17397	1.7506e-12	-0.751809	1e-05	2.34088e-08	4.28592e-07
ENSG00000159445	5951	1:151865780	-16505	1.5533e-12	-0.773163	1e-05	2.40474e-08	4.39501e-07
ENSG00000228716	6572	5:79955845	5042	1.7315e-12	0.855813	1e-05	2.43211e-08	4.43808e-07
ENSG00000188917	4877	X:100282051	-25055	1.9536e-12	-0.667463	1e-05	2.43473e-08	4.43808e-07
ENSG00000246089	12430	8:6263807	-857	9.4436e-13	0.808057	1e-05	2.49465e-08	4.54131e-07
ENSG00000154781	7272	3:14693660	388	2.047e-12	-0.760075	1e-05	2.51043e-08	4.56403e-07
ENSG00000150625	7244	4:176931808	7992	2.0374e-12	-0.746084	1e-05	2.61641e-08	4.75045e-07
ENSG00000174093	4914	17:36487412	65553	2.253e-12	1.22075	1e-05	2.66278e-08	4.8283e-07
ENSG00000205181	8719	20:5485337	77	2.1532e-12	-1.15993	1e-05	2.72884e-08	4.9416e-07
ENSG00000122741	6702	9:37801485	985	2.3911e-12	-0.847982	1e-05	2.75e-08	4.9734e-07
ENSG00000123427	5525	12:58196447	31171	2.4397e-12	-0.816474	1e-05	2.83337e-08	5.11747e-07
ENSG00000197119	6864	14:100771975	-910	2.2818e-12	-0.879423	1e-05	2.88972e-08	5.21244e-07
ENSG00000204186	5992	2:207142433	3045	2.5307e-12	0.763538	1e-05	2.90908e-08	5.24052e-07
ENSG00000112902	7968	5:9409971	-136217	2.3633e-12	-0.930536	1e-05	2.93723e-08	5.28434e-07
ENSG00000130827	3230	X:153828269	141647	2.1255e-12	0.829671	1e-05	2.96955e-08	5.33554e-07
ENSG00000230487	8725	7:1614367	4657	1.2912e-12	-0.941029	1e-05	3.02245e-08	5.42353e-07
ENSG00000100266	8091	22:43386147	-25005	1.7178e-12	-0.799455	1e-05	3.08317e-08	5.52531e-07
ENSG00000159063	6837	11:77850517	-190	1.6426e-12	0.89895	1e-05	3.08732e-08	5.52558e-07
ENSG00000139433	4801	12:110297409	-20885	2.0896e-12	0.741679	1e-05	3.11258e-08	5.56359e-07
ENSG00000162076	6171	16:2955863	22675	2.0298e-12	-1.48196	1e-05	3.13907e-08	5.60369e-07
ENSG00000263142	3871	17:44296522	-759326	4.2066e-12	2.60508	1e-05	3.19144e-08	5.67076e-07
ENSG00000135951	4459	2:99792798	21370	3.2505e-12	-1.01332	1e-05	3.19247e-08	5.67076e-07
ENSG00000183258	5841	5:176960943	16472	2.5473e-12	-1.42938	1e-05	3.18137e-08	5.67076e-07
ENSG00000148343	6603	9:131798958	57	2.5553e-12	-1.3045	1e-05	3.19306e-08	5.67076e-07
ENSG00000126858	5679	17:30532071	62597	2.9623e-12	0.839497	1e-05	3.21887e-08	5.70926e-07
ENSG00000157978	6779	1:25876169	6097	2.8332e-12	0.76193	1e-05	3.32314e-08	5.88664e-07
ENSG00000149262	6758	11:77552987	-152738	1.7107e-12	-1.20551	1e-05	3.34095e-08	5.91062e-07
ENSG00000164136	6880	4:142233546	-324207	2.7578e-12	0.763705	1e-05	3.37489e-08	5.96302e-07
ENSG00000177595	6074	11:788007	-21747	2.4804e-12	-0.770967	1e-05	3.38298e-08	5.96969e-07
ENSG00000134202	6070	1:110282972	-1413	3.5194e-12	-1.05626	1e-05	3.40034e-08	5.99267e-07
ENSG00000026751	6110	1:160707404	-1634	3.5928e-12	0.975568	1e-05	3.41208e-08	6.0057e-07
ENSG00000126215	7693	14:104137643	-44199	2.3288e-12	0.827814	1e-05	3.47364e-08	6.10323e-07
ENSG00000158411	4508	2:99613924	-183598	3.5942e-12	-0.753336	1e-05	3.47633e-08	6.10323e-07
ENSG00000129646	7734	17:74310084	6322	2.7665e-12	-0.790631	1e-05	3.48973e-08	6.11898e-07
ENSG00000144815	5717	3:101419903	-78144	3.1725e-12	1.66706	1e-05	3.53071e-08	6.17867e-07
ENSG00000146535	9486	7:2864586	-19373	1.4967e-12	-0.8593	1e-05	3.53271e-08	6.17867e-07
ENSG00000198252	7196	14:53249402	52503	2.8084e-12	-0.822282	1e-05	3.62585e-08	6.33355e-07
ENSG00000186226	7362	1:152755507	-3184	2.5973e-12	-0.815687	1e-05	3.66082e-08	6.38656e-07
ENSG00000152223	6386	18:43432292	-114949	2.925e-12	0.823489	1e-05	3.67716e-08	6.40698e-07
ENSG00000105855	7983	7:20278642	-91684	2.3516e-12	1.11382	1e-05	3.6973e-08	6.43395e-07
ENSG00000151470	6249	4:129969784	-44689	2.9878e-12	2.05977	1e-05	3.75734e-08	6.52201e-07
ENSG00000198874	7000	7:66706349	246188	2.3558e-12	-0.853693	1e-05	3.75458e-08	6.52201e-07
ENSG00000117226	5807	1:89498011	9433	3.506e-12	0.855174	1e-05	3.81269e-08	6.60978e-07
ENSG00000077420	9671	10:26727390	257	2.5767e-12	0.797061	1e-05	3.8921e-08	6.73899e-07
ENSG00000138468	6113	3:101232057	-29	3.7688e-12	0.767882	1e-05	4.14119e-08	7.1613e-07
ENSG00000119684	5507	14:75629784	111548	3.992e-12	0.891434	1e-05	4.23517e-08	7.31467e-07
ENSG00000134955	7623	11:124933351	387	3.1104e-12	-0.889838	1e-05	4.34632e-08	7.49727e-07
ENSG00000143374	4088	1:150385500	-74388	3.5477e-12	-1.23401	1e-05	4.39835e-08	7.57756e-07
ENSG00000188846	6478	3:40498845	61	3.2762e-12	0.802556	1e-05	4.45672e-08	7.66856e-07
ENSG00000107771	7516	10:86198954	110611	4.0948e-12	0.921546	1e-05	4.53866e-08	7.79983e-07
ENSG00000108384	4594	17:56707203	-62732	5.25e-12	-1.17483	1e-05	4.64768e-08	7.97727e-07
ENSG00000177685	6143	11:827317	1172	3.5915e-12	1.07422	1e-05	4.74024e-08	8.12604e-07
ENSG00000164941	7249	8:95877285	51745	3.3582e-12	-0.943316	1e-05	4.79974e-08	8.21784e-07
ENSG00000160753	4595	1:155251250	-39438	5.3506e-12	-1.17504	1e-05	4.81954e-08	8.24153e-07
ENSG00000117481	5416	1:46822224	16374	3.6358e-12	1.00193	1e-05	4.87389e-08	8.32417e-07
ENSG00000213024	7638	19:50433255	234	3.9274e-12	-1.55865	1e-05	4.90553e-08	8.36787e-07
ENSG00000100804	7954	14:23501311	-3129	5.3492e-12	-1.67778	1e-05	4.99358e-08	8.50756e-07
ENSG00000228998	8224	15:90821085	2818	2.7728e-12	1.58618	1e-05	5.01719e-08	8.53726e-07
ENSG00000250312	3345	4:133027	8640	5.8527e-12	-1.02149	1e-05	5.03039e-08	8.54919e-07
ENSG00000143643	6848	1:231114595	-27	4.4937e-12	-0.743109	1e-05	5.2469e-08	8.90619e-07
ENSG00000178252	3181	3:49145741	101245	4.0853e-12	0.791004	1e-05	5.32127e-08	9.02135e-07
ENSG00000104953	8531	19:2980411	2966	4.1555e-12	1.37899	1e-05	5.39197e-08	9.13001e-07
ENSG00000139428	4866	12:109982578	-29102	4.0653e-12	0.747611	1e-05	5.53276e-08	9.35693e-07
ENSG00000171084	7582	3:125571900	-63564	4.8342e-12	-1.24924	1e-05	5.54429e-08	9.36497e-07
ENSG00000140264	3398	15:43835991	-233295	3.8295e-12	-1.09788	1e-05	5.58781e-08	9.42696e-07
ENSG00000107890	8464	10:27488183	98761	4.3715e-12	-1.34645	1e-05	5.70177e-08	9.60049e-07
ENSG00000165055	5251	7:128085950	-30834	6.2578e-12	-1.6233	1e-05	5.70457e-08	9.60049e-07
ENSG00000048544	6479	6:42159228	-26376	5.9974e-12	-0.827022	1e-05	5.80155e-08	9.75183e-07
ENSG00000228451	7822	8:26267362	26892	5.3428e-12	-1.00007	1e-05	5.81915e-08	9.76953e-07
ENSG00000173221	5355	5:95144746	-13964	4.7538e-12	-0.812122	1e-05	5.84668e-08	9.80383e-07
ENSG00000237399	9121	10:3180804	-3021	4.9006e-12	-0.859518	1e-05	5.86058e-08	9.81523e-07
ENSG00000152359	7326	5:74992245	-21069	5.5596e-12	-1.05875	1e-05	5.87448e-08	9.8266e-07
ENSG00000179933	7817	14:23565012	1037	6.2462e-12	-0.844855	1e-05	5.92458e-08	9.89842e-07
ENSG00000140497	4382	15:75171438	5731	5.51e-12	0.872774	1e-05	5.94396e-08	9.9188e-07
ENSG00000100297	8054	22:35850880	54823	3.9974e-12	1.64898	1e-05	6.0017e-08	1.00031e-06
ENSG00000112096	8146	6:160114168	-69394	5.6915e-12	0.906607	1e-05	6.05787e-08	1.00845e-06
ENSG00000183665	7128	8:125455583	-7466	5.9531e-12	-0.868787	1e-05	6.15488e-08	1.02337e-06
ENSG00000075914	5287	3:45053671	36937	5.1799e-12	-1.05473	1e-05	6.19943e-08	1.02954e-06
ENSG00000005175	7018	12:48038228	-61617	5.3504e-12	1.06455	1e-05	6.38196e-08	1.05858e-06
ENSG00000102978	6662	16:57471827	-24473	6.4817e-12	-0.950942	1e-05	6.40961e-08	1.06189e-06
ENSG00000185608	6045	22:19420306	880	7.8789e-12	0.794108	1e-05	6.49716e-08	1.07382e-06
ENSG00000186193	5694	9:139970916	5875	5.5564e-12	1.06677	1e-05	6.49181e-08	1.07382e-06
ENSG00000110700	5592	11:17099213	-122	6.7344e-12	-1.09758	1e-05	6.51655e-08	1.07574e-06
ENSG00000188126	6807	17:73585356	1216	4.3623e-12	-1.1871	1e-05	6.54698e-08	1.07947e-06
ENSG00000022556	9155	19:55474502	10003	5.1572e-12	-0.846559	1e-05	6.72298e-08	1.10633e-06
ENSG00000179818	6987	2:70191360	-124619	4.4453e-12	0.906013	1e-05	6.72587e-08	1.10633e-06
ENSG00000152944	6603	12:27397339	221859	6.4435e-12	1.04869	1e-05	6.80032e-08	1.11724e-06
ENSG00000164989	9285	9:15545831	-7065	3.5252e-12	-0.967013	1e-05	6.96761e-08	1.14337e-06
ENSG00000140931	4853	16:66599773	-38005	7.1233e-12	-1.27715	1e-05	6.98822e-08	1.14539e-06
ENSG00000108061	6865	10:112683868	4566	4.8366e-12	-0.979803	1e-05	6.99717e-08	1.1455e-06
ENSG00000243696	4951	3:52864693	-5053	5.1118e-12	-0.717604	1e-05	7.0268e-08	1.14899e-06
ENSG00000187049	6335	11:61189306	30146	5.4941e-12	-0.838098	1e-05	7.05138e-08	1.15164e-06
ENSG00000255310	10016	8:10969235	1998	2.3479e-12	0.816936	1e-05	7.1262e-08	1.16249e-06
ENSG00000173566	6615	8:21968314	1381	6.1543e-12	0.767781	1e-05	7.20693e-08	1.17427e-06
ENSG00000149054	8817	11:6949029	1393	5.4353e-12	-0.748416	1e-05	7.2313e-08	1.17685e-06
ENSG00000166275	4284	10:104598606	-15375	6.6181e-12	1.17807	1e-05	7.27759e-08	1.18299e-06
ENSG00000142082	3941	11:236811	-121	8.0368e-12	-0.859492	1e-05	7.39014e-08	1.19988e-06
ENSG00000260404	6802	4:120301618	788689	5.848e-12	-0.944796	1e-05	7.49043e-08	1.21473e-06
ENSG00000127463	7265	1:19542181	-35866	8.5259e-12	0.728736	1e-05	7.58657e-08	1.22888e-06
ENSG00000073605	5091	17:38029120	-46988	7.2353e-12	0.800852	1e-05	7.63603e-08	1.23545e-06
ENSG00000103335	9571	16:88847537	-4083	3.813e-12	-0.758089	1e-05	7.67632e-08	1.24051e-06
ENSG00000170819	6738	3:133185834	66994	6.694e-12	0.782166	1e-05	7.91671e-08	1.27786e-06
ENSG00000130193	9233	8:143810377	1755	5.3038e-12	-1.48164	1e-05	7.99311e-08	1.28869e-06
ENSG00000138378	5779	2:192019119	2796	7.3797e-12	0.747306	1e-05	8.0328e-08	1.29358e-06
ENSG00000167720	7537	17:2207425	747	8.4155e-12	1.46491	1e-05	8.32642e-08	1.3393e-06
ENSG00000112977	7500	5:10733776	-27609	7.9029e-12	-0.725391	1e-05	8.58663e-08	1.37955e-06
ENSG00000124570	8588	6:2929689	-42402	6.8035e-12	-0.80635	1e-05	8.63235e-08	1.38529e-06
ENSG00000164062	3031	3:49380536	-330900	7.7279e-12	1.17648	1e-05	8.68893e-08	1.39275e-06
ENSG00000151948	9839	12:129337439	-534	7.7625e-12	0.991403	1e-05	8.84013e-08	1.41534e-06
ENSG00000124164	6568	20:57012941	48762	9.7364e-12	-0.764081	1e-05	9.13846e-08	1.46141e-06
ENSG00000066739	7553	14:96829555	-653	8.6864e-12	-0.774092	1e-05	9.45913e-08	1.51095e-06
ENSG00000185947	2555	16:31928620	43540	1.0918e-11	0.77832	1e-05	9.47333e-08	1.51147e-06
ENSG00000104915	6309	19:13256245	-4953	8.9971e-12	-1.26615	1e-05	9.62418e-08	1.53376e-06
ENSG00000134056	3829	5:68513599	11	1.2143e-11	-0.88325	1e-05	9.66188e-08	1.538e-06
ENSG00000105497	8996	19:52064477	-10075	7.4502e-12	-0.849648	1e-05	9.73055e-08	1.54715e-06
ENSG00000204642	12590	6:29688099	-2454	3.0633e-12	-0.800992	1e-05	9.81349e-08	1.55854e-06
ENSG00000123552	5460	6:99908516	-61089	1.3208e-11	0.939171	1e-05	1.00347e-07	1.59184e-06
ENSG00000140368	5766	15:77301357	15656	6.3349e-12	-0.742645	1e-05	1.01099e-07	1.6001e-06
ENSG00000116815	6811	1:117100405	-13257	7.5674e-12	-0.813689	1e-05	1.01028e-07	1.6001e-06
ENSG00000167748	8301	19:51320807	-6237	8.3819e-12	-0.784555	1e-05	1.01954e-07	1.61178e-06
ENSG00000124786	8484	6:8666439	230644	1.1025e-11	1.27838	1e-05	1.02109e-07	1.61239e-06
ENSG00000042088	7445	14:90434504	13220	9.4861e-12	-0.913299	1e-05	1.02868e-07	1.62168e-06
ENSG00000182362	5863	21:47753495	47243	8.2857e-12	0.808481	1e-05	1.02932e-07	1.62168e-06
ENSG00000163040	5627	2:132333531	48282	1.1034e-11	-0.80618	1e-05	1.03288e-07	1.62543e-06
ENSG00000156469	6434	8:97263012	-10827	1.0312e-11	-0.779296	1e-05	1.04713e-07	1.64598e-06
ENSG00000067955	3809	16:67094100	31080	1.2059e-11	-1.03389	1e-05	1.05812e-07	1.66137e-06
ENSG00000163131	4872	1:150723747	-14687	8.9408e-12	-0.884349	1e-05	1.07464e-07	1.68348e-06
ENSG00000123213	6592	5:65027574	9550	1.0978e-11	-0.874082	1e-05	1.07448e-07	1.68348e-06
ENSG00000178381	7680	7:1205889	5493	6.8991e-12	0.849293	1e-05	1.09613e-07	1.7152e-06
ENSG00000137310	15100	6:31156041	29721	2.9605e-12	0.884325	1e-05	1.10689e-07	1.73008e-06
ENSG00000150787	5512	11:112088543	-8546	1.2874e-11	-1.44179	1e-05	1.11195e-07	1.73406e-06
ENSG00000134748	5277	1:52929339	59102	1.0982e-11	-0.743291	1e-05	1.11096e-07	1.73406e-06
ENSG00000135778	7601	1:233125992	39640	1.1346e-11	-0.767808	1e-05	1.13565e-07	1.76903e-06
ENSG00000187912	7222	19:14699460	5563	9.908e-12	0.785114	1e-05	1.14253e-07	1.77774e-06
ENSG00000134256	6054	1:117558029	13646	1.0742e-11	-0.664851	1e-05	1.14662e-07	1.7801e-06
ENSG00000131269	4015	X:74434821	58253	1.2675e-11	-0.726355	1e-05	1.14579e-07	1.7801e-06
ENSG00000164484	7226	6:130581553	-105327	1.0913e-11	0.886454	1e-05	1.16707e-07	1.80981e-06
ENSG00000170266	6573	3:33087348	-51375	1.1844e-11	0.923267	1e-05	1.21505e-07	1.8821e-06
ENSG00000196636	6693	7:96759009	13106	1.2343e-11	-1.42315	1e-05	1.25521e-07	1.94213e-06
ENSG00000153339	6657	18:29451312	-81788	1.3236e-11	-1.44794	1e-05	1.27418e-07	1.96928e-06
ENSG00000196793	7477	10:44027311	-42756	1.1757e-11	-0.794876	1e-05	1.28099e-07	1.97759e-06
ENSG00000253831	7198	1:157071122	1521	1.2104e-11	-1.14286	1e-05	1.30688e-07	2.01531e-06
ENSG00000225484	6748	10:81592152	5801	1.4892e-11	0.929827	1e-05	1.33883e-07	2.06228e-06
ENSG00000172890	7380	11:71142744	-21412	1.0937e-11	-0.865506	1e-05	1.35939e-07	2.09161e-06
ENSG00000171298	8481	17:78075384	28	1.2609e-11	-1.59657	1e-05	1.40136e-07	2.1514e-06
ENSG00000150753	7371	5:10266956	16922	1.4653e-11	-0.809606	1e-05	1.40133e-07	2.1514e-06
ENSG00000214253	6385	7:100882477	-13121	1.1382e-11	1.32139	1e-05	1.41476e-07	2.16956e-06
ENSG00000169062	3757	13:115066664	19604	1.4518e-11	-0.73443	1e-05	1.41945e-07	2.17434e-06
ENSG00000148935	9341	11:22690204	43015	1.1221e-11	-0.821415	1e-05	1.48377e-07	2.2688e-06
ENSG00000166896	5350	12:58329820	-5505	1.7204e-11	0.978821	1e-05	1.48482e-07	2.2688e-06
ENSG00000155465	8245	14:23266443	-32587	1.7719e-11	0.807055	1e-05	1.48604e-07	2.2688e-06
ENSG00000140474	4463	15:75135447	-241	1.5576e-11	0.720131	1e-05	1.49096e-07	2.27129e-06
ENSG00000228903	5317	7:44089904	8412	1.4866e-11	0.758841	1e-05	1.48938e-07	2.27129e-06
ENSG00000059122	6069	16:2986323	24384	1.2807e-11	-0.77662	1e-05	1.49503e-07	2.27429e-06
ENSG00000213462	6202	7:64478057	10935	6.7524e-12	-0.980562	1e-05	1.49622e-07	2.27429e-06
ENSG00000144362	7352	2:170562697	11721	1.1562e-11	0.954829	1e-05	1.5149e-07	2.30015e-06
ENSG00000155115	5742	6:111253239	-26525	1.5237e-11	0.771554	1e-05	1.52401e-07	2.31144e-06
ENSG00000206053	7662	16:1742820	14562	1.138e-11	-1.74174	1e-05	1.5668e-07	2.37374e-06
ENSG00000099977	7227	22:24314006	-8655	1.5884e-11	0.775609	1e-05	1.57233e-07	2.37951e-06
ENSG00000198933	5257	17:45771873	425	1.7134e-11	0.757387	1e-05	1.57762e-07	2.3849e-06
ENSG00000164587	7034	5:149821110	-8210	1.3812e-11	1.11134	1e-05	1.58646e-07	2.39564e-06
ENSG00000173226	6066	3:121551570	-2357	2.04e-11	-0.819632	1e-05	1.61615e-07	2.43781e-06
ENSG00000134759	5759	18:33729871	20463	1.5876e-11	-0.752488	1e-05	1.64593e-07	2.48002e-06
ENSG00000124588	8610	6:3039074	50852	1.4204e-11	1.21319	1e-05	1.7e-07	2.55861e-06
ENSG00000168411	7024	16:74700743	-37	1.4222e-11	0.884066	1e-05	1.75348e-07	2.63633e-06
ENSG00000103356	6017	16:23553255	-15798	2.3285e-11	-0.987137	1e-05	1.75903e-07	2.63893e-06
ENSG00000104805	7924	19:49404393	1085	1.6196e-11	0.849947	1e-05	1.75879e-07	2.63893e-06
ENSG00000162836	3996	1:147125235	-17384	2.2104e-11	-0.885016	1e-05	1.79241e-07	2.68609e-06
ENSG00000053770	7043	14:57760938	25310	1.7072e-11	-0.860473	1e-05	1.85325e-07	2.77425e-06
ENSG00000023892	5341	6:35282604	17008	1.8266e-11	-0.749554	1e-05	1.9049e-07	2.84849e-06
ENSG00000132313	5332	2:86378292	-48187	2.0255e-11	0.725411	1e-05	1.92026e-07	2.86835e-06
ENSG00000119844	5830	2:64773327	21861	2.1465e-11	0.700176	1e-05	1.92287e-07	2.86915e-06
ENSG00000214063	6212	11:837661	-5148	1.8205e-11	0.763523	1e-05	1.96323e-07	2.92621e-06
ENSG00000160293	9053	9:136822518	-35209	1.6222e-11	-0.722382	1e-05	1.98927e-07	2.96183e-06
ENSG00000103852	9011	15:99783965	-7464	1.4095e-11	0.743727	1e-05	2.01588e-07	2.99821e-06
ENSG00000015479	3409	5:138696723	87281	2.84e-11	-0.797016	1e-05	2.02523e-07	3.00888e-06
ENSG00000125818	7998	20:1098954	5047	2.0272e-11	0.889747	1e-05	2.07409e-07	3.07816e-06
ENSG00000227354	6010	13:79986926	6481	2.3099e-11	0.886219	1e-05	2.08002e-07	3.08365e-06
ENSG00000157873	6703	1:2488153	1074	2.3893e-11	-0.806377	1e-05	2.14894e-07	3.18241e-06
ENSG00000111696	6576	12:104241405	6429	2.384e-11	-0.792594	1e-05	2.17351e-07	3.21191e-06
ENSG00000164574	6390	5:153637148	66857	2.2352e-11	-0.962144	1e-05	2.17206e-07	3.21191e-06
ENSG00000187824	7778	17:10583173	-50461	2.4147e-11	-0.705834	1e-05	2.17921e-07	3.2169e-06
ENSG00000176014	7776	18:12340813	33144	2.019e-11	-1.28145	1e-05	2.1882e-07	3.22496e-06
ENSG00000160392	6762	19:40853492	-943	2.1189e-11	0.829577	1e-05	2.18934e-07	3.22496e-06
ENSG00000186470	6355	6:26365759	371	1.9172e-11	1.75086	1e-05	2.23177e-07	3.28396e-06
ENSG00000185875	7593	10:25357022	51434	2.4409e-11	-1.69509	1e-05	2.24456e-07	3.29576e-06
ENSG00000256269	6505	11:118957949	2372	2.5509e-11	-0.818114	1e-05	2.24449e-07	3.29576e-06
ENSG00000170430	7655	10:131440429	174980	2.2912e-11	0.750615	1e-05	2.25507e-07	3.30768e-06
ENSG00000165475	7868	13:21105379	5382	2.099e-11	-1.01294	1e-05	2.2665e-07	3.32092e-06
ENSG00000131435	5191	5:131588345	-5020	2.1704e-11	0.734614	1e-05	2.28205e-07	3.34016e-06
ENSG00000134697	5524	1:38058693	-2844	2.7573e-11	-0.773322	1e-05	2.30769e-07	3.37411e-06
ENSG00000205707	7171	12:25348493	342	2.6864e-11	0.82829	1e-05	2.32548e-07	3.39653e-06
ENSG00000198879	8196	10:7499994	46543	2.2646e-11	0.773381	1e-05	2.35665e-07	3.43842e-06
ENSG00000213066	8481	6:167456860	44189	2.0462e-11	-0.768612	1e-05	2.38433e-07	3.47514e-06
ENSG00000115009	8043	2:228677413	-1146	2.8624e-11	-0.78354	1e-05	2.43034e-07	3.53846e-06
ENSG00000196776	6273	3:107843481	33608	2.6822e-11	1.60399	1e-05	2.59311e-07	3.77147e-06
ENSG00000203739	5078	1:173446029	15527	3.6437e-11	-1.92662	1e-05	2.61805e-07	3.80374e-06
ENSG00000101473	6553	20:44473185	-12861	3.251e-11	0.880791	1e-05	2.65483e-07	3.85313e-06
ENSG00000251364	9141	11:7527070	-6677	2.1797e-11	0.763425	1e-05	2.66395e-07	3.86231e-06
ENSG00000113971	7554	3:132438099	-3205	2.6363e-11	0.982227	1e-05	2.71672e-07	3.93469e-06
ENSG00000203667	7825	1:245008343	9718	2.5095e-11	1.67995	1e-05	2.73447e-07	3.95625e-06
ENSG00000076924	8690	19:7688614	-5838	2.7394e-11	0.908886	1e-05	2.75638e-07	3.98378e-06
ENSG00000152207	6138	13:49165875	-115077	2.7357e-11	-0.768965	1e-05	2.76311e-07	3.98933e-06
ENSG00000167118	5686	9:131152807	19208	3.061e-11	0.831813	1e-05	2.77162e-07	3.99744e-06
ENSG00000125656	8355	19:6368874	7410	2.6744e-11	-0.782758	1e-05	2.7918e-07	4.02235e-06
ENSG00000026950	6361	6:26414806	12340	2.417e-11	-0.961873	1e-05	2.84338e-07	4.09239e-06
ENSG00000107521	6197	10:100176869	-29816	2.9501e-11	-0.716475	1e-05	2.90836e-07	4.18156e-06
ENSG00000063761	7518	14:78266150	-277	2.3378e-11	0.903456	1e-05	2.92097e-07	4.19533e-06
ENSG00000064687	7366	19:1041086	983	2.5006e-11	-1.05328	1e-05	2.93625e-07	4.21289e-06
ENSG00000132958	8460	13:20022816	-88088	2.6196e-11	0.979644	1e-05	3.00232e-07	4.30322e-06
ENSG00000112685	5626	6:677026	-16092	4.2191e-11	0.970701	1e-05	3.05231e-07	4.37034e-06
ENSG00000162244	3636	3:52039224	9265	4.3415e-11	0.829031	1e-05	3.14437e-07	4.49749e-06
ENSG00000129167	7029	11:18075402	11428	2.889e-11	1.34581	1e-05	3.18453e-07	4.55022e-06
ENSG00000164306	8694	4:185615327	44559	2.6254e-11	0.880985	1e-05	3.20607e-07	4.57627e-06
ENSG00000197548	6961	3:11321624	7628	3.2183e-11	0.815439	1e-05	3.22494e-07	4.59486e-06
ENSG00000187325	3056	X:77527304	132100	6.6714e-11	-0.63454	1e-05	3.22575e-07	4.59486e-06
ENSG00000059691	5042	4:152596508	-85668	4.4326e-11	-1.13507	1e-05	3.25657e-07	4.63399e-06
ENSG00000012061	7145	19:45926916	-55171	3.2734e-11	0.943488	1e-05	3.273e-07	4.65258e-06
ENSG00000131238	5628	1:40548094	-15282	4.1873e-11	0.800969	1e-05	3.30297e-07	4.69035e-06
ENSG00000136425	7063	15:78423479	-408	2.6753e-11	-0.742443	1e-05	3.32736e-07	4.72014e-06
ENSG00000003393	4769	2:202639198	-6715	4.1138e-11	-0.655732	1e-05	3.3439e-07	4.73874e-06
ENSG00000100288	4544	22:51008925	-30960	3.5467e-11	-1.1354	1e-05	3.39013e-07	4.79933e-06
ENSG00000121988	5751	2:136374903	86096	3.895e-11	1.2498	1e-05	3.46447e-07	4.89955e-06
ENSG00000261584	5950	6:26936723	250253	2.6984e-11	1.2579	1e-05	3.48426e-07	4.9225e-06
ENSG00000188997	6825	11:77897607	-2262	2.9673e-11	-1.10651	1e-05	3.51565e-07	4.96177e-06
ENSG00000205560	4641	22:51017394	-506	3.3752e-11	1.13426	1e-05	3.52946e-07	4.97618e-06
ENSG00000169738	7820	17:79992401	-3208	3.2575e-11	-0.830504	1e-05	3.54722e-07	4.99612e-06
ENSG00000142684	5142	1:26491685	-4678	5.0368e-11	0.704118	1e-05	3.55224e-07	4.9981e-06
ENSG00000173409	6849	1:231087172	-27556	3.972e-11	-1.07594	1e-05	3.61941e-07	5.08743e-06
ENSG00000050426	5107	12:51501534	59788	4.6058e-11	-0.792928	1e-05	3.75108e-07	5.26714e-06
ENSG00000168916	7447	5:124287674	203173	3.8803e-11	0.7343	1e-05	3.76138e-07	5.27624e-06
ENSG00000231305	5749	3:128591048	664	3.6919e-11	-0.7497	1e-05	3.78491e-07	5.30386e-06
ENSG00000198668	6963	14:90854770	-8077	4.731e-11	0.744329	1e-05	3.8363e-07	5.37043e-06
ENSG00000219626	5260	2:24347093	47696	5.5069e-11	1.07348	1e-05	3.95056e-07	5.52479e-06
ENSG00000165997	7732	10:18883707	-64628	3.6935e-11	0.866901	1e-05	3.99553e-07	5.58203e-06
ENSG00000229676	10414	19:22889412	72285	2.6827e-11	0.795519	1e-05	4.01649e-07	5.60564e-06
ENSG00000008988	7189	8:57018204	31134	4.1592e-11	-1.6435	1e-05	4.09683e-07	5.712e-06
ENSG00000247572	5738	5:80573669	-23711	4.7907e-11	-0.945547	1e-05	4.10902e-07	5.72322e-06
ENSG00000136628	5914	1:220142995	-77006	5.5079e-11	-0.743831	1e-05	4.11707e-07	5.72866e-06
ENSG00000106245	4961	7:99007205	940	4.2606e-11	-1.29296	1e-05	4.1623e-07	5.78576e-06
ENSG00000162600	7160	1:59010028	-2447	4.2847e-11	-0.81116	1e-05	4.24419e-07	5.89367e-06
ENSG00000101363	4741	20:35945174	27132	5.7552e-11	-0.747571	1e-05	4.29242e-07	5.95466e-06
ENSG00000242372	4653	20:33872585	-204	3.8133e-11	0.858677	1e-05	4.29843e-07	5.95701e-06
ENSG00000101365	7395	20:2634072	-10794	4.4386e-11	-0.830969	1e-05	4.32609e-07	5.98934e-06
ENSG00000103148	4715	16:174196	-14664	5.1002e-11	0.883258	1e-05	4.50437e-07	6.22992e-06
ENSG00000137501	5614	11:85498447	-23738	4.2363e-11	-0.667725	1e-05	4.51941e-07	6.24447e-06
ENSG00000204110	6792	6:37486310	11185	6.1154e-11	0.674243	1e-05	4.58544e-07	6.32937e-06
ENSG00000110074	7233	11:126141134	2183	5.6553e-11	-1.77163	1e-05	4.60423e-07	6.34897e-06
ENSG00000168827	6786	3:158405873	43805	5.1592e-11	0.966583	1e-05	4.81724e-07	6.63607e-06
ENSG00000170027	5484	7:76014174	25825	4.6974e-11	-0.72913	1e-05	4.83053e-07	6.64775e-06
ENSG00000254634	3842	16:30338626	873190	6.5616e-11	0.99777	1e-05	4.9568e-07	6.81474e-06
ENSG00000167065	5293	22:31063804	-74	5.462e-11	0.752278	1e-05	4.98675e-07	6.8423e-06
ENSG00000177483	8547	2:238687893	-19140	4.3707e-11	-0.800362	1e-05	4.98391e-07	6.8423e-06
ENSG00000131828	2141	X:19353251	-8761	1.0418e-10	-0.633568	1e-05	4.99234e-07	6.84317e-06
ENSG00000171503	6195	4:159514077	-79201	4.8735e-11	-0.894177	1e-05	5.05801e-07	6.92632e-06
ENSG00000103326	6242	16:586144	8426	4.8582e-11	1.16201	1e-05	5.11197e-07	6.99328e-06
ENSG00000198042	6115	8:33378674	36405	5.4095e-11	0.786954	1e-05	5.14864e-07	7.03647e-06
ENSG00000103496	3719	16:31052895	8684	7.4729e-11	-0.761572	1e-05	5.17398e-07	7.06412e-06
ENSG00000167136	6455	9:131579574	-1180	5.6601e-11	1.04012	1e-05	5.33793e-07	7.28077e-06
ENSG00000159228	7129	21:37446599	4359	5.574e-11	1.31533	1e-05	5.3909e-07	7.34577e-06
ENSG00000185485	7323	3:195316155	-401035	5.7406e-11	0.727983	1e-05	5.40202e-07	7.35367e-06
ENSG00000197362	7920	7:148760501	-27374	5.3548e-11	-0.885865	1e-05	5.57327e-07	7.57932e-06
ENSG00000092051	7316	14:24047268	-742	7.3432e-11	1.42655	1e-05	5.61471e-07	7.62817e-06
ENSG00000167778	7215	12:53486713	13508	6.4979e-11	-0.952533	1e-05	5.67088e-07	7.69691e-06
ENSG00000152348	5941	5:81268070	225	6.9402e-11	-1.48415	1e-05	5.73252e-07	7.77286e-06
ENSG00000221988	23322	6:32085598	-35621	2.0682e-11	1.14054	1e-05	5.73809e-07	7.77286e-06
ENSG00000175376	4393	11:65765552	-4096	6.6306e-11	-1.30211	1e-05	5.80112e-07	7.85055e-06
ENSG00000198894	7820	14:77579054	14613	5.4694e-11	0.843153	1e-05	5.80901e-07	7.85353e-06
ENSG00000103932	6282	15:41822323	-14145	5.6627e-11	0.70449	1e-05	5.84277e-07	7.88632e-06
ENSG00000133466	7767	22:37588566	-6860	5.0525e-11	0.753369	1e-05	5.84468e-07	7.88632e-06
ENSG00000130150	4572	X:14772282	-119282	6.4781e-11	0.888717	1e-05	5.88662e-07	7.93516e-06
ENSG00000055163	6840	5:156699129	6039	5.7327e-11	0.771824	1e-05	6.01138e-07	8.09544e-06
ENSG00000248099	7226	19:17935586	3202	6.7057e-11	0.805194	1e-05	6.03361e-07	8.11747e-06
ENSG00000052802	8903	4:166266007	17231	5.4198e-11	-0.814922	1e-05	6.05985e-07	8.14484e-06
ENSG00000153113	6073	5:95997266	136294	8.2029e-11	-0.762303	1e-05	6.0939e-07	8.18264e-06
ENSG00000253982	11389	8:1706675	-5994	3.5364e-11	-0.771356	1e-05	6.28284e-07	8.42816e-06
ENSG00000035499	4888	5:59851643	-144375	8.1741e-11	0.820523	1e-05	6.29713e-07	8.43913e-06
ENSG00000155755	4950	2:202507232	-1062	8.8484e-11	0.974702	1e-05	6.39842e-07	8.56657e-06
ENSG00000164880	8638	7:1547001	1511	4.9154e-11	0.742494	1e-05	6.45992e-07	8.64053e-06
ENSG00000119965	7341	10:124686656	-27264	7.6526e-11	0.681807	1e-05	6.46885e-07	8.64411e-06
ENSG00000062822	7855	19:50910284	22822	6.6311e-11	-1.07247	1e-05	6.47947e-07	8.64994e-06
ENSG00000135821	6206	1:182364029	2687	8.699e-11	-0.816933	1e-05	6.48668e-07	8.6512e-06
ENSG00000095794	5939	10:35392122	-23598	7.4775e-11	0.769744	1e-05	6.58124e-07	8.76885e-06
ENSG00000247556	6016	15:41718972	142783	6.673e-11	-0.990731	1e-05	6.67536e-07	8.88569e-06
ENSG00000235560	3615	16:30576386	30312	8.6869e-11	-1.52227	1e-05	6.7137e-07	8.92812e-06
ENSG00000170310	8008	17:9299982	-179927	7.8989e-11	1.64243	1e-05	6.75792e-07	8.97829e-06
ENSG00000128886	3403	15:44091386	21644	8.9829e-11	-0.991539	1e-05	6.81156e-07	9.04086e-06
ENSG00000245080	7280	8:96105933	20522	7.3967e-11	0.866486	1e-05	6.89375e-07	9.14117e-06
ENSG00000103510	3595	16:31132250	5174	1.0151e-10	-0.81072	1e-05	7.01926e-07	9.29867e-06
ENSG00000131944	7001	19:33463245	129	7.7646e-11	-0.832152	1e-05	7.02825e-07	9.30166e-06
ENSG00000105136	7810	19:57995361	-3719	7.6822e-11	0.728098	1e-05	7.06156e-07	9.32166e-06
ENSG00000121410	4209	19:58855787	-9079	1.1062e-10	0.821412	1e-05	7.0636e-07	9.32166e-06
ENSG00000117054	6868	1:76248707	58670	8.2624e-11	-0.930167	1e-05	7.06238e-07	9.32166e-06
ENSG00000121766	6755	1:31727214	-42629	8.6112e-11	-0.848349	1e-05	7.07612e-07	9.32927e-06
ENSG00000226314	5555	6:28178512	48952	4.544e-11	-0.688113	1e-05	7.1444e-07	9.41031e-06
ENSG00000132436	6478	7:50533174	15085	8.8306e-11	-0.675537	1e-05	7.15778e-07	9.41896e-06
ENSG00000170089	6227	5:177377440	141031	8.5849e-11	0.938897	1e-05	7.19904e-07	9.46424e-06
ENSG00000204387	22558	6:31878581	76195	2.3649e-11	1.30867	1e-05	7.2179e-07	9.48001e-06
ENSG00000106785	6204	9:100881525	30	9.5912e-11	-0.746348	1e-05	7.23288e-07	9.48873e-06
ENSG00000102393	4784	X:100662901	-13	1.1061e-10	1.018	1e-05	7.23827e-07	9.48873e-06
ENSG00000103051	4577	16:70542721	-14748	6.9004e-11	0.813344	1e-05	7.27951e-07	9.53374e-06
ENSG00000133028	7793	17:10597764	-3929	9.2658e-11	-0.907588	1e-05	7.31205e-07	9.56729e-06
ENSG00000167799	4600	11:67301869	-95533	9.4934e-11	-0.878308	1e-05	7.32937e-07	9.58088e-06
ENSG00000130348	6560	6:107077502	48	8.9472e-11	0.85069	1e-05	7.36975e-07	9.62456e-06
ENSG00000109475	5997	4:109516544	-25179	1.2305e-10	1.45084	1e-05	7.49304e-07	9.77633e-06
ENSG00000112357	5697	6:137195182	51464	1.0665e-10	1.21917	1e-05	7.55868e-07	9.85267e-06
ENSG00000102309	2885	X:71409222	8018	1.4454e-10	0.706676	1e-05	7.57934e-07	9.87029e-06
ENSG00000234171	8329	2:3631216	25133	8.5739e-11	1.28664	1e-05	7.65549e-07	9.96007e-06
ENSG00000242612	5622	16:456429	4602	8.1048e-11	-1.27681	1e-05	7.71672e-07	1.00287e-05
ENSG00000182154	4249	9:140478879	33227	9.8066e-11	1.31095	1e-05	7.72275e-07	1.00287e-05
ENSG00000102910	4465	16:48403588	125380	1.4882e-10	0.878578	1e-05	7.84533e-07	1.01783e-05
ENSG00000175711	4604	17:81009636	-51	8.5471e-11	0.882169	1e-05	7.8805e-07	1.02143e-05
ENSG00000196912	3603	2:98167116	-39313	1.317e-10	0.993729	1e-05	7.98362e-07	1.03383e-05
ENSG00000164691	8324	6:159548276	82091	9.432e-11	0.823871	1e-05	8.11025e-07	1.04924e-05
ENSG00000166436	7557	11:8722621	29207	7.7203e-11	-1.27011	1e-05	8.21767e-07	1.06215e-05
ENSG00000001036	5989	6:143828972	-3856	1.0428e-10	-1.18418	1e-05	8.26094e-07	1.06674e-05
ENSG00000170571	3765	5:49877174	138091	1.3027e-10	0.718513	1e-05	8.35229e-07	1.07753e-05
ENSG00000225648	4508	7:72289319	-10686	9.7205e-11	0.797363	1e-05	8.40635e-07	1.08296e-05
ENSG00000080503	11061	9:1877189	-138154	5.5475e-11	0.789803	1e-05	8.41005e-07	1.08296e-05
ENSG00000076826	8763	19:7659693	-1096	9.0652e-11	-1.31918	1e-05	8.42036e-07	1.08328e-05
ENSG00000176124	5778	13:50653384	-2924	1.0277e-10	0.973185	1e-05	8.52841e-07	1.09616e-05
ENSG00000129562	8242	14:23057667	-509	1.1135e-10	-0.707487	1e-05	8.78449e-07	1.12802e-05
ENSG00000233937	4635	5:180664105	-9419	1.3265e-10	-0.75594	1e-05	8.81152e-07	1.13044e-05
ENSG00000175166	7166	3:184016991	493	1.0362e-10	-0.809627	1e-05	8.82438e-07	1.13104e-05
ENSG00000138796	6094	4:108901394	-9477	1.2563e-10	1.74722	1e-05	8.85588e-07	1.13403e-05
ENSG00000205609	4929	16:28350204	-64997	1.5572e-10	1.10845	1e-05	9.11634e-07	1.1663e-05
ENSG00000167220	6052	18:44634756	-42136	1.137e-10	-1.3197	1e-05	9.35256e-07	1.19541e-05
ENSG00000065060	6191	6:34735652	-24206	1.0471e-10	1.00872	1e-05	9.45746e-07	1.20771e-05
ENSG00000136573	8121	8:11339882	-11629	5.8166e-11	0.96305	1e-05	9.46838e-07	1.20798e-05
ENSG00000223745	5902	1:93789450	-22133	1.3214e-10	-0.724839	1e-05	9.53046e-07	1.21478e-05
ENSG00000132199	6475	18:693977	-18700	1.2825e-10	-0.654092	1e-05	9.61258e-07	1.22412e-05
ENSG00000092203	8849	14:21965672	20915	1.1791e-10	0.769179	1e-05	9.684e-07	1.23208e-05
ENSG00000185101	4633	11:497211	55199	1.3581e-10	-0.962229	1e-05	9.7083e-07	1.23403e-05
ENSG00000110344	6307	11:118237405	7104	1.3271e-10	0.783018	1e-05	9.73153e-07	1.23585e-05
ENSG00000134504	5840	18:24136827	-100539	1.283e-10	0.794197	1e-05	9.77471e-07	1.24019e-05
ENSG00000166352	6842	11:36643210	27158	1.285e-10	-1.59186	1e-05	9.8103e-07	1.24357e-05
ENSG00000100554	4840	14:67866230	39247	1.8752e-10	-0.796811	2e-05	9.9392e-07	1.25875e-05
ENSG00000166938	6222	15:66669445	83889	1.4049e-10	0.757579	1e-05	1.00011e-06	1.26543e-05
ENSG00000064787	7929	20:52681083	-6222	1.0693e-10	0.707295	1e-05	1.00144e-06	1.26554e-05
ENSG00000243753	15326	6:30251314	23952	4.5529e-11	0.865817	1e-05	1.00203e-06	1.26554e-05
ENSG00000106049	6120	7:27660733	-41882	1.2404e-10	1.11224	1e-05	1.00923e-06	1.27347e-05
ENSG00000228696	3782	17:44799216	360085	2.1717e-10	0.690142	1e-05	1.02258e-06	1.28914e-05
ENSG00000166503	3440	15:83852620	-24151	1.6183e-10	-0.986122	1e-05	1.04047e-06	1.3105e-05
ENSG00000087299	6357	14:50799621	20354	1.1785e-10	0.742133	1e-05	1.05524e-06	1.32789e-05
ENSG00000142657	5956	1:10425117	-33533	1.4473e-10	-0.77547	1e-05	1.09376e-06	1.37511e-05
ENSG00000135424	6421	12:56111667	1839	1.5262e-10	-2.13354	1e-05	1.10809e-06	1.39186e-05
ENSG00000259943	5487	1:40636336	-87304	2.0048e-10	-1.26319	1e-05	1.12197e-06	1.40802e-05
ENSG00000145014	8873	3:194354509	90	1.0915e-10	0.724513	1e-05	1.13046e-06	1.41738e-05
ENSG00000175634	4612	11:67197757	1825	1.7559e-10	0.749568	1e-05	1.13194e-06	1.41795e-05
ENSG00000214290	5748	11:111229061	59495	1.5477e-10	-1.13199	1e-05	1.13661e-06	1.42251e-05
ENSG00000234585	6182	7:64380210	-118523	8.7556e-11	-1.39117	1e-05	1.14257e-06	1.42868e-05
ENSG00000221838	4406	7:99675558	-23615	1.2555e-10	0.695199	1e-05	1.14654e-06	1.43235e-05
ENSG00000244187	5878	9:139683224	-2584	1.6201e-10	0.735099	1e-05	1.14921e-06	1.43438e-05
ENSG00000111215	8354	12:11338157	13944	1.421e-10	0.962973	1e-05	1.15031e-06	1.43446e-05
ENSG00000133739	4535	8:86055066	35683	1.8023e-10	-0.845338	1e-05	1.15341e-06	1.43574e-05
ENSG00000130021	4783	X:6980910	-85322	1.8244e-10	-0.391289	1e-05	1.15305e-06	1.43574e-05
ENSG00000104228	8118	8:27163018	-5819	1.261e-10	0.997787	1e-05	1.16057e-06	1.44335e-05
ENSG00000059588	7216	1:234610539	-4311	1.5129e-10	-0.690205	1e-05	1.18235e-06	1.46779e-05
ENSG00000183309	7369	8:144726469	8285	1.0559e-10	-0.737904	1e-05	1.1817e-06	1.46779e-05
ENSG00000161048	5976	7:102739865	-50143	1.5202e-10	-0.750984	1e-05	1.1859e-06	1.47088e-05
ENSG00000162817	5934	1:220891416	28228	2.055e-10	-1.10133	1e-05	1.19386e-06	1.47942e-05
ENSG00000147912	6637	9:37561990	-26882	1.667e-10	1.00726	2e-05	1.19824e-06	1.48352e-05
ENSG00000166444	6912	11:8805972	-126527	1.3193e-10	0.973985	1e-05	1.20333e-06	1.48849e-05
ENSG00000125388	7175	4:2977016	11680	1.3044e-10	0.698973	1e-05	1.20919e-06	1.4944e-05
ENSG00000117505	5902	1:93570234	-241212	1.8789e-10	0.874419	1e-05	1.21097e-06	1.49526e-05
ENSG00000184110	4717	16:28350204	-349676	1.9954e-10	1.10279	1e-05	1.21759e-06	1.50209e-05
ENSG00000187961	3847	1:896271	303	1.8023e-10	-1.13348	1e-05	1.26072e-06	1.55239e-05
ENSG00000230521	12777	6:29910402	54356	7.1992e-11	1.22705	1e-05	1.26173e-06	1.55239e-05
ENSG00000122678	5296	7:44075863	-46277	1.7811e-10	1.01854	1e-05	1.26082e-06	1.55239e-05
ENSG00000107566	5865	10:101910498	-37594	1.823e-10	0.749628	1e-05	1.27212e-06	1.56239e-05
ENSG00000184117	5613	22:29976952	-375	1.4041e-10	0.932495	1e-05	1.27125e-06	1.56239e-05
ENSG00000244038	6311	1:20981806	-6195	1.7597e-10	1.5086	1e-05	1.2844e-06	1.57607e-05
ENSG00000087995	4686	17:60510263	9034	1.8143e-10	0.985902	2e-05	1.29161e-06	1.58351e-05
ENSG00000111364	6584	12:124071765	-14860	1.4295e-10	-0.82224	1e-05	1.29678e-06	1.58844e-05
ENSG00000119711	6267	14:74445730	-105467	1.5677e-10	-1.49398	1e-05	1.31902e-06	1.61425e-05
ENSG00000151665	7626	2:46816531	-27728	1.2359e-10	-0.789858	1e-05	1.34128e-06	1.64004e-05
ENSG00000111229	4678	12:111020739	132511	1.721e-10	1.53747	1e-05	1.36022e-06	1.66173e-05
ENSG00000161996	6623	16:699384	72	1.2523e-10	-0.825458	1e-05	1.36145e-06	1.66176e-05
ENSG00000164924	6781	8:101938277	-27340	1.8468e-10	0.776176	1e-05	1.36758e-06	1.66777e-05
ENSG00000109016	4236	17:21032223	5545	2.4347e-10	1.47603	1e-05	1.37011e-06	1.66938e-05
ENSG00000232063	6430	9:97095226	467	1.5301e-10	0.947515	1e-05	1.40514e-06	1.71056e-05
ENSG00000197013	10777	19:21704587	25102	1.2194e-10	-0.822323	1e-05	1.40925e-06	1.71405e-05
ENSG00000125637	6034	2:113942059	27156	1.8251e-10	-0.829448	1e-05	1.42e-06	1.72555e-05
ENSG00000253250	5799	8:91947773	-49713	1.4798e-10	0.94294	1e-05	1.4212e-06	1.72555e-05
ENSG00000134575	4012	11:47275064	4606	1.6112e-10	0.687628	1e-05	1.431e-06	1.73517e-05
ENSG00000176209	5459	8:42389743	-6556	1.9864e-10	0.896114	1e-05	1.43164e-06	1.73517e-05
ENSG00000183891	7010	2:20096936	-4812	1.7407e-10	-1.37532	2e-05	1.43569e-06	1.73856e-05
ENSG00000189077	4479	7:75627458	3480	1.9245e-10	0.855584	1e-05	1.43812e-06	1.73997e-05
ENSG00000127952	4490	7:75677430	107	1.8505e-10	-1.24896	1e-05	1.45918e-06	1.76391e-05
ENSG00000103174	9585	16:5075248	-8895	1.116e-10	-0.752254	1e-05	1.46568e-06	1.76901e-05
ENSG00000206341	12777	6:29923248	67897	9.1631e-11	-0.746227	1e-05	1.46596e-06	1.76901e-05
ENSG00000065154	7528	10:126107506	-40	1.5633e-10	-0.884795	1e-05	1.48515e-06	1.7906e-05
ENSG00000133313	7055	18:72184237	21185	2.0133e-10	-1.12667	1e-05	1.50787e-06	1.81641e-05
ENSG00000039319	6799	5:79712375	8542	1.7904e-10	0.848944	1e-05	1.51406e-06	1.82228e-05
ENSG00000149292	5966	11:113258065	72813	2.2935e-10	-0.706762	1e-05	1.52542e-06	1.83435e-05
ENSG00000256043	7666	4:156874833	-237	2.0129e-10	0.767706	1e-05	1.53709e-06	1.84678e-05
ENSG00000132740	6332	11:68720767	49456	1.9025e-10	-0.900209	1e-05	1.54973e-06	1.86035e-05
ENSG00000197747	6186	1:151956814	-10053	1.9661e-10	0.703058	1e-05	1.56239e-06	1.87392e-05
ENSG00000203306	7540	11:124933582	-24796	1.8372e-10	-0.760141	1e-05	1.56478e-06	1.87516e-05
ENSG00000104972	9345	19:55135311	49964	1.4836e-10	-0.838949	1e-05	1.58067e-06	1.89256e-05
ENSG00000164975	9300	9:15461853	39150	1.3996e-10	0.692461	1e-05	1.63268e-06	1.95314e-05
ENSG00000127418	6598	4:1000450	-3275	1.738e-10	0.822532	1e-05	1.63906e-06	1.95907e-05
ENSG00000260303	5390	4:146936847	-41068	2.7761e-10	-0.871601	1e-05	1.65512e-06	1.97656e-05
ENSG00000054179	5743	9:139943549	-4949	2.1733e-10	-1.13521	1e-05	1.69821e-06	2.02627e-05
ENSG00000128408	9149	22:45809624	51	1.4673e-10	0.837051	1e-05	1.72049e-06	2.05108e-05
ENSG00000144741	7461	3:66328964	209678	1.654e-10	0.794677	1e-05	1.73345e-06	2.06475e-05
ENSG00000101181	9016	20:60776310	18224	1.9095e-10	-0.744007	1e-05	1.73778e-06	2.06812e-05
ENSG00000130702	8817	20:60914451	-27918	1.7311e-10	0.801118	1e-05	1.74964e-06	2.08045e-05
ENSG00000254685	5341	1:74575182	-88715	3.6322e-10	0.71548	1e-05	1.75781e-06	2.08836e-05
ENSG00000115307	6460	2:74743895	-13172	2.3965e-10	1.60736	1e-05	1.76067e-06	2.08996e-05
ENSG00000171792	7464	12:2986603	1178	2.3544e-10	0.741588	2e-05	1.79948e-06	2.1342e-05
ENSG00000188227	5463	19:38101925	104083	2.2742e-10	-0.77832	1e-05	1.80578e-06	2.13983e-05
ENSG00000115138	4333	2:25384705	-7068	3.2543e-10	-0.759319	1e-05	1.82694e-06	2.16305e-05
ENSG00000143228	6856	1:163292362	55995	2.9791e-10	0.669942	1e-05	1.83539e-06	2.1712e-05
ENSG00000204839	7454	8:144659949	4807	1.7428e-10	0.816816	1e-05	1.859e-06	2.19725e-05
ENSG00000213380	4824	16:69373414	-157	2.7232e-10	0.694776	1e-05	1.87384e-06	2.21289e-05
ENSG00000139618	6692	13:32889792	180	2.776e-10	0.973555	1e-05	1.90484e-06	2.24758e-05
ENSG00000129347	6543	19:10674558	-2156	2.2228e-10	-0.79285	1e-05	1.90958e-06	2.24933e-05
ENSG00000156253	7533	21:30342555	-49145	2.3992e-10	-0.719786	2e-05	1.90801e-06	2.24933e-05
ENSG00000069712	5816	1:92553712	-78831	2.7627e-10	-1.06416	1e-05	1.91232e-06	2.25064e-05
ENSG00000125166	7646	16:58773449	5187	2.5057e-10	1.43672	1e-05	1.91504e-06	2.25169e-05
ENSG00000170248	5625	3:33840114	269	2.6083e-10	0.703508	1e-05	1.91647e-06	2.25169e-05
ENSG00000171115	7908	7:150139639	-8080	2.1531e-10	-0.850219	1e-05	1.92562e-06	2.26052e-05
ENSG00000245648	8799	12:10532434	16065	2.2225e-10	-0.769545	1e-05	1.93421e-06	2.26867e-05
ENSG00000048028	6087	11:113748991	2698	3.05e-10	0.786956	1e-05	1.95523e-06	2.29138e-05
ENSG00000177106	5669	11:707025	12586	2.5747e-10	0.841997	1e-05	1.97389e-06	2.31129e-05
ENSG00000163110	7193	4:95373086	48	2.4248e-10	-0.995312	1e-05	2.00295e-06	2.34333e-05
ENSG00000184863	9404	7:155552574	115428	2.1705e-10	0.71786	1e-05	2.00745e-06	2.34661e-05
ENSG00000183323	3544	5:68606611	-22026	3.7458e-10	0.755437	1e-05	2.01306e-06	2.35118e-05
ENSG00000125089	8254	4:8230456	46656	1.9431e-10	-0.73538	1e-05	2.03528e-06	2.37512e-05
ENSG00000109323	6618	4:103865971	183819	2.5629e-10	-0.835671	1e-05	2.05537e-06	2.39654e-05
ENSG00000110756	7328	11:18279243	-64503	2.5636e-10	-0.648612	1e-05	2.06893e-06	2.41032e-05
ENSG00000132300	5671	2:86369180	35874	2.7051e-10	-0.728649	1e-05	2.07189e-06	2.41174e-05
ENSG00000105568	9707	19:52693298	5	2.0529e-10	0.83649	1e-05	2.10541e-06	2.44458e-05
ENSG00000130768	4975	1:28256099	-5406	3.3307e-10	0.706338	1e-05	2.10425e-06	2.44458e-05
ENSG00000130956	6412	9:99218851	6367	2.788e-10	-0.748945	1e-05	2.10509e-06	2.44458e-05
ENSG00000179750	5972	22:39357694	-20659	3.0156e-10	2.06114	1e-05	2.12811e-06	2.46679e-05
ENSG00000112877	6139	5:637324	24936	2.3383e-10	0.909447	2e-05	2.12736e-06	2.46679e-05
ENSG00000154839	6801	18:47957469	56103	2.7006e-10	-0.916135	1e-05	2.14174e-06	2.4805e-05
ENSG00000110514	4038	11:47325158	34445	2.5747e-10	0.733316	1e-05	2.14617e-06	2.48355e-05
ENSG00000102743	5892	13:41363595	46	3.4773e-10	-0.72705	1e-05	2.2076e-06	2.5525e-05
ENSG00000228544	5915	9:139700194	-3107	3.1446e-10	0.836606	1e-05	2.25379e-06	2.60373e-05
ENSG00000105374	8697	19:51876263	293	2.5282e-10	-0.86591	1e-05	2.27703e-06	2.62838e-05
ENSG00000184903	5637	7:110927604	-274970	2.9865e-10	-0.737996	1e-05	2.29427e-06	2.64607e-05
ENSG00000180822	8914	6:3267246	35608	2.7959e-10	-0.738911	1e-05	2.2973e-06	2.64736e-05
ENSG00000180398	7303	2:47135552	-33443	2.4093e-10	-0.989753	1e-05	2.29929e-06	2.64744e-05
ENSG00000259850	5728	17:17088887	-3096	3.0466e-10	-0.817976	1e-05	2.32386e-06	2.6735e-05
ENSG00000157353	4606	16:70501390	13065	3.3672e-10	1.07559	1e-05	2.3302e-06	2.67857e-05
ENSG00000073584	6457	17:38841141	36380	2.8058e-10	0.758424	1e-05	2.33356e-06	2.6802e-05
ENSG00000169696	7863	17:79958344	23660	2.5918e-10	-1.60379	1e-05	2.351e-06	2.69575e-05
ENSG00000119227	7281	3:196657158	-38774	2.485e-10	-0.816501	1e-05	2.34922e-06	2.69575e-05
ENSG00000254999	6452	3:10170284	13007	2.9893e-10	0.836878	1e-05	2.3795e-06	2.72617e-05
ENSG00000184178	6378	4:54113068	-119175	3.289e-10	1.22544	1e-05	2.42768e-06	2.77906e-05
ENSG00000187187	6958	19:40529219	39177	3.1258e-10	-0.691281	1e-05	2.44533e-06	2.79645e-05
ENSG00000100147	6486	22:42225018	28334	2.3613e-10	-0.937941	1e-05	2.44692e-06	2.79645e-05
ENSG00000145088	6066	3:121551570	-2461	4.8139e-10	-0.770813	1e-05	2.46643e-06	2.81642e-05
ENSG00000203993	4100	9:140541541	28182	4.0629e-10	0.752577	1e-05	2.4712e-06	2.81954e-05
ENSG00000226328	9361	22:45553022	-6641	2.201e-10	-0.732681	1e-05	2.48284e-06	2.83048e-05
ENSG00000171680	7294	1:6550505	-29617	2.8069e-10	0.878392	1e-05	2.54484e-06	2.89638e-05
ENSG00000184164	9212	22:50318741	6925	2.2196e-10	0.763735	1e-05	2.54382e-06	2.89638e-05
ENSG00000139726	6116	12:123266232	28910	2.8529e-10	0.79335	1e-05	2.55516e-06	2.90573e-05
ENSG00000253719	6103	12:74943804	12252	3.295e-10	-0.679112	1e-05	2.56089e-06	2.90985e-05
ENSG00000032742	7839	13:21141482	896	3.027e-10	0.810719	1e-05	2.56856e-06	2.91617e-05
ENSG00000083937	6828	3:87371474	95052	3.2724e-10	-1.40585	1e-05	2.59636e-06	2.94531e-05
ENSG00000120071	3623	17:44255146	-47588	5.9088e-10	-1.24947	1e-05	2.61556e-06	2.96466e-05
ENSG00000154265	6381	17:67323871	485	4.0879e-10	0.893271	1e-05	2.63638e-06	2.98581e-05
ENSG00000163945	6716	4:1373551	32496	3.1832e-10	1.06865	1e-05	2.65724e-06	3.00697e-05
ENSG00000160214	8263	21:45198522	-10873	2.6161e-10	0.855238	1e-05	2.66889e-06	3.01768e-05
ENSG00000161326	5023	17:35848255	-1683	4.4e-10	0.905722	1e-05	2.70159e-06	3.05216e-05
ENSG00000165487	7923	13:22067681	-110673	3.5728e-10	0.718233	1e-05	2.70617e-06	3.05483e-05
ENSG00000092871	6127	17:33392687	-23652	4.149e-10	0.720111	1e-05	2.7244e-06	3.0729e-05
ENSG00000100221	6316	22:39076981	-20581	3.6477e-10	-0.842682	1e-05	2.74974e-06	3.09895e-05
ENSG00000170906	10327	19:54610976	4939	2.7255e-10	0.702612	1e-05	2.80641e-06	3.16024e-05
ENSG00000198498	6942	4:164461738	46143	3.9462e-10	-0.766121	1e-05	2.84107e-06	3.19667e-05
ENSG00000109689	6375	4:26886296	26995	4.261e-10	0.878009	1e-05	2.84819e-06	3.20207e-05
ENSG00000092036	8036	14:23416252	-10119	4.1712e-10	0.993827	1e-05	2.86638e-06	3.2199e-05
ENSG00000111716	7498	12:21786979	-123813	4.2052e-10	-0.827506	1e-05	2.87655e-06	3.2287e-05
ENSG00000089486	7847	16:4596162	7332	2.6767e-10	0.8139	1e-05	2.88092e-06	3.23098e-05
ENSG00000055147	6226	5:153414545	-3952	4.6285e-10	-0.731886	1e-05	2.91975e-06	3.27187e-05
ENSG00000185800	6906	19:46300356	4295	3.5239e-10	-1.20463	1e-05	2.94112e-06	3.29315e-05
ENSG00000091157	5965	18:54367140	48565	4.988e-10	0.697168	1e-05	2.97851e-06	3.33231e-05
ENSG00000111445	7166	12:118463345	11951	4.1295e-10	-0.939729	2e-05	2.98458e-06	3.3364e-05
ENSG00000197681	4920	17:36413664	55497	5.1162e-10	1.04447	1e-05	3.00209e-06	3.35326e-05
ENSG00000188042	8664	2:235199587	-206111	3.6789e-10	-0.772513	1e-05	3.02621e-06	3.37748e-05
ENSG00000164815	7245	7:103657155	-191341	3.7735e-10	1.5669	1e-05	3.03e-06	3.37888e-05
ENSG00000122692	7128	9:33045147	-31519	4.2839e-10	0.691465	1e-05	3.04124e-06	3.38878e-05
ENSG00000233610	6124	13:49165875	13650	4.1829e-10	-0.727045	1e-05	3.04373e-06	3.38882e-05
ENSG00000128274	7866	22:43112475	-4830	3.1976e-10	0.719796	1e-05	3.04905e-06	3.39201e-05
ENSG00000196605	7932	19:9739340	-164517	3.8965e-10	-1.66412	2e-05	3.08368e-06	3.42777e-05
ENSG00000259877	8145	16:89283019	-1043	2.6745e-10	0.90666	1e-05	3.12813e-06	3.47439e-05
ENSG00000198585	6983	3:131094700	-5816	4.305e-10	-1.79237	1e-05	3.13832e-06	3.48291e-05
ENSG00000140374	4620	15:76568965	-34849	5.0083e-10	-0.800541	1e-05	3.15412e-06	3.49763e-05
ENSG00000183682	5746	1:40241946	284627	5.9846e-10	0.763359	1e-05	3.17359e-06	3.5164e-05
ENSG00000135390	5583	12:54061781	-9412	5.0125e-10	-0.731412	1e-05	3.1851e-06	3.52632e-05
ENSG00000136003	6860	12:108956417	58	4.3508e-10	0.96577	1e-05	3.22494e-06	3.56757e-05
ENSG00000175309	7290	5:177663946	4153	3.9127e-10	1.64106	1e-05	3.23193e-06	3.57245e-05
ENSG00000170689	5587	17:46701141	-2699	5.2091e-10	-0.836684	1e-05	3.23891e-06	3.5773e-05
ENSG00000170629	6391	7:102980192	59334	4.6588e-10	1.15306	1e-05	3.30238e-06	3.64449e-05
ENSG00000074696	5349	15:65737946	-84811	5.3528e-10	0.705127	1e-05	3.30792e-06	3.64769e-05
ENSG00000123191	4410	13:52470473	-115158	5.654e-10	-0.836933	1e-05	3.3111e-06	3.64828e-05
ENSG00000163002	6439	2:183976556	-5686	4.5611e-10	0.760631	1e-05	3.32554e-06	3.66127e-05
ENSG00000133063	5921	1:203243203	433	5.3714e-10	-0.8116	1e-05	3.36412e-06	3.7008e-05
ENSG00000148110	6313	9:97120401	-16433	4.3714e-10	0.750567	1e-05	3.39091e-06	3.7273e-05
ENSG00000182397	9282	15:100331119	-16014	3.032e-10	1.08922	1e-05	3.40905e-06	3.74426e-05
ENSG00000133884	5081	11:65109233	8007	4.6493e-10	-0.853538	1e-05	3.45558e-06	3.79235e-05
ENSG00000255398	6089	12:123167138	-34302	4.3303e-10	-0.724003	1e-05	3.55043e-06	3.89336e-05
ENSG00000246067	6946	11:82804131	21022	5.0185e-10	1.04924	1e-05	3.64813e-06	3.99732e-05
ENSG00000197472	10547	1:247171390	-6	2.8403e-10	1.01978	2e-05	3.65599e-06	4.00276e-05
ENSG00000166452	6912	11:8948057	15370	4.1893e-10	0.674962	1e-05	3.67232e-06	4.01745e-05
ENSG00000236404	9905	9:2533920	-107476	3.0791e-10	-0.982737	1e-05	3.70893e-06	4.05429e-05
ENSG00000128394	5987	22:39437465	855	5.1351e-10	-0.845447	2e-05	3.74e-06	4.08509e-05
ENSG00000125319	5545	17:42212429	-6846	5.4796e-10	-0.873065	1e-05	3.75946e-06	4.10304e-05
ENSG00000205302	6436	5:122093139	-17553	6.2321e-10	0.671547	1e-05	3.77644e-06	4.11832e-05
ENSG00000165591	4001	X:57329718	16578	1.05402e-09	1.03544	1e-05	3.82501e-06	4.16799e-05
ENSG00000261903	7626	17:2295633	260	5.3084e-10	0.68593	2e-05	3.91437e-06	4.26201e-05
ENSG00000111674	7238	12:7034353	11443	5.9279e-10	-1.74516	2e-05	3.94668e-06	4.2938e-05
ENSG00000171469	7947	19:9723423	-8653	5.7769e-10	1.1907	1e-05	4.02795e-06	4.37877e-05
ENSG00000188312	5755	9:94990015	-97752	6.6359e-10	-0.711116	1e-05	4.10931e-06	4.46371e-05
ENSG00000227486	4260	X:55742753	-191804	8.4984e-10	-0.743121	1e-05	4.12187e-06	4.47383e-05
ENSG00000115282	6462	2:74730314	20113	5.955e-10	1.08805	1e-05	4.12774e-06	4.47669e-05
ENSG00000029153	6504	12:27531643	45855	6.6983e-10	1.40165	1e-05	4.15266e-06	4.50018e-05
ENSG00000178425	5840	6:116418158	-3855	6.0593e-10	-0.627233	1e-05	4.16255e-06	4.50736e-05
ENSG00000160781	5146	1:156215899	-1983	7.8127e-10	0.688899	1e-05	4.16625e-06	4.50784e-05
ENSG00000205683	7005	14:73078290	-282520	5.3544e-10	-0.979168	1e-05	4.20332e-06	4.54083e-05
ENSG00000156172	7005	8:96281492	62	5.8846e-10	-1.40185	1e-05	4.20327e-06	4.54083e-05
ENSG00000134369	6347	1:201491017	-101395	6.4118e-10	-1.00959	1e-05	4.23194e-06	4.56818e-05
ENSG00000168291	6011	3:58388482	-31103	6.4665e-10	-0.788746	1e-05	4.25656e-06	4.59117e-05
ENSG00000183426	4025	16:14523398	-493262	9.2267e-10	-0.742996	1e-05	4.27191e-06	4.60413e-05
ENSG00000115902	6739	2:65144134	-71478	5.9659e-10	0.760085	1e-05	4.27619e-06	4.60515e-05
ENSG00000185033	8180	15:90737435	33598	4.2581e-10	-1.2156	1e-05	4.29763e-06	4.62115e-05
ENSG00000164808	3724	8:48173561	393	1.06889e-09	0.930931	1e-05	4.29773e-06	4.62115e-05
ENSG00000139344	6776	12:96337997	925	6.3608e-10	-0.832949	1e-05	4.35113e-06	4.67493e-05
ENSG00000074842	7623	19:4670402	19	5.3549e-10	0.938094	2e-05	4.36903e-06	4.69051e-05
ENSG00000092094	6526	14:20916705	-6560	7.2455e-10	0.795834	1e-05	4.52959e-06	4.85911e-05
ENSG00000134330	7531	2:9606310	-7478	5.72e-10	-0.922662	2e-05	4.56406e-06	4.89229e-05
ENSG00000204650	3776	17:43783803	86108	1.03905e-09	-1.54746	1e-05	4.5904e-06	4.91671e-05
ENSG00000108433	3902	17:44991961	-8523	1.19219e-09	-0.841362	1e-05	4.65989e-06	4.98341e-05
ENSG00000123992	6673	2:220237972	-26773	6.712e-10	0.860074	1e-05	4.65974e-06	4.98341e-05
ENSG00000109654	5907	4:154144222	70727	7.9689e-10	-1.20464	1e-05	4.66429e-06	4.98426e-05
ENSG00000142166	5713	21:34685448	-11287	6.6811e-10	1.16505	1e-05	4.70434e-06	5.02317e-05
ENSG00000179532	8931	11:6502780	-15711	5.5676e-10	0.873517	1e-05	4.70809e-06	5.0233e-05
ENSG00000100445	7797	14:24912755	643	7.1095e-10	-0.716673	1e-05	4.73308e-06	5.04217e-05
ENSG00000131351	7354	19:17178119	-8317	7.09e-10	0.650169	1e-05	4.7306e-06	5.04217e-05
ENSG00000141562	6600	17:80427340	11283	6.211e-10	0.743095	1e-05	4.8748e-06	5.18915e-05
ENSG00000125651	8149	19:6378952	-15041	6.1263e-10	0.849167	1e-05	4.89673e-06	5.20848e-05
ENSG00000152256	6594	2:173537715	117613	7.0332e-10	0.667834	2e-05	4.91066e-06	5.21928e-05
ENSG00000092931	8161	17:74749669	17721	5.7888e-10	1.02879	1e-05	4.91883e-06	5.22394e-05
ENSG00000197054	6693	19:12046750	10859	7.0105e-10	0.861816	1e-05	4.92834e-06	5.22601e-05
ENSG00000145730	6756	5:102331721	242035	8.0406e-10	0.658942	1e-05	4.92739e-06	5.22601e-05
ENSG00000146856	7242	7:134735324	64064	7.3681e-10	-0.733516	2e-05	4.9372e-06	5.23139e-05
ENSG00000156042	5123	10:75297962	179344	1.11697e-09	0.771823	1e-05	5.10727e-06	5.40744e-05
ENSG00000097021	7116	1:6364781	-89671	6.7804e-10	0.911383	1e-05	5.14368e-06	5.44182e-05
ENSG00000249096	8970	4:185286768	-16693	5.7294e-10	-1.01088	3e-05	5.18208e-06	5.47826e-05
ENSG00000128513	7839	7:124525182	-44856	7.4194e-10	0.855325	1e-05	5.19201e-06	5.48456e-05
ENSG00000148218	5902	9:116168444	4830	9.4818e-10	-0.824448	1e-05	5.24396e-06	5.5352e-05
ENSG00000141720	5073	17:36940276	-16104	8.4872e-10	1.36408	1e-05	5.25814e-06	5.54593e-05
ENSG00000143971	7007	2:67647923	23471	7.3508e-10	1.03215	1e-05	5.31127e-06	5.59486e-05
ENSG00000147316	12430	8:6266183	2069	4.4269e-10	-0.829413	1e-05	5.31263e-06	5.59486e-05
ENSG00000213614	4986	15:72637795	-31023	8.1404e-10	-0.748081	1e-05	5.31742e-06	5.59564e-05
ENSG00000170734	5729	6:43583404	39516	8.9821e-10	1.10709	1e-05	5.40605e-06	5.68458e-05
ENSG00000039523	3280	16:67568042	15720	1.39919e-09	-1.0092	2e-05	5.42161e-06	5.69661e-05
ENSG00000240065	17233	6:32822907	10993	4.4658e-10	-0.700537	1e-05	5.43076e-06	5.70189e-05
ENSG00000196700	4441	20:62651769	-28345	1.03789e-09	-0.698539	1e-05	5.50134e-06	5.7716e-05
ENSG00000239219	6061	3:169667969	-16554	8.7127e-10	-0.708965	1e-05	5.54029e-06	5.80728e-05
ENSG00000197062	5568	6:28250984	16195	5.7479e-10	0.745445	1e-05	5.54375e-06	5.80728e-05
ENSG00000166002	6617	11:93229948	-46727	8.9892e-10	0.743847	1e-05	5.59056e-06	5.85188e-05
ENSG00000198960	4598	X:100865573	-7419	1.15168e-09	-0.672091	1e-05	5.62903e-06	5.88768e-05
ENSG00000141293	5462	17:46544468	36830	1.03876e-09	0.683416	1e-05	5.65142e-06	5.90663e-05
ENSG00000182578	6455	5:149472189	-20747	8.1862e-10	-1.27428	2e-05	5.66283e-06	5.91408e-05
ENSG00000170322	7121	11:129682759	-82727	8.047e-10	-0.646765	1e-05	5.67373e-06	5.92099e-05
ENSG00000140471	9926	15:101108182	-35254	5.5959e-10	0.943393	1e-05	5.69908e-06	5.94296e-05
ENSG00000115423	6057	2:84795462	51882	9.95e-10	0.866119	1e-05	5.7225e-06	5.96288e-05
ENSG00000116096	5027	2:73106697	-7793	9.8732e-10	-1.25638	1e-05	5.74826e-06	5.98521e-05
ENSG00000164934	6445	8:104427578	635	1.08866e-09	0.820729	1e-05	5.75588e-06	5.98863e-05
ENSG00000184515	4062	X:101410995	-35	1.267e-09	-0.54688	1e-05	5.80043e-06	6.03044e-05
ENSG00000100918	7232	14:24617632	-23431	9.6102e-10	-1.48514	1e-05	5.86319e-06	6.0911e-05
ENSG00000160588	6311	11:118126428	3362	9.8803e-10	-0.724355	2e-05	5.99747e-06	6.22592e-05
ENSG00000177854	3282	X:153229913	-7866	1.06121e-09	0.571907	1e-05	6.04309e-06	6.26857e-05
ENSG00000176945	7728	3:195478694	30940	7.3155e-10	0.639655	2e-05	6.08027e-06	6.30241e-05
ENSG00000157036	6301	3:38541161	3542	1.03056e-09	0.907792	1e-05	6.0987e-06	6.31677e-05
ENSG00000128699	5979	2:190619486	-29612	1.01775e-09	0.745153	1e-05	6.11433e-06	6.32822e-05
ENSG00000106591	6793	7:42966729	-5071	9.8358e-10	0.831058	1e-05	6.12857e-06	6.33821e-05
ENSG00000212694	6496	12:122229979	-11834	7.9156e-10	-0.689771	2e-05	6.26576e-06	6.47524e-05
ENSG00000206530	6007	3:113034695	-125763	1.02579e-09	0.998314	2e-05	6.28768e-06	6.49304e-05
ENSG00000151498	7043	11:134131509	8119	9.1252e-10	1.60738	1e-05	6.41467e-06	6.61923e-05
ENSG00000162819	6075	1:222844477	-41419	1.08129e-09	1.41034	1e-05	6.49443e-06	6.69653e-05
ENSG00000231784	6894	17:659371	3470	8.5202e-10	-1.06171	1e-05	6.53685e-06	6.73525e-05
ENSG00000125898	6921	20:814381	22	9.3284e-10	1.30744	1e-05	6.6607e-06	6.85774e-05
ENSG00000089063	8593	20:5063931	-29819	9.1192e-10	-0.800325	2e-05	6.71982e-06	6.91346e-05
ENSG00000109445	6627	4:142142729	687	1.11597e-09	0.672325	1e-05	6.7648e-06	6.95456e-05
ENSG00000242294	4498	7:99913063	-20640	1.17181e-09	-1.14614	1e-05	6.83689e-06	7.02344e-05
ENSG00000134001	4840	14:67748527	-78188	1.97058e-09	0.751784	1e-05	6.86196e-06	7.04396e-05
ENSG00000078070	6780	3:182722869	-110995	1.0561e-09	0.651215	2e-05	6.88941e-06	7.06689e-05
ENSG00000124535	8264	6:2929689	164040	9.9007e-10	-0.726393	2e-05	6.93732e-06	7.11075e-05
ENSG00000102805	5795	13:77575068	10272	1.1292e-09	-1.09449	1e-05	7.03708e-06	7.20766e-05
ENSG00000175893	8530	9:14661968	-31502	7.9742e-10	1.17365	2e-05	7.13679e-06	7.30437e-05
ENSG00000172456	6476	1:59762787	476	1.31974e-09	-1.158	1e-05	7.16671e-06	7.32957e-05
ENSG00000114554	6491	3:126521711	-185727	1.28578e-09	-0.757695	1e-05	7.26619e-06	7.42581e-05
ENSG00000152117	5459	2:132186822	-63565	1.53036e-09	0.773242	1e-05	7.3286e-06	7.48406e-05
ENSG00000113946	8829	3:190005329	-35002	9.7482e-10	0.770089	1e-05	7.39023e-06	7.54142e-05
ENSG00000078487	4922	7:99974587	-52029	1.21138e-09	-1.02402	1e-05	7.4218e-06	7.56805e-05
ENSG00000103056	4292	16:68402649	-79943	1.48909e-09	-0.972873	1e-05	7.43571e-06	7.57105e-05
ENSG00000178971	6467	17:8136816	-14547	1.17032e-09	0.903045	1e-05	7.43128e-06	7.57105e-05
ENSG00000171476	7993	4:57510518	-37548	1.03163e-09	-0.671699	2e-05	7.89124e-06	8.02896e-05
ENSG00000108826	5636	17:48454453	3877	1.29481e-09	-0.699452	1e-05	7.89772e-06	8.02964e-05
ENSG00000126264	6429	19:36394834	1451	1.37941e-09	0.831966	1e-05	8.05078e-06	8.17921e-05
ENSG00000101444	4428	20:32846997	-52612	1.30686e-09	0.746025	1e-05	8.06248e-06	8.17921e-05
ENSG00000163939	4762	3:52772419	52485	1.4113e-09	0.718323	2e-05	8.06259e-06	8.17921e-05
ENSG00000138031	4446	2:25110962	-31747	1.72749e-09	0.859814	1e-05	8.09085e-06	8.20185e-05
ENSG00000068654	5671	2:86301218	-32061	1.38021e-09	-0.72035	2e-05	8.39053e-06	8.49941e-05
ENSG00000233327	3994	17:18540358	111113	1.78879e-09	-0.831233	1e-05	8.40735e-06	8.51021e-05
ENSG00000244879	6677	15:50648339	813	1.21284e-09	-0.712522	1e-05	8.41926e-06	8.51603e-05
ENSG00000178802	4376	15:75192222	9875	1.81014e-09	-0.689654	1e-05	8.49839e-06	8.58978e-05
ENSG00000116922	5575	1:38178304	20389	1.62078e-09	-0.701998	1e-05	8.52637e-06	8.61176e-05
ENSG00000213073	8393	6:160513793	-322	1.41304e-09	0.892635	1e-05	8.63863e-06	8.71877e-05
ENSG00000134086	6457	3:10121815	-60878	1.20802e-09	-1.02595	1e-05	8.65862e-06	8.73257e-05
ENSG00000116199	6732	1:179010099	15159	1.4087e-09	-0.648902	1e-05	8.67582e-06	8.74353e-05
ENSG00000133243	7746	19:2018818	-16063	1.09833e-09	-0.878672	1e-05	8.74702e-06	8.80886e-05
ENSG00000100731	5888	14:71395770	21647	1.56098e-09	-0.66228	2e-05	8.76283e-06	8.81836e-05
ENSG00000164414	6965	6:88175577	-4765	1.66495e-09	-0.680038	1e-05	8.78072e-06	8.82993e-05
ENSG00000120008	7801	10:122610983	295	1.22479e-09	0.948116	1e-05	8.93175e-06	8.97527e-05
ENSG00000230266	8357	3:194878063	9462	1.20238e-09	-0.74043	1e-05	9.01342e-06	9.05076e-05
ENSG00000081665	6910	19:19936913	4352	1.45724e-09	-0.698589	1e-05	9.48785e-06	9.52023e-05
ENSG00000179476	6032	14:45318553	-47946	1.83798e-09	1.00095	1e-05	9.61028e-06	9.63262e-05
ENSG00000235568	7585	22:42870756	42354	1.08053e-09	1.60152	1e-05	9.6138e-06	9.63262e-05
ENSG00000144455	9068	3:4402602	-106364	1.10929e-09	1.39931	2e-05	9.63451e-06	9.64638e-05
ENSG00000176490	8587	19:2721490	73	1.13451e-09	-0.845531	3e-05	9.69765e-06	9.70257e-05
ENSG00000115274	6427	2:74615324	-66827	1.53452e-09	0.874504	1e-05	9.74217e-06	9.72857e-05
ENSG00000175792	5759	3:127808752	-64006	2.07682e-09	-0.70266	3e-05	9.74181e-06	9.72857e-05
ENSG00000214293	6608	7:77313682	-11901	1.54051e-09	0.939518	1e-05	9.74476e-06	9.72857e-05
ENSG00000074966	5437	4:48158524	22250	1.96983e-09	0.732788	1e-05	9.76559e-06	9.74232e-05
ENSG00000151413	6507	14:32174082	214919	1.69923e-09	1.15897	1e-05	9.87038e-06	9.83976e-05
ENSG00000154134	7872	11:124746644	11361	1.50057e-09	-0.81087	1e-05	9.90498e-06	9.86713e-05
ENSG00000185917	7158	21:37356506	-95182	1.37647e-09	-0.719358	1e-05	1.00062e-05	9.96078e-05
ENSG00000072415	4756	14:67726201	18374	2.96213e-09	0.827052	1e-05	1.00535e-05	0.000100007
ENSG00000146223	5791	6:42835487	-11870	1.77443e-09	-0.687575	2e-05	1.01157e-05	0.000100553
ENSG00000174837	9124	19:6925293	37715	1.31589e-09	-0.660509	1e-05	1.01774e-05	0.000101094
ENSG00000104388	6431	8:61492893	63476	1.82999e-09	-1.08084	2e-05	1.0272e-05	0.00010196
ENSG00000214719	4926	17:28951748	48265	1.91794e-09	-1.6837	2e-05	1.03814e-05	0.000102972
ENSG00000156171	6893	1:111682758	-81	1.69145e-09	-0.847924	1e-05	1.04781e-05	0.000103856
ENSG00000143498	6242	1:222748085	-15191	1.88522e-09	0.640581	1e-05	1.05379e-05	0.000104374
ENSG00000136144	5756	13:50113258	-46462	1.76042e-09	0.695222	1e-05	1.05457e-05	0.000104377
ENSG00000179979	6806	4:1199379	-185962	1.39975e-09	0.801419	1e-05	1.06319e-05	0.000105155
ENSG00000078177	7195	4:40056859	-1588	1.5283e-09	-0.799525	1e-05	1.06969e-05	0.000105722
ENSG00000137076	5814	9:35711806	-20587	1.90335e-09	-0.633107	1e-05	1.0746e-05	0.000106131
ENSG00000186765	7926	17:79444114	-51309	1.44237e-09	-1.04897	1e-05	1.10614e-05	0.000109168
ENSG00000237686	5931	6:43970453	-71937	1.98497e-09	-1.42003	4e-05	1.1072e-05	0.000109195
ENSG00000185990	1534	X:154846835	158558	5.40516e-09	0.865423	1e-05	1.1318e-05	0.000111541
ENSG00000246082	6922	3:131080065	-678	1.8281e-09	0.782509	1e-05	1.13456e-05	0.000111734
ENSG00000105793	6696	7:89966139	1601	1.96923e-09	1.18079	2e-05	1.1356e-05	0.000111756
ENSG00000188878	7557	17:73929567	-7655	1.3673e-09	0.681381	2e-05	1.148e-05	0.000112818
ENSG00000247121	6976	5:96265307	-6207	2.13061e-09	1.29607	1e-05	1.14776e-05	0.000112818
ENSG00000171202	5439	11:85255186	-103826	1.81822e-09	-0.700404	1e-05	1.15239e-05	0.000113167
ENSG00000237753	5688	2:113399124	-4144	2.15735e-09	0.628092	2e-05	1.15523e-05	0.000113356
ENSG00000242110	7991	5:34004707	-3514	1.66647e-09	-1.0807	1e-05	1.156e-05	0.000113356
ENSG00000014138	5021	11:65086145	56911	2.00971e-09	0.881931	1e-05	1.1603e-05	0.000113701
ENSG00000165410	7317	14:35181786	-2244	1.68814e-09	-0.632167	1e-05	1.17489e-05	0.000115049
ENSG00000167862	7064	17:73019073	10307	1.5241e-09	0.906071	2e-05	1.18288e-05	0.000115668
ENSG00000183666	6245	5:21473709	131766	1.97752e-09	-1.27433	1e-05	1.18216e-05	0.000115668
ENSG00000087191	4618	17:61849082	-55431	2.41374e-09	1.11592	1e-05	1.1866e-05	0.000115949
ENSG00000164627	7130	6:39584856	-108326	1.78669e-09	-1.25687	2e-05	1.22035e-05	0.000119163
ENSG00000177000	6840	1:11839201	-27777	2.08374e-09	-0.88091	2e-05	1.2297e-05	0.000119991
ENSG00000185324	6231	16:89751327	4181	1.3603e-09	0.959636	3e-05	1.267e-05	0.000123504
ENSG00000164347	6807	5:74067536	4339	2.25472e-09	0.720009	1e-05	1.26749e-05	0.000123504
ENSG00000010219	7027	12:4716572	45201	2.1525e-09	-0.713605	1e-05	1.2687e-05	0.000123535
ENSG00000108651	5359	17:30228656	-129	2.29928e-09	0.700474	1e-05	1.27529e-05	0.000124089
ENSG00000154237	9161	15:101610294	150873	1.44637e-09	0.811748	1e-05	1.28234e-05	0.0001246
ENSG00000196511	7160	7:144549070	15581	2.32098e-09	0.649734	1e-05	1.282e-05	0.0001246
ENSG00000122390	6893	16:3519252	25640	1.70032e-09	1.37106	1e-05	1.286e-05	0.000124869
ENSG00000181754	5962	1:110052139	-222	2.42221e-09	-1.09835	1e-05	1.287e-05	0.00012488
ENSG00000165449	6382	10:61450736	-45025	2.26446e-09	-0.941556	1e-05	1.311e-05	0.000127113
ENSG00000170502	6720	4:88317100	-26635	2.04777e-09	-1.20196	2e-05	1.31464e-05	0.00012738
ENSG00000225733	7076	3:14987675	-2257	2.3275e-09	-0.788741	2e-05	1.35964e-05	0.000131648
ENSG00000184408	5462	7:120046119	132396	2.83761e-09	-0.837146	1e-05	1.36415e-05	0.000131992
ENSG00000167515	9218	16:88925567	2938	1.31211e-09	0.71868	1e-05	1.37275e-05	0.000132638
ENSG00000187583	3896	1:905165	3287	3.03467e-09	0.736884	4e-05	1.37182e-05	0.000132638
ENSG00000183718	4595	5:180688615	495	2.93868e-09	-1.36324	2e-05	1.37758e-05	0.000132919
ENSG00000204516	16724	6:31502164	39505	8.8602e-10	-1.27083	1e-05	1.377e-05	0.000132919
ENSG00000142856	7269	1:63954391	-105002	2.39296e-09	-0.742656	1e-05	1.38e-05	0.000133068
ENSG00000136141	7079	13:47224681	97377	2.03982e-09	-0.668721	1e-05	1.38216e-05	0.000133175
ENSG00000103121	10941	16:81040492	-13384	1.32947e-09	0.921951	4e-05	1.402e-05	0.000134991
ENSG00000140104	6231	14:105484284	32171	2.23813e-09	-0.700241	1e-05	1.4045e-05	0.000135139
ENSG00000091542	4846	17:18081615	-4778	2.81672e-09	-0.771459	1e-05	1.40748e-05	0.000135332
ENSG00000125703	7248	1:63231849	-17958	2.40747e-09	-0.805775	1e-05	1.41434e-05	0.000135897
ENSG00000240230	7892	7:1039789	24553	1.71079e-09	1.31398	2e-05	1.41755e-05	0.00013611
ENSG00000197008	6593	7:64267756	12989	1.89999e-09	-0.713111	1e-05	1.43313e-05	0.000137511
ENSG00000038210	7183	4:25274822	112558	2.16486e-09	-0.774284	3e-05	1.43565e-05	0.000137657
ENSG00000136160	5645	13:78684414	190510	2.92873e-09	0.637306	3e-05	1.43821e-05	0.000137807
ENSG00000111671	7210	12:6953257	-45266	2.3485e-09	-0.791333	1e-05	1.448e-05	0.000138655
ENSG00000085415	7569	18:12991393	44260	2.01325e-09	0.757293	1e-05	1.4597e-05	0.000139672
ENSG00000126460	7522	19:50094185	10281	2.34476e-09	-1.39793	2e-05	1.47267e-05	0.000140816
ENSG00000158769	6014	1:160996971	5832	2.94895e-09	0.693017	2e-05	1.48453e-05	0.000141852
ENSG00000138297	4163	10:51566879	-56487	3.84128e-09	-0.680563	1e-05	1.492e-05	0.000142457
ENSG00000204428	20186	6:31637807	-14011	9.3116e-10	0.674045	1e-05	1.49323e-05	0.000142486
ENSG00000204305	23218	6:32152357	255	1.02331e-09	-1.10112	1e-05	1.50279e-05	0.000143299
ENSG00000179978	1078	5:68822381	-601881	1.18156e-08	-0.80287	2e-05	1.51163e-05	0.000143943
ENSG00000187808	4788	X:118895641	3064	3.60298e-09	-0.618444	1e-05	1.5113e-05	0.000143943
ENSG00000141384	5880	18:23778056	-27845	2.62868e-09	-0.74561	1e-05	1.51877e-05	0.000144524
ENSG00000067533	6621	1:218519367	60737	2.76015e-09	-0.667899	1e-05	1.53075e-05	0.000145563
ENSG00000205885	6924	12:7266805	6156	2.49716e-09	-0.619683	1e-05	1.53546e-05	0.000145892
ENSG00000151806	6572	4:44770189	89744	3.54952e-09	1.58863	3e-05	1.53632e-05	0.000145892
ENSG00000233695	5831	13:114519258	654	2.54168e-09	-0.869097	1e-05	1.5532e-05	0.000147394
ENSG00000133138	3118	X:106073047	27136	6.15604e-09	0.741235	1e-05	1.58121e-05	0.000149949
ENSG00000125375	6356	14:50798743	19698	2.38861e-09	0.669189	3e-05	1.58936e-05	0.000150619
ENSG00000198363	7206	8:62661193	34037	2.92809e-09	-0.747827	2e-05	1.61979e-05	0.000153397
ENSG00000129103	6175	7:56117707	-13989	2.9713e-09	-0.94323	1e-05	1.626e-05	0.000153888
ENSG00000125458	7015	17:73115721	-12170	2.31834e-09	-0.788271	3e-05	1.65067e-05	0.000156108
ENSG00000235703	2997	X:148607916	-498931	5.63036e-09	0.837319	1e-05	1.664e-05	0.000157262
ENSG00000101605	8857	18:3246391	26284	2.02268e-09	0.796447	2e-05	1.67138e-05	0.000157742
ENSG00000143156	7189	1:169330095	-7111	3.24939e-09	-0.665357	1e-05	1.67061e-05	0.000157742
ENSG00000188171	9403	19:20844392	-11	2.53472e-09	-0.820293	1e-05	1.71152e-05	0.00016142
ENSG00000116663	6744	1:11721854	-2328	2.8557e-09	0.722477	3e-05	1.72282e-05	0.000162375
ENSG00000138381	6018	2:190518610	-7502	3.57015e-09	0.796675	1e-05	1.72454e-05	0.000162427
ENSG00000115241	5049	2:27687792	55237	3.1701e-09	0.725897	1e-05	1.731e-05	0.000162927
ENSG00000160113	7252	19:17347064	-9686	2.80193e-09	-0.764139	1e-05	1.74685e-05	0.000164304
ENSG00000230312	3360	X:103289765	107085	5.20104e-09	0.715115	1e-05	1.76624e-05	0.000166015
ENSG00000062725	5272	17:58603053	-528	3.9958e-09	0.722733	1e-05	1.769e-05	0.000166155
ENSG00000122863	6720	10:73745476	21352	2.95245e-09	0.668645	3e-05	1.788e-05	0.000167661
ENSG00000198464	9966	19:52803669	3238	2.16127e-09	-0.651714	1e-05	1.78861e-05	0.000167661
ENSG00000071889	3122	X:153819711	75144	3.86858e-09	-0.741886	1e-05	1.78676e-05	0.000167661
ENSG00000163961	6872	3:196180591	-50049	2.74526e-09	-1.3145	1e-05	1.79361e-05	0.000168016
ENSG00000076356	5947	1:208362758	-54908	3.60737e-09	0.855203	1e-05	1.81811e-05	0.000170195
ENSG00000116678	5982	1:65892709	6460	3.83876e-09	0.758432	2e-05	1.839e-05	0.000171996
ENSG00000213563	4014	8:145754187	-330	3.27614e-09	0.64649	1e-05	1.83984e-05	0.000171996
ENSG00000188611	3943	10:52533645	525274	4.91639e-09	-0.90869	3e-05	1.848e-05	0.000172645
ENSG00000178338	8745	5:178287365	410	2.39991e-09	0.754881	1e-05	1.85718e-05	0.000173383
ENSG00000186314	6404	5:145214538	-395	3.70562e-09	1.17018	2e-05	1.86087e-05	0.00017361
ENSG00000175575	5717	11:73600888	13143	4.24257e-09	0.663502	2e-05	1.90829e-05	0.000177914
ENSG00000167695	6806	17:636266	613	2.81134e-09	-0.690718	3e-05	1.91e-05	0.000177951
ENSG00000171502	6183	1:86466085	-156542	3.8581e-09	-0.698699	1e-05	1.92758e-05	0.00017947
ENSG00000151092	7079	3:25769888	-61643	2.89275e-09	0.983026	2e-05	1.94255e-05	0.000180742
ENSG00000172301	5420	17:30233342	46985	3.83631e-09	0.766419	1e-05	1.94817e-05	0.000181143
ENSG00000140006	6041	14:64225537	116957	2.95714e-09	0.774902	1e-05	1.97788e-05	0.000183782
ENSG00000066185	5947	1:42999899	77960	3.7112e-09	-0.93235	1e-05	1.99136e-05	0.00018491
ENSG00000169519	4759	11:28010115	-119681	5.03834e-09	0.650741	1e-05	2.026e-05	0.000187998
ENSG00000136710	5344	2:131089128	-10795	3.80666e-09	-1.08812	2e-05	2.02971e-05	0.000188218
ENSG00000025800	5032	1:32475393	-98247	5.42916e-09	-0.924814	1e-05	2.056e-05	0.000190524
ENSG00000138190	6101	10:94573383	-17553	3.88789e-09	-1.75168	1e-05	2.08257e-05	0.000192861
ENSG00000154767	7498	3:14226173	5889	3.64414e-09	-0.657459	4e-05	2.09575e-05	0.000193952
ENSG00000239445	9258	3:98428155	-23341	3.62856e-09	0.837867	2e-05	2.10634e-05	0.000194801
ENSG00000111224	7753	12:3973122	-9487	3.21764e-09	0.962233	2e-05	2.12047e-05	0.000195977
ENSG00000160766	4575	1:155397984	200769	4.79669e-09	-2.02049	2e-05	2.12239e-05	0.000196023
ENSG00000151116	7402	11:18560301	-49994	3.16941e-09	0.923188	1e-05	2.12885e-05	0.000196488
ENSG00000136243	7310	7:23242830	21383	3.37154e-09	0.792266	2e-05	2.184e-05	0.000201438
ENSG00000143387	4993	1:150735580	-45220	4.83957e-09	-0.785884	1e-05	2.1964e-05	0.000202183
ENSG00000090989	7661	4:56761741	41958	3.97648e-09	1.1749	4e-05	2.19526e-05	0.000202183
ENSG00000122687	9308	7:2269835	-12006	2.213e-09	-1.76439	1e-05	2.19444e-05	0.000202183
ENSG00000139505	8355	13:25805275	-56873	3.34625e-09	0.740726	2e-05	2.20043e-05	0.000202419
ENSG00000164938	7338	8:95974837	13197	3.2941e-09	0.773121	1e-05	2.207e-05	0.000202897
ENSG00000135074	6860	5:156931898	-70886	3.89273e-09	0.684681	1e-05	2.22558e-05	0.00020446
ENSG00000185803	4940	8:145598784	20988	3.88187e-09	0.909915	2e-05	2.25815e-05	0.000207315
ENSG00000116353	5643	1:29510688	-46767	4.7649e-09	0.853452	3e-05	2.33833e-05	0.000214533
ENSG00000100418	6085	22:41985932	-31169	3.39756e-09	-0.712825	2e-05	2.34215e-05	0.000214741
ENSG00000138430	6215	2:174936181	-177246	4.71954e-09	-0.645995	3e-05	2.3555e-05	0.000215822
ENSG00000185043	8219	15:90782096	4816	2.90237e-09	0.723807	2e-05	2.423e-05	0.000221866
ENSG00000263072	6523	16:3149497	-35387	4.08894e-09	0.704235	2e-05	2.43215e-05	0.00022255
ENSG00000116489	6446	1:113196207	34411	4.65293e-09	-1.04504	2e-05	2.43842e-05	0.000222976
ENSG00000120675	6623	13:43604332	6992	5.19733e-09	1.56172	2e-05	2.46273e-05	0.000224901
ENSG00000111880	6248	6:89320589	-352760	4.81415e-09	0.669335	2e-05	2.46136e-05	0.000224901
ENSG00000178921	6467	17:8183883	32946	4.41258e-09	0.736937	4e-05	2.504e-05	0.000228364
ENSG00000214176	6059	17:62811364	-21909	4.47169e-09	0.973608	2e-05	2.50374e-05	0.000228364
ENSG00000124508	6400	6:26405990	22665	4.82956e-09	-1.08161	1e-05	2.52434e-05	0.000230071
ENSG00000047849	2853	3:48129235	-1535	9.60868e-09	-0.866662	1e-05	2.54534e-05	0.000231832
ENSG00000176593	5896	19:58476372	-37058	4.58383e-09	-1.53907	3e-05	2.54739e-05	0.000231866
ENSG00000166377	8694	18:76867717	38431	3.43229e-09	-0.755586	1e-05	2.56585e-05	0.000233239
ENSG00000236810	6106	1:24107952	3174	5.10442e-09	-0.792568	2e-05	2.5655e-05	0.000233239
ENSG00000145348	5450	4:107150912	-91741	6.95972e-09	-1.27473	1e-05	2.574e-05	0.000233673
ENSG00000086289	7353	7:37968001	244554	4.23535e-09	0.743106	2e-05	2.5735e-05	0.000233673
ENSG00000174600	6708	12:108713584	-19535	4.73222e-09	-0.792389	1e-05	2.615e-05	0.000237243
ENSG00000165476	5723	10:65385292	104168	5.5189e-09	-1.05969	3e-05	2.62732e-05	0.0002382
ENSG00000125871	7273	20:17973355	23798	4.08017e-09	1.1269	3e-05	2.6433e-05	0.000239492
ENSG00000005156	6025	17:33429461	121947	5.4229e-09	-0.831932	3e-05	2.648e-05	0.000239755
ENSG00000163755	6799	3:148843001	-4371	5.01304e-09	1.43234	1e-05	2.659e-05	0.00024059
ENSG00000167740	8460	17:4046823	360	3.89403e-09	-0.811014	1e-05	2.685e-05	0.000242801
ENSG00000106344	5472	7:127949577	-34386	6.76785e-09	-0.708873	3e-05	2.693e-05	0.000243355
ENSG00000161888	6251	19:11256176	-10309	4.89046e-09	0.737418	1e-05	2.705e-05	0.000244285
ENSG00000155760	4604	2:202845294	-54017	6.4871e-09	1.05888	3e-05	2.71411e-05	0.000244944
ENSG00000229255	6589	1:248847899	199113	4.59948e-09	-0.795741	2e-05	2.71635e-05	0.000244948
ENSG00000181061	6538	3:42842449	-3575	6.19594e-09	-0.996845	1e-05	2.7177e-05	0.000244948
ENSG00000186141	1499	1:145712656	101630	2.33124e-08	-1.26857	1e-05	2.72012e-05	0.000245006
ENSG00000100714	6127	14:64908508	53758	4.36726e-09	0.988133	1e-05	2.75332e-05	0.000247835
ENSG00000177628	4590	1:155196144	-18347	6.78277e-09	-0.93683	3e-05	2.75544e-05	0.000247864
ENSG00000172113	2832	3:48374734	31558	1.14182e-08	0.968665	2e-05	2.79545e-05	0.000251299
ENSG00000172469	6627	6:96019311	-6109	6.49926e-09	0.655762	1e-05	2.79744e-05	0.000251315
ENSG00000227671	10341	1:247349106	-25053	2.83102e-09	0.668178	3e-05	2.80241e-05	0.000251598
ENSG00000111729	7051	12:8271303	-4926	5.03587e-09	0.637759	4e-05	2.8154e-05	0.0002526
ENSG00000136052	6890	12:105278325	-74198	5.01167e-09	0.896306	2e-05	2.81747e-05	0.000252622
ENSG00000076555	6034	12:109592483	38082	5.17215e-09	0.939353	2e-05	2.82e-05	0.000252686
ENSG00000250251	4107	16:15147675	-100747	7.55517e-09	-0.687277	2e-05	2.85526e-05	0.000255678
ENSG00000105948	6686	7:138830332	11841	5.01146e-09	0.68902	2e-05	2.86672e-05	0.000256538
ENSG00000260075	3786	17:44808342	358120	9.1619e-09	0.600061	1e-05	2.88622e-05	0.000258116
ENSG00000106302	6317	7:123024399	-444639	6.37417e-09	-1.11384	2e-05	2.93571e-05	0.000262372
ENSG00000127616	6516	19:11065409	-6190	5.15144e-09	-0.664307	3e-05	2.986e-05	0.000266702
ENSG00000112742	8120	6:80714213	608	5.22644e-09	-0.692129	2e-05	3.024e-05	0.000269912
ENSG00000001497	3706	X:64809742	55086	1.56142e-08	0.635559	3e-05	3.037e-05	0.000270892
ENSG00000177728	6895	17:73450862	13621	4.44979e-09	-0.645994	1e-05	3.04154e-05	0.000271129
ENSG00000147679	5254	8:117815287	36544	7.27209e-09	-1.02831	3e-05	3.054e-05	0.000272059
ENSG00000185619	5846	4:726322	26784	6.4158e-09	0.706249	1e-05	3.1007e-05	0.000276046
ENSG00000197410	7261	4:155409760	-3171	5.91521e-09	-0.614417	3e-05	3.12579e-05	0.000278101
ENSG00000029725	8520	17:5288983	103424	4.66023e-09	-0.678424	3e-05	3.13059e-05	0.000278349
ENSG00000163029	6764	2:17974041	-7469	6.05465e-09	-0.672317	1e-05	3.13655e-05	0.000278699
ENSG00000121940	5787	1:109480666	-25446	6.75279e-09	-0.619795	3e-05	3.142e-05	0.000279
ENSG00000224429	8207	13:21898495	-24366	4.70994e-09	0.66167	4e-05	3.17925e-05	0.00028213
ENSG00000124243	6889	20:49430915	19483	5.11393e-09	-0.732917	2e-05	3.18479e-05	0.000282441
ENSG00000121060	6407	17:54898301	-93099	5.9839e-09	0.689191	1e-05	3.19787e-05	0.000283419
ENSG00000109171	4920	4:48346528	3188	8.36284e-09	-1.26755	3e-05	3.23125e-05	0.000286193
ENSG00000163607	6902	3:112729768	20002	6.90001e-09	-0.759248	3e-05	3.27662e-05	0.000290026
ENSG00000117242	6329	1:20972340	-6347	6.90661e-09	-0.630986	2e-05	3.317e-05	0.00029341
ENSG00000116883	4843	1:36747836	-41500	9.16811e-09	-1.23193	2e-05	3.32323e-05	0.000293775
ENSG00000110536	5055	11:47672142	85159	8.00582e-09	-1.2356	1e-05	3.32665e-05	0.00029389
ENSG00000149635	6907	20:45180650	1436	5.61136e-09	-1.41184	2e-05	3.33759e-05	0.000294668
ENSG00000160117	7329	19:17392629	174	5.85525e-09	0.746972	3e-05	3.3596e-05	0.000296421
ENSG00000172197	7369	6:20201181	-11490	5.12011e-09	0.685667	3e-05	3.37637e-05	0.000297521
ENSG00000073464	4601	X:10124605	-420	7.85647e-09	-0.549784	4e-05	3.37562e-05	0.000297521
ENSG00000160818	6172	1:156547226	-24063	7.00926e-09	-1.29073	4e-05	3.388e-05	0.00029835
ENSG00000066056	5705	1:43766537	-128	7.21561e-09	-1.28998	1e-05	3.416e-05	0.000300248
ENSG00000136856	5426	9:130170158	10736	6.55412e-09	0.638526	2e-05	3.415e-05	0.000300248
ENSG00000068366	3994	X:108976535	-98	1.44414e-08	0.957328	1e-05	3.41314e-05	0.000300248
ENSG00000103671	5328	15:65100154	420206	6.24575e-09	0.686701	2e-05	3.43138e-05	0.000301407
ENSG00000166685	8013	17:71213525	24395	5.03557e-09	-0.696349	2e-05	3.45781e-05	0.000303507
ENSG00000143612	5200	1:154183644	-9461	7.38377e-09	-0.779538	5e-05	3.45968e-05	0.000303507
ENSG00000204149	4195	10:51054651	-693428	1.04313e-08	0.759705	2e-05	3.49969e-05	0.000306822
ENSG00000155984	2997	X:148595941	-117628	1.29543e-08	0.889737	2e-05	3.50939e-05	0.000307478
ENSG00000123415	6002	12:54575800	-6979	7.63146e-09	0.902708	1e-05	3.51623e-05	0.000307882
ENSG00000132604	4730	16:69373414	-69061	8.73992e-09	0.629335	1e-05	3.53969e-05	0.000309544
ENSG00000116005	7163	2:70535922	51403	6.01976e-09	0.975389	3e-05	3.53813e-05	0.000309544
ENSG00000111530	7166	12:67772510	109448	6.62441e-09	0.729558	1e-05	3.56187e-05	0.000311131
ENSG00000047579	6501	6:15665209	1919	6.15402e-09	-0.643521	2e-05	3.56234e-05	0.000311131
ENSG00000104055	4091	15:43558376	-680	8.37173e-09	-0.631738	3e-05	3.5856e-05	0.000312964
ENSG00000163644	7358	4:89182518	-23404	6.41561e-09	0.912948	2e-05	3.60845e-05	0.00031476
ENSG00000130414	8315	2:240967312	2492	5.36869e-09	0.654088	5e-05	3.679e-05	0.000320505
ENSG00000197888	7898	4:69365052	-69194	8.82216e-09	0.696282	3e-05	3.67818e-05	0.000320505
ENSG00000162105	7735	11:70962202	-1422	6.68687e-09	0.686938	2e-05	3.68137e-05	0.000320513
ENSG00000224950	6943	1:117108530	66695	6.44493e-09	0.910672	7e-05	3.69354e-05	0.000321371
ENSG00000092758	8378	20:61462502	14905	4.67393e-09	-1.05361	1e-05	3.71043e-05	0.000322637
ENSG00000074621	5483	15:65892992	-10713	8.2377e-09	0.843756	4e-05	3.74427e-05	0.000325375
ENSG00000115825	8147	2:37535729	-16223	4.82244e-09	1.24453	2e-05	3.80016e-05	0.000329817
ENSG00000144712	7275	3:12797563	-40409	5.71401e-09	-0.668902	3e-05	3.799e-05	0.000329817
ENSG00000240875	6104	3:156539414	4562	8.16378e-09	-0.713929	3e-05	3.82e-05	0.00033133
ENSG00000104731	10013	16:87764267	-35332	3.77646e-09	0.683743	5e-05	3.827e-05	0.000331734
ENSG00000119878	7630	2:46849441	5885	5.09295e-09	-0.67534	2e-05	3.83341e-05	0.000332077
ENSG00000148690	6456	10:95466934	4604	7.70122e-09	0.683391	2e-05	3.9314e-05	0.000340352
ENSG00000132170	7084	3:12375744	46876	6.26597e-09	-0.828285	1e-05	3.9376e-05	0.000340675
ENSG00000188186	4488	7:99708602	-37929	8.62218e-09	0.780322	2e-05	3.96364e-05	0.000342713
ENSG00000186017	5790	19:36956110	-24695	1.01404e-08	0.654669	2e-05	4.01857e-05	0.000347246
ENSG00000105258	6431	19:36537959	-68290	9.13777e-09	0.740083	4e-05	4.02716e-05	0.00034777
ENSG00000177410	6460	20:47920474	25758	8.65739e-09	-1.21388	4e-05	4.077e-05	0.00035185
ENSG00000125743	6986	19:46179110	-16718	6.95676e-09	0.716628	3e-05	4.12842e-05	0.000355848
ENSG00000184381	6662	22:38537159	-64539	7.16555e-09	-0.635832	6e-05	4.126e-05	0.000355848
ENSG00000183250	8607	21:46391042	31213	5.41141e-09	-0.771483	4e-05	4.1547e-05	0.00035789
ENSG00000177830	6443	11:904258	-10801	7.9067e-09	0.945753	2e-05	4.16489e-05	0.000358544
ENSG00000074201	7052	11:77350959	2108	8.38184e-09	-0.810631	4e-05	4.17627e-05	0.0003593
ENSG00000163482	6234	2:219544388	7638	8.27673e-09	-0.669389	2e-05	4.179e-05	0.000359318
ENSG00000081377	6264	9:99255608	-126505	8.77474e-09	-0.680816	3e-05	4.184e-05	0.000359521
ENSG00000101574	9461	18:2571846	337	5.70982e-09	0.77563	3e-05	4.21528e-05	0.00036198
ENSG00000187994	7157	19:39345197	-23723	7.66768e-09	0.759861	1e-05	4.2219e-05	0.000362323
ENSG00000138685	6084	4:123748616	752	9.40246e-09	0.735706	2e-05	4.231e-05	0.000362882
ENSG00000143553	6755	1:153631198	67	8.81532e-09	-1.15666	2e-05	4.25311e-05	0.000364373
ENSG00000225697	3044	3:48661985	-10942	1.61028e-08	-0.901072	2e-05	4.2537e-05	0.000364373
ENSG00000110218	6814	11:93862020	-75	7.92938e-09	-0.636139	4e-05	4.291e-05	0.000367341
ENSG00000247796	6536	5:52414791	9118	8.93081e-09	-0.930586	3e-05	4.32777e-05	0.000370259
ENSG00000258311	6421	12:56115585	5764	1.0573e-08	1.33777	3e-05	4.37214e-05	0.000373823
ENSG00000185201	4132	11:307244	-388	1.1919e-08	0.872632	4e-05	4.39382e-05	0.000375445
ENSG00000128604	5460	7:128577319	-348	1.0398e-08	0.904092	2e-05	4.39782e-05	0.000375554
ENSG00000139637	6652	12:53709708	16237	9.15352e-09	-0.843465	4e-05	4.418e-05	0.000377041
ENSG00000089053	6551	12:121770527	-67173	8.36492e-09	1.50041	3e-05	4.452e-05	0.000379706
ENSG00000182986	10767	19:53400760	-187	5.69136e-09	0.631594	3e-05	4.49821e-05	0.000383416
ENSG00000128989	6922	15:52718530	-143551	8.22944e-09	1.06801	6e-05	4.54933e-05	0.000387296
ENSG00000115946	7739	2:68459272	74295	7.64744e-09	-0.839569	2e-05	4.549e-05	0.000387296
ENSG00000126453	7545	19:50174759	5935	7.61192e-09	0.929732	3e-05	4.55956e-05	0.000387928
ENSG00000178685	6698	8:145058986	-27955	6.87061e-09	0.63903	2e-05	4.59236e-05	0.000390478
ENSG00000146143	4698	6:57230074	50470	1.4143e-08	-0.895246	3e-05	4.59569e-05	0.000390521
ENSG00000103197	7013	16:2130686	33219	7.78317e-09	1.15176	4e-05	4.6642e-05	0.000395855
ENSG00000187607	7318	17:15615121	12229	7.64948e-09	1.10835	2e-05	4.66415e-05	0.000395855
ENSG00000093183	6780	3:42665345	22772	1.11429e-08	1.09339	2e-05	4.67339e-05	0.000396249
ENSG00000157680	7095	7:137580565	48726	8.08128e-09	-0.728849	3e-05	4.67457e-05	0.000396249
ENSG00000137267	8811	6:3204345	46584	6.80463e-09	-0.800641	2e-05	4.679e-05	0.000396378
ENSG00000204822	6463	2:74730314	29864	8.86243e-09	-1.02924	4e-05	4.696e-05	0.00039758
ENSG00000131849	4015	19:58946056	-5534	1.39259e-08	0.718255	3e-05	4.80524e-05	0.000406577
ENSG00000230628	7224	1:234827952	-3949	1.00686e-08	0.655275	3e-05	4.92413e-05	0.000416381
ENSG00000082074	7108	5:39260658	-13973	9.31586e-09	-0.90838	3e-05	4.964e-05	0.000419493
ENSG00000103995	5098	15:49063468	-39876	1.42373e-08	0.667805	5e-05	4.98034e-05	0.00042062
ENSG00000184060	5730	17:29241038	7675	1.12507e-08	-0.814619	3e-05	4.98725e-05	0.000420946
ENSG00000177732	5171	20:309734	3526	1.06633e-08	-0.743889	3e-05	5.03062e-05	0.000424347
ENSG00000167840	8347	17:4991694	-34718	8.29397e-09	0.633701	3e-05	5.06268e-05	0.000426791
ENSG00000133103	6944	13:40239523	9758	1.09873e-08	0.881671	2e-05	5.33045e-05	0.00044909
ENSG00000226779	8329	3:174952839	-36047	8.61871e-09	-0.686995	4e-05	5.399e-05	0.000454582
ENSG00000135040	6375	9:88617143	61081	1.29718e-08	-0.66816	1e-05	5.46563e-05	0.000459918
ENSG00000151883	4258	5:49880954	-80780	1.8872e-08	0.614824	3e-05	5.61029e-05	0.000471804
ENSG00000185864	2466	16:22387107	494958	2.60606e-08	-1.00946	3e-05	5.63927e-05	0.000473953
ENSG00000131797	2830	16:31713400	1488	2.12315e-08	1.10049	3e-05	5.649e-05	0.000474481
ENSG00000161395	5114	17:37829570	-23481	1.33329e-08	0.664716	4e-05	5.66945e-05	0.00047591
ENSG00000163322	7689	4:84392378	-52124	1.13591e-08	0.845235	2e-05	5.73233e-05	0.000480896
ENSG00000185829	3825	17:44781143	124054	2.11281e-08	0.703125	3e-05	5.75487e-05	0.000482494
ENSG00000114767	3525	3:51994924	18966	2.28932e-08	-0.700301	4e-05	5.78927e-05	0.000485084
ENSG00000161265	6446	19:36240717	4370	1.31341e-08	-1.1531	4e-05	5.87443e-05	0.000491921
ENSG00000196911	5876	6:116964461	-37890	1.56987e-08	-0.970951	5e-05	5.898e-05	0.000493591
ENSG00000123473	6214	1:47760059	-19761	1.38164e-08	-0.708613	1e-05	5.91538e-05	0.000494451
ENSG00000236941	8733	4:165852771	-16461	9.2634e-09	-0.628427	3e-05	5.91429e-05	0.000494451
ENSG00000117620	6548	1:100727547	292201	1.48918e-08	-1.49987	4e-05	5.94213e-05	0.000496387
ENSG00000245060	6130	5:180295237	37279	1.21701e-08	-1.08079	2e-05	6.00725e-05	0.000501524
ENSG00000136938	6206	9:100805464	59820	1.36863e-08	0.760493	2e-05	6.02824e-05	0.000502972
ENSG00000066084	5487	12:51138862	240093	1.55805e-08	-0.975074	2e-05	6.085e-05	0.000507394
ENSG00000116212	7095	1:54374430	-37321	1.14302e-08	1.29251	4e-05	6.10127e-05	0.000508349
ENSG00000160191	8620	21:44074712	965	7.96761e-09	-0.8236	1e-05	6.10372e-05	0.000508349
ENSG00000130844	10882	19:54024252	16	7.23778e-09	-0.68599	3e-05	6.26881e-05	0.000520843
ENSG00000237638	6632	2:65144134	11862	1.25412e-08	0.696378	3e-05	6.25848e-05	0.000520843
ENSG00000138829	6925	5:127885819	-109060	1.4857e-08	-0.894	3e-05	6.264e-05	0.000520843
ENSG00000235254	2992	X:148653041	-197518	2.44375e-08	-0.600522	1e-05	6.26649e-05	0.000520843
ENSG00000140575	8210	15:91009484	78033	8.28891e-09	-1.13211	4e-05	6.27429e-05	0.000520985
ENSG00000132623	6493	20:10016207	49432	1.43191e-08	0.743265	2e-05	6.331e-05	0.000525383
ENSG00000118855	6598	3:158485114	35126	1.43103e-08	-1.2176	5e-05	6.42257e-05	0.000532657
ENSG00000104093	6292	15:51970335	55304	1.40869e-08	0.646941	3e-05	6.50325e-05	0.000539025
ENSG00000134987	6858	5:110464393	36978	1.10335e-08	-0.700719	4e-05	6.51764e-05	0.000539893
ENSG00000133619	7884	7:149417460	5587	1.17273e-08	0.660886	1e-05	6.523e-05	0.00054001
ENSG00000137500	6863	11:82931957	-65494	1.2856e-08	0.713731	4e-05	6.634e-05	0.000548518
ENSG00000228794	3442	1:787262	24273	2.03456e-08	-0.795528	1e-05	6.63136e-05	0.000548518
ENSG00000106367	6276	7:100796055	-1624	1.20636e-08	-1.70678	1e-05	6.63763e-05	0.000548518
ENSG00000177873	6435	3:40517610	-995	1.50012e-08	1.01299	5e-05	6.69577e-05	0.000552991
ENSG00000124602	6852	6:41016952	10023	1.35674e-08	-0.66561	6e-05	6.728e-05	0.000555325
ENSG00000158169	6529	9:97910547	-169445	1.34983e-08	-1.43475	3e-05	6.7352e-05	0.000555584
ENSG00000171033	6474	8:79477435	49060	1.78643e-08	0.664983	2e-05	6.74254e-05	0.000555857
ENSG00000185339	5177	22:31018124	15298	1.53962e-08	-0.902536	5e-05	6.79459e-05	0.000559814
ENSG00000165733	5594	10:43365173	86923	2.05178e-08	-0.995909	2e-05	6.80447e-05	0.000560294
ENSG00000156509	5606	8:101166455	8426	1.8659e-08	-0.607393	5e-05	6.83981e-05	0.000562869
ENSG00000110104	5608	11:60631317	21772	1.5872e-08	-0.909656	5e-05	6.938e-05	0.000570613
ENSG00000170776	6589	15:86278479	354676	1.17733e-08	0.623194	3e-05	6.951e-05	0.000571343
ENSG00000145386	6541	4:122751061	5973	1.6903e-08	0.950466	3e-05	7.01e-05	0.000575847
ENSG00000259363	9282	15:100355368	8139	9.28454e-09	-0.86302	2e-05	7.02233e-05	0.000576173
ENSG00000263272	8584	17:5336188	-9	1.11641e-08	-1.09961	7e-05	7.0188e-05	0.000576173
ENSG00000170054	8037	14:94942663	-3364	1.14451e-08	0.714057	7e-05	7.047e-05	0.000577852
ENSG00000166974	5458	18:32650967	94074	1.84436e-08	-0.615654	2e-05	7.06575e-05	0.000579048
ENSG00000104129	5845	15:41079217	-20459	1.53863e-08	-0.810593	4e-05	7.115e-05	0.000582734
ENSG00000107960	5178	10:105645083	-32881	1.57196e-08	0.880942	6e-05	7.13869e-05	0.000583713
ENSG00000166323	5856	11:108280651	-57608	1.53654e-08	-1.44317	4e-05	7.13957e-05	0.000583713
ENSG00000129968	7818	19:1884598	-949	1.02476e-08	-1.15694	4e-05	7.13172e-05	0.000583713
ENSG00000137714	6197	11:110263237	-37371	1.68512e-08	-0.866167	5e-05	7.18545e-05	0.000587116
ENSG00000128311	8066	22:37415396	-286	1.14509e-08	-1.07844	3e-05	7.27121e-05	0.000593773
ENSG00000051382	5293	3:138510383	-43398	2.03431e-08	-0.755242	4e-05	7.33765e-05	0.000598844
ENSG00000211455	6659	12:27296262	-100640	1.64812e-08	0.623871	1e-05	7.40718e-05	0.000604162
ENSG00000189223	6038	2:113978940	9840	1.69217e-08	0.685833	3e-05	7.4881e-05	0.000610402
ENSG00000119632	7800	14:94595989	-602	1.4038e-08	0.816386	5e-05	7.55161e-05	0.000615216
ENSG00000154920	5636	17:48409660	-40922	1.56315e-08	-0.825495	5e-05	7.63037e-05	0.000621266
ENSG00000241399	6601	2:160679411	24657	1.71117e-08	0.887282	3e-05	7.715e-05	0.000627781
ENSG00000185015	4634	8:86180944	48127	2.40216e-08	-0.658133	5e-05	7.75538e-05	0.000630701
ENSG00000152684	6575	5:52114050	30275	1.78386e-08	0.624157	5e-05	7.79583e-05	0.000633618
ENSG00000071539	7632	5:944047	51288	1.24931e-08	0.930155	5e-05	7.80556e-05	0.000634035
ENSG00000104823	7057	19:39318006	-4640	1.52233e-08	-0.709731	8e-05	7.85181e-05	0.000637418
ENSG00000076242	5968	3:37083574	48750	2.03696e-08	0.797099	5e-05	7.95019e-05	0.000645025
ENSG00000160593	6329	11:118121722	25912	1.669e-08	-0.70574	8e-05	7.987e-05	0.000647638
ENSG00000197603	6512	5:37249075	-456	1.69636e-08	0.735213	3e-05	8.04066e-05	0.0006516
ENSG00000213533	4951	3:52849455	-82158	1.89627e-08	-0.639427	7e-05	8.08381e-05	0.000654713
ENSG00000113597	6429	5:64847335	-73209	1.93202e-08	1.07744	4e-05	8.098e-05	0.000655479
ENSG00000110911	5114	12:51429257	6907	2.23558e-08	0.882603	2e-05	8.19143e-05	0.000662652
ENSG00000006015	6296	19:18734902	35406	1.68282e-08	1.17303	9e-05	8.20036e-05	0.000662986
ENSG00000087502	8376	12:29501906	-32217	1.7292e-08	0.572007	4e-05	8.30631e-05	0.00067116
ENSG00000064607	5893	19:19120164	-24669	1.88456e-08	-1.12605	3e-05	8.39563e-05	0.000677822
ENSG00000255389	5420	6:111918794	-2285	2.06676e-08	0.611722	4e-05	8.39858e-05	0.000677822
ENSG00000198911	6515	22:42302333	73223	1.44221e-08	-1.13188	7e-05	8.41474e-05	0.00067873
ENSG00000100226	6305	22:39076981	-24748	1.7276e-08	-0.76694	3e-05	8.47e-05	0.000682794
ENSG00000155906	7563	6:151781022	7762	1.6004e-08	0.636234	8e-05	8.54327e-05	0.000688294
ENSG00000164818	6542	7:791660	25321	1.53112e-08	0.955541	6e-05	8.5679e-05	0.000689474
ENSG00000106853	6702	9:114352475	-9661	1.6899e-08	-0.777602	7e-05	8.56661e-05	0.000689474
ENSG00000102409	2936	X:102519583	49562	3.96301e-08	-0.691443	4e-05	8.58845e-05	0.000690725
ENSG00000151640	8215	10:134011293	10888	1.41468e-08	0.708901	6e-05	8.5958e-05	0.000690914
ENSG00000122965	6868	12:114399249	-4928	1.61767e-08	0.766007	4e-05	8.63067e-05	0.000693314
ENSG00000166226	6966	12:69942159	-36956	1.72913e-08	-1.21858	4e-05	8.68679e-05	0.000697416
ENSG00000159110	5710	21:34635053	32846	1.97857e-08	0.757256	4e-05	8.73626e-05	0.000700981
ENSG00000188130	6292	22:50703572	3317	1.64378e-08	0.700973	3e-05	8.796e-05	0.000705371
ENSG00000103245	6865	16:783004	-8326	1.35531e-08	-0.711157	5e-05	8.80551e-05	0.000705718
ENSG00000104883	8960	19:7547074	-15262	1.27279e-08	0.706464	3e-05	8.82818e-05	0.000707124
ENSG00000197043	7247	5:150523187	-14257	1.68864e-08	-0.684556	0.0001	8.8935e-05	0.000711944
ENSG00000148120	6294	9:97597055	108071	2.16563e-08	-0.904037	6e-05	8.983e-05	0.00071869
ENSG00000099968	6826	22:18161979	50357	1.86934e-08	0.666142	5e-05	9.02565e-05	0.000721686
ENSG00000144026	1078	2:95677094	-154065	1.51516e-07	-0.952996	8e-05	9.10189e-05	0.000727362
ENSG00000106665	3058	7:73620651	-83155	4.13202e-08	0.741679	7e-05	9.17021e-05	0.000732398
ENSG00000101138	8222	20:54981233	13805	1.48021e-08	0.695512	3e-05	9.33736e-05	0.000745317
ENSG00000243811	5973	22:39426325	15956	1.97763e-08	-0.754932	7e-05	9.43471e-05	0.000752652
ENSG00000135297	7064	6:74195531	24229	2.2211e-08	-1.20431	2e-05	9.48761e-05	0.000756436
ENSG00000047644	4725	X:10079561	95958	2.48927e-08	0.81272	6e-05	9.49842e-05	0.000756861
ENSG00000185068	7443	6:158604697	15312	1.96044e-08	-0.700713	0.0001	9.50613e-05	0.000757039
ENSG00000136098	4304	13:52721067	-12930	2.65611e-08	-0.712793	3e-05	9.52473e-05	0.000758083
ENSG00000103319	2523	16:22300873	83269	5.19735e-08	-0.716278	3e-05	9.605e-05	0.000764027
ENSG00000150593	6806	10:112603026	-28540	2.02775e-08	-0.823301	4e-05	9.64886e-05	0.000767079
ENSG00000226029	6293	1:16821365	33921	2.11548e-08	1.07861	5e-05	9.67824e-05	0.000768972
ENSG00000182179	3072	3:49851375	-5	4.68911e-08	0.56281	1e-05	9.707e-05	0.000770812
ENSG00000178202	5766	11:108422872	53712	2.24823e-08	0.666592	6e-05	9.736e-05	0.000772222
ENSG00000138101	5207	2:25625422	-271082	2.46751e-08	0.615668	5e-05	9.73571e-05	0.000772222
ENSG00000177340	8628	12:30722574	-754677	1.5867e-08	0.806072	7e-05	9.775e-05	0.000774872
ENSG00000049239	6257	1:9290707	-4128	2.07472e-08	0.746099	5e-05	9.888e-05	0.000783387
ENSG00000165322	7194	10:32148535	-69208	2.19123e-08	-0.637945	4e-05	9.944e-05	0.000787377
ENSG00000133393	3888	16:15974966	-7517	3.37006e-08	-0.625638	7e-05	9.98947e-05	0.000790518
ENSG00000141569	7392	17:73884390	-8695	1.68634e-08	0.922359	2e-05	0.00010006	0.000791342
ENSG00000151332	6448	14:36790795	912	2.2591e-08	0.635475	0.0001	0.0001017	0.000803844
ENSG00000120158	8736	9:4819598	26728	1.34226e-08	-1.41921	0.0001	0.00010202	0.000805984
ENSG00000148019	6382	9:80851350	371	2.03355e-08	-0.81917	4e-05	0.00010266	0.000810513
ENSG00000163214	7003	2:39159583	56507	1.63929e-08	0.741934	6e-05	0.0001034	0.000815882
ENSG00000186660	6181	11:58249375	-97210	2.97874e-08	1.01011	3e-05	0.00010351	0.000816347
ENSG00000167508	9580	16:88718353	-11217	1.29396e-08	0.918893	8e-05	0.00010382	0.000818324
ENSG00000115239	7687	2:53990532	-96639	1.55374e-08	-0.64123	5e-05	0.00010464	0.000824301
ENSG00000213443	8963	12:9822952	-25029	1.71324e-08	0.624043	9e-05	0.000105	0.000826172
ENSG00000261740	3842	16:30338626	872653	3.55986e-08	0.862036	4e-05	0.000105	0.000826172
ENSG00000100629	6644	14:81386625	-39237	2.57913e-08	-0.609937	9e-05	0.00010651	0.0008376
ENSG00000186583	6698	8:145074452	-12131	1.93131e-08	0.632684	1e-05	0.00010841	0.000852025
ENSG00000259577	6516	15:52473716	1425	2.438e-08	0.764609	6e-05	0.00011003	0.000864273
ENSG00000166167	4330	10:103124900	11079	3.35302e-08	1.3419	4e-05	0.00011034	0.000866247
ENSG00000197785	5746	1:1476137	28605	2.55513e-08	1.34785	0.00011	0.00011063	0.000868047
ENSG00000105974	4679	7:116212474	47634	3.77812e-08	-0.625899	4e-05	0.00011117	0.000871765
ENSG00000129480	6369	14:31944723	18006	2.50282e-08	0.638259	4e-05	0.00011221	0.00087939
ENSG00000109265	8022	4:56912111	-124251	2.20677e-08	-0.693767	4e-05	0.00011276	0.000883238
ENSG00000148459	9495	10:26986323	-266	2.23246e-08	-0.636558	5e-05	0.00011332	0.000887138
ENSG00000197249	7727	14:94813142	-43889	1.98892e-08	-1.37833	4e-05	0.00011349	0.000887965
ENSG00000255517	4181	11:66195755	-51950	3.20754e-08	0.670696	5e-05	0.00011436	0.000894227
ENSG00000157426	7872	4:57283315	29648	2.41147e-08	0.637903	8e-05	0.00011505	0.000899129
ENSG00000171811	6966	10:134776894	20566	2.06066e-08	0.674974	5e-05	0.00011537	0.000900587
ENSG00000011295	6651	17:15887010	-15685	2.37986e-08	-0.782407	3e-05	0.00011535	0.000900587
ENSG00000259479	5543	15:45123603	-53290	3.28088e-08	-0.911601	0.00014	0.00011573	0.00090288
ENSG00000168092	7296	11:116976267	-38717	1.96898e-08	-1.21398	9e-05	0.00011668	0.000909762
ENSG00000049130	4499	12:88943890	-30739	4.82364e-08	-0.626594	8e-05	0.00011751	0.000915764
ENSG00000136108	4437	13:52902848	-126717	3.40813e-08	-0.906934	8e-05	0.00011759	0.000915871
ENSG00000108559	8630	17:5297457	-26024	1.83977e-08	0.611838	9e-05	0.00011784	0.000917316
ENSG00000126107	4892	1:45405400	-71602	4.17868e-08	-1.18214	0.00011	0.00011817	0.000919328
ENSG00000164828	6994	7:881668	26139	2.0214e-08	0.642591	4e-05	0.00011845	0.000920996
ENSG00000140157	2814	15:23013982	-20446	5.65123e-08	-0.999935	5e-05	0.00011935	0.000927487
ENSG00000130695	5204	1:26580918	20226	3.43928e-08	-0.97825	4e-05	0.00011986	0.000930943
ENSG00000168078	7570	8:27687830	-7783	2.24935e-08	0.723872	7e-05	0.00012023	0.000933253
ENSG00000189050	5063	17:57972342	-69781	3.83351e-08	0.777274	6e-05	0.00012069	0.000936274
ENSG00000165935	6371	12:27614631	-5113	3.05214e-08	0.85671	6e-05	0.00012139	0.000941215
ENSG00000166398	6856	19:34932835	187392	2.62541e-08	0.674943	0.00012	0.00012274	0.000951118
ENSG00000161016	3038	8:146017782	-191	4.24399e-08	0.745181	6e-05	0.00012298	0.000952506
ENSG00000127884	4732	10:135187824	630	3.32814e-08	-1.03608	7e-05	0.00012314	0.000953141
ENSG00000170100	8145	16:89286562	2443	1.5528e-08	-0.735668	7e-05	0.00012365	0.000956576
ENSG00000106290	4455	7:99735181	17716	3.32204e-08	0.607772	3e-05	0.00012399	0.000958646
ENSG00000168116	5221	6:56917538	6190	4.06958e-08	0.562897	5e-05	0.00012469	0.000963519
ENSG00000140391	5766	15:77324880	-51447	2.85089e-08	-0.630509	4e-05	0.00012485	0.000964224
ENSG00000260708	8884	22:47158444	-17	1.80117e-08	1.072	6e-05	0.00012553	0.00096888
ENSG00000227124	6533	3:75849185	14450	3.04695e-08	0.773299	8e-05	0.00012559	0.00096888
ENSG00000112218	5787	6:97243595	-41759	3.96303e-08	-0.650645	6e-05	0.00012604	0.000971839
ENSG00000124831	8765	2:238603828	67608	1.87804e-08	0.74698	3e-05	0.00012615	0.000972137
ENSG00000236255	6946	2:118600884	9370	2.93294e-08	0.892532	6e-05	0.00012644	0.00097334
ENSG00000102385	5051	X:100433883	-40876	3.81802e-08	-0.637328	6e-05	0.00012645	0.00097334
ENSG00000101977	4114	X:138873318	82931	4.9322e-08	-0.520005	0.00012	0.00012775	0.000982776
ENSG00000108448	3860	17:18586074	-15238	4.76922e-08	-0.757828	9e-05	0.00012832	0.000986651
ENSG00000174574	5732	1:39453785	-3111	3.37088e-08	0.608431	0.00012	0.00012977	0.000997252
ENSG00000100104	7688	22:26888725	8881	2.34988e-08	0.718813	9e-05	0.00013028	0.00100058
ENSG00000186907	5840	11:57231385	3362	3.59091e-08	-1.37481	6e-05	0.00013098	0.00100543
ENSG00000198182	5470	19:38074558	-136134	3.67795e-08	1.34074	8e-05	0.00013116	0.0010062
ENSG00000227766	12843	6:29910604	-241	1.99112e-08	0.785598	1e-05	0.00013137	0.00100731
ENSG00000183722	6972	13:39953327	-224339	3.01487e-08	-0.595706	0.00013	0.00013168	0.00100912
ENSG00000171466	7917	19:9812181	26404	2.86131e-08	-1.04052	7e-05	0.00013244	0.00101433
ENSG00000166123	1542	16:46881378	-36913	2.25206e-07	0.618353	8e-05	0.00013335	0.0010208
ENSG00000149679	8737	20:60974604	-7738	2.02249e-08	-0.718967	6e-05	0.00013586	0.00103881
ENSG00000145284	7709	4:83741286	21275	2.84269e-08	0.68797	9e-05	0.0001358	0.00103881
ENSG00000197728	5846	12:56401085	-34553	3.98264e-08	0.691489	5e-05	0.0001363	0.00104162
ENSG00000122778	6805	7:138666616	551	2.7321e-08	0.920547	9e-05	0.00013989	0.00106848
ENSG00000197044	6517	19:11905089	27273	3.19905e-08	-0.707793	0.00012	0.00014049	0.00107186
ENSG00000143337	7407	1:179862404	11226	3.61999e-08	0.610972	9e-05	0.00014049	0.00107186
ENSG00000075975	7323	3:12751145	152631	2.54589e-08	0.74084	0.0001	0.00014073	0.00107309
ENSG00000166471	6534	11:9111558	-224770	2.94546e-08	-0.821855	4e-05	0.00014129	0.0010768
ENSG00000136044	7300	12:105454097	-175920	2.75956e-08	0.598073	6e-05	0.0001415	0.00107777
ENSG00000174607	8061	4:115519849	237	3.14044e-08	0.656289	4e-05	0.00014194	0.00108057
ENSG00000131558	5372	7:133052386	114556	3.77099e-08	0.58789	6e-05	0.0001427	0.00108575
ENSG00000120658	6206	13:44270894	-90151	3.40179e-08	-0.639006	9e-05	0.00014339	0.00109038
ENSG00000066654	5017	16:20732321	-21086	4.40731e-08	-1.16404	8e-05	0.00014414	0.00109549
ENSG00000164985	9319	9:15511405	387	2.15795e-08	-0.805424	7e-05	0.00014483	0.0011001
ENSG00000119314	5937	9:115060682	-35266	3.67489e-08	1.17446	4e-05	0.00014739	0.00111898
ENSG00000004777	6488	19:36266822	1387	3.603e-08	0.694651	7e-05	0.00014822	0.00112462
ENSG00000129932	8393	19:3491368	-9571	2.54129e-08	0.633621	8e-05	0.00014917	0.00113063
ENSG00000184840	5845	5:177016095	-3065	3.11282e-08	-0.663141	0.00011	0.00014913	0.00113063
ENSG00000112305	6952	6:71418284	40804	3.76518e-08	-0.663132	0.00012	0.00014936	0.00113139
ENSG00000157379	7423	14:24766771	-2269	3.29399e-08	-1.10804	5e-05	0.00015055	0.00113981
ENSG00000176531	8166	19:44006816	-2272	3.23184e-08	-0.920095	9e-05	0.00015117	0.00114386
ENSG00000178927	6622	17:80412797	4091	3.05492e-08	0.807645	0.00011	0.00015196	0.0011492
ENSG00000230847	2441	5:71138617	749596	9.09809e-08	0.69836	4e-05	0.00015374	0.00116207
ENSG00000164296	6308	5:149375720	-5011	3.12297e-08	-0.744892	3e-05	0.00015453	0.00116737
ENSG00000170456	8284	12:31796592	52560	2.89604e-08	-0.604609	0.0001	0.00015475	0.00116843
ENSG00000177663	5522	22:17586715	20870	3.63312e-08	-0.644826	9e-05	0.00015494	0.00116922
ENSG00000165929	7358	14:92297571	-36310	3.12284e-08	-0.658926	0.00012	0.00015517	0.00117029
ENSG00000117480	5569	1:46822998	-36940	5.13507e-08	-0.666728	3e-05	0.00015543	0.00117158
ENSG00000181004	6102	4:123629225	-24633	4.3158e-08	-0.715901	0.00015	0.0001571	0.00118354
ENSG00000158109	7994	1:3537858	-3709	2.73232e-08	0.643938	6e-05	0.00015733	0.00118403
ENSG00000122696	6317	9:37751751	-152600	3.64637e-08	-1.56206	0.00011	0.00015727	0.00118403
ENSG00000184517	7007	16:75202445	20054	3.12051e-08	1.01657	0.00011	0.00015799	0.00118835
ENSG00000249624	5725	21:34634045	14965	3.57097e-08	-0.660435	0.00011	0.0001581	0.00118846
ENSG00000172123	4933	17:33760211	-92	4.8038e-08	0.642967	0.00015	0.00015891	0.00119393
ENSG00000260267	3233	16:31438438	-32620	6.2344e-08	-0.938443	8e-05	0.00015978	0.00119922
ENSG00000184677	6355	1:22817381	39036	3.66563e-08	1.16011	9e-05	0.00015981	0.00119922
ENSG00000093100	7162	22:18481857	187593	3.04255e-08	0.62425	8e-05	0.00015987	0.00119922
ENSG00000185009	4695	10:75898981	-11841	6.9205e-08	-1.47874	8e-05	0.00016104	0.00120735
ENSG00000183091	6239	2:152640289	49287	3.44603e-08	0.773132	9e-05	0.00016146	0.00120968
ENSG00000137168	6664	6:36842427	-374	3.51874e-08	0.640419	7e-05	0.00016153	0.00120968
ENSG00000068615	4900	2:86488714	-76493	4.67039e-08	-0.79322	0.00014	0.00016341	0.00122308
ENSG00000234684	7696	20:1347895	41845	2.77629e-08	0.909152	9e-05	0.00016541	0.00123742
ENSG00000105321	6864	19:47765278	6040	3.26195e-08	0.654547	8e-05	0.00016613	0.00123955
ENSG00000143153	6942	1:169011073	-63863	4.13477e-08	1.21972	0.00014	0.00016607	0.00123955
ENSG00000101190	8269	20:61478118	-14998	2.84212e-08	-0.85629	0.0001	0.00016615	0.00123955
ENSG00000115216	5024	2:27523440	-127218	4.19017e-08	0.707084	0.0001	0.00016606	0.00123955
ENSG00000144827	7275	3:111713533	15675	4.05835e-08	0.756042	9e-05	0.00016586	0.00123955
ENSG00000205572	1548	5:68825495	-495580	1.43676e-07	0.657655	0.00013	0.00016713	0.00124618
ENSG00000123607	6645	2:166770071	-40283	3.94471e-08	1.03167	5e-05	0.00016744	0.00124716
ENSG00000145781	7971	5:115634018	213329	2.88529e-08	-0.806513	6e-05	0.00016738	0.00124716
ENSG00000016864	4787	3:52605140	-134909	4.66278e-08	0.97802	5e-05	0.00016758	0.00124751
ENSG00000119636	6323	14:74339738	-146319	3.81289e-08	-1.52938	8e-05	0.00016775	0.00124817
ENSG00000134184	6049	1:110232087	1650	3.73884e-08	-0.962004	0.0001	0.00016802	0.00124948
ENSG00000109063	7807	17:10576424	15797	3.03215e-08	-0.664637	0.00014	0.00016997	0.00126332
ENSG00000139832	8834	13:111124255	-89826	2.74651e-08	0.649891	0.00014	0.00017142	0.00127339
ENSG00000174306	5245	20:39577742	-368571	4.43684e-08	0.62811	5e-05	0.0001716	0.00127405
ENSG00000125652	8277	19:6371340	-1105	3.20839e-08	-1.36639	9e-05	0.00017364	0.00128847
ENSG00000110435	7556	11:34897182	-40195	3.78764e-08	0.702503	0.00015	0.00017379	0.00128889
ENSG00000187953	7711	7:6035944	-713816	2.87132e-08	0.680849	0.0001	0.00017458	0.00129406
ENSG00000240336	6745	9:37505478	19518	3.91672e-08	0.816726	0.00011	0.0001748	0.00129498
ENSG00000067334	6284	1:94338444	-7031	4.67843e-08	0.682054	0.00011	0.00017505	0.00129618
ENSG00000183431	5809	1:38456444	-150	4.41915e-08	-0.633115	0.00017	0.00017881	0.00132332
ENSG00000230715	5315	7:128319044	26148	5.5212e-08	-0.839058	0.00013	0.00017947	0.00132748
ENSG00000002822	9290	7:1981254	-291625	2.49865e-08	0.837137	0.00012	0.00018177	0.00134378
ENSG00000183765	4564	22:29263185	124774	5.49067e-08	-1.35779	5e-05	0.00018308	0.00135202
ENSG00000259802	7381	5:10394583	40869	3.67952e-08	0.624065	9e-05	0.00018298	0.00135202
ENSG00000102547	5611	13:49999312	-18951	4.87698e-08	1.40975	8e-05	0.00018377	0.00135637
ENSG00000013563	3180	X:153592201	-48249	5.94628e-08	-0.639817	0.00015	0.00018437	0.00136005
ENSG00000162909	6260	1:223899417	10121	4.63851e-08	-0.638418	0.00012	0.00018511	0.00136479
ENSG00000100364	9205	22:45797786	161135	2.5137e-08	0.972715	0.00011	0.00018695	0.00137766
ENSG00000186716	5836	22:23532487	10595	5.12656e-08	-1.26098	0.00013	0.00018754	0.00138125
ENSG00000169155	5548	9:129568848	1562	4.90714e-08	-0.657222	0.00013	0.00018783	0.00138262
ENSG00000132405	10217	4:7009866	98896	2.39012e-08	-0.926633	0.00015	0.0001906	0.0014023
ENSG00000164048	2825	3:48203756	-78835	1.16513e-07	0.738986	8e-05	0.00019141	0.00140748
ENSG00000214013	5242	15:42548134	-17298	5.62833e-08	-0.907226	9e-05	0.00019259	0.00141392
ENSG00000187456	5064	17:34262354	4576	5.29016e-08	0.695024	0.00012	0.00019257	0.00141392
ENSG00000238164	6710	1:2487766	-705	3.89604e-08	0.667839	0.00013	0.00019259	0.00141392
ENSG00000173809	6742	19:33341184	130524	3.84667e-08	-0.668986	0.00015	0.00019281	0.00141482
ENSG00000228672	3428	5:138730037	-849	8.26354e-08	0.830346	0.0001	0.00019486	0.00142904
ENSG00000175224	3871	11:46584353	-54474	6.7116e-08	0.640106	0.0001	0.00019795	0.00145095
ENSG00000104290	6556	8:28411025	59295	4.70942e-08	-1.31771	0.00013	0.00019824	0.00145229
ENSG00000110025	5013	11:64809441	14560	4.99739e-08	-0.743982	0.0001	0.00019987	0.0014635
ENSG00000102967	4657	16:72183959	141471	6.20612e-08	0.679106	7e-05	0.0002006	0.00146804
ENSG00000148331	6626	9:132373330	-31115	4.34901e-08	0.682113	0.00013	0.00020114	0.00147122
ENSG00000100024	6775	22:24659077	-204130	4.68635e-08	-0.749026	0.00019	0.00020135	0.00147122
ENSG00000187833	5404	2:73981301	-30016	5.44604e-08	-1.41638	0.00011	0.00020135	0.00147122
ENSG00000158457	5674	7:128732013	-52700	5.11705e-08	0.617719	0.00021	0.00020316	0.00148361
ENSG00000100116	6827	22:38195796	-8117	4.20486e-08	-0.93679	0.00015	0.00020375	0.00148717
ENSG00000158863	6564	8:21966010	19339	3.73289e-08	-0.653661	0.00017	0.00020478	0.00149386
ENSG00000049167	4974	5:60095726	-145175	6.80613e-08	0.63613	0.0001	0.00020694	0.00150887
ENSG00000011523	6773	2:65359282	75781	4.47644e-08	-0.717037	0.00021	0.00020726	0.00151039
ENSG00000135912	6284	2:219576609	1040	4.86672e-08	-1.30162	0.00016	0.00020918	0.00152357
ENSG00000111615	6649	12:75884876	-20541	5.18033e-08	-0.782868	0.00015	0.00021044	0.00153194
ENSG00000102804	5851	13:45131554	-19730	5.7039e-08	-1.32485	0.00013	0.00021142	0.0015383
ENSG00000110092	7051	11:69029009	-426847	3.98523e-08	-0.737061	0.00012	0.000212	0.00154165
ENSG00000164742	6329	7:45594260	-19480	6.1874e-08	-0.668817	0.00014	0.0002124	0.00154376
ENSG00000172785	6524	9:187932	-1048	3.41016e-08	0.723847	0.00013	0.00021334	0.0015498
ENSG00000188321	7950	19:9527073	92624	4.92541e-08	1.56974	0.00018	0.00021571	0.00156535
ENSG00000082068	6492	5:37509538	130223	4.93194e-08	-0.859444	0.00011	0.00021566	0.00156535
ENSG00000130517	6777	19:18434874	-16524	4.48512e-08	0.647212	0.00011	0.00021727	0.00157583
ENSG00000129625	8094	5:112169624	-88613	3.82892e-08	0.714629	0.00011	0.00021739	0.00157587
ENSG00000171714	8716	11:22224992	10269	4.91411e-08	-0.837668	0.00011	0.00021953	0.00159056
ENSG00000183530	5925	22:32057501	-88626	5.06913e-08	-0.616682	0.0001	0.00022093	0.00159967
ENSG00000115159	4657	2:157341975	50172	7.8746e-08	-0.730964	0.00017	0.00022102	0.00159967
ENSG00000112290	6298	6:110520157	18949	6.49495e-08	0.597958	0.00016	0.00022285	0.00161207
ENSG00000100426	9566	22:50317989	70498	3.03647e-08	0.677363	0.00011	0.00022457	0.00162366
ENSG00000108395	4167	17:57137129	-47154	8.82415e-08	0.641276	0.00011	0.00022586	0.00163131
ENSG00000175866	8129	17:79068756	59807	4.03261e-08	-0.860481	0.00012	0.00022577	0.00163131
ENSG00000179981	6978	18:72966731	44020	5.10559e-08	0.609664	0.00012	0.00022695	0.00163751
ENSG00000116688	6038	1:12100290	60051	5.44465e-08	1.44421	0.00018	0.00022691	0.00163751
ENSG00000204947	7853	7:148822810	-629	4.56037e-08	-0.81999	0.00013	0.0002275	0.00164055
ENSG00000157388	6108	3:53829404	300720	5.27818e-08	0.655155	0.00019	0.00022795	0.001643
ENSG00000244627	6691	22:38764732	-30203	4.68883e-08	0.768049	0.00011	0.00022866	0.0016464
ENSG00000146063	4702	5:180645965	-3535	6.72163e-08	0.625435	0.00016	0.00022861	0.0016464
ENSG00000113504	8596	5:1104938	-7213	3.63295e-08	0.686071	0.00016	0.00022882	0.00164664
ENSG00000136371	7406	15:80178652	-11070	4.27738e-08	1.20381	0.00013	0.00023065	0.00165896
ENSG00000115561	3659	2:86648492	-299754	9.84484e-08	-0.656655	0.00014	0.00023261	0.00167217
ENSG00000214106	9015	7:154715109	-5100	3.68317e-08	-0.760593	0.00021	0.00023282	0.00167286
ENSG00000132570	5532	5:134318071	77474	6.371e-08	-1.68189	9e-05	0.00023305	0.00167364
ENSG00000145439	6450	4:169930992	-435	5.78777e-08	-0.755525	0.0001	0.00023362	0.00167685
ENSG00000197146	8397	6:167360024	-128	3.91002e-08	0.895276	0.00012	0.00023425	0.0016805
ENSG00000115850	5787	2:136402117	-192634	7.51652e-08	0.736012	0.00011	0.0002348	0.00168356
ENSG00000165661	7127	9:139110654	-27034	4.62791e-08	1.27587	5e-05	0.00023826	0.00170747
ENSG00000178700	3213	3:93916420	134186	1.35535e-07	-1.27308	0.0001	0.0002418	0.00173192
ENSG00000124198	6717	20:47554839	16411	5.98315e-08	0.703457	0.00012	0.00024224	0.00173418
ENSG00000249673	7167	4:2937485	858	4.78234e-08	-0.791231	0.0001	0.00024491	0.00175238
ENSG00000146263	4873	6:97623559	-107535	9.77865e-08	0.729644	0.00014	0.00024638	0.00176202
ENSG00000116819	5047	1:35902835	-136137	7.86988e-08	-0.932233	6e-05	0.00024662	0.00176284
ENSG00000166734	4510	15:44584399	3471	8.61142e-08	-1.13463	0.00017	0.00024749	0.00176814
ENSG00000103365	5883	16:23467181	-66136	6.19734e-08	0.598475	0.00014	0.00024765	0.00176834
ENSG00000148814	8198	10:134146084	469	4.64077e-08	-0.878051	0.00017	0.00025097	0.00179075
ENSG00000186469	7637	14:52313022	20108	5.26389e-08	-0.777069	0.00024	0.00025109	0.00179075
ENSG00000013016	6111	2:31442622	-14259	6.16283e-08	0.6874	0.00012	0.00025117	0.00179075
ENSG00000138801	5502	4:108648341	6732	9.11376e-08	-0.745042	0.00013	0.00025211	0.0017965
ENSG00000145979	7231	6:13302841	-25975	5.38168e-08	0.648203	0.00012	0.0002523	0.00179692
ENSG00000102858	8338	16:4740477	73982	3.70972e-08	-0.654285	0.00015	0.00025363	0.00180415
ENSG00000130489	4797	22:50962208	-2661	6.58913e-08	0.661738	0.00013	0.00025367	0.00180415
ENSG00000241258	4154	7:65561877	-17715	1.35794e-07	-0.605393	8e-05	0.00025371	0.00180415
ENSG00000104936	6898	19:46300197	14386	5.13126e-08	-1.06578	0.00019	0.00025536	0.00181495
ENSG00000002016	6763	12:923311	-175909	5.09534e-08	0.671944	0.0002	0.00025623	0.00181931
ENSG00000214826	8549	12:9517550	-83276	4.76873e-08	0.598108	0.00019	0.00025617	0.00181931
ENSG00000125846	7123	20:18282265	13143	5.54524e-08	-1.11266	0.00021	0.00025709	0.00182448
ENSG00000255441	8587	19:51912018	-6961	4.19266e-08	-0.626871	9e-05	0.00025805	0.00183033
ENSG00000165355	7535	14:39892752	-8953	6.07631e-08	0.779601	6e-05	0.00025869	0.00183348
ENSG00000018869	8932	19:56915324	10409	3.72949e-08	0.758697	0.00023	0.00025876	0.00183348
ENSG00000050748	8232	5:179736367	17267	4.86005e-08	-0.967552	0.00014	0.00026459	0.00187382
ENSG00000068028	3279	3:50391468	13056	1.48459e-07	0.869436	4e-05	0.00026493	0.00187525
ENSG00000234912	8449	17:75074787	-8012	4.55057e-08	-0.915035	0.00016	0.00026544	0.00187795
ENSG00000105835	6298	7:105892185	-34588	6.19651e-08	-1.00909	0.00024	0.0002662	0.00188234
ENSG00000095002	6645	2:47644625	14516	5.35314e-08	0.811266	0.00013	0.00026682	0.00188577
ENSG00000145020	2999	3:49482596	22409	1.42829e-07	0.748267	0.00011	0.00026794	0.0018927
ENSG00000071967	6506	2:172374644	-4114	6.34686e-08	0.69687	0.00018	0.00026992	0.00190569
ENSG00000131943	8123	19:30197380	-8985	5.17775e-08	0.813448	0.00015	0.00027115	0.00191342
ENSG00000143543	6236	1:153831998	-118167	7.52491e-08	-1.44661	0.00022	0.0002727	0.00192334
ENSG00000054282	6434	1:243416525	-2796	6.21719e-08	-0.660621	0.00017	0.00027314	0.00192548
ENSG00000197622	5264	1:151090001	47199	8.67538e-08	-0.894407	0.00014	0.00027473	0.00193575
ENSG00000105341	5601	19:41932758	-13865	7.47172e-08	-0.867624	0.00015	0.00027827	0.00195963
ENSG00000223797	6467	3:40493218	-1603	7.08613e-08	0.633846	0.00017	0.00027916	0.00196495
ENSG00000120942	7047	1:11333542	278	5.99118e-08	-0.830444	0.0001	0.00027951	0.00196638
ENSG00000243749	5406	1:35447209	-3746	8.49032e-08	1.20029	0.00015	0.00028017	0.00196968
ENSG00000131732	5738	5:80601145	3735	7.31192e-08	-1.21776	0.0002	0.00028026	0.00196968
ENSG00000169255	6559	3:160854123	30950	7.94043e-08	0.592648	0.00012	0.00028061	0.00197109
ENSG00000253210	7241	8:142136397	-3664	5.51485e-08	0.664216	0.00012	0.00028233	0.00198218
ENSG00000113522	5555	5:131898005	6293	7.80474e-08	0.685667	0.00021	0.00028275	0.00198415
ENSG00000134602	3142	X:131168547	11253	1.59048e-07	-1.19526	0.00012	0.00028307	0.00198536
ENSG00000164237	7358	5:10308802	663	5.85402e-08	-1.1478	0.00018	0.00028505	0.00199821
ENSG00000057757	6106	1:24112696	7800	7.22848e-08	1.11313	0.00017	0.00028526	0.00199869
ENSG00000105618	10299	19:54609513	-9325	3.66004e-08	0.948461	0.0002	0.00028558	0.00199991
ENSG00000120162	8088	9:27544523	14743	5.03018e-08	-1.28216	0.00015	0.00028636	0.0020044
ENSG00000113716	6306	5:149383241	3356	6.50339e-08	-0.904466	0.00015	0.00029197	0.00204262
ENSG00000241058	7703	10:18812620	-127932	5.99909e-08	0.902314	0.00019	0.00029247	0.00204401
ENSG00000124275	8552	5:7926020	74720	6.32554e-08	0.716817	0.00025	0.00029242	0.00204401
ENSG00000197375	5319	5:131640536	-64909	9.24271e-08	0.596409	0.00014	0.00029322	0.00204719
ENSG00000083750	4369	X:56442435	698262	1.7193e-07	-0.701518	0.00012	0.00029311	0.00204719
ENSG00000167077	6292	22:42280361	184857	6.204e-08	-0.666466	5e-05	0.00029457	0.0020535
ENSG00000183833	6416	3:119419835	-2035	7.98874e-08	-0.945281	0.00016	0.00029454	0.0020535
ENSG00000164209	6927	5:110140661	66823	6.7901e-08	0.693326	9e-05	0.00029446	0.0020535
ENSG00000198885	2440	2:97000396	9326	1.98536e-07	-0.611938	0.00018	0.00029662	0.00206677
ENSG00000021776	6802	15:35197956	-64085	7.28589e-08	-0.662005	0.00023	0.00030327	0.00211202
ENSG00000178449	5310	12:50511848	6085	1.01415e-07	-0.67661	0.00016	0.00030491	0.0021192
ENSG00000027001	9848	13:24435510	-28049	5.15439e-08	-0.610492	0.00021	0.00030482	0.0021192
ENSG00000134779	5390	18:34361762	-47397	8.5497e-08	1.06067	0.00024	0.0003049	0.0021192
ENSG00000148219	6727	9:119419458	-757891	7.58233e-08	-1.29956	0.00019	0.00030458	0.0021192
ENSG00000154079	7175	6:71308347	31726	8.30391e-08	0.61148	0.00016	0.00030704	0.00213293
ENSG00000088854	7446	20:3282978	-105295	6.31759e-08	-0.683964	0.00032	0.00031083	0.00215814
ENSG00000204160	4708	1:27094156	-59046	1.11276e-07	-0.976071	8e-05	0.00031102	0.00215842
ENSG00000178585	6316	1:9964515	-5880	6.64817e-08	1.40431	0.00028	0.00031351	0.0021746
ENSG00000100038	4032	22:22314463	-22751	1.24189e-07	0.556082	0.00014	0.000314	0.00217691
ENSG00000132141	6023	17:33194910	-113188	8.43939e-08	1.21274	0.00023	0.0003145	0.00217927
ENSG00000131242	5951	17:29818545	99902	8.39674e-08	0.69376	0.00017	0.0003147	0.00217953
ENSG00000119599	7019	14:73393391	350	6.58835e-08	-1.40453	0.00021	0.00031494	0.00218014
ENSG00000106772	7651	9:79329257	-191747	5.99679e-08	0.643747	0.00018	0.00031513	0.00218033
ENSG00000048991	5749	2:136385280	96254	1.19586e-07	-0.662299	0.0002	0.00031547	0.00218157
[truncated: 11,819 more rows]
