# Supplementary material for: Genetic variants modulate gene expression statin response in human lymphoblastoid cell lines
Source: BMC Genomics. 2020 Aug 12;21:555. doi: 10.1186/s12864-020-06966-4 (PMC7430882; doi:10.1186/s12864-020-06966-4)
Supplement: Supplementary file 6 — Additional file 6: Table S6. Lead statin-treated LCL eQTLs per gene from meta-analysis with p < 0.00001. [file 12864_2020_6966_MOESM6_ESM.xlsx]

## Sheet: Table S6
Table S6. Lead statin-treated LCL eQTLs per gene from meta-analysis with p<0.00001.
EnsemblGeneID	hg19chr	hg19bp	Weight	Beta	P	Dir	HetISq	HetChiSq	HetDf	HetPVal
ENSG00000164308	5	96252432	412	24.881	1.18e-136	++	0	0.023	1	0.8794
ENSG00000198468	1	213018243	412	23.876	5.46e-126	++	57.8	2.37	1	0.1237
ENSG00000166750	17	33571546	412	23.562	9.41e-123	++	34.6	1.529	1	0.2163
ENSG00000196735	6	32636434	412	-23.552	1.19e-122	--	0	0.561	1	0.4541
ENSG00000203875	6	86387888	412	23.375	7.64e-121	++	23.9	1.314	1	0.2516
ENSG00000250155	5	36702864	412	22.728	2.39e-114	++	70.3	3.366	1	0.06657
ENSG00000258289	14	65395625	412	22.678	7.42e-114	++	72.8	3.681	1	0.05504
ENSG00000151725	4	185652147	412	22.445	1.42e-111	++	0	0.345	1	0.5572
ENSG00000187624	17	260142	412	21.748	7.14e-105	++	43.6	1.773	1	0.183
ENSG00000112139	6	37663624	412	-21.702	1.98e-104	--	56.2	2.282	1	0.1309
ENSG00000149084	11	43878485	412	-21.376	2.26e-101	--	6.2	1.066	1	0.3018
ENSG00000166435	11	74480548	412	21.24	4.1e-100	++	80.8	5.211	1	0.02244
ENSG00000145214	4	960713	412	21.218	6.54e-100	++	60.5	2.529	1	0.1118
ENSG00000124587	6	42942779	412	21.193	1.1e-99	++	88.7	8.831	1	0.002962
ENSG00000006282	17	48624523	412	-21.192	1.13e-99	--	53.6	2.155	1	0.1421
ENSG00000179344	6	32663631	412	-21.094	9.03e-99	--	44	1.787	1	0.1813
ENSG00000142794	1	21766663	412	-21.022	4.15e-98	--	77.4	4.419	1	0.03554
ENSG00000254184	7	72187987	412	21.015	4.8e-98	++	0	0.234	1	0.6288
ENSG00000251022	4	83848965	412	-20.953	1.76e-97	--	0	0.028	1	0.8673
ENSG00000166839	15	65187220	412	-20.894	6.05e-97	--	85.5	6.919	1	0.008527
ENSG00000196655	11	118892759	412	20.652	9.29e-95	++	63.9	2.772	1	0.09593
ENSG00000230658	7	23144947	412	20.468	4.12e-93	++	0	0.585	1	0.4443
ENSG00000184988	17	41346798	412	20.467	4.25e-93	++	0	0.751	1	0.3861
ENSG00000162620	1	74669258	412	-20.458	5.1e-93	--	79.7	4.93	1	0.02639
ENSG00000240344	2	201742345	412	-20.443	6.96e-93	--	30.5	1.439	1	0.2303
ENSG00000142632	1	16533022	412	-20.27	2.36e-91	--	0	0.167	1	0.6825
ENSG00000138185	10	97523780	412	20.243	4.11e-91	++	0	0.01	1	0.9184
ENSG00000236624	1	45981258	412	-20.181	1.43e-90	--	50.3	2.013	1	0.156
ENSG00000168038	3	41984800	412	-20.1	7.34e-90	--	57	2.327	1	0.1271
ENSG00000127337	12	69762713	412	20.007	4.79e-89	++	0	0.343	1	0.5583
ENSG00000146707	7	76143625	412	19.928	2.343e-88	++	71.7	3.532	1	0.06019
ENSG00000263335	16	15821246	412	19.844	1.25e-87	++	80	4.996	1	0.0254
ENSG00000172057	17	38029120	412	-19.817	2.144e-87	--	0	0.184	1	0.6683
ENSG00000197345	11	68655063	412	-19.799	3.007e-87	--	0	0.004	1	0.9483
ENSG00000228506	6	99878619	412	19.723	1.37e-86	++	0	0.585	1	0.4445
ENSG00000196152	9	130202089	412	-19.568	2.918e-85	--	67.4	3.064	1	0.08005
ENSG00000205464	5	81576965	412	-19.428	4.485e-84	--	81.1	5.298	1	0.02134
ENSG00000129055	3	134270156	412	19.419	5.293e-84	++	13.2	1.152	1	0.2831
ENSG00000166847	16	23692405	412	19.413	5.95e-84	++	0	0.018	1	0.8927
ENSG00000172728	8	33330687	412	-19.354	1.902e-83	--	14	1.163	1	0.2808
ENSG00000254614	11	64948555	412	-19.26	1.156e-82	--	53.5	2.151	1	0.1425
ENSG00000065268	19	990819	412	-19.256	1.259e-82	--	0	0.055	1	0.814
ENSG00000205038	8	110530966	412	19.249	1.445e-82	++	0	0.505	1	0.4772
ENSG00000156398	10	104487382	412	-19.228	2.176e-82	--	0	0.182	1	0.6698
ENSG00000169193	7	23634985	412	19.152	9.357e-82	++	91.4	11.585	1	0.0006649
ENSG00000188002	5	1594056	412	-19.077	3.94e-81	--	0	0.229	1	0.6326
ENSG00000196126	6	32576731	412	-19.031	9.4e-81	--	0	0.073	1	0.7864
ENSG00000187741	16	89833097	412	-18.966	3.23e-80	--	62.3	2.654	1	0.1033
ENSG00000188690	10	127509294	412	-18.914	8.829e-80	--	21.6	1.275	1	0.2587
ENSG00000104427	8	79577726	412	18.848	3.061e-79	++	29.5	1.418	1	0.2337
ENSG00000246174	11	77850824	412	-18.811	6.087e-79	--	91.4	11.596	1	0.0006609
ENSG00000146281	6	89841716	412	18.756	1.736e-78	++	8.3	1.09	1	0.2964
ENSG00000229391	6	32450089	412	18.687	6.284e-78	++	64.9	2.846	1	0.09159
ENSG00000229043	7	1200641	412	-18.663	9.899e-78	--	0	0.398	1	0.5282
ENSG00000225138	5	469379	412	18.618	2.279e-77	++	0	0.801	1	0.3709
ENSG00000092020	14	35602273	412	18.589	3.923e-77	++	36	1.563	1	0.2112
ENSG00000168653	1	39493781	412	-18.586	4.196e-77	--	70	3.328	1	0.0681
ENSG00000164346	5	74070053	412	18.581	4.618e-77	++	86.3	7.277	1	0.006983
ENSG00000196756	20	37059749	412	-18.577	4.965e-77	--	92.8	13.899	1	0.0001929
ENSG00000177697	11	833728	412	18.575	5.089e-77	++	0	0.692	1	0.4054
ENSG00000177683	7	108202894	412	18.566	6.05e-77	++	0	0.192	1	0.661
ENSG00000128891	15	40849680	412	-18.547	8.695e-77	--	85.1	6.734	1	0.00946
ENSG00000181240	19	6436304	412	-18.483	2.834e-76	--	16.2	1.193	1	0.2747
ENSG00000232629	6	32635754	412	18.244	2.29e-74	++	0	0.271	1	0.6027
ENSG00000156261	21	30445948	412	18.238	2.554e-74	++	83.2	5.938	1	0.01482
ENSG00000115750	2	9983686	412	18.236	2.682e-74	++	0	0.053	1	0.8179
ENSG00000174652	19	9531693	412	18.227	3.156e-74	++	93.6	15.658	1	7.59e-05
ENSG00000226752	9	123572038	412	-18.209	4.388e-74	--	0	0.278	1	0.5978
ENSG00000237541	6	32610059	412	18.201	5.055e-74	++	42.8	1.747	1	0.1862
ENSG00000228782	17	45565093	412	18.124	2.06e-73	++	52.1	2.088	1	0.1484
ENSG00000162885	1	235667236	412	18.119	2.244e-73	++	0	0.055	1	0.8145
ENSG00000221923	19	52886866	412	18.112	2.558e-73	++	0	0.44	1	0.5073
ENSG00000145725	5	102450417	412	18.094	3.568e-73	++	1.9	1.019	1	0.3128
ENSG00000214087	17	79649515	412	-18.073	5.169e-73	--	0	0.034	1	0.8537
ENSG00000118579	4	17630717	412	18.046	8.506e-73	++	1.4	1.014	1	0.3139
ENSG00000188372	7	76143625	412	17.98	2.808e-72	++	81.7	5.474	1	0.0193
ENSG00000106733	9	77707300	412	-17.934	6.391e-72	--	80.1	5.016	1	0.02511
ENSG00000141698	17	39993222	412	-17.933	6.471e-72	--	8.7	1.096	1	0.2952
ENSG00000030110	6	33541507	412	-17.897	1.241e-71	--	0	0.054	1	0.817
ENSG00000228789	6	31021325	412	-17.886	1.512e-71	--	0	0.193	1	0.6602
ENSG00000100321	22	39747671	412	17.871	1.972e-71	++	0	0.552	1	0.4574
ENSG00000257176	12	29491528	412	17.857	2.535e-71	++	0	0.234	1	0.6286
ENSG00000108278	17	34842521	412	17.846	3.125e-71	++	75.9	4.143	1	0.0418
ENSG00000146833	7	99481492	412	17.844	3.193e-71	++	84.6	6.497	1	0.01081
ENSG00000198130	2	191184475	412	17.799	7.203e-71	++	29.5	1.419	1	0.2336
ENSG00000205057	12	92826460	412	17.795	7.765e-71	++	88.8	8.915	1	0.002829
ENSG00000175611	9	98650046	412	17.793	8.001e-71	++	88.4	8.584	1	0.003391
ENSG00000086232	7	6102951	412	17.755	1.582e-70	++	63.1	2.71	1	0.09974
ENSG00000204536	6	31154358	412	-17.731	2.429e-70	--	0	0.747	1	0.3874
ENSG00000211697	7	38402008	412	-17.687	5.256e-70	--	0	0.133	1	0.7153
ENSG00000182534	17	74706341	412	-17.672	6.876e-70	--	90.1	10.128	1	0.001461
ENSG00000164978	9	34340521	412	17.666	7.707e-70	++	26.8	1.367	1	0.2424
ENSG00000139192	12	6568572	412	17.642	1.18e-69	++	92.6	13.543	1	0.0002332
ENSG00000261684	15	42824578	412	17.585	3.208e-69	++	0	0.274	1	0.6008
ENSG00000100439	14	23067931	412	17.581	3.426e-69	++	50.9	2.036	1	0.1536
ENSG00000139044	12	662838	412	17.527	8.87e-69	++	0	0.495	1	0.4816
ENSG00000125124	16	56484820	412	-17.517	1.06e-68	--	91.6	11.859	1	0.0005738
ENSG00000103540	16	19568029	412	17.515	1.092e-68	++	0	0.295	1	0.5867
ENSG00000174137	4	1685979	412	-17.489	1.742e-68	--	0	0.261	1	0.6092
ENSG00000132305	2	86383171	412	-17.486	1.82e-68	--	20.4	1.257	1	0.2622
ENSG00000125734	19	6737239	412	-17.484	1.881e-68	--	0	0.01	1	0.9194
ENSG00000151552	4	17531700	412	-17.456	3.093e-68	--	85.8	7.042	1	0.007961
ENSG00000218510	1	22352108	412	17.452	3.343e-68	++	12.5	1.143	1	0.2849
ENSG00000255733	12	68413678	412	17.425	5.346e-68	++	16.5	1.198	1	0.2738
ENSG00000155542	5	56242323	412	-17.405	7.526e-68	--	70	3.334	1	0.06785
ENSG00000127249	3	193302720	412	-17.396	8.911e-68	--	0	0.112	1	0.7382
ENSG00000254682	11	71161656	412	17.382	1.138e-67	++	0	0.062	1	0.8028
ENSG00000164307	5	96121994	412	-17.377	1.229e-67	--	0	0.95	1	0.3297
ENSG00000090686	1	22088841	412	17.366	1.482e-67	++	82	5.55	1	0.01848
ENSG00000257497	12	75881018	412	-17.366	1.483e-67	--	0	0.26	1	0.6101
ENSG00000068097	17	58156330	412	17.319	3.408e-67	++	79	4.765	1	0.02905
ENSG00000031691	6	49460152	412	17.285	6.123e-67	++	46.7	1.875	1	0.1709
ENSG00000101057	20	42296644	412	-17.282	6.481e-67	--	91	11.069	1	0.0008778
ENSG00000137806	15	41670408	412	-17.278	6.922e-67	--	94.5	18.205	1	1.983e-05
ENSG00000263142	17	44192946	412	-17.259	9.652e-67	--	95.2	20.952	1	4.71e-06
ENSG00000137877	15	42191519	412	-17.258	9.692e-67	--	0	0.635	1	0.4256
ENSG00000182013	19	46974652	412	17.235	1.443e-66	++	0	0.568	1	0.4512
ENSG00000116791	1	75208034	412	-17.22	1.895e-66	--	0	0.088	1	0.7672
ENSG00000180992	6	44101276	412	-17.203	2.529e-66	--	27.5	1.38	1	0.2401
ENSG00000112297	6	106974933	412	17.162	5.149e-66	++	73	3.698	1	0.05448
ENSG00000204622	6	29904929	412	17.161	5.202e-66	++	0	0.814	1	0.3668
ENSG00000108592	17	61875066	412	17.141	7.4e-66	++	88.1	8.436	1	0.003679
ENSG00000125247	13	101327245	412	17.14	7.422e-66	++	0	0.052	1	0.8192
ENSG00000033178	4	68546025	412	-17.134	8.328e-66	--	0	0.722	1	0.3954
ENSG00000121895	4	39036374	412	-17.128	9.244e-66	--	37.2	1.592	1	0.2071
ENSG00000198502	6	32434978	412	-17.12	1.045e-65	--	0	0.752	1	0.386
ENSG00000074319	11	18548183	412	17.11	1.242e-65	++	0	0.913	1	0.3392
ENSG00000204525	6	31232910	412	-17.091	1.723e-65	--	74.2	3.877	1	0.04895
ENSG00000242550	18	61574600	412	17.075	2.278e-65	++	0	0.022	1	0.8831
ENSG00000116985	1	40248288	412	-17.069	2.508e-65	--	77.8	4.499	1	0.03392
ENSG00000085721	16	15177695	412	-17.037	4.332e-65	--	53.4	2.146	1	0.143
ENSG00000108771	17	40264125	412	-17.027	5.195e-65	--	0	0.46	1	0.4974
ENSG00000260065	22	26921725	412	16.997	8.646e-65	++	0	0.462	1	0.4967
ENSG00000162769	1	213047867	412	-16.984	1.082e-64	--	94	16.769	1	4.222e-05
ENSG00000100744	14	96777408	412	16.981	1.128e-64	++	80.1	5.016	1	0.02512
ENSG00000163864	3	139392922	412	-16.969	1.397e-64	--	77.8	4.509	1	0.03371
ENSG00000237004	7	32787400	412	16.909	3.872e-64	++	0	0.035	1	0.8513
ENSG00000185163	12	132625643	412	16.827	1.555e-63	++	44.8	1.813	1	0.1781
ENSG00000111254	12	4757896	412	16.797	2.573e-63	++	56.2	2.283	1	0.1308
ENSG00000089916	14	76665532	412	-16.796	2.608e-63	--	0	0.499	1	0.4798
ENSG00000132185	1	161676970	412	16.794	2.713e-63	++	0	0.114	1	0.7352
ENSG00000051620	6	138723962	412	-16.786	3.077e-63	--	94.6	18.406	1	1.785e-05
ENSG00000183172	22	42475703	412	-16.765	4.388e-63	--	19.8	1.247	1	0.2642
ENSG00000146085	6	49420946	412	16.76	4.788e-63	++	38.3	1.621	1	0.2029
ENSG00000010626	12	7014076	412	16.757	5.037e-63	++	78.2	4.581	1	0.03234
ENSG00000230513	22	21356824	412	-16.716	1.008e-62	--	0	0.135	1	0.7134
ENSG00000007341	1	113098015	412	16.683	1.745e-62	++	91.6	11.883	1	0.0005664
ENSG00000149591	11	117072963	412	-16.667	2.289e-62	--	54.6	2.204	1	0.1377
ENSG00000226278	7	55826775	412	16.651	2.965e-62	++	63.2	2.715	1	0.09943
ENSG00000113812	3	53922620	412	-16.643	3.412e-62	--	18.7	1.23	1	0.2675
ENSG00000155957	12	66524201	412	-16.617	5.26e-62	--	94.5	18.23	1	1.958e-05
ENSG00000168268	3	52566914	412	-16.594	7.736e-62	--	0	0.266	1	0.6062
ENSG00000182512	14	96001383	412	16.592	7.98e-62	++	51.9	2.078	1	0.1495
ENSG00000125170	16	57521274	412	-16.556	1.458e-61	--	75.7	4.109	1	0.04265
ENSG00000167720	17	2207326	412	-16.554	1.498e-61	--	94.1	17.012	1	3.715e-05
ENSG00000071894	8	145623098	412	-16.545	1.739e-61	--	82.5	5.704	1	0.01693
ENSG00000204147	10	52506859	412	-16.52	2.632e-61	--	0	0.261	1	0.6094
ENSG00000165948	14	94567032	412	16.508	3.235e-61	++	77.4	4.42	1	0.03553
ENSG00000104442	8	66495968	412	16.5	3.694e-61	++	0	0.007	1	0.9311
ENSG00000162441	1	10003320	412	-16.405	1.767e-60	--	82.3	5.637	1	0.01759
ENSG00000141560	17	80679455	412	-16.4	1.928e-60	--	0	0.003	1	0.9577
ENSG00000136111	13	75869652	412	16.367	3.302e-60	++	0	0.173	1	0.6773
ENSG00000166436	11	8710511	412	16.356	3.934e-60	++	95.9	24.606	1	7.034e-07
ENSG00000132600	16	68345036	412	-16.341	5.038e-60	--	0	0.166	1	0.6838
ENSG00000180185	16	1877175	412	16.338	5.272e-60	++	89.1	9.147	1	0.002492
ENSG00000107796	10	90754607	412	-16.321	7.05e-60	--	62.8	2.685	1	0.1013
ENSG00000203666	1	245199100	412	-16.308	8.589e-60	--	91.4	11.597	1	0.0006605
ENSG00000055950	10	102740271	412	16.237	2.775e-59	++	61.2	2.58	1	0.1082
ENSG00000176422	12	56861458	412	-16.222	3.5e-59	--	0	0.13	1	0.7181
ENSG00000166140	15	41096605	412	-16.205	4.649e-59	--	0	0.274	1	0.6006
ENSG00000152219	11	30346097	412	-16.195	5.448e-59	--	0	0.503	1	0.4783
ENSG00000147813	8	144663075	412	-16.195	5.461e-59	--	0	0.192	1	0.6614
ENSG00000086504	16	420723	412	-16.18	7.012e-59	--	32.4	1.479	1	0.2239
ENSG00000119718	14	75459633	412	-16.172	7.979e-59	--	82.5	5.727	1	0.0167
ENSG00000120675	13	43604332	412	-16.133	1.502e-58	--	96.1	25.33	1	4.831e-07
ENSG00000135541	6	135818897	412	-16.11	2.187e-58	--	57.3	2.342	1	0.1259
ENSG00000231389	6	33030484	412	-16.103	2.434e-58	--	77.5	4.435	1	0.03521
ENSG00000125877	20	3193978	412	16.1	2.558e-58	++	32.2	1.475	1	0.2245
ENSG00000198216	1	181397110	412	16.085	3.269e-58	++	84.9	6.605	1	0.01017
ENSG00000231671	1	101837079	412	-16.053	5.433e-58	--	0	0.587	1	0.4437
ENSG00000242349	1	11905981	412	-16.039	6.778e-58	--	12.6	1.145	1	0.2847
ENSG00000123219	5	64845427	412	15.996	1.358e-57	++	84.7	6.557	1	0.01045
ENSG00000141994	19	5788874	412	-15.98	1.763e-57	--	54.9	2.218	1	0.1364
ENSG00000056050	4	170678993	412	-15.931	3.859e-57	--	0	0.337	1	0.5613
ENSG00000247828	5	87612642	412	15.924	4.29e-57	++	38.4	1.624	1	0.2026
ENSG00000029639	6	155629985	412	-15.914	5.049e-57	--	0	0.441	1	0.5067
ENSG00000162994	2	55459373	412	15.91	5.442e-57	++	83.4	6.011	1	0.01422
ENSG00000243317	7	135357476	412	-15.894	6.987e-57	--	39.4	1.65	1	0.1989
ENSG00000166401	18	61620766	412	15.891	7.335e-57	++	0	0.166	1	0.6834
ENSG00000176681	17	44234060	412	15.887	7.759e-57	++	88.9	8.998	1	0.002703
ENSG00000038002	4	178363378	412	15.878	8.987e-57	++	88	8.305	1	0.003954
ENSG00000116874	1	119573860	412	-15.859	1.209e-56	--	0	0.036	1	0.85
ENSG00000188707	7	150025734	412	-15.846	1.505e-56	--	0	0.128	1	0.7209
ENSG00000185808	21	38444995	412	-15.844	1.555e-56	--	84.8	6.57	1	0.01037
ENSG00000133731	8	82583771	412	-15.837	1.737e-56	--	0	0.875	1	0.3497
ENSG00000117174	1	86173298	412	15.817	2.373e-56	++	0	0.157	1	0.6917
ENSG00000238083	17	43946318	412	15.802	3.01e-56	++	91.5	11.728	1	0.0006158
ENSG00000153898	1	85435752	412	15.801	3.046e-56	++	0	0.404	1	0.5251
ENSG00000248275	5	180691200	412	-15.763	5.601e-56	--	48	1.922	1	0.1657
ENSG00000066379	6	29997986	412	15.738	8.278e-56	++	86.1	7.186	1	0.007349
ENSG00000035141	2	70511784	412	15.73	9.438e-56	++	88.8	8.965	1	0.002752
ENSG00000076944	19	7702575	412	-15.721	1.078e-55	--	0	0.601	1	0.438
ENSG00000154319	8	11351912	412	15.705	1.407e-55	++	43.8	1.78	1	0.1822
ENSG00000011376	3	45555700	412	-15.694	1.674e-55	--	0	0.19	1	0.6626
ENSG00000172113	3	48374734	412	-15.688	1.827e-55	--	95.8	23.603	1	1.184e-06
ENSG00000086062	9	33126570	412	-15.655	3.057e-55	--	47.6	1.908	1	0.1671
ENSG00000215190	6	58218257	412	-15.645	3.568e-55	--	0	0.118	1	0.7309
ENSG00000144559	3	11887125	412	-15.629	4.588e-55	--	88.5	8.66	1	0.003253
ENSG00000146535	7	2864586	412	15.612	6e-55	++	89.4	9.465	1	0.002095
ENSG00000037757	19	13871858	412	-15.594	7.995e-55	--	86.3	7.305	1	0.006875
ENSG00000110074	11	126167696	412	15.59	8.468e-55	++	92.8	13.881	1	0.0001948
ENSG00000132481	17	73873656	412	15.546	1.682e-54	++	73.4	3.754	1	0.05267
ENSG00000127507	19	14887259	412	-15.537	1.939e-54	--	0	0.008	1	0.9283
ENSG00000122034	13	27998769	412	15.532	2.115e-54	++	47	1.886	1	0.1697
ENSG00000171574	19	58931885	412	-15.508	3.057e-54	--	30.3	1.435	1	0.2309
ENSG00000123427	12	58174306	412	15.507	3.12e-54	++	89.5	9.502	1	0.002052
ENSG00000081791	5	141310649	412	-15.48	4.704e-54	--	76.7	4.296	1	0.0382
ENSG00000166260	17	53029876	412	-15.461	6.367e-54	--	63.4	2.732	1	0.09834
ENSG00000176974	17	18268941	412	15.454	7.067e-54	++	67	3.027	1	0.08191
ENSG00000230795	6	29817617	412	-15.415	1.293e-53	--	0	0.3	1	0.5841
ENSG00000175643	16	11439679	412	15.41	1.399e-53	++	6.8	1.073	1	0.3003
ENSG00000151690	2	191343763	412	-15.397	1.71e-53	--	86.3	7.309	1	0.00686
ENSG00000107719	10	72241789	412	-15.374	2.464e-53	--	46.1	1.856	1	0.1731
ENSG00000123297	12	58142854	412	-15.354	3.32e-53	--	89.3	9.375	1	0.0022
ENSG00000138346	10	70240378	412	-15.331	4.716e-53	--	82.1	5.588	1	0.01808
ENSG00000180611	3	192616700	412	-15.326	5.154e-53	--	51	2.042	1	0.153
ENSG00000158623	7	130273974	412	-15.297	8.021e-53	--	0	0.439	1	0.5078
ENSG00000146574	7	6869304	412	-15.268	1.24e-52	--	0	0.848	1	0.3571
ENSG00000247317	8	144094150	412	-15.261	1.394e-52	--	0	0.033	1	0.856
ENSG00000013288	4	6607830	412	-15.24	1.92e-52	--	0	0.321	1	0.5709
ENSG00000151917	6	56820163	412	15.231	2.214e-52	++	0	0.76	1	0.3834
ENSG00000186468	5	81569293	412	-15.23	2.226e-52	--	87.9	8.267	1	0.004037
ENSG00000137944	1	89440917	412	-15.205	3.296e-52	--	81.3	5.34	1	0.02084
ENSG00000214078	20	34218673	412	-15.187	4.312e-52	--	0	0.845	1	0.3578
ENSG00000152348	5	81268070	412	15.135	9.572e-52	++	91.4	11.605	1	0.0006578
ENSG00000176148	11	33084875	412	15.132	9.945e-52	++	0	0.013	1	0.9092
ENSG00000197563	18	59773510	412	-15.125	1.107e-51	--	0	0.042	1	0.8378
ENSG00000117226	1	89474818	412	-15.117	1.247e-51	--	95.2	21.007	1	4.576e-06
ENSG00000171103	2	29087814	412	15.088	1.95e-51	++	70.8	3.423	1	0.0643
ENSG00000155008	X	84354583	408	15.084	2.074e-51	++	27.1	1.372	1	0.2415
ENSG00000138095	2	44123073	412	15.075	2.38e-51	++	0	0.022	1	0.881
ENSG00000134202	1	110282972	412	15.07	2.567e-51	++	87.3	7.897	1	0.004952
ENSG00000004534	3	50064424	412	15.037	4.182e-51	++	55.8	2.263	1	0.1325
ENSG00000059691	4	152596508	412	15.026	4.943e-51	++	90.5	10.491	1	0.0012
ENSG00000170089	5	177266026	412	15.011	6.175e-51	++	98	50.979	1	9.335e-13
ENSG00000121350	12	21598884	412	-15.005	6.759e-51	--	0	0.069	1	0.7932
ENSG00000117481	1	46806480	412	-15.005	6.77e-51	--	87	7.675	1	0.0056
ENSG00000115350	2	75185856	412	14.999	7.403e-51	++	63.3	2.728	1	0.09861
ENSG00000156050	14	74413129	412	14.999	7.479e-51	++	75.7	4.12	1	0.04237
ENSG00000121716	7	99946385	412	14.982	9.576e-51	++	92.6	13.482	1	0.0002409
ENSG00000168461	18	9710887	412	14.967	1.205e-50	++	63.8	2.762	1	0.09651
ENSG00000106789	9	100954429	412	14.946	1.648e-50	++	0	0.014	1	0.9063
ENSG00000079785	2	15726648	412	-14.926	2.237e-50	--	84.6	6.512	1	0.01071
ENSG00000168646	17	63556290	412	14.911	2.778e-50	++	0	0.875	1	0.3497
ENSG00000211699	7	38406877	412	-14.902	3.199e-50	--	91.6	11.871	1	0.0005703
ENSG00000100376	22	45744546	412	-14.895	3.533e-50	--	63.8	2.763	1	0.09649
ENSG00000172270	19	572878	412	14.838	8.339e-50	++	87.1	7.724	1	0.005451
ENSG00000159063	11	77865936	412	14.817	1.142e-49	++	83.9	6.211	1	0.0127
ENSG00000100908	14	24610733	412	-14.814	1.19e-49	--	52.1	2.089	1	0.1484
ENSG00000137054	9	37495634	412	-14.809	1.29e-49	--	83.5	6.073	1	0.01373
ENSG00000068784	2	45769170	412	14.801	1.435e-49	++	0	0.003	1	0.9567
ENSG00000125445	17	73261276	412	14.798	1.505e-49	++	42	1.725	1	0.189
ENSG00000138107	10	104246690	412	-14.793	1.63e-49	--	0	0.069	1	0.793
ENSG00000159267	21	38348663	412	-14.773	2.198e-49	--	57.6	2.357	1	0.1247
ENSG00000182919	11	93480190	412	-14.765	2.481e-49	--	79.2	4.806	1	0.02836
ENSG00000111877	6	119254156	412	14.751	3.044e-49	++	0	0.304	1	0.5813
ENSG00000213462	7	64478057	412	14.732	4.036e-49	++	85.9	7.113	1	0.007653
ENSG00000138744	4	76870229	412	14.712	5.379e-49	++	0	0.001	1	0.9714
ENSG00000076067	12	56915547	412	-14.706	5.887e-49	--	82	5.558	1	0.01839
ENSG00000008988	8	56955689	412	14.696	6.789e-49	++	96.3	27.229	1	1.807e-07
ENSG00000018699	2	32903548	412	-14.691	7.406e-49	--	27.6	1.382	1	0.2398
ENSG00000180817	10	71975957	412	-14.682	8.462e-49	--	85.9	7.105	1	0.007688
ENSG00000125885	20	5935449	412	-14.681	8.48e-49	--	0	0.393	1	0.5309
ENSG00000203791	10	126453481	412	-14.667	1.044e-48	--	63.7	2.754	1	0.09704
ENSG00000129925	16	423619	412	-14.654	1.265e-48	--	52.5	2.104	1	0.1469
ENSG00000245614	12	31237372	412	14.633	1.724e-48	++	0	0.068	1	0.7947
ENSG00000172500	11	65661656	412	14.615	2.263e-48	++	0	0.049	1	0.8242
ENSG00000126016	X	112100790	408	14.571	4.267e-48	++	74.8	3.968	1	0.04637
ENSG00000136449	17	48583879	412	-14.568	4.483e-48	--	0	0.062	1	0.8034
ENSG00000139197	12	7326541	412	14.552	5.637e-48	++	65.8	2.927	1	0.08709
ENSG00000146066	5	175815874	412	-14.538	6.961e-48	--	61.6	2.607	1	0.1064
ENSG00000204954	12	104346079	412	-14.523	8.642e-48	--	43.9	1.781	1	0.182
ENSG00000134809	11	57289328	412	-14.521	8.981e-48	--	75.6	4.103	1	0.04281
ENSG00000125637	2	113942059	412	14.508	1.079e-47	++	89.7	9.671	1	0.001872
ENSG00000161618	19	49956274	412	-14.482	1.565e-47	--	0	0.273	1	0.6016
ENSG00000182782	12	123203731	412	14.468	1.92e-47	++	53.3	2.14	1	0.1435
ENSG00000254635	10	28812066	412	-14.459	2.187e-47	--	77	4.346	1	0.0371
ENSG00000198677	5	94857105	412	14.457	2.262e-47	++	0	0.918	1	0.3381
ENSG00000132003	19	13907805	412	14.453	2.404e-47	++	70.9	3.436	1	0.06381
ENSG00000104497	8	82772562	412	-14.434	3.171e-47	--	34.1	1.518	1	0.2179
ENSG00000099974	22	24266954	412	-14.414	4.232e-47	--	0	0.078	1	0.7798
ENSG00000154803	17	17131869	412	14.403	4.965e-47	++	0	0.011	1	0.9166
ENSG00000109133	4	41956313	412	14.38	6.944e-47	++	69.1	3.234	1	0.07212
ENSG00000168765	1	110198727	412	-14.366	8.41e-47	--	0	0.029	1	0.8658
ENSG00000176209	8	42389743	412	-14.363	8.887e-47	--	89	9.087	1	0.002575
ENSG00000166275	10	104623578	412	-14.352	1.035e-46	--	82.2	5.632	1	0.01763
ENSG00000135318	6	86146024	412	-14.34	1.228e-46	--	74.1	3.863	1	0.04935
ENSG00000100266	22	43387711	412	14.326	1.506e-46	++	78.1	4.567	1	0.03259
ENSG00000110665	11	2323220	412	-14.304	2.054e-46	--	0	0.191	1	0.6617
ENSG00000125821	20	18593554	412	-14.294	2.395e-46	--	0	0.721	1	0.3958
ENSG00000196268	19	21581647	412	-14.286	2.689e-46	--	0	0.948	1	0.3301
ENSG00000153406	16	4528636	412	-14.284	2.762e-46	--	73.8	3.812	1	0.05088
ENSG00000160949	8	145662766	412	14.247	4.649e-46	++	48.7	1.948	1	0.1628
ENSG00000139921	14	51709017	412	14.24	5.165e-46	++	28.2	1.392	1	0.238
ENSG00000234745	6	31327861	412	-14.213	7.66e-46	--	0	0.56	1	0.4544
ENSG00000112799	6	6582862	412	14.199	9.338e-46	++	58	2.379	1	0.123
ENSG00000239213	3	136612149	412	14.197	9.594e-46	++	0	0.097	1	0.756
ENSG00000145365	4	113175100	412	-14.179	1.238e-45	--	0	0.806	1	0.3694
ENSG00000103811	15	79231518	412	14.15	1.866e-45	++	0	0.49	1	0.4839
ENSG00000256039	12	10653211	412	-14.148	1.929e-45	--	62.1	2.641	1	0.1042
ENSG00000241945	21	45538647	412	-14.127	2.577e-45	--	10.4	1.116	1	0.2907
ENSG00000092036	14	23416252	412	-14.125	2.645e-45	--	88.7	8.863	1	0.002909
ENSG00000064886	1	111769391	412	-14.114	3.129e-45	--	84.3	6.36	1	0.01167
ENSG00000152291	2	85546052	412	-14.093	4.191e-45	--	48.4	1.937	1	0.1639
ENSG00000164484	6	130581553	412	-14.092	4.225e-45	--	80.5	5.119	1	0.02366
ENSG00000137310	6	31154358	412	-14.057	6.943e-45	--	77.7	4.479	1	0.03432
ENSG00000180902	2	242707101	412	-14.053	7.376e-45	--	0	0.415	1	0.5192
ENSG00000145088	3	121484660	412	14.05	7.68e-45	++	89.9	9.924	1	0.001631
ENSG00000142684	1	26497340	412	-14.042	8.589e-45	--	90.3	10.282	1	0.001343
ENSG00000234171	2	3608756	412	-14.031	1.004e-44	--	90	10.002	1	0.001564
ENSG00000112992	5	43824677	412	14.028	1.055e-44	++	29.8	1.424	1	0.2327
ENSG00000166896	12	58329820	412	-14.02	1.17e-44	--	80.9	5.246	1	0.022
ENSG00000185973	X	154683663	408	-14.018	1.209e-44	--	0	0.483	1	0.4872
ENSG00000174989	12	117442304	412	-14.004	1.467e-44	--	95.2	20.768	1	5.184e-06
ENSG00000182612	17	79602820	412	14.004	1.47e-44	++	66.6	2.991	1	0.08373
ENSG00000196167	11	111213182	412	13.986	1.887e-44	++	0	0.099	1	0.7526
ENSG00000111906	6	125622832	412	-13.946	3.31e-44	--	0	0.44	1	0.5073
ENSG00000198496	17	41219804	412	-13.943	3.475e-44	--	37.3	1.594	1	0.2068
ENSG00000128510	7	129934219	412	13.941	3.555e-44	++	0	0.872	1	0.3505
ENSG00000093010	22	19931096	412	13.932	4.042e-44	++	0	0.759	1	0.3837
ENSG00000205045	17	33864830	412	13.924	4.519e-44	++	23.9	1.314	1	0.2518
ENSG00000130150	X	14912029	408	-13.921	4.755e-44	--	86.3	7.275	1	0.006993
ENSG00000204110	6	37486310	412	-13.92	4.766e-44	--	83.3	6	1	0.01431
ENSG00000137411	6	30882203	412	13.901	6.255e-44	++	0	0.419	1	0.5175
ENSG00000166548	16	66567650	412	13.874	9.063e-44	++	78.4	4.64	1	0.03123
ENSG00000178381	7	1205889	412	-13.871	9.456e-44	--	75.2	4.038	1	0.04448
ENSG00000163131	1	150726238	412	13.867	9.999e-44	++	77.7	4.493	1	0.03403
ENSG00000115816	2	37458711	412	-13.863	1.062e-43	--	50.9	2.035	1	0.1537
ENSG00000249572	5	33454328	412	-13.858	1.144e-43	--	0	0.709	1	0.3998
ENSG00000122863	10	73745476	412	-13.854	1.203e-43	--	90	10.008	1	0.001558
ENSG00000145882	5	148726146	412	13.852	1.235e-43	++	0	0.089	1	0.765
ENSG00000255310	8	10969235	412	-13.838	1.502e-43	--	68.9	3.211	1	0.07315
ENSG00000206503	6	29926668	412	-13.821	1.915e-43	--	0	0.049	1	0.8239
ENSG00000145476	4	187112629	412	-13.816	2.054e-43	--	76.7	4.296	1	0.03821
ENSG00000162174	11	62109473	412	13.812	2.147e-43	++	0	0.406	1	0.5238
ENSG00000224905	21	15465388	412	-13.81	2.229e-43	--	11.1	1.125	1	0.2889
ENSG00000180385	3	10033544	412	13.801	2.504e-43	++	78.1	4.565	1	0.03263
ENSG00000248049	4	68582839	412	-13.781	3.334e-43	--	0	0.334	1	0.563
ENSG00000197128	19	57998879	412	13.779	3.414e-43	++	56	2.273	1	0.1316
ENSG00000171928	17	18714241	412	-13.763	4.226e-43	--	0	0.349	1	0.5547
ENSG00000123415	12	54575800	412	-13.76	4.428e-43	--	90.8	10.827	1	0.001
ENSG00000261455	7	152140994	412	-13.754	4.828e-43	--	0	0.432	1	0.5108
ENSG00000171298	17	78076592	412	-13.747	5.286e-43	--	86.3	7.301	1	0.006893
ENSG00000180376	3	56692321	412	13.731	6.616e-43	++	57.8	2.368	1	0.1238
ENSG00000118197	1	200627312	412	-13.715	8.287e-43	--	0	0.429	1	0.5124
ENSG00000103550	16	19721806	412	13.715	8.299e-43	++	48.2	1.932	1	0.1646
ENSG00000173226	3	121551570	412	13.711	8.75e-43	++	77	4.342	1	0.03719
ENSG00000151470	4	130017919	412	-13.709	8.974e-43	--	92.9	14.023	1	0.0001806
ENSG00000083807	19	59000273	412	13.708	9.06e-43	++	0	0.204	1	0.6511
ENSG00000196072	10	101958797	412	-13.703	9.778e-43	--	81.1	5.299	1	0.02134
ENSG00000174780	4	57334142	412	-13.702	9.885e-43	--	0	0.732	1	0.3923
ENSG00000206573	3	9429959	412	13.701	1.007e-42	++	0	0.029	1	0.8649
ENSG00000145348	4	107097385	412	13.699	1.028e-42	++	91.4	11.571	1	0.0006699
ENSG00000196810	4	1243877	412	13.684	1.264e-42	++	0	0.279	1	0.5977
ENSG00000165275	9	37752714	412	-13.671	1.521e-42	--	0	0.825	1	0.3636
ENSG00000083937	3	87304561	412	13.662	1.712e-42	++	90.1	10.125	1	0.001463
ENSG00000021355	6	2936204	412	13.638	2.387e-42	++	0	0.017	1	0.8963
ENSG00000105499	19	48632966	412	13.623	2.929e-42	++	0	0.12	1	0.7288
ENSG00000072864	16	15821246	412	-13.619	3.071e-42	--	53.1	2.134	1	0.1441
ENSG00000105771	19	44235535	412	13.61	3.51e-42	++	0	0.116	1	0.7336
ENSG00000163875	1	37978773	412	13.609	3.539e-42	++	60.3	2.517	1	0.1126
ENSG00000244291	7	156429636	412	-13.596	4.218e-42	--	0	0.238	1	0.6254
ENSG00000160213	21	45201832	412	-13.582	5.105e-42	--	97.6	41.171	1	1.395e-10
ENSG00000138035	2	55898203	412	-13.57	6.011e-42	--	0	0.05	1	0.8235
ENSG00000168405	6	25139026	412	13.568	6.182e-42	++	0	0.022	1	0.8821
ENSG00000188820	6	116781993	412	-13.534	9.876e-42	--	8.2	1.089	1	0.2966
ENSG00000075234	22	46687220	412	13.528	1.072e-41	++	97.2	35.255	1	2.892e-09
ENSG00000157823	15	90423293	412	-13.525	1.114e-41	--	0	0.015	1	0.9011
ENSG00000117533	1	171714002	412	13.524	1.131e-41	++	24.9	1.332	1	0.2484
ENSG00000124641	6	41888827	412	-13.52	1.199e-41	--	2.6	1.026	1	0.311
ENSG00000148290	9	136291063	412	-13.501	1.544e-41	--	0	0.651	1	0.4198
ENSG00000160294	21	47694712	412	13.49	1.786e-41	++	0	0.243	1	0.6222
ENSG00000171320	8	27671737	412	13.487	1.859e-41	++	0	0.203	1	0.6522
ENSG00000127399	7	150020526	412	13.486	1.882e-41	++	95.4	21.583	1	3.388e-06
ENSG00000165832	10	116733575	412	13.476	2.155e-41	++	0	0.169	1	0.6814
ENSG00000197362	7	148862041	412	13.448	3.153e-41	++	79	4.765	1	0.02904
ENSG00000115423	2	84686757	412	-13.435	3.772e-41	--	93.1	14.486	1	0.0001412
ENSG00000089693	12	6862259	412	-13.431	3.991e-41	--	0	0.142	1	0.7062
ENSG00000215845	1	161008535	412	13.423	4.43e-41	++	40.3	1.676	1	0.1955
ENSG00000136573	8	11339882	412	-13.422	4.483e-41	--	76.4	4.232	1	0.03968
ENSG00000085982	2	234395654	412	13.416	4.905e-41	++	0	0.621	1	0.4307
ENSG00000102763	13	42514361	412	-13.408	5.455e-41	--	64.6	2.827	1	0.0927
ENSG00000104361	8	99305539	412	-13.386	7.287e-41	--	85.5	6.914	1	0.008552
ENSG00000120594	10	20236731	412	-13.379	8.033e-41	--	8.8	1.097	1	0.295
ENSG00000137841	15	40597229	412	-13.376	8.381e-41	--	87.6	8.082	1	0.00447
ENSG00000166321	10	74873746	412	-13.359	1.049e-40	--	57.9	2.375	1	0.1233
ENSG00000108352	17	38348616	412	13.339	1.375e-40	++	86.2	7.223	1	0.007196
ENSG00000099940	22	21040925	412	-13.328	1.582e-40	--	75.8	4.14	1	0.04187
ENSG00000164880	7	1535632	412	-13.326	1.642e-40	--	83	5.895	1	0.01518
ENSG00000020922	11	94205747	412	13.306	2.141e-40	++	23.2	1.303	1	0.2537
ENSG00000130177	13	115029798	412	13.298	2.392e-40	++	0	0.141	1	0.7075
ENSG00000175581	11	73500926	412	13.272	3.358e-40	++	0	0.159	1	0.6899
ENSG00000132388	17	4279489	412	13.27	3.435e-40	++	45.6	1.839	1	0.1751
ENSG00000136982	8	120791426	412	13.268	3.537e-40	++	0	0.696	1	0.4041
ENSG00000152359	5	74986045	412	13.266	3.647e-40	++	57.1	2.329	1	0.127
ENSG00000079691	6	25399486	412	-13.259	4.027e-40	--	7.2	1.077	1	0.2993
ENSG00000125775	20	1306531	412	-13.253	4.347e-40	--	50.5	2.022	1	0.1551
ENSG00000181396	17	80373452	412	-13.244	4.901e-40	--	0	0.218	1	0.6405
ENSG00000118514	6	135334426	412	-13.243	4.924e-40	--	0	0.916	1	0.3384
ENSG00000154719	21	26997666	412	13.242	4.988e-40	++	84.6	6.473	1	0.01095
ENSG00000103168	16	84213965	412	-13.24	5.146e-40	--	3.8	1.04	1	0.3079
ENSG00000142686	1	36186112	412	-13.223	6.435e-40	--	76.6	4.271	1	0.03877
ENSG00000198015	12	93861601	412	13.213	7.372e-40	++	0	0.51	1	0.475
ENSG00000131042	19	55121148	412	13.212	7.457e-40	++	53.3	2.139	1	0.1436
ENSG00000188917	X	100265552	408	13.211	7.599e-40	++	68	3.121	1	0.07731
ENSG00000164904	5	125931022	412	13.21	7.683e-40	++	45.1	1.821	1	0.1771
ENSG00000092094	14	20923007	412	-13.203	8.445e-40	--	85.3	6.787	1	0.009185
ENSG00000073584	17	38782343	412	-13.198	8.975e-40	--	89.3	9.38	1	0.002194
ENSG00000258311	12	56115585	412	-13.19	1.007e-39	--	88.3	8.535	1	0.003483
ENSG00000260708	22	47158444	412	-13.185	1.068e-39	--	89.1	9.2	1	0.00242
ENSG00000043143	5	133889241	412	-13.14	1.945e-39	--	0	0.046	1	0.8297
ENSG00000164733	8	11718528	412	-13.128	2.263e-39	--	0	0.183	1	0.6689
ENSG00000213689	3	48484890	412	-13.122	2.455e-39	--	3.9	1.04	1	0.3078
ENSG00000205861	13	24470554	412	-13.111	2.832e-39	--	0	0.509	1	0.4754
ENSG00000151150	10	62351921	412	-13.091	3.723e-39	--	16.8	1.201	1	0.2731
ENSG00000183617	19	3762926	412	13.086	3.94e-39	++	63.9	2.772	1	0.09593
ENSG00000102309	X	71409222	408	-13.084	4.084e-39	--	75.6	4.101	1	0.04285
ENSG00000132740	11	68722162	412	13.076	4.519e-39	++	76.7	4.299	1	0.03813
ENSG00000227403	2	162105530	412	-13.075	4.576e-39	--	0	0	1	0.9851
ENSG00000128915	15	60770850	412	-13.073	4.711e-39	--	0	0.003	1	0.9564
ENSG00000247572	5	80538484	412	13.066	5.126e-39	++	80.1	5.015	1	0.02512
ENSG00000130414	2	240967312	412	-13.061	5.529e-39	--	86.1	7.174	1	0.007395
ENSG00000151640	10	134000130	412	-13.057	5.791e-39	--	88.9	9.001	1	0.002699
ENSG00000167766	19	53141625	412	-13.038	7.447e-39	--	0	0.451	1	0.502
ENSG00000141759	18	77745640	412	-13.027	8.575e-39	--	0	0.152	1	0.6968
ENSG00000164323	4	186124855	412	-13.017	9.786e-39	--	9.3	1.102	1	0.2938
ENSG00000157873	1	2488153	412	13.013	1.026e-38	++	59.8	2.487	1	0.1148
ENSG00000119471	9	115141974	412	-13.007	1.123e-38	--	21.7	1.277	1	0.2584
ENSG00000184674	22	24269459	412	12.997	1.265e-38	++	96.9	32.234	1	1.367e-08
ENSG00000122223	1	160825706	412	12.993	1.347e-38	++	0	0.602	1	0.4378
ENSG00000124164	20	57012941	412	12.992	1.366e-38	++	48.7	1.948	1	0.1628
ENSG00000110768	11	18355599	412	12.985	1.498e-38	++	0	0.007	1	0.933
ENSG00000104055	15	43558376	412	12.977	1.659e-38	++	86.4	7.333	1	0.006769
ENSG00000164111	4	122617493	412	-12.967	1.878e-38	--	0	0.002	1	0.9688
ENSG00000184304	14	30316942	412	12.96	2.052e-38	++	95.1	20.547	1	5.817e-06
ENSG00000183281	2	87123824	412	12.958	2.115e-38	++	0	0.334	1	0.5634
ENSG00000127463	1	19573223	412	-12.95	2.356e-38	--	62.5	2.669	1	0.1023
ENSG00000139428	12	109990369	412	-12.946	2.464e-38	--	44.5	1.802	1	0.1794
ENSG00000133789	11	9636854	412	12.939	2.718e-38	++	0	0.226	1	0.6346
ENSG00000059122	16	2986323	412	12.937	2.775e-38	++	49.3	1.971	1	0.1604
ENSG00000146909	7	156750695	412	-12.933	2.947e-38	--	0	0.022	1	0.8826
ENSG00000140905	16	81122861	412	-12.927	3.19e-38	--	43.8	1.779	1	0.1823
ENSG00000189362	2	191426890	412	12.925	3.261e-38	++	0	0.68	1	0.4095
ENSG00000138468	3	101237307	412	-12.917	3.598e-38	--	32.2	1.475	1	0.2245
ENSG00000134686	1	33854013	412	-12.894	4.884e-38	--	93.3	14.849	1	0.0001165
ENSG00000181798	2	232377818	412	-12.877	6.079e-38	--	0	0.563	1	0.453
ENSG00000198498	4	164432362	412	12.872	6.488e-38	++	78	4.545	1	0.03301
ENSG00000170430	10	131442671	412	-12.855	8.045e-38	--	87.9	8.239	1	0.0041
ENSG00000177042	11	695854	412	12.851	8.487e-38	++	0	0.375	1	0.5401
ENSG00000171130	7	149571095	412	12.85	8.624e-38	++	90.8	10.815	1	0.001007
ENSG00000181754	1	110052139	412	12.846	9.115e-38	++	81.9	5.511	1	0.01889
ENSG00000111666	12	102086805	412	12.839	9.909e-38	++	0	0.001	1	0.9813
ENSG00000197932	X	154803793	408	12.833	1.066e-37	++	0	0.026	1	0.8713
ENSG00000197535	15	52798681	412	-12.832	1.088e-37	--	0	0.234	1	0.6282
ENSG00000177483	2	238687893	412	12.824	1.208e-37	++	58	2.382	1	0.1227
ENSG00000171617	5	73787665	412	12.821	1.25e-37	++	0	0.313	1	0.5757
ENSG00000103932	15	41817662	412	-12.815	1.349e-37	--	64.7	2.831	1	0.09246
ENSG00000119844	2	64770525	412	-12.804	1.559e-37	--	51	2.04	1	0.1532
ENSG00000128438	17	16841924	412	12.802	1.605e-37	++	93.3	14.832	1	0.0001175
ENSG00000106404	7	100898219	412	12.8	1.647e-37	++	52.5	2.103	1	0.147
ENSG00000089177	20	16566092	412	12.799	1.663e-37	++	23	1.299	1	0.2544
ENSG00000227627	6	153312970	412	12.795	1.743e-37	++	0	0.132	1	0.7159
ENSG00000135951	2	99737443	412	12.795	1.755e-37	++	29	1.408	1	0.2354
ENSG00000171045	8	143510493	412	-12.794	1.774e-37	--	0	0.747	1	0.3875
ENSG00000260303	4	146936847	412	12.79	1.854e-37	++	71.4	3.501	1	0.06132
ENSG00000036448	8	2075378	412	-12.786	1.961e-37	--	0	0.002	1	0.962
ENSG00000138685	4	123748616	412	-12.769	2.446e-37	--	84.9	6.621	1	0.01008
ENSG00000070718	8	42010602	412	-12.761	2.722e-37	--	86.4	7.369	1	0.006637
ENSG00000206341	6	29806901	412	12.756	2.871e-37	++	82.9	5.863	1	0.01546
ENSG00000242110	5	34004707	412	12.746	3.268e-37	++	79.2	4.817	1	0.02818
ENSG00000123179	13	50266109	412	-12.744	3.376e-37	--	0	0.856	1	0.355
ENSG00000241015	19	53944419	412	-12.744	3.387e-37	--	78.1	4.576	1	0.03243
ENSG00000104388	8	61488859	412	12.743	3.39e-37	++	79.9	4.969	1	0.02581
ENSG00000139344	12	96344209	412	12.732	3.908e-37	++	75	4.006	1	0.04534
ENSG00000138400	2	207654714	412	-12.731	3.986e-37	--	0	0.14	1	0.7079
ENSG00000254860	11	8987438	412	12.722	4.47e-37	++	10.6	1.119	1	0.2902
ENSG00000136243	7	23242830	412	-12.708	5.325e-37	--	81.3	5.338	1	0.02086
ENSG00000118961	2	20888265	412	-12.702	5.742e-37	--	88.7	8.871	1	0.002898
ENSG00000177595	11	802115	412	12.699	5.973e-37	++	0	0.944	1	0.3313
ENSG00000165934	14	92587804	412	-12.687	6.988e-37	--	0	0.041	1	0.839
ENSG00000188126	17	73584441	412	12.666	9.089e-37	++	13.2	1.152	1	0.2831
ENSG00000143198	1	165600146	412	-12.656	1.043e-36	--	0	0.45	1	0.5025
ENSG00000205821	17	2318550	412	-12.638	1.303e-36	--	60.7	2.544	1	0.1107
ENSG00000132196	1	162748025	412	-12.636	1.336e-36	--	78.3	4.613	1	0.03172
ENSG00000172070	20	630885	412	-12.62	1.631e-36	--	93.3	15.018	1	0.0001065
ENSG00000109689	4	26886296	412	-12.61	1.862e-36	--	69.7	3.3	1	0.0693
ENSG00000176715	16	89164974	412	12.608	1.912e-36	++	0	0.383	1	0.5359
ENSG00000101161	20	62652064	412	12.601	2.076e-36	++	0	0.759	1	0.3836
ENSG00000135747	1	247242032	412	12.593	2.319e-36	++	0	0.309	1	0.578
ENSG00000198182	19	38074558	412	-12.583	2.613e-36	--	86.6	7.438	1	0.006385
ENSG00000250565	2	46769135	412	-12.546	4.197e-36	--	0	0.006	1	0.9388
ENSG00000247556	15	41591859	412	12.538	4.6e-36	++	88.9	9.01	1	0.002685
ENSG00000261338	2	219141458	412	-12.532	4.973e-36	--	92.1	12.698	1	0.0003661
ENSG00000185065	22	19440597	412	-12.509	6.685e-36	--	0	0.009	1	0.9257
ENSG00000152213	13	50194394	412	-12.49	8.441e-36	--	0	0	1	0.9948
ENSG00000089685	17	76221428	412	-12.481	9.474e-36	--	68.4	3.163	1	0.07534
ENSG00000236935	11	64107477	412	12.478	9.852e-36	++	0	0.011	1	0.9171
ENSG00000168803	15	43622916	412	-12.476	1.008e-35	--	0	0.212	1	0.6455
ENSG00000186470	6	26365679	412	-12.473	1.047e-35	--	96.2	26.63	1	2.464e-07
ENSG00000131435	5	131592870	412	-12.472	1.062e-35	--	47.2	1.892	1	0.1689
ENSG00000023228	2	207015772	412	-12.468	1.114e-35	--	0	0.318	1	0.573
ENSG00000149089	11	34952565	412	-12.468	1.116e-35	--	8.4	1.091	1	0.2962
ENSG00000170074	5	177114972	412	12.434	1.704e-35	++	0	0.296	1	0.5867
ENSG00000185684	12	132583556	412	-12.428	1.853e-35	--	86.5	7.434	1	0.006401
ENSG00000144895	3	150302010	412	12.412	2.247e-35	++	0	0.039	1	0.8425
ENSG00000114054	3	136309710	412	12.412	2.264e-35	++	90.7	10.747	1	0.001044
ENSG00000135968	2	109088996	412	-12.41	2.317e-35	--	0	0.232	1	0.63
ENSG00000088205	2	118578332	412	-12.408	2.368e-35	--	0	0.144	1	0.7039
ENSG00000099977	22	24314006	412	-12.402	2.541e-35	--	6.1	1.065	1	0.3021
ENSG00000131697	1	6029937	412	12.397	2.698e-35	++	0	0.092	1	0.7616
ENSG00000153933	17	54904121	412	-12.384	3.197e-35	--	0	0.073	1	0.7869
ENSG00000132436	7	50515627	412	12.365	4.045e-35	++	69.5	3.283	1	0.07
ENSG00000065413	2	197855152	412	-12.362	4.215e-35	--	79.9	4.974	1	0.02573
ENSG00000160828	7	74283220	412	-12.361	4.274e-35	--	0	0.349	1	0.5546
ENSG00000130348	6	107077502	412	-12.352	4.74e-35	--	42.3	1.732	1	0.1881
ENSG00000128699	2	190619486	412	-12.341	5.471e-35	--	68.5	3.179	1	0.07458
ENSG00000134779	18	34361762	412	-12.336	5.807e-35	--	86.6	7.437	1	0.006389
ENSG00000083828	19	58264424	412	-12.33	6.276e-35	--	5.8	1.061	1	0.3029
ENSG00000107771	10	86141995	412	-12.327	6.454e-35	--	1.9	1.019	1	0.3127
ENSG00000144741	3	66339862	412	-12.327	6.513e-35	--	72.6	3.651	1	0.05604
ENSG00000136270	7	45144403	412	12.324	6.722e-35	++	0	0.216	1	0.6423
ENSG00000100441	14	24899194	412	-12.313	7.714e-35	--	0	0.54	1	0.4623
ENSG00000142207	21	33710642	412	12.312	7.801e-35	++	0	0.096	1	0.7568
ENSG00000189223	2	113978940	412	-12.307	8.289e-35	--	81.8	5.498	1	0.01904
ENSG00000182362	21	47726332	412	-12.302	8.8e-35	--	88.9	9.049	1	0.002628
ENSG00000120071	17	44025033	412	12.302	8.861e-35	++	78.8	4.718	1	0.02986
ENSG00000123213	5	65033454	412	12.3	9.041e-35	++	0	0.788	1	0.3746
ENSG00000176945	3	195517553	412	-12.3	9.065e-35	--	91.9	12.325	1	0.000447
ENSG00000226742	18	77723832	412	12.297	9.401e-35	++	0	0.1	1	0.7522
ENSG00000079263	2	231083171	412	-12.296	9.572e-35	--	86.6	7.458	1	0.006315
ENSG00000103248	16	86566115	412	-12.286	1.081e-34	--	76.6	4.267	1	0.03886
ENSG00000161981	16	96987	412	12.261	1.472e-34	++	76.6	4.277	1	0.03864
ENSG00000103356	16	23553255	412	12.259	1.506e-34	++	0	0.984	1	0.3211
ENSG00000167642	19	38749390	412	12.258	1.524e-34	++	0	0.004	1	0.9473
ENSG00000137501	11	85498447	412	12.245	1.783e-34	++	16.3	1.195	1	0.2744
ENSG00000165490	11	82612842	412	-12.245	1.794e-34	--	0	0.061	1	0.8056
ENSG00000164414	6	88185386	412	12.243	1.843e-34	++	82.7	5.793	1	0.01609
ENSG00000147419	8	27628886	412	-12.237	1.96e-34	--	0	0.041	1	0.84
ENSG00000169967	2	128147854	412	-12.234	2.05e-34	--	0	0.004	1	0.9473
ENSG00000183891	2	20096936	412	12.234	2.053e-34	++	45.3	1.83	1	0.1761
ENSG00000111696	12	104235023	412	12.233	2.068e-34	++	12	1.137	1	0.2864
ENSG00000127957	7	75101065	412	12.202	3.041e-34	++	91.7	12.07	1	0.0005125
ENSG00000095209	9	108456726	412	12.199	3.159e-34	++	0	0.044	1	0.8347
ENSG00000223865	6	33052382	412	-12.197	3.211e-34	--	0	0.78	1	0.3771
ENSG00000013374	7	151033628	412	12.197	3.24e-34	++	77.1	4.371	1	0.03655
ENSG00000161036	7	102112397	412	-12.192	3.422e-34	--	0	0.052	1	0.8193
ENSG00000197013	19	21722479	412	12.174	4.26e-34	++	50.8	2.032	1	0.154
ENSG00000198874	7	66561114	412	12.155	5.376e-34	++	0	0.408	1	0.5232
ENSG00000134759	18	33729871	412	12.144	6.178e-34	++	0	0.695	1	0.4046
ENSG00000198794	15	75315328	412	12.125	7.761e-34	++	0	0.154	1	0.6948
ENSG00000185298	17	79639045	412	-12.122	8.074e-34	--	73.6	3.791	1	0.05152
ENSG00000168434	16	23397113	412	12.101	1.044e-33	++	30.7	1.444	1	0.2295
ENSG00000116171	1	53392908	412	12.094	1.133e-33	++	86.1	7.188	1	0.007338
ENSG00000166452	11	8948057	412	-12.094	1.139e-33	--	50.2	2.006	1	0.1566
ENSG00000103174	16	5075248	412	12.089	1.204e-33	++	25.2	1.337	1	0.2476
ENSG00000183665	8	125462121	412	12.079	1.363e-33	++	32.7	1.487	1	0.2228
ENSG00000133943	14	91581272	412	12.065	1.612e-33	++	24.8	1.329	1	0.2489
ENSG00000171084	3	125555436	412	12.061	1.693e-33	++	41.4	1.705	1	0.1916
ENSG00000105928	7	24758818	412	-12.061	1.703e-33	--	65.5	2.898	1	0.08868
ENSG00000130312	19	17419848	412	12.04	2.183e-33	++	88.9	9.029	1	0.002657
ENSG00000198805	14	20957513	412	12.04	2.202e-33	++	95.5	22.159	1	2.509e-06
ENSG00000178878	12	12879057	412	-12.039	2.219e-33	--	0	0.04	1	0.842
ENSG00000176014	18	12308608	412	12.034	2.365e-33	++	0	0.758	1	0.3841
ENSG00000188227	19	37985189	412	12.034	2.367e-33	++	66	2.942	1	0.08628
ENSG00000115902	2	65144692	412	-12.029	2.505e-33	--	53	2.126	1	0.1448
ENSG00000197980	3	156639710	412	-12.024	2.649e-33	--	0	0.006	1	0.9364
ENSG00000109323	4	103632963	412	12.017	2.9e-33	++	66	2.941	1	0.08637
ENSG00000165502	14	50087357	412	12.015	2.95e-33	++	66.6	2.998	1	0.08335
ENSG00000163249	2	208492143	412	-12.012	3.069e-33	--	87.6	8.062	1	0.00452
ENSG00000113971	3	132438099	412	-12.002	3.45e-33	--	0	0.669	1	0.4133
ENSG00000123552	6	99908516	412	-11.971	5.054e-33	--	0	0.444	1	0.505
ENSG00000174130	4	38864090	412	11.97	5.096e-33	++	85.9	7.115	1	0.007645
ENSG00000227354	13	79970865	412	-11.961	5.689e-33	--	0	0.615	1	0.4328
ENSG00000263072	16	3181963	412	11.95	6.476e-33	++	84.5	6.438	1	0.01117
ENSG00000110906	12	109887525	412	-11.944	6.939e-33	--	0	0.006	1	0.9363
ENSG00000173809	19	33310447	412	11.93	8.253e-33	++	88	8.359	1	0.003837
ENSG00000108384	17	56968554	412	11.929	8.35e-33	++	0	0.361	1	0.548
ENSG00000196204	7	5037459	412	-11.929	8.354e-33	--	88.9	9.029	1	0.002657
ENSG00000156469	8	97258719	412	11.928	8.451e-33	++	17.3	1.21	1	0.2714
ENSG00000112357	6	137195182	412	-11.925	8.726e-33	--	4.2	1.044	1	0.3069
ENSG00000178252	3	49114544	412	-11.924	8.865e-33	--	0	0.516	1	0.4725
ENSG00000139899	14	24901433	412	-11.923	9.003e-33	--	0	0.348	1	0.5553
ENSG00000101019	20	34019579	412	-11.922	9.104e-33	--	0	0.481	1	0.4881
ENSG00000140391	15	77376183	412	11.922	9.119e-33	++	86.1	7.203	1	0.007278
ENSG00000134056	5	68462438	412	-11.921	9.163e-33	--	0	0.42	1	0.5171
ENSG00000013561	5	141348634	412	-11.921	9.19e-33	--	59.9	2.495	1	0.1142
ENSG00000132256	11	5690003	412	-11.908	1.072e-32	--	0	0.153	1	0.6961
ENSG00000053372	1	19579969	412	-11.893	1.282e-32	--	0	0.552	1	0.4574
ENSG00000043514	1	40357240	412	11.889	1.344e-32	++	66.4	2.978	1	0.08438
ENSG00000102743	13	41390881	412	11.881	1.49e-32	++	61.4	2.59	1	0.1075
ENSG00000078177	4	40056859	412	11.881	1.492e-32	++	56.2	2.285	1	0.1306
ENSG00000168411	16	74700743	412	-11.88	1.505e-32	--	0	0.373	1	0.5416
ENSG00000198933	17	45771037	412	-11.873	1.635e-32	--	30.7	1.442	1	0.2297
ENSG00000112210	6	57086412	412	11.872	1.645e-32	++	0	0.02	1	0.8867
ENSG00000103496	16	31044897	412	11.868	1.728e-32	++	0	0.831	1	0.362
ENSG00000177685	11	827713	412	11.867	1.764e-32	++	0	0.313	1	0.5759
ENSG00000205309	17	17207201	412	11.866	1.772e-32	++	81	5.265	1	0.02176
ENSG00000072756	3	3180173	412	11.862	1.86e-32	++	0	0.27	1	0.6034
ENSG00000172006	19	2800192	412	11.862	1.863e-32	++	0	0.046	1	0.8295
ENSG00000116106	2	221974518	412	11.862	1.872e-32	++	0	0.698	1	0.4035
ENSG00000116127	2	73613341	412	11.861	1.889e-32	++	0	0.042	1	0.8378
ENSG00000167077	22	42013523	412	-11.851	2.116e-32	--	88	8.312	1	0.003939
ENSG00000049239	1	9295794	412	-11.849	2.165e-32	--	86.7	7.519	1	0.006106
ENSG00000132842	5	77339846	412	-11.848	2.196e-32	--	88.9	9.043	1	0.002637
ENSG00000227486	X	55832687	408	11.844	2.305e-32	++	52.8	2.117	1	0.1456
ENSG00000203965	1	63958446	412	-11.842	2.364e-32	--	71.2	3.472	1	0.06241
ENSG00000119684	14	75481908	412	-11.836	2.546e-32	--	0	0.175	1	0.6757
ENSG00000176978	9	140008750	412	-11.826	2.854e-32	--	91.8	12.184	1	0.000482
ENSG00000177570	8	119633194	412	-11.825	2.904e-32	--	0	0.094	1	0.7587
ENSG00000165055	7	128085950	412	11.822	3.014e-32	++	0	0.174	1	0.6769
ENSG00000237310	7	65913057	412	11.821	3.034e-32	++	0	0.006	1	0.9393
ENSG00000110435	11	34897182	412	-11.818	3.166e-32	--	78.3	4.603	1	0.03191
ENSG00000183323	5	68606611	412	-11.808	3.529e-32	--	27.6	1.381	1	0.2399
ENSG00000196511	7	144549070	412	-11.801	3.866e-32	--	57.6	2.359	1	0.1246
ENSG00000130768	1	28256099	412	-11.798	3.985e-32	--	23.6	1.309	1	0.2525
ENSG00000171469	19	9723423	412	-11.795	4.128e-32	--	36.1	1.564	1	0.2111
ENSG00000112096	6	160114168	412	-11.793	4.221e-32	--	0	0.143	1	0.7055
ENSG00000166913	20	43532388	412	-11.791	4.348e-32	--	0	0.726	1	0.3942
ENSG00000103671	15	64814293	412	-11.786	4.601e-32	--	75	3.997	1	0.04559
ENSG00000173272	2	132237372	412	-11.786	4.625e-32	--	92.4	13.171	1	0.0002844
ENSG00000095794	10	35392122	412	-11.783	4.752e-32	--	0	0.714	1	0.3981
ENSG00000188042	2	235199587	412	11.78	4.957e-32	++	24.3	1.322	1	0.2503
ENSG00000077097	3	25701194	412	-11.778	5.052e-32	--	44.4	1.799	1	0.1798
ENSG00000130956	9	99249709	412	11.777	5.159e-32	++	20	1.249	1	0.2637
ENSG00000100147	22	42061156	412	-11.772	5.451e-32	--	86.4	7.365	1	0.006652
ENSG00000101181	20	60776444	412	11.767	5.777e-32	++	4.4	1.046	1	0.3065
ENSG00000140471	15	101119708	412	-11.761	6.227e-32	--	43.6	1.774	1	0.1829
ENSG00000161016	8	146017782	412	-11.753	6.831e-32	--	77.8	4.499	1	0.03392
ENSG00000215256	14	24423370	412	-11.752	6.896e-32	--	90.3	10.36	1	0.001288
ENSG00000003402	2	201999283	412	-11.741	7.874e-32	--	0	0.063	1	0.8016
ENSG00000117505	1	93817946	412	-11.739	8.008e-32	--	65.6	2.908	1	0.08812
ENSG00000069998	22	17639152	412	-11.738	8.137e-32	--	77.8	4.505	1	0.03379
ENSG00000105497	19	52074537	412	11.732	8.757e-32	++	0	0.278	1	0.5983
ENSG00000204650	17	43783803	412	11.728	9.202e-32	++	42.3	1.732	1	0.1882
ENSG00000136371	15	80185085	412	-11.727	9.283e-32	--	77.6	4.462	1	0.03466
ENSG00000198056	12	57146069	412	-11.726	9.406e-32	--	0	0.684	1	0.4083
ENSG00000029725	17	5288983	412	11.723	9.682e-32	++	61.9	2.628	1	0.105
ENSG00000128408	22	45809624	412	-11.721	9.996e-32	--	0	0.856	1	0.3548
ENSG00000123360	12	54955169	412	-11.711	1.119e-31	--	0	0.042	1	0.8383
ENSG00000103043	16	70828269	412	11.7	1.271e-31	++	58.8	2.425	1	0.1194
ENSG00000226124	2	200625581	412	-11.687	1.493e-31	--	82.7	5.78	1	0.01621
ENSG00000245080	8	96105933	412	-11.686	1.496e-31	--	0	0.59	1	0.4423
ENSG00000189171	1	153613215	412	-11.669	1.835e-31	--	0	0.628	1	0.4281
ENSG00000165650	10	119103471	412	11.663	1.967e-31	++	0	0	1	0.9896
ENSG00000133706	5	145530434	412	11.661	2.015e-31	++	89.6	9.576	1	0.001971
ENSG00000136824	9	106914905	412	11.66	2.032e-31	++	0	0.02	1	0.8865
ENSG00000256269	11	118958127	412	11.655	2.152e-31	++	0	0.889	1	0.3457
ENSG00000116883	1	36789546	412	11.65	2.302e-31	++	72	3.571	1	0.0588
ENSG00000124787	6	5003981	412	11.649	2.331e-31	++	0	0.107	1	0.7438
ENSG00000245958	4	120381879	412	-11.644	2.463e-31	--	0	0.581	1	0.4461
ENSG00000135821	1	182350107	412	11.641	2.556e-31	++	0	0.61	1	0.4349
ENSG00000073605	17	38029120	412	-11.634	2.756e-31	--	0	0.089	1	0.765
ENSG00000139410	12	113860162	412	11.633	2.81e-31	++	93.2	14.794	1	0.0001199
ENSG00000074696	15	65737946	412	-11.621	3.208e-31	--	17.6	1.214	1	0.2705
ENSG00000144815	3	101498077	412	-11.62	3.255e-31	--	0	0.054	1	0.8165
ENSG00000126215	14	104105414	412	-11.614	3.479e-31	--	0	0.01	1	0.9214
ENSG00000065457	16	75657063	412	11.61	3.648e-31	++	82.6	5.748	1	0.01651
ENSG00000089876	10	127568260	412	-11.61	3.657e-31	--	79.8	4.962	1	0.0259
ENSG00000231770	3	194310359	412	11.604	3.941e-31	++	0	0.288	1	0.5917
ENSG00000103510	16	31131614	412	11.603	3.981e-31	++	40.1	1.67	1	0.1962
ENSG00000152117	2	132253283	412	-11.602	4.018e-31	--	42.5	1.74	1	0.1872
ENSG00000234327	17	5014789	412	-11.601	4.079e-31	--	0	0	1	0.9852
ENSG00000003393	2	202639198	412	11.588	4.74e-31	++	0	0.339	1	0.5603
ENSG00000100304	22	43583604	412	-11.586	4.843e-31	--	85.2	6.777	1	0.009232
ENSG00000196620	4	69354350	412	11.565	6.168e-31	++	93	14.289	1	0.0001568
ENSG00000187824	17	10633358	412	11.563	6.367e-31	++	50.4	2.016	1	0.1556
ENSG00000159593	16	66783365	412	-11.558	6.758e-31	--	78.4	4.619	1	0.03162
ENSG00000228716	5	79950497	412	-11.548	7.59e-31	--	0	0	1	0.9934
ENSG00000224137	2	208524200	412	-11.546	7.731e-31	--	93	14.199	1	0.0001645
ENSG00000160293	9	136822518	412	11.546	7.733e-31	++	0	0.143	1	0.7056
ENSG00000182963	17	42944340	412	11.534	8.865e-31	++	96.2	26.012	1	3.394e-07
ENSG00000127578	16	675215	412	11.524	9.989e-31	++	0	0.725	1	0.3944
ENSG00000112218	6	97243595	412	11.52	1.045e-30	++	73.1	3.713	1	0.054
ENSG00000171476	4	57510518	412	11.507	1.215e-30	++	23.7	1.311	1	0.2522
ENSG00000137767	15	45935393	412	11.507	1.216e-30	++	82.5	5.729	1	0.01669
ENSG00000142856	1	63893394	412	11.49	1.485e-30	++	88.5	8.661	1	0.00325
ENSG00000134697	1	38056816	412	11.479	1.683e-30	++	0	0.511	1	0.4747
ENSG00000171634	17	65814382	412	11.471	1.839e-30	++	0	0.09	1	0.7646
ENSG00000187231	2	180101777	412	11.469	1.896e-30	++	0	0.308	1	0.5788
ENSG00000259472	15	82581264	412	11.461	2.063e-30	++	97.3	36.708	1	1.372e-09
ENSG00000103657	15	64175305	412	11.454	2.257e-30	++	79.9	4.972	1	0.02576
ENSG00000196151	2	160141068	412	-11.45	2.34e-30	--	93.7	15.779	1	7.12e-05
ENSG00000214253	7	100882477	412	-11.437	2.745e-30	--	0	0.052	1	0.8189
ENSG00000149262	11	77641359	412	11.431	2.922e-30	++	0	0.001	1	0.9735
ENSG00000262580	17	78183411	412	-11.421	3.297e-30	--	87.8	8.195	1	0.004202
ENSG00000087842	X	15511412	408	11.414	3.575e-30	++	91.3	11.47	1	0.0007072
ENSG00000169914	1	20211101	412	-11.412	3.626e-30	--	0	0.466	1	0.4949
ENSG00000204267	6	32793523	412	-11.408	3.83e-30	--	79.1	4.793	1	0.02857
ENSG00000063761	14	78266150	412	-11.389	4.724e-30	--	0	0.105	1	0.7455
ENSG00000228451	8	26239383	412	-11.383	5.11e-30	--	0	0.011	1	0.9181
ENSG00000106049	7	27664825	412	-11.364	6.35e-30	--	0	0.664	1	0.4152
ENSG00000230715	7	128303659	412	11.361	6.576e-30	++	82.6	5.751	1	0.01647
ENSG00000243753	6	30267807	412	-11.36	6.61e-30	--	0	0.201	1	0.6542
ENSG00000164924	8	101937455	412	-11.352	7.29e-30	--	82.9	5.848	1	0.01559
ENSG00000117133	1	84955233	412	-11.348	7.573e-30	--	48.1	1.928	1	0.165
ENSG00000240445	17	18583588	412	11.342	8.143e-30	++	0	0.893	1	0.3448
ENSG00000196653	3	44762830	412	11.336	8.656e-30	++	91.8	12.169	1	0.000486
ENSG00000138286	10	75005282	412	11.331	9.232e-30	++	0	0.231	1	0.6304
ENSG00000100154	22	29044360	412	11.324	9.929e-30	++	0	0.075	1	0.7839
ENSG00000213214	7	143874482	412	-11.324	9.952e-30	--	91.3	11.55	1	0.0006774
ENSG00000104972	19	55135311	412	11.315	1.103e-29	++	0	0.379	1	0.5379
ENSG00000107951	10	30619462	412	11.311	1.162e-29	++	85.7	7.008	1	0.008113
ENSG00000174125	4	38786869	412	11.309	1.186e-29	++	97.8	44.593	1	2.425e-11
ENSG00000121691	11	34459717	412	11.301	1.299e-29	++	84.9	6.641	1	0.009967
ENSG00000138031	2	25118885	412	-11.3	1.315e-29	--	21.2	1.268	1	0.2601
ENSG00000204351	6	31932177	412	11.292	1.443e-29	++	78	4.551	1	0.03289
ENSG00000198252	14	53231259	412	11.29	1.468e-29	++	0	0.018	1	0.8933
ENSG00000164136	4	142230326	412	-11.289	1.482e-29	--	0	0.008	1	0.9273
ENSG00000219626	2	24347093	412	-11.287	1.522e-29	--	0	0.165	1	0.685
ENSG00000214425	17	43927708	412	-11.284	1.571e-29	--	93.4	15.223	1	9.553e-05
ENSG00000072210	17	19503965	412	11.277	1.697e-29	++	88.9	9.019	1	0.002672
ENSG00000160188	21	43897026	412	-11.277	1.712e-29	--	87.2	7.799	1	0.005228
ENSG00000140474	15	75128501	412	-11.271	1.815e-29	--	0	0.049	1	0.8255
ENSG00000239445	3	98431986	412	-11.262	2.027e-29	--	37.3	1.594	1	0.2068
ENSG00000112977	5	10676209	412	-11.255	2.179e-29	--	15.9	1.19	1	0.2754
ENSG00000119411	9	116113396	412	-11.255	2.192e-29	--	88.4	8.642	1	0.003285
ENSG00000129460	14	23950372	412	11.253	2.236e-29	++	0	0.187	1	0.6651
ENSG00000154743	3	12526006	412	11.247	2.404e-29	++	72.3	3.609	1	0.05747
ENSG00000178028	1	44721739	412	11.238	2.65e-29	++	85.1	6.712	1	0.009577
ENSG00000144115	2	88453718	412	11.232	2.839e-29	++	0	0.842	1	0.3589
ENSG00000161265	19	36240614	412	11.231	2.856e-29	++	58.6	2.417	1	0.1201
ENSG00000223745	1	93789450	412	11.227	2.996e-29	++	0	0.277	1	0.5988
ENSG00000164627	6	39693193	412	11.227	3.003e-29	++	25.7	1.346	1	0.246
ENSG00000097046	1	91966445	412	-11.214	3.466e-29	--	92.4	13.194	1	0.0002808
ENSG00000104047	15	49952940	412	-11.213	3.503e-29	--	86.8	7.548	1	0.006009
ENSG00000116954	1	39324859	412	11.209	3.671e-29	++	82.5	5.726	1	0.01672
ENSG00000186111	19	3693278	412	11.208	3.717e-29	++	78.5	4.644	1	0.03116
ENSG00000214922	6	29704259	412	11.208	3.736e-29	++	0	0.018	1	0.8936
ENSG00000167074	22	41767135	412	11.206	3.815e-29	++	90.5	10.517	1	0.001183
ENSG00000179979	4	1331350	412	11.204	3.906e-29	++	75.1	4.011	1	0.0452
ENSG00000124588	6	3003970	412	-11.203	3.956e-29	--	34.9	1.536	1	0.2152
ENSG00000198894	14	77586119	412	-11.196	4.283e-29	--	0	0.13	1	0.7182
ENSG00000178971	17	8136816	412	-11.195	4.307e-29	--	0	0.866	1	0.352
ENSG00000259865	1	247354581	412	11.184	4.907e-29	++	0	0.368	1	0.5442
ENSG00000170819	3	133185834	412	-11.181	5.075e-29	--	0	0.004	1	0.949
ENSG00000230312	X	103289765	408	-11.171	5.632e-29	--	37.6	1.601	1	0.2057
ENSG00000170915	6	52216967	412	11.163	6.21e-29	++	0	0.14	1	0.7079
ENSG00000257218	12	120906910	412	11.152	7.02e-29	++	93.1	14.579	1	0.0001344
ENSG00000164715	7	97703683	412	-11.145	7.539e-29	--	32.8	1.487	1	0.2226
ENSG00000171115	7	150139639	412	11.142	7.85e-29	++	0	0.308	1	0.5792
ENSG00000087263	16	56498511	412	-11.138	8.188e-29	--	83.2	5.96	1	0.01464
ENSG00000134463	10	11780292	412	11.13	8.942e-29	++	29.4	1.417	1	0.2338
ENSG00000136108	13	52949053	412	-11.127	9.252e-29	--	69.6	3.291	1	0.06967
ENSG00000076924	19	7686647	412	-11.118	1.021e-28	--	0	0.03	1	0.8627
ENSG00000103335	16	88847516	412	11.116	1.044e-28	++	0	0	1	0.9929
ENSG00000133466	22	37607981	412	-11.114	1.067e-28	--	44.7	1.809	1	0.1787
ENSG00000026751	1	160710157	412	-11.105	1.189e-28	--	0	0.018	1	0.8918
ENSG00000067141	15	73381240	412	-11.076	1.634e-28	--	92	12.564	1	0.0003933
ENSG00000188428	6	8066286	412	11.072	1.709e-28	++	90.2	10.244	1	0.001372
ENSG00000130489	22	50961169	412	-11.07	1.761e-28	--	72.7	3.665	1	0.05558
ENSG00000231074	6	30293789	412	11.055	2.069e-28	++	0	0.959	1	0.3275
ENSG00000155465	14	23266443	412	-11.049	2.206e-28	--	0	0	1	0.9902
ENSG00000163040	2	132361473	412	11.04	2.439e-28	++	0	0.003	1	0.9553
ENSG00000032742	13	21141482	412	-11.036	2.555e-28	--	0	0.291	1	0.5893
ENSG00000167748	19	51326106	412	11.036	2.57e-28	++	0	0.175	1	0.6754
ENSG00000164574	5	153641078	412	11.03	2.732e-28	++	0	0.005	1	0.9459
ENSG00000138964	22	44577160	412	11.015	3.251e-28	++	93.1	14.398	1	0.0001479
ENSG00000177406	12	710873	412	-11.013	3.314e-28	--	95.3	21.319	1	3.889e-06
ENSG00000225648	7	72289319	412	-11.013	3.325e-28	--	0	0.091	1	0.7624
ENSG00000119685	14	76115378	412	11.012	3.332e-28	++	70.4	3.373	1	0.06628
ENSG00000145730	5	102327463	412	-11.011	3.373e-28	--	17.7	1.215	1	0.2703
ENSG00000065060	6	34756761	412	11.001	3.76e-28	++	0	0.25	1	0.6169
ENSG00000141569	17	73874656	412	-10.993	4.13e-28	--	60.2	2.511	1	0.1131
ENSG00000137822	15	43691150	412	10.991	4.219e-28	++	0	0.118	1	0.7315
ENSG00000124613	6	27348095	412	10.989	4.34e-28	++	60.8	2.551	1	0.1102
ENSG00000228672	5	138730037	412	-10.984	4.567e-28	--	64.6	2.823	1	0.0929
ENSG00000166762	15	43996898	412	-10.983	4.607e-28	--	93.6	15.632	1	7.695e-05
ENSG00000140575	15	91009484	412	10.978	4.861e-28	++	26.9	1.369	1	0.242
ENSG00000247796	5	52414791	412	10.977	4.905e-28	++	28.8	1.405	1	0.2359
ENSG00000146856	7	134725420	412	10.973	5.148e-28	++	0	0.448	1	0.5033
ENSG00000105404	19	42467973	412	10.972	5.183e-28	++	68.9	3.214	1	0.07301
ENSG00000111671	12	6992202	412	10.972	5.224e-28	++	30.8	1.446	1	0.2292
ENSG00000162341	11	68815523	412	10.96	5.936e-28	++	95.8	23.752	1	1.096e-06
ENSG00000165410	14	35181786	412	10.949	6.73e-28	++	0	0.666	1	0.4146
ENSG00000236850	22	22599764	412	10.945	7.049e-28	++	0	0.393	1	0.5309
ENSG00000242612	16	456416	412	-10.938	7.607e-28	--	28	1.389	1	0.2386
ENSG00000115486	2	85806068	412	10.935	7.841e-28	++	0	0.241	1	0.6234
ENSG00000159110	21	34626854	412	10.933	8.037e-28	++	70.2	3.357	1	0.0669
ENSG00000255769	15	82427605	412	10.93	8.285e-28	++	95.4	21.821	1	2.993e-06
ENSG00000135698	16	82203786	412	-10.918	9.44e-28	--	93.1	14.563	1	0.0001356
ENSG00000132170	3	12371628	412	10.917	9.529e-28	++	29.7	1.423	1	0.233
ENSG00000089063	20	5065093	412	10.914	9.927e-28	++	64.3	2.803	1	0.09411
ENSG00000257093	7	141398707	412	10.913	9.99e-28	++	76.6	4.282	1	0.03852
ENSG00000206535	3	100055273	412	-10.91	1.038e-27	--	96	25.212	1	5.137e-07
ENSG00000079257	3	158368597	412	10.908	1.055e-27	++	82.7	5.771	1	0.0163
ENSG00000166938	15	66653713	412	-10.9	1.146e-27	--	72.6	3.648	1	0.05615
ENSG00000125319	17	42212429	412	10.9	1.15e-27	++	0	0.305	1	0.5809
ENSG00000108559	17	5297457	412	-10.896	1.205e-27	--	38.8	1.634	1	0.2012
ENSG00000258701	14	105283166	412	-10.896	1.209e-27	--	74.7	3.958	1	0.04664
ENSG00000197119	14	100772672	412	10.891	1.269e-27	++	0	0.048	1	0.8266
ENSG00000149679	20	60980470	412	10.888	1.31e-27	++	64.2	2.796	1	0.0945
ENSG00000180855	19	12534779	412	10.887	1.324e-27	++	0	0.019	1	0.8902
ENSG00000074054	2	122434866	412	-10.886	1.341e-27	--	78.4	4.625	1	0.03152
ENSG00000185829	17	44248499	412	10.883	1.388e-27	++	88.7	8.836	1	0.002954
ENSG00000226381	10	81392789	412	10.883	1.395e-27	++	91.7	12.027	1	0.0005244
ENSG00000109814	4	39509189	412	10.873	1.544e-27	++	67.9	3.113	1	0.07769
ENSG00000173992	11	66348503	412	10.87	1.605e-27	++	88.5	8.72	1	0.003148
ENSG00000138381	2	190542186	412	-10.87	1.607e-27	--	0	0.998	1	0.3178
ENSG00000171792	12	2986603	412	-10.869	1.612e-27	--	0	0.131	1	0.7169
ENSG00000065308	6	52411122	412	-10.864	1.71e-27	--	55.8	2.265	1	0.1323
ENSG00000164933	8	104420100	412	10.863	1.737e-27	++	32.8	1.487	1	0.2227
ENSG00000138378	2	192015072	412	-10.86	1.792e-27	--	0	0.018	1	0.8919
ENSG00000169660	17	80377690	412	10.857	1.856e-27	++	0	0.035	1	0.8509
ENSG00000100417	22	41987937	412	-10.852	1.951e-27	--	72.3	3.613	1	0.05733
ENSG00000178966	9	86632067	412	10.85	1.998e-27	++	0	0.411	1	0.5215
ENSG00000101363	20	35945174	412	10.849	2.015e-27	++	0	0.006	1	0.9383
ENSG00000090432	1	20782983	412	10.846	2.091e-27	++	94.2	17.226	1	3.319e-05
ENSG00000167747	19	51297825	412	10.844	2.122e-27	++	78.7	4.687	1	0.0304
ENSG00000170542	6	2898596	412	10.842	2.165e-27	++	86.7	7.526	1	0.006081
ENSG00000160392	19	40850247	412	-10.84	2.231e-27	--	0	0.008	1	0.9275
ENSG00000006114	17	35899141	412	10.839	2.259e-27	++	0	0.036	1	0.8492
ENSG00000100197	22	42529407	412	-10.836	2.321e-27	--	45.8	1.846	1	0.1743
ENSG00000231365	1	119719686	412	-10.833	2.397e-27	--	0	0.071	1	0.7896
ENSG00000121417	19	58144519	412	10.832	2.435e-27	++	0	0.816	1	0.3665
ENSG00000158089	2	31346598	412	-10.828	2.526e-27	--	88.2	8.47	1	0.00361
ENSG00000154767	3	14238743	412	10.824	2.635e-27	++	0	0.803	1	0.3703
ENSG00000186226	1	152758656	412	10.824	2.639e-27	++	0	0.092	1	0.7618
ENSG00000244879	15	50648339	412	10.823	2.674e-27	++	0	0.425	1	0.5144
ENSG00000077420	10	26736478	412	-10.822	2.698e-27	--	0	0.068	1	0.7949
ENSG00000204138	1	28696678	412	-10.821	2.751e-27	--	0	0.236	1	0.6267
ENSG00000163389	3	119191398	412	-10.817	2.853e-27	--	0	0.002	1	0.9616
ENSG00000149054	11	6952391	412	10.817	2.866e-27	++	0	0.135	1	0.7131
ENSG00000184903	7	110843795	412	-10.817	2.875e-27	--	86	7.149	1	0.007501
ENSG00000229255	1	248845411	412	-10.815	2.915e-27	--	74.4	3.907	1	0.04807
ENSG00000127418	4	1000450	412	-10.814	2.963e-27	--	0	0.068	1	0.7941
ENSG00000144642	3	29325468	412	10.805	3.248e-27	++	77.4	4.422	1	0.03548
ENSG00000125089	4	8230456	412	10.794	3.685e-27	++	0	0.071	1	0.7893
ENSG00000188611	10	52524783	412	10.793	3.697e-27	++	9.4	1.104	1	0.2934
ENSG00000107959	10	3220859	412	10.79	3.837e-27	++	80.1	5.02	1	0.02506
ENSG00000162836	1	147131465	412	10.786	4.008e-27	++	56.4	2.296	1	0.1297
ENSG00000196421	20	62671777	412	10.785	4.059e-27	++	0	0.017	1	0.897
ENSG00000166797	15	64439567	412	10.77	4.754e-27	++	57.2	2.336	1	0.1264
ENSG00000132623	20	10016207	412	-10.769	4.84e-27	--	21.1	1.268	1	0.2601
ENSG00000100221	22	39110437	412	-10.767	4.914e-27	--	52.4	2.102	1	0.1471
ENSG00000170248	3	33840114	412	-10.766	4.995e-27	--	0	0.092	1	0.762
ENSG00000130827	X	153579448	408	-10.766	5.007e-27	--	0	0.009	1	0.9246
ENSG00000164944	8	95530969	412	-10.762	5.223e-27	--	74	3.845	1	0.04989
ENSG00000132507	17	7209386	412	-10.754	5.673e-27	--	42.9	1.753	1	0.1856
ENSG00000117054	1	76222640	412	10.751	5.867e-27	++	0	0.008	1	0.9303
ENSG00000165487	13	22064560	412	-10.743	6.386e-27	--	0	0.121	1	0.7284
ENSG00000233695	13	114527600	412	10.742	6.46e-27	++	76.6	4.281	1	0.03855
ENSG00000150593	10	112603026	412	10.731	7.319e-27	++	27.2	1.374	1	0.2411
ENSG00000183682	1	40241946	412	-10.726	7.659e-27	--	0	0.19	1	0.6628
ENSG00000112874	5	102868562	412	-10.719	8.294e-27	--	64.8	2.84	1	0.09196
ENSG00000168827	3	158405873	412	-10.716	8.6e-27	--	0	0.002	1	0.9635
ENSG00000099290	10	51807214	412	-10.712	8.944e-27	--	82.6	5.743	1	0.01656
ENSG00000248044	5	37041593	412	-10.71	9.108e-27	--	80	5.005	1	0.02527
ENSG00000123473	1	47760059	412	10.709	9.203e-27	++	13.1	1.151	1	0.2834
ENSG00000171793	1	41488506	412	10.705	9.6e-27	++	87.9	8.247	1	0.004082
ENSG00000111850	6	88001571	412	10.701	1.006e-26	++	31.3	1.457	1	0.2275
ENSG00000262879	17	45156017	412	10.696	1.059e-26	++	79.3	4.833	1	0.02792
ENSG00000124357	2	71301959	412	-10.695	1.074e-26	--	57.1	2.332	1	0.1267
ENSG00000179933	14	23565012	412	10.692	1.105e-26	++	0	0.204	1	0.6516
ENSG00000215837	3	195315450	412	-10.69	1.139e-26	--	33.4	1.5	1	0.2206
ENSG00000064199	11	124502260	412	-10.688	1.158e-26	--	96.5	28.563	1	9.071e-08
ENSG00000119878	2	46849441	412	10.688	1.16e-26	++	0	0.712	1	0.3988
ENSG00000236296	4	144462513	412	-10.683	1.225e-26	--	76.4	4.235	1	0.0396
ENSG00000196497	14	24649669	412	10.68	1.263e-26	++	0	0.206	1	0.6496
ENSG00000135778	1	233086949	412	10.678	1.294e-26	++	0	0.011	1	0.9175
ENSG00000175575	11	73664450	412	-10.675	1.327e-26	--	82.7	5.795	1	0.01607
ENSG00000198879	10	7513248	412	-10.671	1.395e-26	--	49.3	1.971	1	0.1604
ENSG00000160193	21	44262005	412	-10.669	1.414e-26	--	0	0.441	1	0.5066
ENSG00000249096	4	185286768	412	10.664	1.495e-26	++	0	0.144	1	0.7042
ENSG00000104805	19	49404393	412	-10.663	1.515e-26	--	0	0.091	1	0.7633
ENSG00000119509	9	103038720	412	-10.661	1.548e-26	--	61	2.562	1	0.1095
ENSG00000233327	17	18540215	412	10.66	1.573e-26	++	0	0.73	1	0.3928
ENSG00000087299	14	50786004	412	-10.658	1.608e-26	--	0	0.078	1	0.7796
ENSG00000125388	4	2950717	412	-10.655	1.655e-26	--	0	0.723	1	0.3952
ENSG00000132286	11	6529642	412	-10.653	1.684e-26	--	70.1	3.344	1	0.06746
ENSG00000130021	X	7059969	408	10.65	1.739e-26	++	0	0.121	1	0.728
ENSG00000124570	6	2936204	412	10.637	1.994e-26	++	0	0.135	1	0.7135
ENSG00000197927	2	132440073	412	10.636	2.016e-26	++	17.6	1.213	1	0.2708
ENSG00000134955	11	124933351	412	10.635	2.046e-26	++	0	0.385	1	0.5352
ENSG00000110042	11	58968395	412	-10.633	2.084e-26	--	67.2	3.052	1	0.08062
ENSG00000125618	2	113978940	412	-10.631	2.147e-26	--	88.9	9.041	1	0.00264
ENSG00000145386	4	122751061	412	-10.63	2.17e-26	--	10.2	1.113	1	0.2914
ENSG00000251364	11	7527109	412	-10.629	2.194e-26	--	0	0.065	1	0.7993
ENSG00000116406	1	184663581	412	-10.613	2.602e-26	--	66.1	2.95	1	0.08588
ENSG00000240065	6	32822907	412	10.612	2.629e-26	++	0	0.084	1	0.7719
ENSG00000197780	1	109608036	412	10.603	2.898e-26	++	94.8	19.329	1	1.1e-05
ENSG00000035499	5	59947354	412	-10.602	2.913e-26	--	0	0.033	1	0.8552
ENSG00000131238	1	40509166	412	-10.596	3.127e-26	--	0	0.438	1	0.5079
ENSG00000175711	17	81009636	412	-10.595	3.14e-26	--	0	0.002	1	0.9657
ENSG00000239219	3	169684433	412	10.594	3.193e-26	++	23.7	1.311	1	0.2522
ENSG00000188191	7	780120	412	-10.592	3.244e-26	--	86.6	7.473	1	0.006262
ENSG00000108433	17	45046932	412	10.586	3.463e-26	++	48	1.924	1	0.1655
ENSG00000106153	7	56161121	412	-10.585	3.508e-26	--	0	0.578	1	0.447
ENSG00000178904	19	32896716	412	10.583	3.558e-26	++	84.8	6.595	1	0.01023
ENSG00000182551	2	3509687	412	10.583	3.577e-26	++	83.6	6.091	1	0.01359
ENSG00000110092	11	69029009	412	10.576	3.853e-26	++	30.8	1.446	1	0.2292
ENSG00000049167	5	60098267	412	-10.572	4.022e-26	--	49	1.96	1	0.1615
ENSG00000204642	6	29697517	412	-10.57	4.09e-26	--	79.2	4.803	1	0.02841
ENSG00000148110	9	97085638	412	-10.566	4.277e-26	--	64	2.776	1	0.09569
ENSG00000153113	5	95997266	412	10.562	4.451e-26	++	0	0.006	1	0.9395
ENSG00000175061	17	16342833	412	10.561	4.521e-26	++	85.2	6.757	1	0.009336
ENSG00000224557	6	33087519	412	-10.554	4.855e-26	--	83.7	6.141	1	0.01321
ENSG00000119599	14	73393391	412	10.553	4.899e-26	++	40.6	1.685	1	0.1943
ENSG00000186184	13	28200461	412	10.55	5.081e-26	++	67.2	3.045	1	0.081
ENSG00000225733	3	14988060	412	10.546	5.323e-26	++	0	0.362	1	0.5476
ENSG00000127561	16	2038513	412	10.538	5.79e-26	++	90.2	10.154	1	0.00144
ENSG00000126005	20	33863633	412	-10.537	5.838e-26	--	91.9	12.387	1	0.0004323
ENSG00000119698	14	94808831	412	10.537	5.843e-26	++	48.6	1.946	1	0.1631
ENSG00000164941	8	95877285	412	10.529	6.354e-26	++	0	0.474	1	0.4914
ENSG00000214063	11	840363	412	-10.529	6.37e-26	--	0	0.009	1	0.9262
ENSG00000182397	15	100332215	412	10.529	6.372e-26	++	90	9.965	1	0.001595
ENSG00000119632	14	94595989	412	-10.527	6.491e-26	--	0	0.876	1	0.3493
ENSG00000113504	5	1104938	412	-10.516	7.314e-26	--	22.5	1.29	1	0.2561
ENSG00000144401	2	208479575	412	10.515	7.387e-26	++	54.8	2.212	1	0.1369
ENSG00000077044	2	234284399	412	10.512	7.632e-26	++	91.9	12.345	1	0.0004422
ENSG00000125703	1	63249975	412	10.511	7.677e-26	++	0	0.367	1	0.5447
ENSG00000234882	6	73999246	412	10.508	7.93e-26	++	56.1	2.275	1	0.1314
ENSG00000131711	5	71389751	412	-10.505	8.156e-26	--	82.6	5.749	1	0.01649
ENSG00000143643	1	231114595	412	10.499	8.707e-26	++	0	0.434	1	0.5099
ENSG00000028528	15	64607472	412	10.497	8.946e-26	++	91.2	11.365	1	0.0007484
ENSG00000042445	2	85564277	412	10.496	9.045e-26	++	84.3	6.355	1	0.01171
ENSG00000107902	10	126151971	412	-10.495	9.143e-26	--	0	0.216	1	0.642
ENSG00000160117	19	17399769	412	-10.494	9.18e-26	--	0	0.805	1	0.3695
ENSG00000110756	11	18301605	412	10.486	1.006e-25	++	0	0.157	1	0.6922
ENSG00000182446	17	79603731	412	10.486	1.007e-25	++	0	0.934	1	0.3339
ENSG00000100058	22	25855629	412	10.48	1.065e-25	++	70.1	3.35	1	0.0672
ENSG00000127952	7	75635405	412	10.469	1.198e-25	++	55.9	2.267	1	0.1321
ENSG00000117242	1	20973941	412	10.467	1.221e-25	++	0	0.586	1	0.444
ENSG00000173409	1	231153850	412	-10.464	1.26e-25	--	0	0	1	0.9939
ENSG00000141580	17	80593858	412	10.464	1.27e-25	++	88.7	8.869	1	0.0029
ENSG00000090920	19	40574929	412	10.458	1.346e-25	++	83.9	6.211	1	0.0127
ENSG00000261584	6	26936723	412	-10.456	1.38e-25	--	0	0.134	1	0.714
ENSG00000100592	14	59740030	412	10.453	1.421e-25	++	67.3	3.055	1	0.08049
ENSG00000152207	13	49165875	412	10.452	1.434e-25	++	0	0.134	1	0.7139
ENSG00000246067	11	82803808	412	-10.447	1.505e-25	--	16.9	1.203	1	0.2727
ENSG00000134256	1	117551984	412	10.443	1.573e-25	++	0	0.054	1	0.8155
ENSG00000255389	6	111929862	412	-10.441	1.612e-25	--	74.8	3.972	1	0.04626
ENSG00000139618	13	32889792	412	-10.44	1.633e-25	--	0	0.004	1	0.9486
ENSG00000187325	X	77422268	408	-10.437	1.676e-25	--	0	0.019	1	0.8903
ENSG00000228609	X	100265552	408	10.431	1.797e-25	++	81.7	5.472	1	0.01932
ENSG00000125871	20	17973355	412	-10.429	1.821e-25	--	0	0.358	1	0.5494
ENSG00000188846	3	40531533	412	10.428	1.848e-25	++	41.8	1.718	1	0.19
ENSG00000128989	15	52834351	412	-10.426	1.89e-25	--	45.5	1.835	1	0.1755
ENSG00000140368	15	77301357	412	10.422	1.964e-25	++	0	0.431	1	0.5113
ENSG00000176593	19	58528621	412	-10.419	2.039e-25	--	0	0.473	1	0.4916
ENSG00000177465	14	74058832	412	10.417	2.083e-25	++	74.3	3.884	1	0.04874
ENSG00000152778	10	91161355	412	-10.409	2.26e-25	--	86.3	7.288	1	0.006941
ENSG00000184178	4	54112597	412	-10.406	2.317e-25	--	0	0.006	1	0.9386
ENSG00000026950	6	26405835	412	10.394	2.648e-25	++	0	0.186	1	0.6663
ENSG00000067445	X	54859862	408	-10.39	2.759e-25	--	93.1	14.439	1	0.0001448
ENSG00000125755	19	46365672	412	-10.386	2.871e-25	--	93.2	14.662	1	0.0001286
ENSG00000134070	3	10228847	412	-10.384	2.933e-25	--	71.1	3.454	1	0.06308
ENSG00000182180	10	75071418	412	10.383	2.957e-25	++	87.5	7.981	1	0.004726
ENSG00000067533	1	218516310	412	10.38	3.06e-25	++	0	0.637	1	0.4248
ENSG00000244187	9	139683224	412	-10.38	3.061e-25	--	0	0.007	1	0.9315
ENSG00000172543	11	65655393	412	-10.378	3.137e-25	--	90.6	10.638	1	0.001108
ENSG00000185101	11	443731	412	-10.371	3.356e-25	--	0	0.054	1	0.8156
ENSG00000204186	2	207142433	412	-10.368	3.477e-25	--	0	0.743	1	0.3886
ENSG00000135596	6	109776903	412	-10.366	3.531e-25	--	83.3	5.972	1	0.01454
ENSG00000131797	16	31713400	412	-10.363	3.669e-25	--	0	0.809	1	0.3684
ENSG00000134077	3	9423083	412	-10.359	3.817e-25	--	94.1	16.92	1	3.899e-05
ENSG00000224429	13	21889774	412	10.351	4.147e-25	++	83	5.898	1	0.01516
ENSG00000133048	1	203156080	412	10.345	4.43e-25	++	0	0.266	1	0.6058
ENSG00000162817	1	220868627	412	10.343	4.479e-25	++	77.4	4.427	1	0.03537
ENSG00000105974	7	116217657	412	10.341	4.597e-25	++	14.5	1.169	1	0.2796
ENSG00000157978	1	25874899	412	-10.339	4.697e-25	--	0	0.664	1	0.4151
ENSG00000188596	12	96900066	412	10.327	5.306e-25	++	71.6	3.516	1	0.06078
ENSG00000260565	16	2716435	412	-10.322	5.631e-25	--	68.6	3.185	1	0.07433
ENSG00000166002	11	93259778	412	-10.321	5.685e-25	--	0	0.247	1	0.6192
ENSG00000251136	8	90699464	412	-10.319	5.795e-25	--	0	0.57	1	0.4502
ENSG00000233016	9	139620637	412	-10.316	5.943e-25	--	0	0.42	1	0.5171
ENSG00000110455	11	44091399	412	10.315	6.017e-25	++	87	7.666	1	0.005627
ENSG00000205795	2	10218646	412	10.306	6.603e-25	++	84.8	6.561	1	0.01042
ENSG00000047849	3	48069648	412	10.305	6.679e-25	++	0	0.969	1	0.3249
ENSG00000101638	18	44342705	412	-10.296	7.357e-25	--	58.1	2.386	1	0.1224
ENSG00000103342	16	12009614	412	-10.295	7.437e-25	--	91.9	12.371	1	0.000436
ENSG00000148690	10	95466934	412	-10.293	7.617e-25	--	0	0.393	1	0.5305
ENSG00000196704	17	66244578	412	-10.292	7.644e-25	--	89.1	9.203	1	0.002416
ENSG00000180822	6	3264502	412	10.29	7.826e-25	++	0	0.34	1	0.5597
ENSG00000106125	7	30838361	412	10.289	7.866e-25	++	68.7	3.199	1	0.07371
ENSG00000242086	3	195742905	412	10.287	8.088e-25	++	65.4	2.887	1	0.08928
ENSG00000082074	5	39262293	412	10.284	8.29e-25	++	0	0.631	1	0.427
ENSG00000096996	19	18199885	412	-10.283	8.413e-25	--	86.7	7.54	1	0.006034
ENSG00000101751	18	51815283	412	-10.281	8.555e-25	--	86.7	7.53	1	0.006069
ENSG00000066739	14	96829555	412	10.274	9.248e-25	++	0	0.51	1	0.4753
ENSG00000122390	16	3537240	412	10.269	9.706e-25	++	33.8	1.511	1	0.219
ENSG00000136856	9	130170158	412	-10.258	1.092e-24	--	0	0.321	1	0.5712
ENSG00000251615	4	8366265	412	10.255	1.129e-24	++	79.2	4.816	1	0.02819
ENSG00000100116	22	38196573	412	10.253	1.151e-24	++	3.5	1.036	1	0.3087
ENSG00000107521	10	100176869	412	10.249	1.197e-24	++	0	0.259	1	0.6109
ENSG00000178802	15	75196176	412	10.247	1.226e-24	++	0	0.088	1	0.7666
ENSG00000131558	7	133615010	412	-10.245	1.242e-24	--	70.7	3.417	1	0.06454
ENSG00000143079	1	112944433	412	10.243	1.276e-24	++	74.5	3.917	1	0.04781
ENSG00000159445	1	151878223	412	10.242	1.28e-24	++	5.7	1.061	1	0.303
ENSG00000106603	7	43804695	412	-10.238	1.341e-24	--	49.8	1.992	1	0.1582
ENSG00000103056	16	68402649	412	10.221	1.591e-24	++	0	0.053	1	0.8172
ENSG00000163002	2	184001544	412	-10.22	1.61e-24	--	0	0.448	1	0.5033
ENSG00000171680	1	6550505	412	-10.217	1.659e-24	--	0	0.011	1	0.9169
ENSG00000161326	17	35850225	412	-10.212	1.75e-24	--	0	0.008	1	0.9281
ENSG00000105568	19	52693298	412	-10.205	1.891e-24	--	0	0.031	1	0.8611
ENSG00000113721	5	149532107	412	-10.203	1.925e-24	--	83.5	6.061	1	0.01382
ENSG00000090989	4	56761931	412	-10.202	1.936e-24	--	0	0.175	1	0.6754
ENSG00000197472	1	247171390	412	-10.202	1.94e-24	--	0	0.013	1	0.9095
ENSG00000131944	19	33463245	412	10.199	2e-24	++	0	0.134	1	0.7147
ENSG00000213380	16	69373414	412	-10.197	2.055e-24	--	0	0.016	1	0.8995
ENSG00000171421	5	1806653	412	10.194	2.109e-24	++	35	1.539	1	0.2147
ENSG00000196371	11	94336431	412	10.191	2.184e-24	++	88	8.364	1	0.003828
ENSG00000131351	19	17178119	412	-10.188	2.237e-24	--	0	0.003	1	0.9551
ENSG00000227671	1	247349106	412	-10.187	2.272e-24	--	0	0.113	1	0.7366
ENSG00000197782	19	40594335	412	10.186	2.296e-24	++	86.8	7.587	1	0.005879
ENSG00000100104	22	26886702	412	-10.184	2.34e-24	--	44.5	1.801	1	0.1796
ENSG00000184515	X	101416588	408	10.179	2.455e-24	++	0	0.043	1	0.835
ENSG00000127220	19	17430915	412	-10.179	2.473e-24	--	49.8	1.991	1	0.1582
ENSG00000004777	19	36266822	412	-10.177	2.519e-24	--	0	0.762	1	0.3826
ENSG00000144026	2	95901265	412	10.175	2.557e-24	++	58.1	2.386	1	0.1224
ENSG00000122692	9	33045147	412	-10.175	2.569e-24	--	0	0.003	1	0.9569
ENSG00000008256	7	6296843	412	-10.169	2.715e-24	--	95	20.125	1	7.255e-06
ENSG00000073578	5	203151	412	10.165	2.848e-24	++	64	2.776	1	0.0957
ENSG00000260404	4	120301618	412	10.161	2.965e-24	++	0	0.76	1	0.3832
ENSG00000065600	1	212456714	412	-10.158	3.048e-24	--	82.2	5.612	1	0.01784
ENSG00000171763	15	45618730	412	10.151	3.277e-24	++	30.3	1.434	1	0.2311
ENSG00000154781	3	14693660	412	10.151	3.289e-24	++	12.1	1.137	1	0.2863
ENSG00000227124	3	75849185	412	-10.148	3.394e-24	--	0	0.662	1	0.4158
ENSG00000196715	7	65461941	412	-10.146	3.452e-24	--	39.6	1.655	1	0.1983
ENSG00000144043	2	71218113	412	10.143	3.577e-24	++	0	0.948	1	0.3303
ENSG00000125375	14	50781715	412	-10.14	3.676e-24	--	0	0.183	1	0.6689
ENSG00000185068	6	158604697	412	10.135	3.876e-24	++	0	0.5	1	0.4796
ENSG00000049192	5	64362411	412	10.133	3.963e-24	++	93.9	16.263	1	5.514e-05
ENSG00000154813	3	16320360	412	-10.128	4.139e-24	--	81.8	5.482	1	0.01921
ENSG00000103227	16	1004554	412	10.12	4.517e-24	++	84.4	6.408	1	0.01136
ENSG00000184117	22	30061953	412	10.117	4.66e-24	++	39.9	1.665	1	0.197
ENSG00000243696	3	52864693	412	10.115	4.721e-24	++	0	0.867	1	0.3518
ENSG00000111328	12	123750228	412	-10.112	4.886e-24	--	52.5	2.107	1	0.1466
ENSG00000173200	3	122295235	412	10.112	4.901e-24	++	51.3	2.053	1	0.1519
ENSG00000063854	16	1881145	412	10.111	4.938e-24	++	92.9	14.043	1	0.0001787
ENSG00000153201	2	109333474	412	10.11	5.002e-24	++	21.5	1.273	1	0.2592
ENSG00000116237	1	6296621	412	-10.109	5.023e-24	--	40.3	1.675	1	0.1957
ENSG00000111602	12	56815281	412	10.108	5.094e-24	++	55.5	2.247	1	0.1339
ENSG00000113946	3	190009842	412	-10.102	5.421e-24	--	0	0.107	1	0.744
ENSG00000113318	5	79947431	412	10.1	5.507e-24	++	84.2	6.334	1	0.01184
ENSG00000072958	19	16326211	412	10.099	5.593e-24	++	56.1	2.278	1	0.1313
ENSG00000134575	11	47269936	412	-10.088	6.273e-24	--	0	0.049	1	0.8245
ENSG00000093100	22	18483230	412	-10.087	6.292e-24	--	54.6	2.202	1	0.1379
ENSG00000103326	16	586685	412	-10.087	6.336e-24	--	0	0.981	1	0.3219
ENSG00000100596	14	78023519	412	-10.085	6.452e-24	--	74.3	3.889	1	0.04859
ENSG00000107890	10	27431288	412	10.084	6.534e-24	++	0	0.582	1	0.4455
ENSG00000095321	9	131888320	412	10.081	6.719e-24	++	67.8	3.103	1	0.07813
ENSG00000182986	19	53400760	412	-10.078	6.916e-24	--	0	0.159	1	0.6904
ENSG00000048544	6	42164401	412	10.073	7.3e-24	++	0	0.866	1	0.352
ENSG00000177830	11	866794	412	10.072	7.336e-24	++	0	0.6	1	0.4386
ENSG00000250312	4	133027	412	10.071	7.398e-24	++	0	0.885	1	0.3469
ENSG00000197044	19	11886649	412	10.07	7.461e-24	++	75.7	4.123	1	0.0423
ENSG00000113558	5	133515638	412	-10.067	7.725e-24	--	84.7	6.539	1	0.01055
ENSG00000013016	2	31442622	412	-10.064	7.981e-24	--	0	0.822	1	0.3646
ENSG00000130590	20	62652064	412	10.063	8.029e-24	++	0	0.271	1	0.6028
ENSG00000076242	3	37034946	412	10.062	8.122e-24	++	74.7	3.953	1	0.04679
ENSG00000141562	17	80427340	412	-10.062	8.135e-24	--	0	0.005	1	0.9464
ENSG00000153786	16	85045103	412	10.06	8.28e-24	++	68.2	3.141	1	0.07636
ENSG00000157653	9	116348112	412	-10.058	8.434e-24	--	9.3	1.103	1	0.2936
ENSG00000015479	5	138696723	412	10.058	8.496e-24	++	0	0.439	1	0.5074
ENSG00000059588	1	234610539	412	10.054	8.839e-24	++	0	0.122	1	0.7265
ENSG00000123685	1	212869536	412	10.045	9.701e-24	++	79.9	4.974	1	0.02573
ENSG00000111843	6	10723449	412	10.042	9.979e-24	++	85.9	7.104	1	0.007693
ENSG00000076826	19	7661890	412	10.042	9.99e-24	++	0	0.314	1	0.5751
ENSG00000134627	11	94338912	412	10.039	1.031e-23	++	76.9	4.324	1	0.03757
ENSG00000125166	16	58759939	412	-10.038	1.037e-23	--	81.3	5.358	1	0.02063
ENSG00000136628	1	220156427	412	10.033	1.089e-23	++	0	0.116	1	0.7333
ENSG00000170356	7	143869221	412	-10.032	1.104e-23	--	63.3	2.725	1	0.09878
ENSG00000182472	19	39210593	412	-10.029	1.139e-23	--	70.5	3.388	1	0.06568
ENSG00000230521	6	29910402	412	-10.026	1.173e-23	--	0	0.263	1	0.6079
ENSG00000180953	15	80206958	412	-10.022	1.224e-23	--	86.6	7.486	1	0.006218
ENSG00000214135	3	197346558	412	10.02	1.24e-23	++	84.5	6.456	1	0.01106
ENSG00000107104	9	751144	412	-10.018	1.276e-23	--	53.5	2.149	1	0.1427
ENSG00000014138	11	65069275	412	-10.018	1.277e-23	--	0	0.07	1	0.7919
ENSG00000243646	21	34638859	412	-10.016	1.297e-23	--	58.3	2.395	1	0.1217
ENSG00000125818	20	1111743	412	-10.009	1.39e-23	--	0	0.478	1	0.4894
ENSG00000196295	7	30651938	412	-10.003	1.482e-23	--	68.8	3.205	1	0.07343
ENSG00000183666	5	21473709	412	10.001	1.513e-23	++	0	0.014	1	0.9049
ENSG00000236404	9	2535913	412	9.997	1.569e-23	++	0	0.021	1	0.8846
ENSG00000089335	19	35213287	412	-9.995	1.608e-23	--	75.6	4.097	1	0.04296
ENSG00000189050	17	57965169	412	-9.994	1.615e-23	--	34.3	1.522	1	0.2173
ENSG00000231305	3	128591048	412	9.994	1.615e-23	++	0	0.439	1	0.5075
ENSG00000130669	19	39669642	412	-9.992	1.656e-23	--	87.5	8.032	1	0.004596
ENSG00000178425	6	116418158	412	9.991	1.668e-23	++	0	0.016	1	0.8992
ENSG00000163687	3	58188263	412	-9.988	1.719e-23	--	0	0.25	1	0.6174
ENSG00000105136	19	58020696	412	-9.987	1.743e-23	--	0	0.242	1	0.623
ENSG00000103995	15	49020069	412	-9.986	1.748e-23	--	0	0.429	1	0.5127
ENSG00000169682	16	28995757	412	-9.984	1.785e-23	--	68.3	3.154	1	0.07576
ENSG00000154328	8	11643459	412	9.984	1.794e-23	++	65.3	2.883	1	0.08954
ENSG00000109445	4	142142729	412	-9.98	1.874e-23	--	0	0	1	0.9895
ENSG00000111321	12	6511996	412	-9.97	2.06e-23	--	83.5	6.05	1	0.0139
ENSG00000260630	16	88729821	412	9.964	2.184e-23	++	86.2	7.252	1	0.007084
ENSG00000135424	12	56111667	412	9.963	2.204e-23	++	0	0.174	1	0.6762
ENSG00000213066	6	167448181	412	9.963	2.213e-23	++	0	0.475	1	0.4907
ENSG00000126246	19	36240614	412	-9.96	2.29e-23	--	97.2	35.244	1	2.909e-09
ENSG00000089486	16	4594671	412	-9.954	2.425e-23	--	0	0.04	1	0.8416
ENSG00000174374	7	74489486	412	9.953	2.454e-23	++	63.9	2.771	1	0.09597
ENSG00000119723	14	74471392	412	-9.951	2.488e-23	--	94.7	18.951	1	1.341e-05
ENSG00000048028	11	113718427	412	9.944	2.666e-23	++	0	0.088	1	0.7673
ENSG00000233610	13	49165875	412	9.943	2.708e-23	++	0	0.056	1	0.8127
ENSG00000259705	15	48939046	412	-9.942	2.724e-23	--	17.6	1.214	1	0.2705
ENSG00000173566	8	21965113	412	9.942	2.734e-23	++	1.2	1.013	1	0.3143
ENSG00000131323	14	103230758	412	9.939	2.813e-23	++	0	0.989	1	0.3201
ENSG00000178921	17	8175001	412	-9.937	2.874e-23	--	0	0.067	1	0.7957
ENSG00000054983	14	88417821	412	9.934	2.956e-23	++	88.8	8.955	1	0.002767
ENSG00000205302	5	122134181	412	-9.927	3.172e-23	--	0	0.001	1	0.977
ENSG00000111215	12	11224129	412	-9.924	3.258e-23	--	0	0.205	1	0.6506
ENSG00000182923	3	134263991	412	9.922	3.33e-23	++	72.7	3.668	1	0.05545
ENSG00000205560	22	51011933	412	-9.922	3.331e-23	--	0	0.534	1	0.4651
ENSG00000108666	17	30659006	412	9.918	3.468e-23	++	70.2	3.361	1	0.06676
ENSG00000134262	1	114443899	412	-9.917	3.495e-23	--	59.8	2.489	1	0.1146
ENSG00000167280	17	77079576	412	-9.913	3.656e-23	--	73.9	3.828	1	0.05039
ENSG00000133030	17	16943623	412	-9.909	3.785e-23	--	0	0.158	1	0.6912
ENSG00000226314	6	28127621	412	-9.905	3.952e-23	--	0	0.018	1	0.8925
ENSG00000189077	7	75627458	412	-9.903	4.048e-23	--	0	0.176	1	0.6749
ENSG00000106526	7	149990756	412	-9.902	4.081e-23	--	78.9	4.731	1	0.02963
ENSG00000163607	3	112729768	412	9.896	4.312e-23	++	0	0.09	1	0.7645
ENSG00000163214	2	39102671	412	9.895	4.37e-23	++	0	0.633	1	0.4261
ENSG00000228638	3	48211777	412	-9.889	4.634e-23	--	90.2	10.242	1	0.001373
ENSG00000105618	19	54626055	412	-9.883	4.945e-23	--	0	0.465	1	0.4953
ENSG00000140961	16	83988314	412	-9.874	5.385e-23	--	50.8	2.033	1	0.1539
ENSG00000115364	2	75913595	412	-9.871	5.576e-23	--	89.1	9.139	1	0.002502
ENSG00000263272	17	5337137	412	9.867	5.774e-23	++	0	0.191	1	0.6623
ENSG00000106771	9	111829757	412	9.866	5.837e-23	++	0	0.807	1	0.3689
ENSG00000226025	19	40170103	412	9.864	5.966e-23	++	59.1	2.447	1	0.1177
ENSG00000142657	1	10441664	412	9.862	6.077e-23	++	0	0.181	1	0.6708
ENSG00000162600	1	59014333	412	9.858	6.359e-23	++	0	0	1	0.9835
ENSG00000102393	X	100662901	408	-9.856	6.459e-23	--	0	0.277	1	0.5986
ENSG00000154930	20	25039046	412	-9.851	6.808e-23	--	0	0.838	1	0.3601
ENSG00000101158	20	57564489	412	-9.851	6.818e-23	--	87.4	7.962	1	0.004777
ENSG00000111615	12	75904837	412	9.85	6.853e-23	++	0.6	1.006	1	0.3158
ENSG00000091542	17	18124908	412	9.846	7.157e-23	++	0	0.198	1	0.6565
ENSG00000180539	9	139923265	412	-9.845	7.214e-23	--	71.7	3.536	1	0.06006
ENSG00000163319	4	84382550	412	-9.836	7.884e-23	--	0	0.051	1	0.8207
ENSG00000136425	15	78423596	412	9.835	7.989e-23	++	0	0.027	1	0.8705
ENSG00000073464	X	10124605	408	9.835	7.994e-23	++	0	0.101	1	0.751
ENSG00000165929	14	92297571	412	9.832	8.187e-23	++	0	0.333	1	0.5642
ENSG00000163931	3	53289634	412	-9.828	8.551e-23	--	85.2	6.754	1	0.009353
ENSG00000177000	1	11839201	412	9.825	8.744e-23	++	0	0	1	0.9964
ENSG00000096872	9	26987027	412	-9.824	8.897e-23	--	58	2.382	1	0.1228
ENSG00000101624	18	12640421	412	9.823	8.963e-23	++	83.9	6.217	1	0.01265
ENSG00000013364	16	29833414	412	-9.818	9.431e-23	--	55.3	2.237	1	0.1348
ENSG00000179889	16	15129940	412	9.817	9.488e-23	++	79.6	4.91	1	0.02671
ENSG00000189266	1	24365512	412	-9.817	9.547e-23	--	87.3	7.903	1	0.004935
ENSG00000164306	4	185600733	412	9.814	9.781e-23	++	3.8	1.039	1	0.308
ENSG00000107020	9	5381870	412	-9.814	9.831e-23	--	92.7	13.761	1	0.0002075
ENSG00000140264	15	44021501	412	9.813	9.881e-23	++	9.2	1.102	1	0.2939
ENSG00000166946	15	43479328	412	9.807	1.055e-22	++	65.7	2.912	1	0.08791
ENSG00000152944	12	27397339	412	-9.798	1.147e-22	--	22.1	1.284	1	0.2571
ENSG00000244625	22	27117690	412	-9.798	1.15e-22	--	87.7	8.111	1	0.0044
ENSG00000230628	1	234814995	412	-9.795	1.178e-22	--	0	0.758	1	0.3839
ENSG00000121940	1	109480666	412	9.794	1.198e-22	++	0	0.047	1	0.829
ENSG00000241837	21	35289717	412	9.791	1.236e-22	++	47.7	1.914	1	0.1666
ENSG00000165661	9	139110654	412	-9.789	1.256e-22	--	0	0.398	1	0.5281
ENSG00000167272	12	120974510	412	9.789	1.258e-22	++	84.8	6.57	1	0.01037
ENSG00000122335	6	158513756	412	9.772	1.48e-22	++	84.6	6.511	1	0.01072
ENSG00000123453	9	136600773	412	-9.772	1.491e-22	--	79.6	4.913	1	0.02665
ENSG00000197747	1	151966348	412	-9.769	1.536e-22	--	0	0.241	1	0.6236
ENSG00000110880	12	109161832	412	-9.761	1.654e-22	--	81.1	5.302	1	0.0213
ENSG00000244026	3	75484589	412	9.76	1.67e-22	++	92.7	13.663	1	0.0002187
ENSG00000177106	11	707025	412	-9.757	1.72e-22	--	0	0.226	1	0.6349
ENSG00000104518	8	144643169	412	9.757	1.73e-22	++	74.4	3.903	1	0.04821
ENSG00000217555	16	66585338	412	9.75	1.846e-22	++	78.2	4.581	1	0.03234
ENSG00000170425	17	15732899	412	9.747	1.892e-22	++	73.4	3.76	1	0.05249
ENSG00000171160	10	99393234	412	-9.747	1.905e-22	--	79.6	4.908	1	0.02674
ENSG00000185990	X	154846835	408	-9.742	1.986e-22	--	0	0.028	1	0.8676
ENSG00000071889	X	153828269	408	9.743	1.986e-22	++	0	0.012	1	0.9131
ENSG00000197728	12	56401085	412	-9.734	2.152e-22	--	0	0.309	1	0.5786
ENSG00000119231	3	196606541	412	-9.729	2.261e-22	--	63.4	2.735	1	0.09818
ENSG00000116771	1	15829457	412	9.726	2.347e-22	++	62.4	2.659	1	0.103
ENSG00000175110	3	139060428	412	-9.725	2.357e-22	--	63.7	2.751	1	0.09717
ENSG00000170464	5	138775301	412	-9.724	2.376e-22	--	78.2	4.59	1	0.03217
ENSG00000132199	18	700687	412	9.724	2.392e-22	++	60.3	2.519	1	0.1125
ENSG00000100445	14	24912755	412	9.718	2.516e-22	++	0	0.093	1	0.7609
ENSG00000232445	7	100962451	412	-9.715	2.609e-22	--	33.2	1.497	1	0.2211
ENSG00000060709	12	131201301	412	9.711	2.708e-22	++	73.2	3.726	1	0.05357
ENSG00000213533	3	52914143	412	-9.711	2.712e-22	--	90.6	10.584	1	0.001141
ENSG00000225484	10	81592152	412	-9.711	2.719e-22	--	9.1	1.1	1	0.2943
ENSG00000197016	19	57089050	412	9.708	2.8e-22	++	85	6.647	1	0.00993
ENSG00000111816	6	116267166	412	9.706	2.839e-22	++	69.3	3.254	1	0.07125
ENSG00000130702	20	60914451	412	-9.705	2.862e-22	--	0	0.35	1	0.5541
ENSG00000035115	2	276942	412	9.702	2.949e-22	++	83.8	6.187	1	0.01287
ENSG00000172244	5	43581439	412	-9.701	2.99e-22	--	59.7	2.483	1	0.1151
ENSG00000167220	18	44658621	412	9.701	2.993e-22	++	0	0.002	1	0.9627
ENSG00000115946	2	68464271	412	9.698	3.064e-22	++	0	0.058	1	0.8091
ENSG00000090372	19	47223543	412	9.696	3.121e-22	++	90.8	10.86	1	0.0009828
ENSG00000221838	7	99707712	412	-9.685	3.482e-22	--	0	0.326	1	0.5679
ENSG00000129347	19	10678842	412	9.679	3.716e-22	++	0	0.161	1	0.6886
ENSG00000176894	12	133232594	412	9.677	3.766e-22	++	81.7	5.463	1	0.01943
ENSG00000116922	1	38156427	412	9.677	3.782e-22	++	0	0.05	1	0.8237
ENSG00000197444	10	50970429	412	9.666	4.203e-22	++	0	0.798	1	0.3716
ENSG00000084636	1	32173360	412	-9.666	4.213e-22	--	76.3	4.222	1	0.0399
ENSG00000259536	15	40844222	412	9.659	4.513e-22	++	67.5	3.073	1	0.0796
ENSG00000064787	20	52680585	412	-9.658	4.556e-22	--	0	0.517	1	0.4723
ENSG00000198538	19	53324076	412	9.657	4.598e-22	++	56.2	2.284	1	0.1307
ENSG00000177663	22	17586631	412	9.654	4.709e-22	++	0	0.231	1	0.6311
ENSG00000116199	1	179022630	412	9.651	4.878e-22	++	0	0.022	1	0.8827
ENSG00000145284	4	83720006	412	-9.647	5.048e-22	--	1.9	1.02	1	0.3126
ENSG00000185019	20	3138280	412	9.646	5.099e-22	++	78.5	4.648	1	0.03109
ENSG00000166845	18	51824152	412	-9.646	5.112e-22	--	11.8	1.134	1	0.287
ENSG00000014164	8	144636949	412	-9.645	5.185e-22	--	0	0.836	1	0.3606
ENSG00000168116	6	57030894	412	-9.644	5.199e-22	--	0	0.261	1	0.6094
ENSG00000141384	18	23739314	412	9.644	5.225e-22	++	0	0.003	1	0.9566
ENSG00000071967	2	172383988	412	9.635	5.693e-22	++	89.5	9.551	1	0.001998
ENSG00000186088	7	77057110	412	9.629	6.042e-22	++	77.2	4.395	1	0.03605
ENSG00000236297	3	193302931	412	9.627	6.145e-22	++	0	0.453	1	0.5011
ENSG00000123191	13	52470473	412	9.624	6.31e-22	++	0	0.178	1	0.6729
ENSG00000156931	3	184550501	412	9.622	6.431e-22	++	80.2	5.049	1	0.02463
ENSG00000236941	4	165854039	412	9.618	6.71e-22	++	0	0.328	1	0.5671
ENSG00000226029	1	16794115	412	9.616	6.814e-22	++	0	0.22	1	0.6391
ENSG00000143797	2	9239635	412	-9.615	6.887e-22	--	75.9	4.153	1	0.04157
ENSG00000169131	5	178152195	412	9.615	6.941e-22	++	81.2	5.31	1	0.0212
ENSG00000095485	10	101957215	412	-9.606	7.51e-22	--	65.7	2.918	1	0.08757
ENSG00000133739	8	86085897	412	9.601	7.936e-22	++	0	0.415	1	0.5196
ENSG00000239969	7	102028853	412	-9.597	8.232e-22	--	63.2	2.716	1	0.09934
ENSG00000121988	2	136135383	412	-9.595	8.385e-22	--	0	0.096	1	0.7566
ENSG00000103148	16	190237	412	-9.593	8.526e-22	--	63.8	2.759	1	0.09672
ENSG00000169062	13	115074780	412	-9.592	8.665e-22	--	77.9	4.528	1	0.03335
ENSG00000105755	19	44026922	412	-9.592	8.677e-22	--	0	0.769	1	0.3805
ENSG00000108960	17	53517117	412	-9.586	9.146e-22	--	81.3	5.338	1	0.02086
ENSG00000228696	17	44248499	412	9.585	9.241e-22	++	89.8	9.82	1	0.001727
ENSG00000131849	19	58951693	412	-9.585	9.257e-22	--	0	0.068	1	0.7938
ENSG00000205181	20	5485337	412	9.578	9.873e-22	++	55.4	2.242	1	0.1343
ENSG00000237638	2	65141405	412	-9.577	1.003e-21	--	0	0.06	1	0.8072
ENSG00000100023	22	22025476	412	9.574	1.026e-21	++	85	6.671	1	0.009801
ENSG00000116260	1	180136987	412	9.574	1.031e-21	++	80.3	5.083	1	0.02417
ENSG00000254634	16	30336030	412	-9.567	1.099e-21	--	0	0.645	1	0.4219
ENSG00000183255	21	46271460	412	-9.566	1.109e-21	--	58.5	2.411	1	0.1205
ENSG00000025772	20	43589041	412	-9.564	1.132e-21	--	84.8	6.586	1	0.01028
ENSG00000133313	18	72177465	412	9.559	1.192e-21	++	65.4	2.89	1	0.08912
ENSG00000129103	7	56117707	412	9.555	1.233e-21	++	0	0.019	1	0.8894
ENSG00000228903	7	44089904	412	-9.555	1.24e-21	--	26.8	1.366	1	0.2425
ENSG00000101190	20	61480148	412	9.552	1.272e-21	++	0	0.76	1	0.3835
ENSG00000185917	21	37419207	412	-9.552	1.275e-21	--	0	0.004	1	0.9491
ENSG00000101639	18	12991393	412	-9.551	1.29e-21	--	35.9	1.561	1	0.2116
ENSG00000232063	9	97109940	412	-9.546	1.349e-21	--	0	0.002	1	0.9659
ENSG00000170412	17	72451736	412	9.545	1.356e-21	++	44.7	1.809	1	0.1786
ENSG00000259577	15	52473716	412	-9.545	1.359e-21	--	0	0.091	1	0.763
ENSG00000140104	14	105454529	412	9.54	1.424e-21	++	0	0.271	1	0.6024
ENSG00000175166	3	184016991	412	9.54	1.429e-21	++	0	0.668	1	0.4138
ENSG00000070444	17	2295633	412	-9.54	1.433e-21	--	71.5	3.51	1	0.061
ENSG00000185324	16	89754255	412	-9.539	1.447e-21	--	0	0.084	1	0.7714
ENSG00000128886	15	44091386	412	9.535	1.505e-21	++	0	0.72	1	0.3961
ENSG00000187808	X	118895641	408	9.529	1.587e-21	++	0	0.007	1	0.9333
ENSG00000103365	16	23467181	412	-9.528	1.597e-21	--	0	0.246	1	0.6196
ENSG00000111445	12	118463345	412	9.526	1.634e-21	++	0	0.314	1	0.5755
ENSG00000171806	1	169862064	412	-9.523	1.679e-21	--	96.8	31.202	1	2.325e-08
ENSG00000123737	4	122740454	412	9.514	1.831e-21	++	43.1	1.758	1	0.1848
ENSG00000075239	11	108022234	412	-9.513	1.848e-21	--	88.4	8.641	1	0.003286
ENSG00000197043	5	150535262	412	9.511	1.88e-21	++	87.6	8.045	1	0.004563
ENSG00000162105	11	70962202	412	-9.51	1.903e-21	--	0	0	1	0.9968
ENSG00000055163	5	156699129	412	-9.51	1.909e-21	--	0	0.908	1	0.3408
ENSG00000120451	11	130780015	412	-9.509	1.923e-21	--	70.5	3.395	1	0.06538
ENSG00000168724	5	34909994	412	9.507	1.968e-21	++	93	14.271	1	0.0001583
ENSG00000066084	12	51138862	412	9.502	2.063e-21	++	0	0.029	1	0.8645
ENSG00000011295	17	16153480	412	9.5	2.091e-21	++	74.8	3.964	1	0.04647
ENSG00000085415	18	12991393	412	-9.497	2.151e-21	--	0	0.07	1	0.792
ENSG00000179630	13	44453783	412	-9.496	2.174e-21	--	77.4	4.425	1	0.03541
ENSG00000121289	19	33379462	412	-9.496	2.177e-21	--	86.5	7.401	1	0.006517
ENSG00000170906	19	54611734	412	9.494	2.227e-21	++	0	0.001	1	0.9808
ENSG00000111364	12	124071765	412	9.488	2.363e-21	++	0	0.633	1	0.4261
ENSG00000175390	11	8011028	412	9.483	2.479e-21	++	66.9	3.017	1	0.0824
ENSG00000221944	2	233410098	412	9.479	2.566e-21	++	73.5	3.779	1	0.0519
ENSG00000149599	20	30483433	412	-9.478	2.586e-21	--	0	0.46	1	0.4978
ENSG00000133103	13	40360754	412	-9.476	2.634e-21	--	0	0.585	1	0.4443
ENSG00000168778	12	124197280	412	9.474	2.699e-21	++	86.2	7.239	1	0.007132
ENSG00000170776	15	86253911	412	-9.468	2.855e-21	--	0	0.277	1	0.5987
ENSG00000141295	17	45915395	412	-9.466	2.911e-21	--	0	0.498	1	0.4803
ENSG00000184227	14	74038214	412	9.466	2.913e-21	++	90.4	10.375	1	0.001278
ENSG00000107742	10	73833589	412	9.465	2.942e-21	++	59.6	2.475	1	0.1157
ENSG00000162076	16	2948706	412	9.456	3.201e-21	++	0	0.227	1	0.634
ENSG00000105321	19	47764320	412	-9.455	3.244e-21	--	0	0.184	1	0.6676
ENSG00000204084	1	38327384	412	-9.452	3.311e-21	--	54.3	2.186	1	0.1393
ENSG00000140876	16	77752208	412	9.45	3.393e-21	++	0	0.496	1	0.4813
ENSG00000179818	2	70279377	412	-9.447	3.486e-21	--	11.6	1.131	1	0.2876
ENSG00000229676	19	22859544	412	-9.44	3.711e-21	--	21.1	1.267	1	0.2602
ENSG00000178209	8	144986793	412	-9.434	3.936e-21	--	63.8	2.766	1	0.09628
ENSG00000196793	10	44027311	412	9.434	3.938e-21	++	41.2	1.701	1	0.1922
ENSG00000117640	1	26146449	412	-9.433	3.968e-21	--	93.5	15.362	1	8.874e-05
ENSG00000136869	9	120464725	412	-9.432	4.039e-21	--	38.1	1.616	1	0.2036
ENSG00000165233	9	95857720	412	9.43	4.104e-21	++	71.2	3.467	1	0.06262
ENSG00000169371	15	75921267	412	9.43	4.119e-21	++	28	1.389	1	0.2387
ENSG00000136045	12	108103354	412	-9.428	4.161e-21	--	90.3	10.356	1	0.001291
ENSG00000159720	16	67461429	412	-9.426	4.278e-21	--	95.5	21.997	1	2.731e-06
ENSG00000115561	2	86795806	412	9.424	4.354e-21	++	68.4	3.166	1	0.0752
ENSG00000137288	6	33677556	412	-9.416	4.696e-21	--	95	19.867	1	8.303e-06
ENSG00000154035	17	21156273	412	-9.412	4.871e-21	--	52.9	2.121	1	0.1453
ENSG00000148498	10	35074019	412	9.411	4.917e-21	++	86.1	7.191	1	0.007325
ENSG00000129083	11	14489182	412	9.403	5.301e-21	++	46.6	1.874	1	0.171
ENSG00000067334	1	94338444	412	-9.401	5.385e-21	--	0	0.113	1	0.7372
ENSG00000160781	1	156226950	412	-9.401	5.417e-21	--	0	0.863	1	0.3529
ENSG00000070770	16	58250189	412	9.398	5.584e-21	++	79.2	4.807	1	0.02834
ENSG00000143228	1	163294334	412	-9.39	5.976e-21	--	0	0.026	1	0.8724
ENSG00000065613	10	105733196	412	9.39	6.013e-21	++	76.1	4.179	1	0.04092
ENSG00000102882	16	30141985	412	9.389	6.068e-21	++	0	0.508	1	0.476
ENSG00000104738	8	48885436	412	9.385	6.274e-21	++	0	0.749	1	0.3868
ENSG00000076555	12	109592483	412	-9.383	6.385e-21	--	0	0.024	1	0.8764
ENSG00000169245	4	76934577	412	-9.382	6.454e-21	--	88.6	8.74	1	0.003113
ENSG00000105483	19	48755267	412	9.377	6.808e-21	++	28.9	1.406	1	0.2358
ENSG00000160588	11	118125625	412	9.376	6.884e-21	++	0	0.244	1	0.6214
ENSG00000163644	4	89182518	412	-9.375	6.893e-21	--	0	0.014	1	0.9074
ENSG00000260997	7	45000366	412	9.369	7.328e-21	++	94.5	18.189	1	2.001e-05
ENSG00000158941	8	22480519	412	9.367	7.488e-21	++	19.2	1.238	1	0.2659
ENSG00000129562	14	23057667	412	9.367	7.494e-21	++	0	0.878	1	0.3488
ENSG00000184752	12	95397552	412	-9.364	7.694e-21	--	76.9	4.328	1	0.03748
ENSG00000168291	3	58401523	412	9.356	8.265e-21	++	0	0.759	1	0.3836
ENSG00000103199	16	4816102	412	9.352	8.61e-21	++	15.9	1.189	1	0.2755
ENSG00000155906	6	151781022	412	-9.349	8.887e-21	--	0	0.003	1	0.9532
ENSG00000197888	4	69359223	412	9.346	9.139e-21	++	0	0.003	1	0.9571
ENSG00000141294	17	45921906	412	-9.345	9.209e-21	--	77.8	4.494	1	0.03401
ENSG00000143575	1	154243097	412	9.345	9.214e-21	++	87.9	8.255	1	0.004064
ENSG00000046647	X	14022112	408	-9.341	9.553e-21	--	64.3	2.801	1	0.09422
ENSG00000130477	19	17730281	412	9.34	9.624e-21	++	0	0.802	1	0.3704
ENSG00000134318	2	11373207	412	9.335	1.013e-20	++	80.1	5.028	1	0.02495
ENSG00000186583	8	145074452	412	-9.334	1.024e-20	--	0	0.008	1	0.9299
ENSG00000154864	18	10951824	412	9.33	1.059e-20	++	68.9	3.216	1	0.07294
ENSG00000122512	7	6024038	412	-9.325	1.113e-20	--	74.4	3.905	1	0.04813
ENSG00000100883	14	35423779	412	-9.308	1.305e-20	--	75.4	4.064	1	0.04379
ENSG00000106538	7	150020526	412	-9.307	1.316e-20	--	55.1	2.227	1	0.1357
ENSG00000148218	9	116170559	412	9.299	1.413e-20	++	0	0.273	1	0.6013
ENSG00000237753	2	113403092	412	-9.299	1.413e-20	--	0	0.161	1	0.6887
ENSG00000253738	8	92107070	412	9.298	1.427e-20	++	39.6	1.655	1	0.1983
ENSG00000130684	20	25701470	412	-9.296	1.462e-20	--	73.9	3.836	1	0.05015
ENSG00000111711	12	21680478	412	-9.283	1.649e-20	--	86.2	7.253	1	0.00708
ENSG00000177990	12	64069364	412	-9.283	1.65e-20	--	67.4	3.066	1	0.07995
ENSG00000163029	2	17974041	412	9.281	1.675e-20	++	0	0.04	1	0.8407
ENSG00000135912	2	219469498	412	9.278	1.732e-20	++	68.8	3.202	1	0.07353
ENSG00000165983	10	16479650	412	9.274	1.787e-20	++	0	0.337	1	0.5614
ENSG00000108395	17	56732770	412	9.272	1.819e-20	++	0	0.226	1	0.6349
ENSG00000085871	4	140587414	412	-9.27	1.86e-20	--	89.2	9.27	1	0.002329
ENSG00000144118	2	121041162	412	-9.267	1.906e-20	--	85.1	6.72	1	0.009535
ENSG00000100031	22	24998553	412	-9.267	1.922e-20	--	81.1	5.304	1	0.02128
ENSG00000146223	6	42874606	412	-9.265	1.96e-20	--	0	0.133	1	0.7158
ENSG00000184060	17	29241038	412	9.263	1.99e-20	++	0	0.007	1	0.9337
ENSG00000066185	1	42999899	412	9.259	2.055e-20	++	0	0.103	1	0.7488
ENSG00000136247	7	6617247	412	9.259	2.063e-20	++	0	0.105	1	0.7463
ENSG00000166037	11	95502106	412	9.257	2.098e-20	++	67.5	3.078	1	0.07934
ENSG00000223797	3	40493218	412	-9.257	2.1e-20	--	0	0.101	1	0.7504
ENSG00000124275	5	7861985	412	-9.253	2.185e-20	--	45.2	1.826	1	0.1766
ENSG00000105258	19	36537959	412	-9.253	2.192e-20	--	0	0.018	1	0.8921
ENSG00000173614	1	10008221	412	9.25	2.248e-20	++	80.7	5.18	1	0.02284
ENSG00000137547	8	55052989	412	-9.249	2.275e-20	--	56.8	2.314	1	0.1283
ENSG00000109063	17	10576424	412	9.247	2.312e-20	++	0	0.014	1	0.9042
ENSG00000186314	5	145214538	412	-9.237	2.536e-20	--	0	0.114	1	0.7355
ENSG00000205559	22	51022117	412	-9.235	2.577e-20	--	23.4	1.306	1	0.2531
ENSG00000127022	5	179177271	412	-9.229	2.737e-20	--	0	0.199	1	0.6556
ENSG00000176222	19	44397225	412	-9.222	2.918e-20	--	84.6	6.511	1	0.01072
ENSG00000162461	1	16062378	412	-9.221	2.93e-20	--	0	0.713	1	0.3986
ENSG00000170266	3	33087348	412	-9.218	3.015e-20	--	53.6	2.157	1	0.1419
ENSG00000078070	3	182766033	412	9.218	3.026e-20	++	0	0.355	1	0.5514
ENSG00000151665	2	46802934	412	9.212	3.192e-20	++	0	0	1	0.9902
ENSG00000102699	13	25076198	412	-9.212	3.194e-20	--	74.6	3.929	1	0.04745
ENSG00000092010	14	24598912	412	-9.21	3.263e-20	--	86.2	7.243	1	0.007118
ENSG00000150768	11	111892059	412	-9.206	3.382e-20	--	43.2	1.759	1	0.1847
ENSG00000110871	12	120910004	412	9.202	3.523e-20	++	44.9	1.814	1	0.178
ENSG00000198444	X	154789183	408	-9.198	3.663e-20	--	4.6	1.048	1	0.306
ENSG00000165997	10	18883707	412	-9.194	3.796e-20	--	38.8	1.633	1	0.2012
ENSG00000249624	21	34634045	412	9.191	3.879e-20	++	0	0.013	1	0.9093
ENSG00000154079	6	71308347	412	-9.178	4.401e-20	--	0	0.086	1	0.7694
ENSG00000196458	12	133518838	412	9.177	4.421e-20	++	80.2	5.048	1	0.02465
ENSG00000165449	10	61450736	412	9.175	4.506e-20	++	0	0.237	1	0.6261
ENSG00000163945	4	1373551	412	-9.173	4.612e-20	--	0	0.779	1	0.3775
ENSG00000102910	16	48403588	412	-9.17	4.731e-20	--	6.2	1.066	1	0.3019
ENSG00000214106	7	154715109	412	9.169	4.763e-20	++	0	0.011	1	0.9174
ENSG00000187994	19	39367111	412	9.165	4.976e-20	++	0	0.001	1	0.9772
ENSG00000138459	3	112316850	412	-9.163	5.04e-20	--	93.5	15.333	1	9.013e-05
ENSG00000228960	7	143869221	412	-9.159	5.252e-20	--	75.2	4.029	1	0.04474
ENSG00000176531	19	44009364	412	-9.159	5.259e-20	--	62.7	2.68	1	0.1016
ENSG00000168228	4	25322670	412	-9.157	5.33e-20	--	0	0.21	1	0.6471
ENSG00000113810	3	160037972	412	9.156	5.38e-20	++	83.4	6.031	1	0.01406
ENSG00000180011	18	72915964	412	-9.154	5.471e-20	--	0	0.584	1	0.4448
ENSG00000182179	3	49832261	412	-9.154	5.504e-20	--	0	0.476	1	0.4904
ENSG00000111452	12	131582573	412	9.149	5.762e-20	++	0	0.278	1	0.598
ENSG00000213073	6	160513793	412	-9.149	5.767e-20	--	0	0.365	1	0.5458
ENSG00000203306	11	124933351	412	9.143	6.069e-20	++	0	0.964	1	0.3262
ENSG00000157379	14	24760764	412	-9.142	6.15e-20	--	0	0.06	1	0.807
ENSG00000136861	9	123326458	412	9.141	6.163e-20	++	86.5	7.411	1	0.006482
ENSG00000159860	7	143425361	412	9.141	6.213e-20	++	0	0.173	1	0.6771
ENSG00000102858	16	4740444	412	9.139	6.32e-20	++	0	0.102	1	0.75
ENSG00000124608	6	44275011	412	9.137	6.422e-20	++	84.4	6.402	1	0.0114
ENSG00000169252	5	148199267	412	-9.135	6.552e-20	--	0	0.733	1	0.392
ENSG00000022556	19	55474502	412	9.135	6.567e-20	++	64.7	2.834	1	0.09232
ENSG00000161513	17	72869078	412	-9.132	6.71e-20	--	49.2	1.97	1	0.1605
ENSG00000060971	3	38168125	412	-9.13	6.849e-20	--	82.3	5.643	1	0.01752
ENSG00000117500	1	93617403	412	9.125	7.146e-20	++	76.5	4.259	1	0.03904
ENSG00000113716	5	149383241	412	9.125	7.204e-20	++	0	0.039	1	0.844
ENSG00000163807	3	44833742	412	-9.123	7.284e-20	--	16	1.191	1	0.2752
ENSG00000101574	18	2571846	412	-9.119	7.57e-20	--	0	0.114	1	0.7355
ENSG00000136717	2	127844161	412	9.119	7.603e-20	++	0	0.658	1	0.4173
ENSG00000128039	4	56267473	412	9.117	7.713e-20	++	44.7	1.808	1	0.1788
ENSG00000167740	17	4049093	412	9.108	8.384e-20	++	0	0.627	1	0.4285
ENSG00000123545	6	97281052	412	-9.106	8.538e-20	--	80.8	5.221	1	0.02231
ENSG00000151498	11	134131509	412	-9.105	8.635e-20	--	0	0.527	1	0.4679
ENSG00000165819	14	21976476	412	9.105	8.653e-20	++	82	5.57	1	0.01827
ENSG00000099785	19	8490750	412	-9.105	8.655e-20	--	88.7	8.829	1	0.002964
ENSG00000124243	20	49435730	412	9.09	9.937e-20	++	0	0.116	1	0.7334
ENSG00000241528	22	30678530	412	-9.088	1.012e-19	--	85.4	6.828	1	0.008975
ENSG00000170322	11	129663037	412	9.084	1.042e-19	++	0	0.022	1	0.8809
ENSG00000153574	2	89025486	412	-9.082	1.065e-19	--	93.7	15.825	1	6.949e-05
ENSG00000132275	11	6621516	412	-9.08	1.082e-19	--	0	0.736	1	0.3909
ENSG00000115216	2	27685388	412	-9.08	1.083e-19	--	52.9	2.123	1	0.1451
ENSG00000167136	9	131613637	412	9.079	1.094e-19	++	0	0.441	1	0.5068
ENSG00000128928	15	40705159	412	9.077	1.112e-19	++	81.7	5.453	1	0.01953
ENSG00000144362	2	170416393	412	9.077	1.12e-19	++	0	0.517	1	0.4723
ENSG00000172301	17	30185565	412	9.072	1.17e-19	++	0	0.013	1	0.9094
ENSG00000177030	11	693831	412	-9.071	1.174e-19	--	75.5	4.089	1	0.04317
ENSG00000176393	1	201965710	412	9.067	1.224e-19	++	92.1	12.701	1	0.0003655
ENSG00000255398	12	123191375	412	9.064	1.261e-19	++	0	0.392	1	0.5313
ENSG00000214293	7	77313682	412	-9.064	1.262e-19	--	0	0.425	1	0.5146
ENSG00000127554	16	2038513	412	9.063	1.264e-19	++	88.9	9.024	1	0.002664
ENSG00000136718	2	131089343	412	-9.061	1.296e-19	--	84.4	6.403	1	0.01139
ENSG00000164930	8	104345778	412	-9.06	1.3e-19	--	83.3	6.004	1	0.01428
ENSG00000187987	6	28412929	412	9.045	1.495e-19	++	0	0.361	1	0.5479
ENSG00000065154	10	126107506	412	9.044	1.509e-19	++	20.2	1.253	1	0.2629
ENSG00000172469	6	96068600	412	9.043	1.523e-19	++	0	0.025	1	0.8734
ENSG00000135070	9	88881410	412	-9.04	1.56e-19	--	77.5	4.44	1	0.0351
ENSG00000166444	11	8854673	412	-9.038	1.601e-19	--	0	0.324	1	0.569
ENSG00000068305	15	100052234	412	9.037	1.607e-19	++	86.7	7.511	1	0.006132
ENSG00000143387	1	150777565	412	9.034	1.648e-19	++	0	0.073	1	0.7873
ENSG00000122741	9	37795392	412	9.031	1.707e-19	++	72	3.57	1	0.05882
ENSG00000197548	3	11265233	412	-9.028	1.75e-19	--	0	0.012	1	0.9143
ENSG00000140534	15	90169331	412	9.027	1.764e-19	++	94.7	19.042	1	1.278e-05
ENSG00000123395	12	52486874	412	-9.026	1.774e-19	--	71.8	3.549	1	0.0596
ENSG00000197568	1	70842317	412	-9.026	1.784e-19	--	0	0.039	1	0.8437
ENSG00000137500	11	82985959	412	-9.025	1.793e-19	--	0	0.019	1	0.8913
ENSG00000150316	11	94728899	412	-9.022	1.844e-19	--	0	0.049	1	0.8256
ENSG00000196743	5	150618993	412	9.021	1.856e-19	++	0	0.134	1	0.7145
ENSG00000130413	11	8524933	412	9.019	1.902e-19	++	67.2	3.051	1	0.08071
ENSG00000112667	6	43122062	412	-9.014	1.985e-19	--	81.2	5.328	1	0.02098
ENSG00000090487	15	65263467	412	-9.013	2.011e-19	--	87.7	8.159	1	0.004285
ENSG00000171720	5	141014494	412	9.009	2.088e-19	++	83.3	5.972	1	0.01453
ENSG00000174574	1	39453785	412	-9.006	2.147e-19	--	0	0.002	1	0.9667
ENSG00000086289	7	37962922	412	-9.004	2.179e-19	--	0	0.138	1	0.7101
ENSG00000224597	10	29758785	412	9.002	2.216e-19	++	85.6	6.922	1	0.008513
ENSG00000092203	14	21958985	412	8.998	2.299e-19	++	0	0.829	1	0.3626
ENSG00000050426	12	51501534	412	8.995	2.357e-19	++	48.2	1.93	1	0.1647
ENSG00000186153	16	78132246	412	-8.995	2.369e-19	--	88	8.36	1	0.003835
ENSG00000246089	8	6263939	412	-8.994	2.38e-19	--	76.1	4.184	1	0.04082
ENSG00000111731	12	22697423	412	8.984	2.605e-19	++	91.8	12.136	1	0.0004947
ENSG00000113494	5	35321061	412	8.984	2.618e-19	++	67.5	3.075	1	0.07951
ENSG00000018610	X	118697629	408	-8.982	2.652e-19	--	90.1	10.104	1	0.00148
ENSG00000166503	15	83852620	412	8.977	2.774e-19	++	26.2	1.355	1	0.2443
ENSG00000256667	12	10722585	412	8.972	2.907e-19	++	72.1	3.581	1	0.05843
ENSG00000101003	20	25401003	412	-8.972	2.921e-19	--	81.7	5.465	1	0.0194
ENSG00000168385	2	242194150	412	8.972	2.923e-19	++	0	0.502	1	0.4785
ENSG00000171503	4	159513651	412	8.97	2.954e-19	++	41.5	1.708	1	0.1912
ENSG00000150625	4	176931808	412	8.968	3.024e-19	++	74.4	3.906	1	0.04812
ENSG00000106785	9	100881525	412	8.967	3.052e-19	++	38.2	1.619	1	0.2032
ENSG00000128274	22	43112475	412	-8.961	3.23e-19	--	8.4	1.092	1	0.2961
ENSG00000138495	3	119377511	412	-8.958	3.302e-19	--	84.6	6.482	1	0.0109
ENSG00000205885	12	7266805	412	8.958	3.315e-19	++	0	0.402	1	0.5259
ENSG00000176485	11	63375490	412	-8.955	3.4e-19	--	90.3	10.27	1	0.001352
ENSG00000198464	19	52807532	412	8.955	3.411e-19	++	0	0.001	1	0.975
ENSG00000185619	4	726322	412	-8.952	3.487e-19	--	0	0.195	1	0.6587
ENSG00000137267	6	3204345	412	8.945	3.704e-19	++	0	0.189	1	0.664
ENSG00000152223	18	43432292	412	-8.944	3.764e-19	--	73.2	3.729	1	0.05348
ENSG00000250903	6	2299523	412	8.942	3.817e-19	++	92.6	13.598	1	0.0002265
ENSG00000215570	13	22019855	412	-8.941	3.856e-19	--	0	0.396	1	0.5293
ENSG00000166471	11	9329496	412	8.941	3.87e-19	++	90.2	10.183	1	0.001418
ENSG00000154134	11	124746644	412	8.94	3.883e-19	++	0	0.565	1	0.4521
ENSG00000100731	14	71484126	412	-8.937	4.001e-19	--	0	0.131	1	0.7178
ENSG00000122483	1	93627529	412	-8.934	4.124e-19	--	0	0.665	1	0.4149
ENSG00000158717	16	88767045	412	-8.932	4.181e-19	--	80.5	5.116	1	0.0237
ENSG00000238121	13	30943636	412	8.932	4.202e-19	++	0	0.953	1	0.3289
ENSG00000244165	19	10222195	412	8.928	4.334e-19	++	0	0.029	1	0.8641
ENSG00000164934	8	104427578	412	-8.925	4.46e-19	--	0	0.687	1	0.4073
ENSG00000142252	19	45594170	412	-8.925	4.461e-19	--	0	0.973	1	0.3239
ENSG00000160856	1	157670816	412	8.924	4.484e-19	++	86.7	7.491	1	0.006202
ENSG00000120539	10	27453031	412	8.922	4.564e-19	++	0	0.594	1	0.4409
ENSG00000176490	19	2721490	412	8.922	4.593e-19	++	0	0.677	1	0.4106
ENSG00000148120	9	97597055	412	8.919	4.716e-19	++	0	0.042	1	0.8369
ENSG00000106290	7	99633733	412	-8.916	4.851e-19	--	0	0.007	1	0.9332
ENSG00000159202	17	47017879	412	-8.912	4.997e-19	--	87.4	7.926	1	0.004873
ENSG00000241258	7	66227482	412	-8.907	5.225e-19	--	0	0.644	1	0.4223
ENSG00000169231	1	155178782	412	8.905	5.343e-19	++	0	0.627	1	0.4284
ENSG00000197375	5	131705458	412	8.903	5.429e-19	++	0	0.051	1	0.8209
ENSG00000186792	3	50332697	412	-8.901	5.554e-19	--	33.8	1.51	1	0.2192
ENSG00000132141	17	33269648	412	-8.897	5.744e-19	--	72.2	3.597	1	0.05789
ENSG00000152404	11	107140077	412	8.893	5.946e-19	++	74.1	3.864	1	0.04933
ENSG00000197410	4	155408038	412	8.892	6.015e-19	++	0	0.239	1	0.625
ENSG00000257800	2	74350441	412	8.883	6.51e-19	++	47.9	1.921	1	0.1658
ENSG00000073969	17	44026548	412	-8.882	6.577e-19	--	0	0.985	1	0.3209
ENSG00000175866	17	79068756	412	8.878	6.807e-19	++	0	0.01	1	0.9204
ENSG00000105877	7	21585091	412	-8.877	6.876e-19	--	86.6	7.444	1	0.006364
ENSG00000139832	13	111124255	412	-8.876	6.958e-19	--	0	0.035	1	0.8518
ENSG00000198270	12	112541983	412	8.874	7.051e-19	++	56	2.271	1	0.1318
ENSG00000147852	9	2603001	412	-8.874	7.075e-19	--	64.3	2.802	1	0.09414
ENSG00000135390	12	54069803	412	8.873	7.096e-19	++	0	0.271	1	0.6024
ENSG00000170571	5	49875438	412	-8.871	7.258e-19	--	35.3	1.544	1	0.214
ENSG00000149196	11	86029716	412	8.868	7.433e-19	++	0	0.751	1	0.3862
ENSG00000136378	15	79068203	412	8.867	7.497e-19	++	81.7	5.458	1	0.01948
ENSG00000175221	19	893183	412	-8.862	7.845e-19	--	88.7	8.888	1	0.00287
ENSG00000075826	10	102194775	412	-8.861	7.905e-19	--	85.7	6.994	1	0.008179
ENSG00000005156	17	33356907	412	-8.86	8e-19	--	0	0.026	1	0.872
ENSG00000259479	15	45120417	412	8.856	8.303e-19	++	0	0.734	1	0.3917
ENSG00000114554	3	126680435	412	-8.853	8.497e-19	--	0	0.429	1	0.5123
ENSG00000112685	6	684476	412	-8.853	8.532e-19	--	0	0.909	1	0.3404
ENSG00000163406	3	121551570	412	8.85	8.721e-19	++	75.1	4.017	1	0.04504
ENSG00000124535	6	2936204	412	8.84	9.597e-19	++	0	0.641	1	0.4233
ENSG00000104731	16	87758279	412	-8.839	9.664e-19	--	83.3	6.006	1	0.01426
ENSG00000156253	21	30330451	412	8.837	9.8e-19	++	0	0.201	1	0.654
ENSG00000261740	16	30323810	412	-8.836	9.931e-19	--	0	0.069	1	0.7929
ENSG00000226380	7	130566755	412	-8.831	1.037e-18	--	0	0.098	1	0.7539
ENSG00000068654	2	86302103	412	8.826	1.09e-18	++	0	0.13	1	0.7181
ENSG00000220785	1	32705193	412	8.824	1.105e-18	++	84.8	6.571	1	0.01036
ENSG00000157557	21	40146255	412	-8.824	1.105e-18	--	0	0.236	1	0.6268
ENSG00000182841	22	42916215	412	8.82	1.14e-18	++	0	0.736	1	0.391
ENSG00000148814	10	134146084	412	8.82	1.144e-18	++	0	0.013	1	0.91
ENSG00000027847	5	177042154	412	-8.818	1.161e-18	--	0	0.001	1	0.9696
ENSG00000084112	12	109253331	412	8.818	1.166e-18	++	72.2	3.591	1	0.05808
ENSG00000178852	17	45373571	412	-8.813	1.221e-18	--	0	0.112	1	0.7384
ENSG00000185261	5	93954054	412	8.811	1.237e-18	++	44.4	1.799	1	0.1799
ENSG00000088035	1	63833436	412	-8.806	1.296e-18	--	27.9	1.386	1	0.239
ENSG00000155158	9	15296355	412	-8.804	1.318e-18	--	79.7	4.922	1	0.02651
ENSG00000023892	6	35282375	412	8.803	1.331e-18	++	25.8	1.348	1	0.2456
ENSG00000143353	1	219345611	412	8.798	1.392e-18	++	0	0.321	1	0.5707
ENSG00000136653	1	206727435	412	8.793	1.451e-18	++	0	0.47	1	0.4932
ENSG00000110080	11	126226775	412	8.792	1.472e-18	++	96.4	28.145	1	1.125e-07
ENSG00000175701	2	110978090	412	-8.788	1.522e-18	--	87.7	8.128	1	0.00436
ENSG00000170634	2	54338940	412	8.785	1.56e-18	++	0	0.104	1	0.7475
ENSG00000237399	10	3180804	412	8.78	1.636e-18	++	74.1	3.861	1	0.04941
ENSG00000204516	6	31473093	412	8.778	1.658e-18	++	0	0.738	1	0.3904
ENSG00000115239	2	53990532	412	8.778	1.664e-18	++	0	0.149	1	0.6993
ENSG00000186017	19	36956110	412	-8.776	1.698e-18	--	0	0.23	1	0.6313
ENSG00000104979	19	13888366	412	-8.774	1.718e-18	--	0	0.003	1	0.9589
ENSG00000099968	22	18161979	412	-8.774	1.722e-18	--	0	0.122	1	0.727
ENSG00000105519	19	5908448	412	8.774	1.724e-18	++	40.3	1.674	1	0.1957
ENSG00000160214	21	45224184	412	-8.773	1.736e-18	--	30.7	1.444	1	0.2295
ENSG00000164985	9	15512945	412	8.771	1.769e-18	++	0	0.061	1	0.8055
ENSG00000230487	7	1610848	412	8.77	1.79e-18	++	65	2.855	1	0.0911
ENSG00000119408	9	127116942	412	-8.77	1.793e-18	--	46.7	1.876	1	0.1708
ENSG00000177728	17	73450862	412	8.768	1.824e-18	++	0	0.436	1	0.509
ENSG00000109084	17	26693258	412	-8.767	1.831e-18	--	0	0.827	1	0.3632
ENSG00000259363	15	100373209	412	8.767	1.832e-18	++	0	0.049	1	0.825
ENSG00000150753	5	10267837	412	8.767	1.834e-18	++	56.7	2.31	1	0.1285
ENSG00000140157	15	23008618	412	-8.767	1.839e-18	--	83.4	6.034	1	0.01403
ENSG00000144711	3	13137229	412	-8.767	1.843e-18	--	0	0.002	1	0.9618
ENSG00000257815	12	70592368	412	8.766	1.853e-18	++	93.2	14.635	1	0.0001305
ENSG00000183833	3	119437116	412	8.764	1.877e-18	++	0	0.011	1	0.9158
ENSG00000178202	11	108369173	412	-8.76	1.959e-18	--	0	0.263	1	0.6083
ENSG00000138134	10	90661698	412	8.756	2.026e-18	++	0	0.61	1	0.4346
ENSG00000162604	1	62189541	412	8.755	2.046e-18	++	67.5	3.078	1	0.07935
ENSG00000186283	1	179065125	412	-8.753	2.075e-18	--	82.5	5.712	1	0.01685
ENSG00000151948	12	129337863	412	-8.751	2.118e-18	--	68.2	3.149	1	0.07598
ENSG00000215305	20	2829158	412	-8.751	2.119e-18	--	90.4	10.381	1	0.001273
ENSG00000083750	X	55894365	408	8.75	2.131e-18	++	0	0.065	1	0.7984
ENSG00000245648	12	10532434	412	8.749	2.143e-18	++	38.8	1.633	1	0.2013
ENSG00000151883	5	49882623	412	-8.748	2.165e-18	--	0	0.072	1	0.7889
ENSG00000164989	9	15546339	412	8.748	2.169e-18	++	72.5	3.63	1	0.05674
ENSG00000087008	4	8378332	412	8.748	2.178e-18	++	92.8	13.864	1	0.0001965
ENSG00000137968	1	75864529	412	-8.746	2.203e-18	--	94.5	18.084	1	2.114e-05
ENSG00000130695	1	26560962	412	8.744	2.256e-18	++	0	0.004	1	0.95
ENSG00000166974	18	32650967	412	8.743	2.28e-18	++	0	0.142	1	0.7067
ENSG00000196539	1	248575671	412	-8.737	2.402e-18	--	17.1	1.207	1	0.272
ENSG00000111880	6	89326217	412	-8.733	2.475e-18	--	0	0.371	1	0.5427
ENSG00000263004	17	55165227	412	-8.732	2.501e-18	--	0	0.123	1	0.7256
ENSG00000125630	2	113309473	412	-8.728	2.594e-18	--	41.9	1.722	1	0.1894
ENSG00000230266	3	194878063	412	8.727	2.612e-18	++	0	0.923	1	0.3367
ENSG00000157680	7	137580815	412	8.724	2.684e-18	++	0	0.323	1	0.57
ENSG00000112308	6	24703540	412	8.722	2.73e-18	++	80.3	5.079	1	0.02422
ENSG00000183386	1	38409103	412	-8.718	2.82e-18	--	37.9	1.609	1	0.2046
ENSG00000254999	3	10172211	412	-8.718	2.839e-18	--	8	1.087	1	0.2971
ENSG00000111237	12	110950376	412	-8.717	2.855e-18	--	76.6	4.27	1	0.03879
ENSG00000110218	11	93862020	412	8.716	2.894e-18	++	0	0.335	1	0.5628
ENSG00000185127	6	170075364	412	8.702	3.268e-18	++	0	0.487	1	0.4852
ENSG00000070081	11	17293714	412	-8.699	3.357e-18	--	54.7	2.209	1	0.1372
ENSG00000135899	2	231083171	412	-8.698	3.386e-18	--	91	11.089	1	0.0008686
ENSG00000188493	19	41282275	412	8.697	3.418e-18	++	0	0.2	1	0.6548
ENSG00000139433	12	110292155	412	-8.696	3.448e-18	--	76.3	4.222	1	0.03989
ENSG00000136051	12	105520589	412	8.695	3.457e-18	++	91.4	11.593	1	0.0006621
ENSG00000148019	9	80851350	412	8.695	3.48e-18	++	0	0.154	1	0.6952
ENSG00000260948	1	111968316	412	-8.693	3.534e-18	--	0	0.425	1	0.5145
ENSG00000172954	2	30666904	412	8.688	3.698e-18	++	64.5	2.814	1	0.09342
ENSG00000102781	13	30894404	412	8.687	3.708e-18	++	0	0.457	1	0.4992
ENSG00000175334	11	65776304	412	8.686	3.761e-18	++	89.3	9.381	1	0.002192
ENSG00000087502	12	29491528	412	-8.685	3.783e-18	--	0	0.06	1	0.8058
ENSG00000178338	5	178285814	412	-8.684	3.837e-18	--	0	0.524	1	0.4692
ENSG00000184465	6	170195076	412	-8.683	3.862e-18	--	72	3.571	1	0.0588
ENSG00000168090	7	99761585	412	-8.681	3.935e-18	--	83.8	6.156	1	0.0131
ENSG00000111846	6	10538183	412	-8.679	3.984e-18	--	80.8	5.204	1	0.02254
ENSG00000161996	16	700644	412	-8.679	3.998e-18	--	36.1	1.566	1	0.2108
ENSG00000260456	16	87343732	412	8.678	4.019e-18	++	48.7	1.949	1	0.1627
ENSG00000127616	19	11068105	412	8.678	4.022e-18	++	0	0.414	1	0.52
ENSG00000241058	10	18884992	412	-8.678	4.032e-18	--	76	4.159	1	0.04141
ENSG00000109805	4	17818885	412	-8.677	4.069e-18	--	25.7	1.345	1	0.2461
ENSG00000111788	12	9431402	412	-8.676	4.096e-18	--	0	0.011	1	0.9161
ENSG00000013563	X	153624869	408	8.674	4.158e-18	++	0	0.003	1	0.9559
ENSG00000054282	1	243416525	412	8.674	4.159e-18	++	0	0.025	1	0.8734
ENSG00000145781	5	115642097	412	8.674	4.175e-18	++	0	0.508	1	0.4762
ENSG00000180104	5	430217	412	-8.673	4.2e-18	--	59.3	2.455	1	0.1171
ENSG00000157895	12	121438142	412	8.673	4.206e-18	++	0	0.502	1	0.4788
ENSG00000071859	X	153664997	408	8.673	4.208e-18	++	12.4	1.141	1	0.2854
ENSG00000166170	14	104027557	412	8.671	4.293e-18	++	0	0.012	1	0.9115
ENSG00000125743	19	46179110	412	-8.667	4.455e-18	--	0	0.415	1	0.5195
ENSG00000168404	16	74712905	412	8.666	4.485e-18	++	62.6	2.67	1	0.1022
ENSG00000204947	7	148822810	412	8.665	4.523e-18	++	0	0.056	1	0.8132
ENSG00000103245	16	783004	412	8.662	4.623e-18	++	0	0.255	1	0.6137
ENSG00000156795	8	124455070	412	-8.661	4.675e-18	--	0	0.502	1	0.4785
ENSG00000137714	11	110303119	412	8.655	4.917e-18	++	0	0	1	0.992
ENSG00000254685	1	74478339	412	-8.655	4.931e-18	--	0	0.01	1	0.9192
ENSG00000237372	9	92326203	412	8.654	4.976e-18	++	0	0.034	1	0.8546
ENSG00000135905	2	225772392	412	8.654	4.982e-18	++	44.8	1.812	1	0.1783
ENSG00000133884	11	65109233	412	8.653	5.027e-18	++	31.4	1.459	1	0.2271
ENSG00000173221	5	95161102	412	-8.65	5.146e-18	--	1.7	1.017	1	0.3132
ENSG00000160284	21	47599280	412	-8.648	5.249e-18	--	84.6	6.507	1	0.01074
ENSG00000158769	1	161011716	412	-8.646	5.34e-18	--	0	0.038	1	0.8453
ENSG00000170638	22	50625079	412	8.646	5.356e-18	++	73.8	3.821	1	0.05061
ENSG00000143156	1	169331039	412	8.644	5.406e-18	++	0	0.673	1	0.4121
ENSG00000135297	6	74237749	412	8.643	5.475e-18	++	46.4	1.867	1	0.1718
ENSG00000136874	9	102790546	412	8.639	5.648e-18	++	34.1	1.519	1	0.2178
ENSG00000253210	8	142137704	412	-8.639	5.695e-18	--	0	0.964	1	0.3262
ENSG00000173209	2	61404931	412	-8.638	5.704e-18	--	87.3	7.852	1	0.005077
ENSG00000204580	6	30811164	412	8.635	5.896e-18	++	0	0.823	1	0.3642
ENSG00000228168	3	39406838	412	-8.633	5.959e-18	--	5.3	1.056	1	0.304
ENSG00000206530	3	113165773	412	-8.633	5.978e-18	--	0	0.033	1	0.8552
ENSG00000203896	20	62348460	412	-8.623	6.52e-18	--	79.6	4.893	1	0.02696
ENSG00000204160	1	27094156	412	8.62	6.72e-18	++	0	0.005	1	0.9451
ENSG00000151353	2	668618	412	8.618	6.839e-18	++	31.7	1.464	1	0.2264
ENSG00000172575	15	38856961	412	8.617	6.883e-18	++	93	14.243	1	0.0001607
ENSG00000101442	20	37385500	412	-8.615	7.013e-18	--	0	0.05	1	0.8232
ENSG00000157107	5	72252475	412	-8.606	7.546e-18	--	0	0.247	1	0.6194
ENSG00000129480	14	31915216	412	-8.6	7.956e-18	--	36.7	1.579	1	0.2088
ENSG00000225265	1	222719586	412	-8.598	8.084e-18	--	86.7	7.491	1	0.0062
ENSG00000179163	1	24177800	412	-8.597	8.166e-18	--	0	0.974	1	0.3238
ENSG00000130844	19	54024252	412	8.597	8.187e-18	++	0	0.475	1	0.4907
ENSG00000136842	9	100274565	412	8.595	8.362e-18	++	76	4.172	1	0.0411
ENSG00000113068	5	139558412	412	-8.586	8.992e-18	--	0	0.285	1	0.5932
ENSG00000250251	16	15147675	412	8.584	9.13e-18	++	0	0.476	1	0.4904
ENSG00000002549	4	17625658	412	-8.584	9.201e-18	--	0	0.303	1	0.5822
ENSG00000167815	19	12876964	412	8.579	9.596e-18	++	85.3	6.817	1	0.009027
ENSG00000100364	22	45642907	412	8.573	1.01e-17	++	0	0.296	1	0.5862
ENSG00000223385	17	13950301	412	-8.571	1.023e-17	--	0	0.535	1	0.4646
ENSG00000055211	6	149884597	412	-8.567	1.058e-17	--	56.3	2.287	1	0.1305
ENSG00000185201	11	316299	412	-8.565	1.078e-17	--	0	0.069	1	0.7933
ENSG00000134287	12	49341010	412	8.563	1.104e-17	++	57.2	2.338	1	0.1262
ENSG00000184220	3	99537305	412	-8.562	1.108e-17	--	91.8	12.247	1	0.0004661
ENSG00000243811	22	39414766	412	-8.562	1.109e-17	--	0	0.718	1	0.3967
ENSG00000131100	22	18118759	412	-8.557	1.157e-17	--	79.1	4.788	1	0.02866
ENSG00000085999	1	46822998	412	-8.555	1.176e-17	--	77.7	4.479	1	0.03432
ENSG00000197971	18	74856226	412	8.555	1.184e-17	++	0	0.167	1	0.6831
ENSG00000185504	17	79519382	412	8.552	1.212e-17	++	88.3	8.564	1	0.003428
ENSG00000126266	19	35837428	412	-8.55	1.233e-17	--	0	0.018	1	0.8931
ENSG00000104472	8	141526038	412	8.549	1.24e-17	++	88.2	8.483	1	0.003586
ENSG00000105879	7	107386251	412	-8.541	1.332e-17	--	0	0.375	1	0.5404
ENSG00000122783	7	134856623	412	8.54	1.346e-17	++	53.9	2.17	1	0.1408
ENSG00000240875	3	156534581	412	-8.539	1.354e-17	--	0	0.13	1	0.7184
ENSG00000142166	21	34727252	412	8.539	1.355e-17	++	0	0.853	1	0.3557
ENSG00000105793	7	90031619	412	-8.533	1.431e-17	--	0	0.244	1	0.6213
ENSG00000143971	2	67645619	412	-8.53	1.466e-17	--	8.5	1.093	1	0.2958
ENSG00000171033	8	79538210	412	-8.527	1.506e-17	--	0	0.294	1	0.5879
ENSG00000158483	11	71648433	412	-8.523	1.555e-17	--	0	0.073	1	0.7874
ENSG00000233621	1	37944506	412	-8.522	1.569e-17	--	0	0.014	1	0.9055
ENSG00000170054	14	94942663	412	-8.517	1.637e-17	--	0	0.426	1	0.5139
ENSG00000135506	12	58093835	412	8.513	1.7e-17	++	53.3	2.142	1	0.1433
ENSG00000145439	4	169782344	412	8.512	1.716e-17	++	87.2	7.792	1	0.005246
ENSG00000161091	19	3557785	412	-8.506	1.806e-17	--	69.7	3.297	1	0.06942
ENSG00000158555	11	75224900	412	-8.505	1.816e-17	--	68	3.127	1	0.07703
ENSG00000256594	12	9808721	412	-8.505	1.822e-17	--	72.9	3.684	1	0.05492
ENSG00000196922	8	146213385	412	8.503	1.841e-17	++	0	0.404	1	0.5251
ENSG00000113645	5	167657026	412	8.502	1.86e-17	++	11.3	1.127	1	0.2884
ENSG00000166501	16	23855851	412	8.501	1.884e-17	++	59.8	2.49	1	0.1146
ENSG00000166130	12	99029299	412	8.489	2.084e-17	++	69.7	3.305	1	0.06907
ENSG00000087206	5	176430723	412	8.481	2.237e-17	++	62.2	2.647	1	0.1037
ENSG00000062194	5	56496002	412	8.481	2.238e-17	++	46.8	1.879	1	0.1705
ENSG00000140386	15	77196953	412	8.481	2.241e-17	++	88.7	8.83	1	0.002964
ENSG00000176731	8	86130623	412	-8.476	2.325e-17	--	72.5	3.633	1	0.05663
ENSG00000253633	8	103549379	412	-8.474	2.371e-17	--	66.4	2.981	1	0.08427
ENSG00000159733	4	2439738	412	8.473	2.392e-17	++	0	0.001	1	0.9768
ENSG00000013503	12	106749608	412	-8.471	2.427e-17	--	0	0.132	1	0.7165
ENSG00000182628	17	57227498	412	-8.471	2.441e-17	--	44.3	1.795	1	0.1803
ENSG00000155085	6	109956050	412	-8.467	2.517e-17	--	48.8	1.952	1	0.1624
ENSG00000254319	8	2585696	412	8.466	2.539e-17	++	15.3	1.18	1	0.2773
ENSG00000137168	6	36842427	412	-8.464	2.576e-17	--	0	0.201	1	0.654
ENSG00000196867	19	57103278	412	8.462	2.637e-17	++	10.2	1.114	1	0.2913
ENSG00000198042	8	33360207	412	-8.461	2.647e-17	--	65.5	2.898	1	0.08868
ENSG00000250850	9	37002142	412	8.458	2.709e-17	++	85.5	6.896	1	0.008639
ENSG00000175634	11	67197757	412	-8.452	2.865e-17	--	58.5	2.41	1	0.1206
ENSG00000156711	6	36114703	412	-8.45	2.924e-17	--	0	0.064	1	0.7998
ENSG00000164609	5	159846074	412	8.449	2.95e-17	++	65.9	2.931	1	0.08688
ENSG00000151893	10	120469720	412	8.447	2.995e-17	++	0	0.38	1	0.5378
ENSG00000148843	10	105205302	412	8.446	3.016e-17	++	0	0.801	1	0.3707
ENSG00000054179	9	139943549	412	8.444	3.055e-17	++	56.5	2.301	1	0.1293
ENSG00000143537	1	155034632	412	-8.437	3.244e-17	--	87	7.664	1	0.005635
ENSG00000166928	11	60127398	412	8.435	3.304e-17	++	61.6	2.603	1	0.1067
ENSG00000173621	11	66662731	412	-8.434	3.329e-17	--	0	0.003	1	0.9599
ENSG00000100299	22	51064416	412	-8.434	3.334e-17	--	90.8	10.895	1	0.000964
ENSG00000109265	4	56915247	412	8.434	3.337e-17	++	0	0.211	1	0.6463
ENSG00000214176	17	62773261	412	-8.434	3.342e-17	--	0	0.091	1	0.7629
ENSG00000099821	19	636375	412	-8.431	3.416e-17	--	5.7	1.06	1	0.3031
ENSG00000128513	7	124525182	412	-8.429	3.487e-17	--	39.6	1.656	1	0.1981
ENSG00000129317	12	44179513	412	8.428	3.51e-17	++	36.6	1.577	1	0.2093
ENSG00000165810	5	180434216	412	-8.424	3.625e-17	--	27.2	1.373	1	0.2413
ENSG00000005882	17	48173720	412	-8.424	3.626e-17	--	0	0.579	1	0.4466
ENSG00000006194	16	3366513	412	8.424	3.649e-17	++	0	0.604	1	0.437
ENSG00000240336	9	37489068	412	-8.423	3.685e-17	--	0	0.179	1	0.672
ENSG00000196776	3	107843481	412	-8.422	3.69e-17	--	73.2	3.726	1	0.05356
ENSG00000042088	14	90396574	412	-8.42	3.768e-17	--	0	0.062	1	0.8037
ENSG00000176438	14	95909162	412	8.419	3.806e-17	++	22.9	1.297	1	0.2547
ENSG00000135074	5	156935524	412	-8.416	3.898e-17	--	0	0.917	1	0.3382
ENSG00000184110	16	28824685	412	8.414	3.948e-17	++	77.9	4.53	1	0.03331
ENSG00000148341	9	131785903	412	-8.404	4.331e-17	--	78	4.542	1	0.03307
ENSG00000182670	21	38444890	412	8.403	4.359e-17	++	67.1	3.04	1	0.08124
ENSG00000109667	4	10008305	412	-8.396	4.627e-17	--	0	0.959	1	0.3274
ENSG00000119314	9	115060682	412	-8.394	4.704e-17	--	0	0.243	1	0.6222
ENSG00000175309	5	177663552	412	-8.394	4.707e-17	--	68.5	3.176	1	0.07473
ENSG00000160172	11	67567716	412	8.393	4.727e-17	++	63.9	2.767	1	0.09621
ENSG00000103051	16	70520479	412	-8.393	4.744e-17	--	60.9	2.56	1	0.1096
ENSG00000188186	7	99747130	412	-8.392	4.777e-17	--	0	0.258	1	0.6114
ENSG00000074966	4	48158524	412	-8.389	4.901e-17	--	20.3	1.255	1	0.2627
ENSG00000179934	3	39406838	412	-8.389	4.91e-17	--	48.5	1.943	1	0.1633
ENSG00000081377	9	99255608	412	8.388	4.958e-17	++	0	0.655	1	0.4185
ENSG00000138829	5	127906794	412	8.387	4.98e-17	++	0	0.424	1	0.515
ENSG00000116213	1	3570883	412	8.387	4.988e-17	++	57.6	2.359	1	0.1245
ENSG00000260336	7	100740785	412	8.386	5.051e-17	++	2.7	1.027	1	0.3108
ENSG00000105132	19	58071195	412	8.383	5.151e-17	++	14.5	1.17	1	0.2794
ENSG00000077935	22	45809624	412	-8.381	5.243e-17	--	52.8	2.119	1	0.1454
ENSG00000055483	17	76777694	412	8.381	5.256e-17	++	0	0.604	1	0.4369
ENSG00000135587	6	109736253	412	8.378	5.388e-17	++	0	0.048	1	0.827
ENSG00000141756	17	39976024	412	8.376	5.485e-17	++	0	0.688	1	0.4067
ENSG00000205609	16	28824685	412	8.375	5.538e-17	++	76.3	4.228	1	0.03976
ENSG00000132958	13	20053162	412	-8.37	5.744e-17	--	73.7	3.807	1	0.05104
ENSG00000075914	3	45053671	412	8.369	5.813e-17	++	80.6	5.157	1	0.02315
ENSG00000185480	12	102466028	412	8.365	6.01e-17	++	0	0.923	1	0.3367
ENSG00000007129	19	42092815	412	8.363	6.136e-17	++	90	9.961	1	0.001599
ENSG00000109519	4	7069901	412	-8.362	6.165e-17	--	0	0.815	1	0.3665
ENSG00000161395	17	37830447	412	-8.362	6.192e-17	--	0	0.17	1	0.6805
ENSG00000196584	7	152367616	412	8.359	6.341e-17	++	8.6	1.095	1	0.2955
ENSG00000164062	3	49385417	412	8.359	6.342e-17	++	0	0.045	1	0.8329
ENSG00000162222	11	62454768	412	-8.358	6.357e-17	--	0	0.426	1	0.5141
ENSG00000172890	11	71142744	412	8.351	6.792e-17	++	78.4	4.623	1	0.03154
ENSG00000051382	3	138510383	412	8.348	6.938e-17	++	0	0.433	1	0.5105
ENSG00000169738	17	79995320	412	8.347	6.985e-17	++	0	0.922	1	0.3369
ENSG00000160959	8	145728735	412	-8.347	7.001e-17	--	0	0.081	1	0.776
ENSG00000253982	8	1706675	412	8.345	7.098e-17	++	73.4	3.756	1	0.05261
ENSG00000197766	19	860852	412	-8.345	7.142e-17	--	51.3	2.053	1	0.1519
ENSG00000106591	7	42945997	412	-8.342	7.329e-17	--	0	0.866	1	0.3521
ENSG00000198185	20	45153350	412	8.341	7.347e-17	++	0	0.416	1	0.5192
ENSG00000149292	11	113200558	412	8.341	7.397e-17	++	0	0.174	1	0.677
ENSG00000106772	9	79329257	412	-8.34	7.453e-17	--	0	0.18	1	0.671
ENSG00000214941	17	15879910	412	-8.339	7.495e-17	--	84.4	6.396	1	0.01144
ENSG00000150627	4	177117073	412	-8.335	7.731e-17	--	3.7	1.038	1	0.3082
ENSG00000225697	3	48666795	412	8.334	7.81e-17	++	0	0.518	1	0.4717
ENSG00000106344	7	127969331	412	8.33	8.103e-17	++	0	0.578	1	0.4471
ENSG00000100347	22	44325748	412	-8.325	8.434e-17	--	0	0.102	1	0.7495
ENSG00000128833	15	52618994	412	-8.32	8.82e-17	--	0	0.818	1	0.3657
ENSG00000060237	12	777008	412	-8.318	8.974e-17	--	85	6.665	1	0.009833
ENSG00000100056	22	19132325	412	8.314	9.217e-17	++	64.3	2.802	1	0.09412
ENSG00000260075	17	44820425	412	-8.307	9.824e-17	--	0	0.739	1	0.39
ENSG00000259673	15	67832718	412	8.306	9.88e-17	++	27.3	1.375	1	0.241
ENSG00000134504	18	24136827	412	-8.306	9.906e-17	--	66.4	2.975	1	0.08455
ENSG00000112902	5	9412551	412	8.304	1.008e-16	++	92.3	12.976	1	0.0003154
ENSG00000104953	19	2977599	412	-8.302	1.024e-16	--	93.9	16.514	1	4.828e-05
ENSG00000111875	6	119132780	412	8.3	1.039e-16	++	0	0.637	1	0.425
ENSG00000174891	3	158211922	412	-8.3	1.045e-16	--	58.1	2.384	1	0.1226
ENSG00000169230	5	176730775	412	8.296	1.078e-16	++	0	0.004	1	0.9503
ENSG00000115677	2	242246865	412	-8.295	1.085e-16	--	0	0.042	1	0.8381
ENSG00000225470	X	73183467	408	-8.294	1.095e-16	--	87.1	7.77	1	0.005313
ENSG00000181004	4	123629225	412	8.282	1.212e-16	++	0	0.295	1	0.5872
ENSG00000145287	4	84146768	412	8.282	1.212e-16	++	0	0.023	1	0.8805
ENSG00000025156	6	122749893	412	8.282	1.215e-16	++	31.5	1.459	1	0.227
ENSG00000066654	16	20732321	412	8.28	1.231e-16	++	0	0.291	1	0.5894
ENSG00000164751	8	77902293	412	-8.278	1.257e-16	--	71.1	3.464	1	0.06271
ENSG00000122696	9	37751751	412	8.277	1.26e-16	++	0	0.341	1	0.5592
ENSG00000170631	8	146160838	412	8.276	1.27e-16	++	21.6	1.275	1	0.2588
ENSG00000104228	8	27174053	412	-8.275	1.281e-16	--	0	0.024	1	0.877
ENSG00000230069	4	103675108	412	-8.274	1.297e-16	--	62.4	2.661	1	0.1029
ENSG00000109944	11	122748604	412	8.268	1.364e-16	++	0	0.682	1	0.4088
ENSG00000198231	17	61766880	412	-8.264	1.405e-16	--	0	0.029	1	0.8653
ENSG00000184898	2	152084705	412	8.263	1.419e-16	++	57.8	2.37	1	0.1237
ENSG00000231312	2	39755311	412	-8.262	1.427e-16	--	0	0.668	1	0.4136
ENSG00000109390	4	140347775	412	8.26	1.454e-16	++	51	2.039	1	0.1533
ENSG00000005801	11	3397834	412	8.259	1.467e-16	++	91.1	11.279	1	0.0007839
ENSG00000072954	19	16781520	412	8.256	1.5e-16	++	54.1	2.177	1	0.1401
ENSG00000176986	10	75574079	412	-8.255	1.524e-16	--	22.7	1.294	1	0.2554
ENSG00000162819	1	222794232	412	-8.253	1.54e-16	--	35.5	1.55	1	0.2132
ENSG00000100075	22	19185526	412	-8.249	1.596e-16	--	92	12.482	1	0.0004109
ENSG00000146409	6	133144629	412	-8.244	1.66e-16	--	85.9	7.099	1	0.007712
ENSG00000184661	8	25311310	412	8.242	1.689e-16	++	0	0.145	1	0.7036
ENSG00000163428	3	120030677	412	8.234	1.812e-16	++	0	0.523	1	0.4696
ENSG00000211455	12	27296262	412	-8.233	1.83e-16	--	0	0.628	1	0.428
ENSG00000174177	16	88783903	412	8.232	1.839e-16	++	0	0.044	1	0.8336
ENSG00000197249	14	94816121	412	8.229	1.893e-16	++	0	0.113	1	0.7363
ENSG00000258572	14	95982637	412	-8.227	1.918e-16	--	0	0.329	1	0.5664
ENSG00000145014	3	194354509	412	-8.224	1.963e-16	--	69.8	3.307	1	0.06898
ENSG00000256043	4	156874833	412	-8.223	1.984e-16	--	65.5	2.896	1	0.0888
ENSG00000046604	18	29069779	412	8.223	1.99e-16	++	0	0.003	1	0.9556
ENSG00000260482	16	23653343	412	8.22	2.028e-16	++	74.8	3.97	1	0.04631
ENSG00000128641	2	192101818	412	-8.217	2.082e-16	--	77.1	4.373	1	0.03651
ENSG00000189306	22	42917813	412	-8.216	2.099e-16	--	92.3	12.963	1	0.0003177
ENSG00000163191	1	152008850	412	8.216	2.11e-16	++	92.3	13.067	1	0.0003006
ENSG00000215114	8	59326600	412	-8.216	2.112e-16	--	27.3	1.376	1	0.2407
ENSG00000168916	5	124288028	412	-8.215	2.119e-16	--	75	3.995	1	0.04565
ENSG00000130758	19	40696513	412	-8.212	2.171e-16	--	0.4	1.004	1	0.3164
ENSG00000154839	18	47921384	412	8.212	2.176e-16	++	62.2	2.643	1	0.104
ENSG00000164048	3	48385718	412	8.211	2.196e-16	++	0	0.074	1	0.7851
ENSG00000179981	18	72961537	412	-8.211	2.202e-16	--	0	0.296	1	0.5861
ENSG00000177084	12	133262001	412	8.209	2.229e-16	++	0	0.016	1	0.8982
ENSG00000241990	22	46454208	412	8.208	2.252e-16	++	0	0.485	1	0.4864
ENSG00000139998	14	65431956	412	8.205	2.312e-16	++	56.2	2.286	1	0.1306
ENSG00000152256	2	173479797	412	-8.198	2.446e-16	--	0	0.094	1	0.7589
ENSG00000243323	1	202146978	412	-8.196	2.479e-16	--	0	0.013	1	0.9106
ENSG00000147872	9	19128393	412	-8.194	2.519e-16	--	22.7	1.294	1	0.2554
ENSG00000137831	15	71055860	412	8.184	2.748e-16	++	0	0.052	1	0.8195
ENSG00000176124	13	50653384	412	-8.182	2.799e-16	--	71.2	3.47	1	0.06249
ENSG00000118096	11	118430519	412	-8.179	2.853e-16	--	2.3	1.024	1	0.3116
ENSG00000138823	4	100494553	412	-8.168	3.136e-16	--	0	0.801	1	0.3709
ENSG00000254415	19	52130638	412	-8.165	3.221e-16	--	86.1	7.208	1	0.007257
ENSG00000131778	1	146733632	412	8.164	3.249e-16	++	86.4	7.332	1	0.006775
ENSG00000104883	19	7547074	412	-8.164	3.25e-16	--	0	0.813	1	0.3673
ENSG00000138755	4	76981544	412	-8.163	3.272e-16	--	88.2	8.506	1	0.00354
ENSG00000184293	12	9886864	412	8.161	3.312e-16	++	0	0.711	1	0.399
ENSG00000133704	12	30797737	412	-8.16	3.356e-16	--	87.9	8.262	1	0.004047
ENSG00000143622	1	155890238	412	8.159	3.378e-16	++	55.9	2.266	1	0.1323
ENSG00000174327	17	6952764	412	8.158	3.399e-16	++	0	0.442	1	0.5059
ENSG00000088854	20	3282978	412	8.156	3.476e-16	++	0	0.307	1	0.5792
ENSG00000168297	3	58440236	412	-8.154	3.528e-16	--	0	0.032	1	0.8581
ENSG00000188312	9	95044678	412	8.149	3.67e-16	++	0	0.115	1	0.735
ENSG00000160766	1	155181843	412	-8.146	3.756e-16	--	93.3	14.842	1	0.0001169
ENSG00000107738	10	73487127	412	8.142	3.897e-16	++	0	0.281	1	0.5963
ENSG00000116353	1	29529699	412	-8.137	4.062e-16	--	15.1	1.178	1	0.2777
ENSG00000166439	11	74512093	412	8.136	4.092e-16	++	0	0.235	1	0.628
ENSG00000130653	9	140441177	412	8.135	4.132e-16	++	0	0.559	1	0.4546
ENSG00000002016	12	923311	412	-8.134	4.137e-16	--	0	0.383	1	0.5359
ENSG00000121310	1	53352016	412	8.131	4.259e-16	++	7.1	1.076	1	0.2995
ENSG00000164109	4	120986142	412	8.129	4.316e-16	++	0	0.06	1	0.8069
ENSG00000197965	1	167688335	412	8.129	4.327e-16	++	59.1	2.447	1	0.1177
ENSG00000119640	14	75579416	412	-8.128	4.348e-16	--	0	0.431	1	0.5115
ENSG00000003249	16	90043036	412	8.127	4.388e-16	++	15.9	1.189	1	0.2755
ENSG00000104870	19	50020823	412	8.123	4.555e-16	++	25.9	1.349	1	0.2454
ENSG00000169519	11	28082421	412	8.118	4.758e-16	++	75.6	4.092	1	0.04308
ENSG00000129810	3	20222354	412	-8.117	4.789e-16	--	0	0.001	1	0.9752
ENSG00000197774	16	1843331	412	-8.113	4.953e-16	--	39.5	1.652	1	0.1987
ENSG00000105501	19	52130637	412	8.112	4.985e-16	++	89.5	9.491	1	0.002065
ENSG00000245937	5	127406259	412	8.106	5.212e-16	++	84.3	6.376	1	0.01157
ENSG00000182578	5	149472056	412	8.106	5.224e-16	++	0	0.517	1	0.4722
ENSG00000133574	7	150253381	412	8.1	5.498e-16	++	90.3	10.319	1	0.001317
ENSG00000121060	17	54899945	412	-8.099	5.535e-16	--	0	0.684	1	0.4082
ENSG00000197629	11	58967697	412	-8.097	5.616e-16	--	0	0.142	1	0.7061
ENSG00000073169	22	50624909	412	8.097	5.62e-16	++	73.7	3.797	1	0.05136
ENSG00000226779	3	174952839	412	8.096	5.671e-16	++	7	1.075	1	0.2998
ENSG00000117597	1	209997700	412	-8.092	5.861e-16	--	0	0.003	1	0.9586
ENSG00000133619	7	149417460	412	-8.09	5.977e-16	--	0	0.952	1	0.3291
ENSG00000186073	15	36869116	412	-8.087	6.137e-16	--	0	0.229	1	0.6323
ENSG00000100368	22	37263846	412	8.086	6.144e-16	++	63.4	2.732	1	0.09833
ENSG00000232098	19	58923050	412	8.086	6.154e-16	++	69.2	3.249	1	0.07147
ENSG00000130511	19	18533642	412	-8.085	6.215e-16	--	0	0.2	1	0.6549
ENSG00000186448	3	44676787	412	-8.085	6.217e-16	--	0	0.003	1	0.9546
ENSG00000123570	X	103151223	408	-8.079	6.524e-16	--	0	0.003	1	0.9547
ENSG00000166788	11	18106069	412	-8.073	6.856e-16	--	79	4.767	1	0.02901
ENSG00000203546	14	31896969	412	8.073	6.873e-16	++	14.8	1.173	1	0.2787
ENSG00000068438	X	48345863	408	8.071	6.972e-16	++	57.2	2.338	1	0.1263
ENSG00000159314	17	43829353	412	-8.071	6.996e-16	--	0	0.127	1	0.7216
ENSG00000122674	7	5930582	412	8.07	7.009e-16	++	12.8	1.147	1	0.2842
ENSG00000136169	13	50071062	412	-8.064	7.407e-16	--	43.4	1.766	1	0.1838
ENSG00000214174	17	62973719	412	8.062	7.493e-16	++	78.2	4.586	1	0.03224
ENSG00000090615	12	133338873	412	8.06	7.603e-16	++	90	10.037	1	0.001535
ENSG00000160209	21	45136985	412	-8.059	7.709e-16	--	0	0.213	1	0.6443
ENSG00000130731	16	730830	412	8.059	7.711e-16	++	81.9	5.518	1	0.01882
ENSG00000116663	1	11719438	412	-8.055	7.939e-16	--	11.7	1.133	1	0.2871
ENSG00000124784	6	7390369	412	-8.054	8.034e-16	--	0	0.172	1	0.6782
ENSG00000134897	13	103447529	412	8.052	8.151e-16	++	0	0.313	1	0.5757
ENSG00000160226	21	45759689	412	8.051	8.227e-16	++	28.6	1.4	1	0.2367
ENSG00000198722	9	35154028	412	-8.049	8.327e-16	--	82.8	5.821	1	0.01584
ENSG00000233006	5	131705266	412	-8.047	8.464e-16	--	0	0.064	1	0.8003
ENSG00000183250	21	46407009	412	8.047	8.503e-16	++	0	0.206	1	0.6497
ENSG00000160695	11	118938882	412	8.044	8.698e-16	++	30	1.428	1	0.2321
ENSG00000143248	1	163243723	412	-8.044	8.722e-16	--	0	0.783	1	0.3762
ENSG00000152684	5	52106278	412	-8.042	8.855e-16	--	0	0.2	1	0.6549
ENSG00000141380	18	23714109	412	8.038	9.114e-16	++	0	0.21	1	0.6471
ENSG00000251594	11	117688225	412	8.037	9.235e-16	++	79.3	4.825	1	0.02805
ENSG00000075975	3	12584899	412	-8.036	9.249e-16	--	0	0.001	1	0.9811
ENSG00000171522	5	40490609	412	8.035	9.335e-16	++	32.3	1.476	1	0.2243
ENSG00000146243	6	79572678	412	-8.034	9.408e-16	--	0	0.159	1	0.69
ENSG00000204104	2	239243532	412	-8.031	9.661e-16	--	0	0.006	1	0.9374
ENSG00000064313	8	120739719	412	8.03	9.739e-16	++	0	0.134	1	0.7144
ENSG00000180279	19	51320199	412	8.03	9.751e-16	++	0	0.221	1	0.638
ENSG00000182093	21	40759882	412	-8.027	9.959e-16	--	0	0.004	1	0.9523
ENSG00000236255	2	118590053	412	-8.027	9.961e-16	--	0	0.099	1	0.7531
ENSG00000108272	17	34910357	412	-8.026	1.01e-15	--	0	0.418	1	0.5177
ENSG00000172785	9	186620	412	-8.025	1.014e-15	--	0	0.532	1	0.4656
ENSG00000213619	11	47495746	412	-8.025	1.018e-15	--	0	0.364	1	0.5461
ENSG00000164975	9	15434792	412	-8.023	1.035e-15	--	68	3.123	1	0.07717
ENSG00000124491	6	6393103	412	8.023	1.035e-15	++	0	0.021	1	0.8844
ENSG00000221990	5	438564	412	8.022	1.041e-15	++	72	3.576	1	0.05862
ENSG00000168961	17	25973203	412	-8.019	1.062e-15	--	0	0.112	1	0.7378
ENSG00000212694	12	122229979	412	8.015	1.102e-15	++	60.6	2.535	1	0.1114
ENSG00000224376	2	232259376	412	8.013	1.116e-15	++	65.5	2.903	1	0.08843
ENSG00000077713	X	118584669	408	-8.012	1.125e-15	--	80.6	5.146	1	0.02331
ENSG00000103351	16	3665303	412	8.01	1.149e-15	++	84.9	6.627	1	0.01004
ENSG00000186952	5	110043838	412	-8.008	1.163e-15	--	40.4	1.678	1	0.1952
ENSG00000204428	6	31637807	412	-7.999	1.253e-15	--	59.5	2.47	1	0.116
ENSG00000152495	5	110572883	412	7.996	1.286e-15	++	66.8	3.013	1	0.08261
ENSG00000065029	6	35227354	412	7.99	1.354e-15	++	94.2	17.329	1	3.144e-05
ENSG00000134001	14	67399391	412	-7.988	1.369e-15	--	0	0.004	1	0.9521
ENSG00000259850	17	17020375	412	7.988	1.375e-15	++	68.6	3.187	1	0.07424
ENSG00000115944	2	42398473	412	7.987	1.381e-15	++	83.9	6.213	1	0.01268
ENSG00000137070	9	34598004	412	7.987	1.383e-15	++	89.7	9.666	1	0.001877
ENSG00000198793	1	11323901	412	7.985	1.4e-15	++	0	0.191	1	0.6621
ENSG00000092295	14	24734645	412	7.985	1.404e-15	++	0	0.015	1	0.9018
ENSG00000165801	14	21539684	412	-7.984	1.418e-15	--	57.7	2.363	1	0.1242
ENSG00000171488	1	90223400	412	7.979	1.473e-15	++	90.1	10.121	1	0.001466
ENSG00000162869	2	48651595	412	7.978	1.485e-15	++	25.6	1.345	1	0.2462
ENSG00000163714	3	142784321	412	-7.976	1.512e-15	--	55.3	2.236	1	0.1348
ENSG00000016864	3	52804487	412	-7.974	1.542e-15	--	0	0.407	1	0.5232
ENSG00000135441	12	56111667	412	7.973	1.548e-15	++	0	0.004	1	0.9467
ENSG00000176834	12	118511412	412	-7.972	1.56e-15	--	0	0.033	1	0.8565
ENSG00000228315	22	24028190	412	-7.971	1.575e-15	--	0	0.305	1	0.5805
ENSG00000185608	22	19420306	412	-7.968	1.612e-15	--	84	6.268	1	0.01229
ENSG00000009335	7	157010939	412	-7.963	1.674e-15	--	0	0.357	1	0.5501
ENSG00000231784	17	651571	412	-7.957	1.768e-15	--	0	0.264	1	0.6071
ENSG00000164144	4	153701130	412	7.954	1.813e-15	++	0	0.119	1	0.7299
ENSG00000182108	16	11036296	412	-7.952	1.832e-15	--	0	0.284	1	0.5939
ENSG00000099282	10	71242655	412	7.95	1.865e-15	++	80.7	5.172	1	0.02295
ENSG00000155115	6	111250448	412	-7.95	1.871e-15	--	81.7	5.464	1	0.01941
ENSG00000100395	22	41569887	412	7.95	1.871e-15	++	44.7	1.807	1	0.1788
ENSG00000123870	19	53097936	412	7.95	1.872e-15	++	0	0.013	1	0.909
ENSG00000183060	15	100269737	412	7.949	1.883e-15	++	0	0.038	1	0.8454
ENSG00000103852	15	99780915	412	-7.947	1.904e-15	--	82.8	5.816	1	0.01588
ENSG00000178927	17	80412797	412	-7.942	1.992e-15	--	0	0.776	1	0.3783
ENSG00000164209	5	110092976	412	7.941	2e-15	++	0	0.229	1	0.6323
ENSG00000023191	11	502371	412	-7.937	2.071e-15	--	90.2	10.209	1	0.001398
ENSG00000163956	4	3493215	412	-7.937	2.072e-15	--	0	0.23	1	0.6316
ENSG00000156509	8	101178405	412	7.936	2.085e-15	++	0	0.987	1	0.3205
ENSG00000167695	17	635080	412	7.935	2.101e-15	++	0	0.051	1	0.8206
ENSG00000116815	1	117048903	412	7.933	2.133e-15	++	78.4	4.621	1	0.03159
ENSG00000213445	11	65390803	412	-7.933	2.137e-15	--	44.2	1.794	1	0.1805
ENSG00000183431	1	38408846	412	-7.932	2.153e-15	--	0	0.004	1	0.9471
ENSG00000133065	1	205798033	412	-7.93	2.189e-15	--	86.8	7.573	1	0.005924
ENSG00000134369	1	201491561	412	7.929	2.207e-15	++	59.5	2.471	1	0.116
ENSG00000158411	2	99815146	412	-7.927	2.239e-15	--	82	5.559	1	0.01839
ENSG00000165434	11	74100666	412	7.927	2.24e-15	++	85.8	7.053	1	0.007912
ENSG00000196981	3	122221416	412	7.925	2.277e-15	++	45	1.817	1	0.1777
ENSG00000173486	11	64007976	412	7.925	2.281e-15	++	0	0.262	1	0.609
ENSG00000130803	19	9247389	412	7.925	2.281e-15	++	0	0.141	1	0.7073
ENSG00000185442	15	93208607	412	-7.925	2.287e-15	--	75.1	4.012	1	0.04519
ENSG00000146540	7	1065746	412	-7.924	2.292e-15	--	0	0.669	1	0.4134
ENSG00000054523	1	10271688	412	7.923	2.312e-15	++	0	0.201	1	0.6542
ENSG00000108883	17	42904720	412	-7.922	2.341e-15	--	87.4	7.938	1	0.004839
ENSG00000081665	19	19936913	412	7.92	2.376e-15	++	57.9	2.378	1	0.1231
ENSG00000186594	17	1622950	412	7.917	2.434e-15	++	0	0.875	1	0.3495
ENSG00000186205	1	220892012	412	7.916	2.447e-15	++	0	0.881	1	0.348
ENSG00000128203	22	26827335	412	7.912	2.538e-15	++	63.2	2.718	1	0.09925
ENSG00000169609	15	83641784	412	7.908	2.62e-15	++	40.5	1.68	1	0.195
ENSG00000055147	5	153446825	412	7.907	2.643e-15	++	0	0.908	1	0.3406
ENSG00000172273	11	118981025	412	-7.906	2.647e-15	--	0	0.164	1	0.6852
ENSG00000112031	6	153297884	412	7.904	2.7e-15	++	87.3	7.903	1	0.004936
ENSG00000189190	19	53287188	412	-7.902	2.735e-15	--	0	0.51	1	0.4751
ENSG00000214290	11	111217900	412	7.899	2.804e-15	++	0	0.15	1	0.6983
ENSG00000116157	1	53068430	412	-7.896	2.871e-15	--	54.1	2.177	1	0.1401
ENSG00000102606	13	111925387	412	7.892	2.973e-15	++	56.3	2.291	1	0.1302
ENSG00000141556	17	80891460	412	-7.889	3.049e-15	--	2.6	1.027	1	0.3108
ENSG00000154945	17	48787960	412	-7.881	3.246e-15	--	0	0.146	1	0.7028
ENSG00000138496	3	122295235	412	7.879	3.297e-15	++	0	0.84	1	0.3593
ENSG00000248099	19	17935626	412	-7.877	3.351e-15	--	75.3	4.042	1	0.04437
ENSG00000112339	6	135362378	412	-7.875	3.398e-15	--	0	0.502	1	0.4788
ENSG00000051825	12	123871070	412	-7.874	3.422e-15	--	0	0.03	1	0.8631
ENSG00000213443	12	9822952	412	-7.874	3.436e-15	--	11	1.123	1	0.2892
ENSG00000164347	5	74067536	412	-7.873	3.471e-15	--	54.9	2.218	1	0.1364
ENSG00000162636	1	109080968	412	-7.87	3.552e-15	--	0	0.338	1	0.5608
ENSG00000132300	2	86327820	412	7.87	3.556e-15	++	66.7	3.006	1	0.08297
ENSG00000126106	1	45138199	412	-7.865	3.689e-15	--	53.1	2.132	1	0.1443
ENSG00000238164	1	2487766	412	-7.861	3.816e-15	--	0	0.791	1	0.3738
ENSG00000135828	1	182543937	412	7.859	3.872e-15	++	0	0.162	1	0.6875
ENSG00000147316	8	6264996	412	7.856	3.967e-15	++	61.2	2.579	1	0.1083
ENSG00000198885	2	96991492	412	7.855	3.989e-15	++	0	0.194	1	0.66
ENSG00000235878	21	47623848	412	7.855	4.01e-15	++	0	0.173	1	0.6776
ENSG00000154845	18	9710887	412	7.855	4.013e-15	++	26.5	1.36	1	0.2436
ENSG00000135040	9	88565248	412	7.852	4.096e-15	++	19.8	1.246	1	0.2643
ENSG00000167930	16	289694	412	-7.846	4.294e-15	--	0	0.209	1	0.6478
ENSG00000126522	7	65826462	412	-7.846	4.308e-15	--	0	0.363	1	0.547
ENSG00000105656	19	18607780	412	7.844	4.348e-15	++	0	0.085	1	0.7712
ENSG00000153774	16	75320827	412	-7.843	4.385e-15	--	0	0.205	1	0.6509
ENSG00000137513	11	78158542	412	7.84	4.5e-15	++	86	7.123	1	0.007612
ENSG00000114744	3	149456154	412	7.84	4.5e-15	++	0	0.02	1	0.8881
ENSG00000174123	4	38906951	412	7.839	4.524e-15	++	93.2	14.711	1	0.0001253
ENSG00000148935	11	22690204	412	7.839	4.531e-15	++	84.5	6.444	1	0.01113
ENSG00000107614	10	17251636	412	7.835	4.675e-15	++	0	0.914	1	0.3391
ENSG00000165138	9	101482032	412	-7.834	4.736e-15	--	71.3	3.487	1	0.06186
ENSG00000196937	7	120988757	412	7.832	4.812e-15	++	71.6	3.52	1	0.06064
ENSG00000124508	6	26402762	412	7.83	4.885e-15	++	43.2	1.76	1	0.1846
ENSG00000167508	16	88718353	412	-7.827	4.985e-15	--	25.2	1.338	1	0.2475
ENSG00000104951	19	50404939	412	7.826	5.027e-15	++	78.6	4.673	1	0.03064
ENSG00000141127	17	18833810	412	-7.825	5.067e-15	--	17.4	1.211	1	0.2711
ENSG00000260766	1	159981869	412	7.825	5.091e-15	++	81.8	5.504	1	0.01897
ENSG00000131378	3	16414198	412	7.82	5.271e-15	++	81.9	5.521	1	0.01879
ENSG00000167333	11	4629210	412	7.82	5.28e-15	++	0	0.061	1	0.8051
ENSG00000138801	4	108641300	412	7.819	5.31e-15	++	0	0.204	1	0.6512
ENSG00000160948	8	145630226	412	7.819	5.329e-15	++	74.3	3.892	1	0.04853
ENSG00000141293	17	46512688	412	-7.819	5.335e-15	--	67.1	3.044	1	0.08106
ENSG00000138101	2	25624186	412	-7.818	5.352e-15	--	0	0.347	1	0.5559
ENSG00000167083	17	47280915	412	-7.818	5.383e-15	--	0	0.587	1	0.4438
ENSG00000204574	6	30541237	412	7.812	5.616e-15	++	25.9	1.35	1	0.2454
ENSG00000109180	4	48857387	412	7.812	5.64e-15	++	0	0.587	1	0.4435
ENSG00000197603	5	37249075	412	-7.808	5.807e-15	--	19.2	1.238	1	0.2658
[truncated: 3,980 more rows]
