# Supplementary material for: Genetic variants modulate gene expression statin response in human lymphoblastoid cell lines
Source: BMC Genomics. 2020 Aug 12;21:555. doi: 10.1186/s12864-020-06966-4 (PMC7430882; doi:10.1186/s12864-020-06966-4)
Supplement: Supplementary file 7 — Additional file 7: Table S7. Lead European ancestry eQTL for average of endogenous and statin-treated LCL gene expression levels. [file 12864_2020_6966_MOESM7_ESM.xlsx]

## Sheet: Table S7
Table S7. Lead European ancestry eQTL for average of endogenous and statin-treated LCL gene expression levels.
EnsemblGeneID	#cisVariants	MostCorrelatedVariant	Distance	NominaP	Slope	DirectPermP	BetaPermP	BetaPermQ
ENSG00000198468	4172	1:213051521	20090	2.6803e-91	1.23938	1e-05	1.3537e-79	1.87368e-75
ENSG00000164308	4591	5:96252432	40788	1.1859e-85	1.26275	1e-05	2.1228e-74	1.46906e-70
ENSG00000166750	4394	17:33571546	1490	6.2494e-84	1.31856	1e-05	1.0519e-73	4.85307e-70
ENSG00000124587	3726	6:42928461	-18498	7.1093e-82	1.25731	1e-05	2.1946e-72	7.59386e-69
ENSG00000250155	3747	5:36702864	-22434	7.7127e-84	1.25476	1e-05	1.5114e-71	4.18394e-68
ENSG00000203875	5132	6:86387888	-564	3.917e-84	1.24728	1e-05	2.2416e-70	5.17109e-67
ENSG00000246174	3769	11:77850824	6	4.3748e-77	-1.19982	1e-05	3.7501e-67	7.41496e-64
ENSG00000151725	5748	4:185652871	-2417	7.6424e-74	1.25184	1e-05	4.6121e-65	7.97953e-62
ENSG00000142794	4999	1:21766663	41	3.0525e-75	-1.17277	1e-05	1.2636e-64	1.94329e-61
ENSG00000162620	3735	1:74664149	277	6.7161e-74	-1.17362	1e-05	7.0247e-64	9.72285e-61
ENSG00000112139	4651	6:37663624	-3459	2.5323e-73	-1.21882	1e-05	1.6442e-63	2.0688e-60
ENSG00000166839	3178	15:65198309	-5793	6.4174e-74	-1.26725	1e-05	2.7312e-63	3.15021e-60
ENSG00000006282	3793	17:48624523	4103	2.7247e-71	-1.23365	1e-05	2.1034e-62	2.23944e-59
ENSG00000145214	4500	4:961373	-19311	6.3082e-73	1.23201	1e-05	5.5524e-62	5.48929e-59
ENSG00000166435	3602	11:74604594	-55652	2.0353e-72	1.34034	1e-05	7.8233e-62	7.21885e-59
ENSG00000230658	4926	7:23144197	-1126	2.8373e-72	1.293	1e-05	4.628e-61	4.00349e-58
ENSG00000228506	4484	6:99892779	19980	6.364e-70	1.17122	1e-05	5.1007e-60	4.15291e-57
ENSG00000184988	2971	17:41346798	-17057	2.653e-70	1.19995	1e-05	7.2847e-60	5.60151e-57
ENSG00000196735	10109	6:32636434	40477	5.8014e-74	-1.30734	1e-05	7.9414e-60	5.78512e-57
ENSG00000205464	3883	5:81593019	17737	2.5017e-69	-1.27686	1e-05	2.5286e-59	1.74989e-56
ENSG00000196655	4236	11:118892757	3614	3.5183e-68	1.40468	1e-05	6.6376e-59	4.37483e-56
ENSG00000251022	4645	4:83910406	88292	2.296e-66	-1.35999	1e-05	8.2473e-58	5.18869e-55
ENSG00000196152	3318	9:130203840	17178	1.0061e-66	-1.1952	1e-05	9.7778e-58	5.8841e-55
ENSG00000108278	3367	17:34866915	24441	3.4336e-65	-1.13023	1e-05	2.2047e-57	1.27146e-54
ENSG00000127337	5008	12:69755985	2501	1.9167e-66	1.17028	1e-05	2.4071e-57	1.33264e-54
ENSG00000263335	2214	16:15821246	714	1.8308e-67	1.31926	1e-05	2.6395e-57	1.40512e-54
ENSG00000129055	4448	3:134312749	107190	8.1931e-66	1.31646	1e-05	6.4509e-57	3.30693e-54
ENSG00000254614	2808	11:64954053	4747	3.6772e-67	-1.29547	1e-05	1.1398e-56	5.63433e-54
ENSG00000175611	3321	9:98650046	11786	2.0033e-65	1.17382	1e-05	3.795e-56	1.81126e-53
ENSG00000007341	3938	1:113076756	-86692	1.373e-64	1.10845	1e-05	4.253e-56	1.96217e-53
ENSG00000169193	5382	7:23630951	-6048	5.393e-67	1.27806	1e-05	6.0506e-56	2.70147e-53
ENSG00000236624	3259	1:45985760	20008	1.3552e-65	-1.17821	1e-05	2.6698e-55	1.15478e-52
ENSG00000146707	3836	7:76143625	-112954	3.706e-65	1.26829	1e-05	3.4968e-55	1.46666e-52
ENSG00000258289	4103	14:65404442	23362	6.9185e-64	1.47909	1e-05	1.4269e-54	5.8089e-52
ENSG00000263142	3442	17:44186055	-869793	3.1197e-64	-1.40421	1e-05	3.4056e-54	1.34678e-51
ENSG00000205038	3645	8:110508884	134177	7.1436e-63	1.20312	1e-05	4.9662e-54	1.90937e-51
ENSG00000149084	5287	11:43877934	299947	5.1507e-63	-1.28127	1e-05	7.1201e-54	2.66349e-51
ENSG00000167720	4984	17:2207326	648	4.015e-61	-1.25668	1e-05	1.8699e-53	6.81068e-51
ENSG00000128891	3754	15:40849680	-7577	7.6421e-62	-1.1277	1e-05	1.9749e-53	7.00876e-51
ENSG00000197345	4176	11:68646845	-24459	6.5899e-62	-1.28917	1e-05	5.3985e-53	1.86802e-50
ENSG00000187624	3606	17:260142	23	1.0856e-60	1.38619	1e-05	6.1182e-53	2.06542e-50
ENSG00000139192	4463	12:6562823	1966	1.7063e-60	1.28398	1e-05	7.054e-53	2.32462e-50
ENSG00000106733	4898	9:77707300	4166	1.1654e-60	-1.26584	1e-05	8.4221e-53	2.71093e-50
ENSG00000170089	4094	5:177266026	29617	5.031e-61	1.21309	1e-05	1.1575e-52	3.64113e-50
ENSG00000155957	3786	12:66495474	-68379	3.1848e-60	-1.21885	1e-05	1.6975e-52	5.22116e-50
ENSG00000137806	3782	15:41687824	-6894	3.2328e-61	-1.35949	1e-05	1.912e-52	5.75313e-50
ENSG00000188690	5034	10:127482764	-29054	8.6316e-60	-1.08951	1e-05	3.588e-52	1.05662e-49
ENSG00000168653	4064	1:39465139	-26852	8.7919e-61	-1.25598	1e-05	4.6575e-52	1.34301e-49
ENSG00000142632	4131	1:16537289	-1816	4.8583e-61	-1.33539	1e-05	5.1238e-52	1.44733e-49
ENSG00000166436	5158	11:8710511	17097	1.0237e-60	1.19229	1e-05	9.0174e-52	2.4962e-49
ENSG00000229043	4552	7:1201192	1181	1.4845e-61	-1.26795	1e-05	1.1545e-51	3.13325e-49
ENSG00000172057	3250	17:38051348	-32507	5.077e-60	-1.11474	1e-05	1.5581e-51	4.14727e-49
ENSG00000138185	4885	10:97509641	38104	1.4919e-60	1.18416	1e-05	2.3813e-51	6.21892e-49
ENSG00000172113	1686	3:48343087	-89	2.6201e-61	-1.25932	1e-05	3.4286e-51	8.78793e-49
ENSG00000187741	3640	16:89832083	-50983	1.6426e-62	-1.25783	1e-05	4.9207e-51	1.23832e-48
ENSG00000108592	2216	17:61820902	-86471	2.6434e-59	1.17637	1e-05	5.1821e-51	1.28081e-48
ENSG00000151552	4621	4:17523907	10049	1.0876e-58	-1.31491	1e-05	1.3984e-50	3.39563e-48
ENSG00000254184	3087	7:72203887	-94891	4.0333e-60	1.33019	1e-05	1.9734e-50	4.70919e-48
ENSG00000120675	4718	13:43604332	6992	8.8386e-59	-1.4398	1e-05	2.2221e-50	5.21297e-48
ENSG00000205057	4148	12:92826490	4565	3.641e-58	1.2895	1e-05	2.4393e-50	5.62706e-48
ENSG00000188002	6476	5:1594056	-40065	7.3379e-58	-1.22787	1e-05	2.5443e-50	5.77306e-48
ENSG00000125124	4705	16:56484820	-69376	2.9231e-58	-1.35365	1e-05	2.6145e-50	5.83662e-48
ENSG00000228782	3531	17:45565093	-4766	2.9256e-60	1.11857	1e-05	3.0714e-50	6.7479e-48
ENSG00000166847	4642	16:23692405	39691	3.1819e-57	1.28728	1e-05	4.1756e-50	9.03037e-48
ENSG00000146833	2701	7:99481416	-35808	1.1001e-59	1.15096	1e-05	8.8024e-50	1.87438e-47
ENSG00000177683	4462	7:108201783	-8412	1.2474e-57	1.20824	1e-05	9.2673e-50	1.94347e-47
ENSG00000179344	10131	6:32636434	273	3.3111e-62	-1.24632	1e-05	1.1574e-49	2.39088e-47
ENSG00000165948	5802	14:94567032	19403	6.022e-57	1.10672	1e-05	2.2005e-49	4.47905e-47
ENSG00000162769	4172	1:213062067	30469	1.5128e-57	-1.13212	1e-05	2.2561e-49	4.52555e-47
ENSG00000100744	5664	14:96753312	-76503	6.2505e-56	1.0868	1e-05	8.5302e-49	1.68666e-46
ENSG00000010626	4524	12:7008991	26257	7.0545e-56	1.23903	1e-05	1.1555e-48	2.25259e-46
ENSG00000132305	3759	2:86422816	-78	5.7597e-58	-1.08353	1e-05	1.2157e-48	2.337e-46
ENSG00000184674	4415	22:24334948	-49733	4.8042e-56	-1.23528	1e-05	2.3851e-48	4.52214e-46
ENSG00000111254	4924	12:4756017	-2197	1.198e-54	1.19336	1e-05	7.663e-48	1.43328e-45
ENSG00000229391	10083	6:32450089	-77711	1.1412e-59	1.18829	1e-05	1.1174e-47	2.0622e-45
ENSG00000065268	4563	19:990702	7527	4.9903e-55	-1.19658	1e-05	1.2799e-47	2.33084e-45
ENSG00000038002	5138	4:178361051	-2607	2.2948e-55	-1.17442	1e-05	1.418e-47	2.54892e-45
ENSG00000145725	3890	5:102382729	-73125	5.3298e-56	1.13699	1e-05	2.6853e-47	4.76496e-45
ENSG00000147813	4176	8:144676862	16042	1.1519e-55	1.37948	1e-05	2.8985e-47	5.07823e-45
ENSG00000180992	4091	6:44105981	10786	3.3531e-54	-1.13547	1e-05	4.0294e-47	6.97133e-45
ENSG00000085721	2772	16:15177695	-10480	2.8982e-55	-1.07504	1e-05	4.9993e-47	8.54265e-45
ENSG00000092020	4735	14:35602273	10549	1.981e-55	1.13539	1e-05	7.4291e-47	1.25398e-44
ENSG00000240344	3583	2:201742345	-11682	6.3889e-56	-1.44651	1e-05	7.5938e-47	1.26634e-44
ENSG00000146085	4620	6:49454281	23376	7.3984e-56	-1.11739	1e-05	1.2515e-46	2.06206e-44
ENSG00000257497	4363	12:75881018	-2583	8.1616e-54	-1.11068	1e-05	1.2884e-46	2.09804e-44
ENSG00000172728	3784	8:33330688	-253	5.0525e-55	-1.27997	1e-05	1.3522e-46	2.17621e-44
ENSG00000127249	5425	3:193334846	23945	1.87e-53	-1.08955	1e-05	1.3781e-46	2.19251e-44
ENSG00000188372	3726	7:76137284	110448	3.9563e-55	-1.20912	1e-05	3.5039e-46	5.51111e-44
ENSG00000031691	4621	6:49459978	28886	1.1109e-55	1.14196	1e-05	3.6748e-46	5.71495e-44
ENSG00000119718	3610	14:75484772	15157	1.1743e-53	1.08428	1e-05	4.3237e-46	6.6494e-44
ENSG00000225138	3856	5:470087	-3265	6.0774e-55	1.28325	1e-05	4.6102e-46	7.012e-44
ENSG00000257176	5970	12:29491528	20746	7.2631e-54	1.22983	1e-05	4.7702e-46	7.17662e-44
ENSG00000090686	4725	1:22054427	-55673	2.4342e-54	1.14622	1e-05	5.5265e-46	8.22502e-44
ENSG00000146281	4316	6:89821916	-33854	2.2215e-54	1.21395	1e-05	6.3855e-46	9.40231e-44
ENSG00000168038	4295	3:42012719	8796	3.1787e-53	-1.47188	1e-05	1.0893e-45	1.58707e-43
ENSG00000137877	3429	15:42191519	5243	5.4257e-54	-1.14746	1e-05	1.2935e-45	1.86494e-43
ENSG00000029639	4864	6:155635624	-4	7.0481e-53	-1.15948	1e-05	2.3e-45	3.28193e-43
ENSG00000163864	4081	3:139392368	-4492	1.9822e-53	-1.24256	1e-05	2.7608e-45	3.89922e-43
ENSG00000203666	5407	1:245199100	66092	7.8946e-52	-1.16994	1e-05	2.9514e-45	4.1263e-43
ENSG00000144559	4691	3:11882714	-5680	7.1967e-53	-1.10696	1e-05	3.9212e-45	5.42729e-43
ENSG00000110074	5473	11:126164349	25398	2.3359e-52	1.27805	1e-05	8.0188e-45	1.09889e-42
ENSG00000123219	3872	5:64917665	58666	3.8784e-53	1.28178	1e-05	1.0918e-44	1.48157e-42
ENSG00000211697	5817	7:38402517	12893	8.4162e-53	-1.29426	1e-05	1.198e-44	1.60982e-42
ENSG00000211699	5802	7:38387731	-11033	1.4783e-52	-1.18878	1e-05	1.3822e-44	1.83948e-42
ENSG00000226752	3152	9:123516572	-70535	6.4716e-52	-1.17123	1e-05	1.8332e-44	2.41653e-42
ENSG00000196126	10089	6:32576731	19105	5.5688e-56	-1.6261	1e-05	2.1032e-44	2.74628e-42
ENSG00000176681	4272	17:43964539	-405561	7.0113e-53	1.33429	1e-05	3.727e-44	4.82101e-42
ENSG00000117226	3510	1:89481583	-6995	6.0899e-52	-1.19945	1e-05	3.9295e-44	5.03591e-42
ENSG00000086232	5692	7:6089160	-9702	1.3653e-52	1.05069	1e-05	3.9818e-44	5.05616e-42
ENSG00000071894	2122	8:145622923	-11831	6.5223e-52	-1.10759	1e-05	5.0738e-44	6.38427e-42
ENSG00000141698	4025	17:39993222	698	7.0017e-52	-1.36061	1e-05	6.1654e-44	7.68786e-42
ENSG00000152348	4077	5:81326622	58777	8.0456e-52	1.22696	1e-05	6.4707e-44	7.97597e-42
ENSG00000008988	4672	8:57035048	47978	4.0144e-52	1.26905	1e-05	6.5117e-44	7.97597e-42
ENSG00000113812	4141	3:53890787	-25443	4.7901e-51	-1.07638	1e-05	1.6656e-43	2.02229e-41
ENSG00000125734	5457	19:6737239	-376	2.3397e-50	-1.21106	1e-05	2.0684e-43	2.48948e-41
ENSG00000238083	4366	17:44095467	-493411	2.7836e-52	1.29561	1e-05	2.1569e-43	2.57355e-41
ENSG00000159063	3769	11:77858421	7714	9.218e-51	1.0628	1e-05	2.4668e-43	2.9182e-41
ENSG00000198130	3711	2:191136794	-72126	5.43e-51	1.08201	1e-05	4.3473e-43	5.09925e-41
ENSG00000074319	4850	11:18548195	-585	2.168e-50	1.18387	1e-05	5.593e-43	6.50528e-41
ENSG00000116985	4058	1:40221464	-33070	5.4591e-51	-1.26781	1e-05	6.7939e-43	7.83624e-41
ENSG00000255733	4480	12:68421622	38396	5.5276e-50	1.20305	1e-05	8.843e-43	1.01154e-40
ENSG00000214087	5419	17:79636653	-14302	8.4037e-50	-1.48584	1e-05	9.0416e-43	1.02578e-40
ENSG00000115750	5536	2:9985670	2186	7.9366e-50	1.09363	1e-05	1.0522e-42	1.18404e-40
ENSG00000118579	4597	4:17636032	19777	4.4616e-50	1.12185	1e-05	1.2097e-42	1.35029e-40
ENSG00000180185	4929	16:1877558	589	8.6502e-50	1.54906	1e-05	1.2358e-42	1.36842e-40
ENSG00000123427	3533	12:58176614	11338	9.6688e-50	1.18453	1e-05	1.5067e-42	1.65514e-40
ENSG00000181240	5099	19:6436304	2513	5.0356e-49	-1.17523	1e-05	2.3369e-42	2.54685e-40
ENSG00000162885	4615	1:235667236	-546	2.1968e-49	1.0656	1e-05	2.6142e-42	2.82676e-40
ENSG00000185163	5005	12:132625643	-3238	6.6188e-50	1.37058	1e-05	2.6741e-42	2.86912e-40
ENSG00000182512	6350	14:96001383	1542	1.8409e-48	1.10029	1e-05	5.263e-42	5.60345e-40
ENSG00000112297	4563	6:106967778	8047	2.6056e-49	1.24164	1e-05	5.319e-42	5.61991e-40
ENSG00000162994	5302	2:55459373	-327	2.557e-51	1.3872	1e-05	5.596e-42	5.86769e-40
ENSG00000171103	4751	2:29090227	-2941	2.5437e-49	1.09467	1e-05	9.3351e-42	9.71479e-40
ENSG00000185808	5043	21:38446054	583	8.7696e-49	-1.14825	1e-05	1.4064e-41	1.45266e-39
ENSG00000100439	5955	14:23067931	784	8.3066e-48	1.22657	1e-05	1.8239e-41	1.86992e-39
ENSG00000156398	2920	10:104487382	13086	8.7566e-51	-1.51208	1e-05	2.1329e-41	2.17072e-39
ENSG00000125170	5053	16:57521274	34	1.2097e-48	-1.04554	1e-05	2.187e-41	2.20953e-39
ENSG00000104427	4521	8:79575804	-2479	9.7573e-50	1.29379	1e-05	3.8985e-41	3.91009e-39
ENSG00000139044	3527	12:662838	93307	4.4454e-48	1.2261	1e-05	7.5971e-41	7.56483e-39
ENSG00000123297	3533	12:58170335	-6038	5.2707e-48	-1.16639	1e-05	8.5849e-41	8.48735e-39
ENSG00000033178	4529	4:68546025	-20873	3.6875e-48	-1.25067	1e-05	8.7387e-41	8.57818e-39
ENSG00000160213	5331	21:45201832	5505	9.1406e-48	-1.16608	1e-05	9.1708e-41	8.93899e-39
ENSG00000218510	4883	1:22352108	426	3.7985e-48	1.2664	1e-05	1.1819e-40	1.14392e-38
ENSG00000164307	4572	5:96123210	-20594	3.6966e-48	-1.14766	1e-05	1.2852e-40	1.23526e-38
ENSG00000183172	4027	22:42493902	18206	3.55e-49	-1.08851	1e-05	2.1876e-40	2.08815e-38
ENSG00000204622	10242	6:29904929	-69432	1.6726e-51	1.15254	1e-05	2.4179e-40	2.29216e-38
ENSG00000184304	3633	14:30317133	-343972	1.1416e-46	1.14372	1e-05	2.5881e-40	2.43684e-38
ENSG00000103540	4176	16:19511493	-23641	1.1817e-46	-1.44091	1e-05	2.8126e-40	2.6303e-38
ENSG00000177697	5080	11:838419	5575	9.3986e-48	1.23098	1e-05	2.8556e-40	2.6526e-38
ENSG00000035141	4359	2:70497824	-31399	6.8457e-48	1.08091	1e-05	3.5617e-40	3.28647e-38
ENSG00000166140	3453	15:41096605	-2680	2.6855e-47	-1.0753	1e-05	3.8063e-40	3.46983e-38
ENSG00000146535	6508	7:2864586	-19373	9.0741e-48	1.16213	1e-05	3.8105e-40	3.46983e-38
ENSG00000037757	4144	19:13869251	-6096	1.6134e-46	-1.08808	1e-05	5.1279e-40	4.63893e-38
ENSG00000176209	2859	8:42457043	60744	9.8188e-48	-1.17634	1e-05	5.9794e-40	5.37406e-38
ENSG00000248275	2811	5:180691200	2986	3.9668e-47	-1.14779	1e-05	8.5873e-40	7.66815e-38
ENSG00000226278	5068	7:55828834	-3657	4.9089e-48	1.48527	1e-05	9.4775e-40	8.40882e-38
ENSG00000059691	3318	4:152595373	-86803	1.2423e-46	1.04324	1e-05	1.2047e-39	1.06202e-37
ENSG00000030110	9142	6:33541507	-6513	3.2179e-48	-1.27596	1e-05	1.2165e-39	1.0657e-37
ENSG00000254682	4015	11:71161656	1935	2.1526e-46	1.21157	1e-05	1.3108e-39	1.14109e-37
ENSG00000123415	3747	12:54575800	-6979	5.2266e-46	-1.08715	1e-05	2.4932e-39	2.15677e-37
ENSG00000203791	5375	10:126433570	-46870	3.3046e-46	-1.04147	1e-05	2.9219e-39	2.51192e-37
ENSG00000234171	5802	2:3612396	6313	1.9109e-45	-1.09974	1e-05	3.3905e-39	2.89678e-37
ENSG00000260708	5372	22:47158444	-17	1.1637e-45	-1.04894	1e-05	3.5914e-39	3.04962e-37
ENSG00000247317	5439	8:144094150	-5705	2.6095e-46	-1.2177	1e-05	4.1019e-39	3.46183e-37
ENSG00000121895	5237	4:39021745	-12798	1.5304e-46	-1.12332	1e-05	4.5232e-39	3.79428e-37
ENSG00000182013	4241	19:46973981	-840	5.5756e-46	1.30859	1e-05	6.3539e-39	5.29788e-37
ENSG00000079785	4687	2:15723605	-7698	1.9312e-45	-1.1371	1e-05	6.5683e-39	5.44383e-37
ENSG00000090432	4755	1:20834610	-45	5.8534e-46	1.52452	1e-05	6.6859e-39	5.50831e-37
ENSG00000243317	4703	7:135357476	10231	7.8868e-46	-1.46465	1e-05	6.85e-39	5.61013e-37
ENSG00000260065	5744	22:26921725	722	6.8667e-45	1.06219	1e-05	7.0203e-39	5.71575e-37
ENSG00000121716	2864	7:99965285	31547	2.655e-47	1.33899	1e-05	7.4004e-39	5.98999e-37
ENSG00000174137	4958	4:1685979	-51	1.5084e-46	-1.42564	1e-05	7.8763e-39	6.33814e-37
ENSG00000221923	7158	19:52884023	10852	3.5078e-45	1.15081	1e-05	1.8516e-38	1.48136e-36
ENSG00000198216	4283	1:181397110	14871	2.1904e-45	1.08022	1e-05	1.9811e-38	1.57592e-36
ENSG00000254635	5938	10:28789999	-31674	1.5867e-45	-1.07686	1e-05	2.5773e-38	2.03842e-36
ENSG00000237004	5185	7:32801638	33456	3.3741e-46	1.42555	1e-05	2.6925e-38	2.11741e-36
ENSG00000186468	3883	5:81569311	-5086	1.1628e-45	-1.11411	1e-05	2.8949e-38	2.26379e-36
ENSG00000230513	2823	22:21363960	7784	4.0956e-45	-1.26565	1e-05	3.1096e-38	2.41794e-36
ENSG00000086504	3780	16:420678	150	3.2493e-45	-1.07677	1e-05	3.5237e-38	2.72468e-36
ENSG00000156050	4310	14:74365967	-51151	1.0238e-45	1.14906	1e-05	6.684e-38	5.13959e-36
ENSG00000261684	3068	15:42841707	16668	2.1615e-45	1.32412	1e-05	6.9032e-38	5.27889e-36
ENSG00000232629	10290	6:32635903	-95409	7.227e-48	1.2053	1e-05	7.4556e-38	5.66994e-36
ENSG00000127399	4479	7:150020457	728	1.3248e-44	1.25443	1e-05	8.5851e-38	6.49326e-36
ENSG00000204536	11378	6:31158832	32816	2.1354e-49	-1.21696	1e-05	9.0709e-38	6.82337e-36
ENSG00000204525	11552	6:31239430	-478	1.3184e-49	-1.12784	1e-05	9.8916e-38	7.40053e-36
ENSG00000164978	3964	9:34336266	6761	2.0408e-45	1.27462	1e-05	1.0048e-37	7.47727e-36
ENSG00000182919	4368	11:93476860	2102	1.1373e-44	-1.09339	1e-05	1.5353e-37	1.13029e-35
ENSG00000247828	2372	5:87654656	89943	1.8651e-45	1.23169	1e-05	1.5306e-37	1.13029e-35
ENSG00000100321	3386	22:39739187	-6744	2.4493e-44	1.09305	1e-05	1.6369e-37	1.19873e-35
ENSG00000081791	4334	5:141310649	7275	1.1801e-43	-1.05922	1e-05	1.8806e-37	1.36998e-35
ENSG00000151690	3616	2:191282728	9646	2.8903e-44	1.15804	1e-05	3.3095e-37	2.39824e-35
ENSG00000142684	2940	1:26497340	977	3.9069e-44	-1.18675	1e-05	3.4897e-37	2.5157e-35
ENSG00000107796	4551	10:90751516	368	7.9063e-44	-1.00671	1e-05	3.8954e-37	2.79358e-35
ENSG00000146574	5888	7:6861880	-4522	1.8433e-44	-1.08665	1e-05	5.8935e-37	4.20476e-35
ENSG00000155542	4741	5:56265168	60080	3.2303e-43	-1.31542	1e-05	6.6628e-37	4.72925e-35
ENSG00000166896	3537	12:58306097	-29228	3.5311e-43	-1.14765	1e-05	7.5888e-37	5.33179e-35
ENSG00000237541	10237	6:32604372	-104748	1.3495e-46	1.37966	1e-05	7.5858e-37	5.33179e-35
ENSG00000099974	4444	22:24312204	3114	3.5406e-43	-1.0976	1e-05	1.3011e-36	9.09549e-35
ENSG00000137054	4343	9:37491719	5786	3.6723e-43	-1.41417	1e-05	1.3675e-36	9.51141e-35
ENSG00000242550	5206	18:61568314	3905	7.9418e-43	1.17129	1e-05	1.6158e-36	1.11821e-34
ENSG00000135541	2767	6:135818897	-18	7.4059e-43	-1.16453	1e-05	1.6775e-36	1.15515e-34
ENSG00000092036	5449	14:23416252	-10119	2.3362e-42	-1.0226	1e-05	1.8186e-36	1.23994e-34
ENSG00000117481	3388	1:46806242	392	3.6806e-44	-1.19674	1e-05	1.8133e-36	1.23994e-34
ENSG00000151470	3921	4:130058670	44197	4.1647e-43	-1.30769	1e-05	3.5039e-36	2.37735e-34
ENSG00000152219	3143	11:30346097	1498	5.541e-43	-1.13909	1e-05	3.5614e-36	2.40453e-34
ENSG00000139197	4208	12:7338947	-2335	3.747e-42	0.99718	1e-05	3.6545e-36	2.45543e-34
ENSG00000177406	4072	12:743927	3869	1.8342e-42	1.27026	1e-05	3.7091e-36	2.48007e-34
ENSG00000204954	5080	12:104342119	-17368	1.9091e-42	-1.07552	1e-05	7.3491e-36	4.89035e-34
ENSG00000134686	3877	1:33815699	-80955	6.5382e-42	-1.0395	1e-05	7.4319e-36	4.92177e-34
ENSG00000174125	5274	4:38812116	-46323	7.2067e-43	1.26232	1e-05	7.8021e-36	5.14232e-34
ENSG00000176974	2524	17:18266975	118	9.0862e-43	1.16241	1e-05	8.9635e-36	5.87981e-34
ENSG00000171574	2611	19:58918337	5465	2.9296e-43	-1.22432	1e-05	1.0637e-35	6.94433e-34
ENSG00000155008	3441	X:84303902	45069	1.7609e-43	0.873495	1e-05	1.2035e-35	7.82029e-34
ENSG00000159267	5100	21:38348663	-13874	3.7933e-42	-1.00836	1e-05	1.2296e-35	7.95256e-34
ENSG00000168268	2686	3:52566914	-2157	9.1984e-43	-1.0317	1e-05	1.2826e-35	8.25677e-34
ENSG00000132600	2730	16:68347753	2875	1.2886e-43	-1.0524	1e-05	1.4749e-35	9.45078e-34
ENSG00000166401	5198	18:61631447	-5713	1.601e-41	1.21673	1e-05	1.6878e-35	1.07587e-33
ENSG00000213462	4823	7:64469928	2806	7.5312e-45	1.08112	1e-05	1.6945e-35	1.07587e-33
ENSG00000176422	2419	12:56866334	4032	7.3302e-42	1.33765	1e-05	1.7695e-35	1.11835e-33
ENSG00000228789	11767	6:31021325	97	1.3018e-46	-1.27086	1e-05	1.8562e-35	1.16779e-33
ENSG00000116874	3864	1:119555146	-128149	1.6325e-42	-1.03719	1e-05	1.8799e-35	1.17739e-33
ENSG00000134202	4186	1:110282972	-1413	1.1564e-41	1.01554	1e-05	1.9535e-35	1.21796e-33
ENSG00000116791	3744	1:75218704	19611	5.0049e-42	-1.1885	1e-05	2.2454e-35	1.39364e-33
ENSG00000139344	5500	12:96344078	7006	3.6139e-42	1.03603	1e-05	2.3025e-35	1.42272e-33
ENSG00000086062	4855	9:33141791	-25564	5.6003e-42	-1.01818	1e-05	2.8573e-35	1.75768e-33
ENSG00000125247	4765	13:101326992	-356	7.4208e-42	1.12057	1e-05	3.0831e-35	1.88821e-33
ENSG00000231671	4895	1:101837079	48185	1.9962e-41	-1.15775	1e-05	3.9728e-35	2.42233e-33
ENSG00000115350	3891	2:75185856	236	1.4697e-41	1.09491	1e-05	5.0529e-35	3.0674e-33
ENSG00000108771	3280	17:40264125	-627	1.1437e-41	-1.22723	1e-05	5.4808e-35	3.31263e-33
ENSG00000249572	4357	5:33454328	13602	1.468e-41	-1.2291	1e-05	6.537e-35	3.93386e-33
ENSG00000076067	2321	12:56918834	3120	2.585e-41	-1.00364	1e-05	6.6301e-35	3.97261e-33
ENSG00000258311	3217	12:56115585	5764	5.9207e-41	-1.30396	1e-05	7.2581e-35	4.33015e-33
ENSG00000104442	3874	8:66504827	-41616	6.3788e-42	1.04258	1e-05	8.0781e-35	4.79869e-33
ENSG00000176148	4391	11:33061404	440	4.9546e-41	0.989431	1e-05	1.1095e-34	6.56241e-33
ENSG00000145348	3954	4:107161967	-80686	3.811e-41	1.51122	1e-05	1.6077e-34	9.46919e-33
ENSG00000182612	5420	17:79606020	1822	6.6984e-41	1.06678	1e-05	2.0356e-34	1.18883e-32
ENSG00000197362	4330	7:148773226	-14649	8.7771e-41	1.11947	1e-05	2.032e-34	1.18883e-32
ENSG00000137944	3527	1:89382664	-75973	1.2045e-40	-0.98076	1e-05	4.0396e-34	2.34927e-32
ENSG00000145088	4772	3:121480375	-73656	4.385e-41	1.00663	1e-05	5.1716e-34	2.99495e-32
ENSG00000204147	3315	10:52503009	3930	3.6348e-40	-1.47455	1e-05	5.4591e-34	3.1483e-32
ENSG00000132185	4544	1:161676970	207	2.7178e-40	1.09524	1e-05	5.8406e-34	3.35433e-32
ENSG00000110455	5079	11:44087989	513	1.7404e-40	1.60962	1e-05	5.9959e-34	3.42929e-32
ENSG00000188707	4438	7:150037972	11033	2.608e-40	-1.22646	1e-05	6.3333e-34	3.60738e-32
ENSG00000083937	4563	3:87304561	28139	1.3161e-41	1.18156	1e-05	6.3788e-34	3.61842e-32
ENSG00000141560	3243	17:80680394	5834	1.0149e-40	1.04952	1e-05	8.6687e-34	4.8973e-32
ENSG00000186470	4774	6:26370659	5271	5.1893e-42	-1.60995	1e-05	9.0423e-34	5.08756e-32
ENSG00000122863	4030	10:73737124	13000	6.9348e-40	-0.994714	1e-05	1.0938e-33	6.12938e-32
ENSG00000154719	4466	21:26940815	-39015	3.3084e-40	1.17744	1e-05	1.1638e-33	6.49511e-32
ENSG00000174130	5274	4:38811845	-46594	2.1609e-40	1.24759	1e-05	1.3322e-33	7.40516e-32
ENSG00000117174	5156	1:86183521	9404	2.6224e-40	1.03261	1e-05	1.8865e-33	1.04442e-31
ENSG00000127957	2257	7:75101065	-56414	1.2521e-40	1.08703	1e-05	1.9221e-33	1.05993e-31
ENSG00000197563	4920	18:59763553	-90799	5.4928e-40	-1.0515	1e-05	2.0335e-33	1.11691e-31
ENSG00000076944	5662	19:7702575	807	2.7534e-39	-1.07522	1e-05	2.3401e-33	1.28018e-31
ENSG00000121350	5338	12:21615935	25385	1.5519e-39	-1.0268	1e-05	3.7631e-33	2.0506e-31
ENSG00000092094	4467	14:20923007	-258	7.9779e-39	-1.13734	1e-05	4.2268e-33	2.29426e-31
ENSG00000089916	4387	14:76650101	31841	7.8321e-39	-1.44859	1e-05	4.7704e-33	2.57918e-31
ENSG00000164346	4722	5:74099634	36816	3.311e-39	1.61396	1e-05	4.9061e-33	2.64221e-31
ENSG00000171298	6236	17:78075462	106	6.9918e-39	-1.13175	1e-05	5.5164e-33	2.95938e-31
ENSG00000168461	6076	18:9712098	3935	5.7123e-39	1.0373	1e-05	6.4668e-33	3.45587e-31
ENSG00000245614	6478	12:31241345	14563	1.0422e-39	1.01777	1e-05	7.6568e-33	4.07607e-31
ENSG00000136111	5088	13:75873787	-182464	2.1078e-39	1.11212	1e-05	8.8752e-33	4.70659e-31
ENSG00000261338	3615	2:219134950	14907	1.702e-38	1.0127	1e-05	1.1381e-32	6.01244e-31
ENSG00000115423	4080	2:84686757	-56823	4.92e-39	-1.01697	1e-05	1.1721e-32	6.16851e-31
ENSG00000104497	4932	8:82777939	22837	4.7092e-39	-1.10597	1e-05	1.2943e-32	6.7855e-31
ENSG00000149591	5654	11:117081763	11725	1.5367e-38	-1.12367	1e-05	1.6502e-32	8.61913e-31
ENSG00000198498	4606	4:164432362	16767	5.2482e-39	1.0167	1e-05	1.805e-32	9.39216e-31
ENSG00000152359	4385	5:75008958	-4356	1.1688e-38	1.21212	1e-05	2.346e-32	1.21616e-30
ENSG00000166275	3140	10:104623053	9072	9.6676e-40	-1.13174	1e-05	2.4637e-32	1.27236e-30
ENSG00000263072	3747	16:3181963	-2921	1.4625e-38	1.07586	1e-05	2.7697e-32	1.42509e-30
ENSG00000181798	4226	2:232349859	-29192	9.937e-39	-1.05064	1e-05	2.9929e-32	1.53426e-30
ENSG00000043514	4174	1:40303627	-45557	1.1141e-38	-1.39834	1e-05	3.0645e-32	1.56517e-30
ENSG00000172070	4625	20:630885	-25560	5.2126e-38	-1.07747	1e-05	3.1964e-32	1.62652e-30
ENSG00000073584	4208	17:38782343	-22418	1.8212e-38	-1.00383	1e-05	3.4432e-32	1.74571e-30
ENSG00000153898	4491	1:85453471	-9326	7.8497e-39	1.05917	1e-05	3.856e-32	1.94782e-30
ENSG00000011376	4390	3:45511026	81027	3.1214e-39	-1.03114	1e-05	3.9533e-32	1.98972e-30
ENSG00000055950	3450	10:102740271	-7002	1.7872e-38	1.29021	1e-05	4.0032e-32	2.00754e-30
ENSG00000126016	2486	X:112090719	6675	3.8619e-38	0.990833	1e-05	4.3245e-32	2.16082e-30
ENSG00000125637	3871	2:113942903	28000	4.9862e-39	1.0015	1e-05	4.3968e-32	2.18907e-30
ENSG00000156261	4669	21:30432557	-13562	4.557e-39	1.55281	1e-05	4.8674e-32	2.41469e-30
ENSG00000196268	6346	19:21586236	6314	1.0183e-39	1.04166	1e-05	5.372e-32	2.65548e-30
ENSG00000165275	4609	9:37753762	-43	6.1118e-38	-1.24697	1e-05	5.6719e-32	2.79374e-30
ENSG00000198496	2948	17:41279837	2209	2.3985e-38	-1.01442	1e-05	6.3688e-32	3.12476e-30
ENSG00000056050	4534	4:170678993	-112	1.9912e-38	-1.31557	1e-05	6.3891e-32	3.12476e-30
ENSG00000134809	4716	11:57289328	-8949	1.0818e-38	-1.21403	1e-05	7.7438e-32	3.77399e-30
ENSG00000164414	4678	6:88188309	7967	4.5882e-38	1.0777	1e-05	7.8384e-32	3.80671e-30
ENSG00000100376	6034	22:45731050	26200	9.7132e-38	-1.74651	1e-05	7.8754e-32	3.8113e-30
ENSG00000198805	4496	14:20957513	20399	2.8905e-37	1.00555	1e-05	7.9057e-32	3.81263e-30
ENSG00000171806	5418	1:169824203	60095	2.6444e-38	-1.60785	1e-05	1.1176e-31	5.37088e-30
ENSG00000261455	4982	7:152126900	-33972	2.3558e-37	-1.0546	1e-05	1.3873e-31	6.64435e-30
ENSG00000004534	2276	3:50040194	62753	3.4621e-39	-1.00855	1e-05	1.3963e-31	6.6642e-30
ENSG00000198502	10049	6:32401079	-96986	2.1437e-40	-1.54133	1e-05	1.4081e-31	6.69724e-30
ENSG00000100266	5448	22:43334295	-76857	1.8142e-38	0.980069	1e-05	1.4963e-31	7.09275e-30
ENSG00000129925	3807	16:420907	-16207	1.3148e-37	-1.04062	1e-05	1.6572e-31	7.82829e-30
ENSG00000182782	3485	12:123182310	-5581	4.9379e-38	1.00853	1e-05	1.7225e-31	8.10918e-30
ENSG00000226381	5654	10:81443896	-82190	1.3276e-37	1.57793	1e-05	1.8395e-31	8.63059e-30
ENSG00000175643	6268	16:11439679	96202	1.0154e-37	0.990925	1e-05	2.2571e-31	1.05544e-29
ENSG00000241945	4983	21:45490182	-36990	2.0728e-37	1.16388	1e-05	2.5096e-31	1.16953e-29
ENSG00000154319	5480	8:11351019	18794	1.3549e-39	1.14561	1e-05	2.6729e-31	1.24147e-29
ENSG00000068097	1912	17:58172447	16154	2.523e-37	1.67974	1e-05	3.5467e-31	1.63632e-29
ENSG00000064886	5153	1:111769391	25997	1.3853e-37	-1.02288	1e-05	3.5367e-31	1.63632e-29
ENSG00000204110	4699	6:37484970	9845	2.0179e-37	-1.05188	1e-05	3.7927e-31	1.74401e-29
ENSG00000196756	3991	20:37067489	3492	2.1559e-37	1.57539	1e-05	4.0152e-31	1.84023e-29
ENSG00000214425	4665	17:44018399	390697	1.9544e-38	-1.16778	1e-05	4.1715e-31	1.90553e-29
ENSG00000068784	5522	2:45784850	-54455	3.0265e-37	1.00959	1e-05	4.8269e-31	2.19766e-29
ENSG00000128438	3426	17:16838685	531	2.8131e-37	1.18972	1e-05	5.601e-31	2.54173e-29
ENSG00000189362	3464	2:191262955	-136494	4.44e-37	-1.09052	1e-05	6.0927e-31	2.75584e-29
ENSG00000103550	4581	16:19725130	-4428	2.4591e-36	1.21285	1e-05	6.6937e-31	3.01783e-29
ENSG00000206535	3869	3:100067468	-52570	1.3964e-37	-0.986107	1e-05	7.5316e-31	3.3846e-29
ENSG00000110665	5997	11:2321095	-3185	1.1551e-36	-1.04239	1e-05	7.5665e-31	3.38927e-29
ENSG00000130150	2335	X:14935351	43787	4.1816e-37	-0.809267	1e-05	8.36e-31	3.73258e-29
ENSG00000255769	2437	15:82581264	-217087	8.733e-38	1.07065	1e-05	1.0702e-30	4.763e-29
ENSG00000178381	4551	7:1202705	2309	1.6662e-37	-1.08138	1e-05	1.1731e-30	5.20417e-29
ENSG00000257218	4443	12:120906910	22668	3.0417e-37	1.01406	1e-05	1.1843e-30	5.23716e-29
ENSG00000170430	6058	10:131445731	180282	5.1739e-36	-0.989785	1e-05	1.3819e-30	6.09123e-29
ENSG00000118197	5212	1:200619031	-20067	8.4349e-37	-0.985667	1e-05	1.4326e-30	6.29471e-29
ENSG00000132740	4176	11:68719221	47910	8.9054e-37	1.06749	1e-05	1.502e-30	6.57872e-29
ENSG00000158623	4288	7:130273974	-79625	4.4389e-36	-1.3662	1e-05	1.963e-30	8.57081e-29
ENSG00000125877	5240	20:3193978	4463	2.9732e-36	1.08967	1e-05	1.9807e-30	8.62081e-29
ENSG00000163875	4207	1:37979933	-443	3.7449e-36	0.981935	1e-05	2.442e-30	1.05957e-28
ENSG00000118961	4209	2:20888265	-134618	2.6678e-36	-1.07242	1e-05	2.5674e-30	1.11049e-28
ENSG00000242349	4165	1:11905633	4558	8.3384e-36	-1.23294	1e-05	3.6276e-30	1.56415e-28
ENSG00000164484	5059	6:130609168	-77712	1.9587e-36	-1.01348	1e-05	3.6557e-30	1.5714e-28
ENSG00000215190	2758	6:58298846	11066	7.2805e-38	-1.0539	1e-05	3.98e-30	1.70546e-28
ENSG00000122034	5584	13:27998769	87	5.8084e-36	1.18799	1e-05	4.119e-30	1.75961e-28
ENSG00000230795	10107	6:29817617	-76620	3.7664e-39	-1.06069	1e-05	4.5856e-30	1.95181e-28
ENSG00000164880	5265	7:1533788	-11702	1.2174e-36	-0.979892	1e-05	4.5972e-30	1.95181e-28
ENSG00000256039	5462	12:10710697	4734	7.7114e-36	1.3713	1e-05	4.6724e-30	1.97772e-28
ENSG00000196810	4703	4:1243877	788	1.0784e-36	0.997871	1e-05	5.1256e-30	2.16291e-28
ENSG00000160949	1985	8:145662766	-7062	2.121e-36	0.957985	1e-05	5.1594e-30	2.17054e-28
ENSG00000175581	3349	11:73532916	34554	4.7942e-36	0.924181	1e-05	5.5934e-30	2.34599e-28
ENSG00000136982	4647	8:120801805	-66446	5.4408e-36	1.01908	1e-05	7.0228e-30	2.93665e-28
ENSG00000214078	2799	20:34221155	-31724	2.9596e-36	-1.66723	1e-05	9.1307e-30	3.80658e-28
ENSG00000127463	5667	1:19572232	-5815	1.4909e-35	-1.00039	1e-05	1.008e-29	4.18975e-28
ENSG00000142856	4605	1:63881552	-177841	1.2314e-35	1.01278	1e-05	1.088e-29	4.50885e-28
ENSG00000148290	5746	9:136281917	58364	1.7732e-35	-0.963989	1e-05	1.1572e-29	4.78093e-28
ENSG00000188917	2400	X:100265552	-41554	2.0255e-35	0.798566	1e-05	1.3331e-29	5.49142e-28
ENSG00000168646	4323	17:63556290	-1476	9.2855e-36	1.12991	1e-05	1.4338e-29	5.88887e-28
ENSG00000137841	3934	15:40596561	-3576	1.4417e-35	1.15929	1e-05	1.4577e-29	5.9692e-28
ENSG00000111877	4543	6:119254156	-2172	1.5181e-36	1.02148	1e-05	1.5151e-29	6.18591e-28
ENSG00000198182	3644	19:38077661	-133031	1.1212e-36	-1.18266	1e-05	1.7423e-29	7.09278e-28
ENSG00000166260	4601	17:53001726	-44421	6.1762e-35	-1.05607	1e-05	2.2017e-29	8.93658e-28
ENSG00000182963	3904	17:42901884	-6301	5.6046e-36	1.31024	1e-05	2.2846e-29	9.24595e-28
ENSG00000115816	5654	2:37465906	7049	1.0093e-35	-1.02408	1e-05	2.3359e-29	9.4258e-28
ENSG00000124641	4218	6:41784094	-104784	1.0383e-34	0.939763	1e-05	2.4844e-29	9.99602e-28
ENSG00000104388	4108	8:61452046	22629	2.7425e-35	1.00357	1e-05	2.6987e-29	1.0827e-27
ENSG00000013288	7096	4:6607830	30927	6.2325e-35	-1.32265	1e-05	2.7293e-29	1.0918e-27
ENSG00000180376	4638	3:56692321	101131	7.4792e-36	0.993139	1e-05	2.8081e-29	1.12008e-27
ENSG00000227627	6025	6:153321079	16193	4.0902e-35	1.18237	1e-05	2.822e-29	1.1224e-27
ENSG00000151917	3775	6:56818846	-928	1.119e-35	-1.28579	1e-05	3.3105e-29	1.31292e-27
ENSG00000093010	4197	22:19929551	420	4.5232e-35	0.895648	1e-05	3.6881e-29	1.45433e-27
ENSG00000112799	5882	6:6578927	-9415	8.998e-35	1.11126	1e-05	3.6785e-29	1.45433e-27
ENSG00000138095	5165	2:44123073	-100072	1.4234e-35	1.0511	1e-05	3.9707e-29	1.56132e-27
ENSG00000125885	5483	20:5961458	30159	1.6203e-34	-1.20991	1e-05	3.9828e-29	1.56165e-27
ENSG00000152291	4467	2:85546052	-9497	3.8816e-35	-1.01195	1e-05	4.6315e-29	1.81088e-27
ENSG00000135778	5366	1:233091463	5111	8.6364e-35	-1.59702	1e-05	4.8313e-29	1.88365e-27
ENSG00000126246	4240	19:36240614	7259	1.7341e-34	-1.28114	1e-05	5.034e-29	1.95716e-27
ENSG00000167074	3023	22:41779971	16633	2.0777e-36	1.23664	1e-05	5.1669e-29	2.00321e-27
ENSG00000174652	4717	19:9545030	-1225	1.686e-34	1.38612	1e-05	6.2615e-29	2.42039e-27
ENSG00000173226	4772	3:121480375	-73552	2.5643e-35	0.951551	1e-05	6.2779e-29	2.42039e-27
ENSG00000139921	5410	14:51709017	2136	4.7256e-35	0.947453	1e-05	6.4377e-29	2.47512e-27
ENSG00000127507	5358	19:14887259	-2095	1.3006e-34	-1.02947	1e-05	6.4678e-29	2.47979e-27
ENSG00000151640	5891	10:134000962	557	1.7199e-34	-0.944811	1e-05	8.5636e-29	3.27429e-27
ENSG00000128699	3847	2:190679694	30596	1.1471e-34	1.08962	1e-05	1.0085e-28	3.84551e-27
ENSG00000097046	4022	1:91964946	-1463	6.0583e-35	-0.963098	1e-05	1.0452e-28	3.9745e-27
ENSG00000181754	4016	1:110052139	-222	3.2089e-34	0.954811	1e-05	1.1383e-28	4.31634e-27
ENSG00000250565	5711	2:46759104	-10593	1.2542e-34	-1.03149	1e-05	1.284e-28	4.85581e-27
ENSG00000182362	4148	21:47726332	20080	7.9755e-35	-1.15384	1e-05	1.5743e-28	5.93737e-27
ENSG00000182534	5296	17:74706346	-753	5.8226e-34	-1.46941	1e-05	1.7256e-28	6.49023e-27
ENSG00000185065	4540	22:19461105	25688	5.7717e-34	-1.25893	1e-05	1.8043e-28	6.76769e-27
ENSG00000100147	3597	22:42234937	38253	2.3174e-35	0.944217	1e-05	1.9006e-28	7.10971e-27
ENSG00000134184	4137	1:110229787	-650	6.1777e-34	-1.19139	1e-05	2.3731e-28	8.85339e-27
ENSG00000203965	4547	1:64017830	28786	6.8747e-34	1.01716	1e-05	2.4821e-28	9.23504e-27
ENSG00000118514	3726	6:135368314	97053	6.0757e-34	-0.909546	1e-05	2.9317e-28	1.08786e-26
ENSG00000163131	2783	1:150726238	-12196	9.4604e-35	1.04368	1e-05	3.0105e-28	1.11413e-26
ENSG00000133731	4504	8:82583771	-15158	2.195e-34	-1.00284	1e-05	3.2904e-28	1.21445e-26
ENSG00000063854	4926	16:1887108	9912	6.9087e-34	1.07443	1e-05	3.6775e-28	1.35373e-26
ENSG00000136243	5018	7:23245569	24122	5.5692e-35	-1.01776	1e-05	3.9175e-28	1.43825e-26
ENSG00000247556	3783	15:41570710	-5479	4.5987e-34	1.11845	1e-05	4.7324e-28	1.73282e-26
ENSG00000259472	2355	15:82558034	-624895	6.6695e-35	-1.03404	1e-05	5.0325e-28	1.83784e-26
ENSG00000172500	2670	11:65663547	7536	2.8463e-34	1.23546	1e-05	5.9871e-28	2.18072e-26
ENSG00000174780	5826	4:57334142	1060	6.8836e-34	-1.20816	1e-05	6.0966e-28	2.21477e-26
ENSG00000213689	1770	3:48505964	-482	2.3508e-34	-0.963522	1e-05	6.5268e-28	2.36487e-26
ENSG00000102309	1153	X:71406301	5097	1.8059e-33	-0.855242	1e-05	6.8862e-28	2.48855e-26
ENSG00000177483	5687	2:238687216	-19817	8.3294e-34	1.17923	1e-05	7.2772e-28	2.62302e-26
ENSG00000138744	5475	4:76878956	16751	1.0995e-33	0.918854	1e-05	9.665e-28	3.47462e-26
ENSG00000176945	5532	3:195496695	48941	6.6859e-34	-1.19448	1e-05	9.7517e-28	3.49671e-26
ENSG00000206341	10060	6:29850784	-4567	2.3624e-36	1.16838	1e-05	9.8222e-28	3.51291e-26
ENSG00000239213	3331	3:136659724	78827	2.9101e-34	1.03751	1e-05	1.066e-27	3.80271e-26
ENSG00000247572	4159	5:80543426	-53954	7.3211e-34	1.19357	1e-05	1.1652e-27	4.146e-26
ENSG00000124164	5012	20:57009166	44987	8.1956e-33	1.00404	1e-05	1.2295e-27	4.3635e-26
ENSG00000106789	4592	9:100954429	-494	3.8722e-33	1.47587	1e-05	1.3342e-27	4.72283e-26
ENSG00000154803	3578	17:17131869	-8634	1.1852e-33	0.997991	1e-05	1.3442e-27	4.74616e-26
ENSG00000131042	6488	19:55121148	336108	4.7465e-33	1.55405	1e-05	1.4354e-27	5.05531e-26
ENSG00000130414	6413	2:240963926	-894	2.9036e-33	-0.954872	1e-05	1.4684e-27	5.15841e-26
ENSG00000099940	2688	22:21040925	-172347	8.3296e-33	-1.72972	1e-05	2.0444e-27	7.16365e-26
ENSG00000130312	5027	19:17419848	16429	7.0918e-33	0.9007	1e-05	2.1685e-27	7.57945e-26
ENSG00000255310	6834	8:10969235	1998	8.4606e-35	-1.03178	1e-05	2.3635e-27	8.24e-26
ENSG00000151150	4548	10:62351921	-141328	8.2636e-33	-0.946337	1e-05	2.7381e-27	9.52226e-26
ENSG00000104055	2142	15:43559960	904	2.1705e-33	0.969365	1e-05	2.9673e-27	1.02933e-25
ENSG00000242110	4747	5:34012492	4271	4.6374e-33	0.997704	1e-05	3.004e-27	1.03945e-25
ENSG00000196204	6510	7:5037459	23839	2.9521e-33	-1.03818	1e-05	3.0131e-27	1.04003e-25
ENSG00000132842	4411	5:77339846	-250734	8.1542e-33	-1.07301	1e-05	3.0746e-27	1.05858e-25
ENSG00000196167	3932	11:111213182	37411	6.6402e-33	1.03876	1e-05	3.8431e-27	1.31991e-25
ENSG00000100908	4790	14:24610733	-65	1.6524e-32	-1.03201	1e-05	4.0704e-27	1.39109e-25
ENSG00000083828	4274	19:58251497	-29527	4.443e-33	1.15684	1e-05	4.0643e-27	1.39109e-25
ENSG00000162441	3633	1:10027540	24074	1.9283e-32	-1.30313	1e-05	5.355e-27	1.82558e-25
ENSG00000248049	4528	4:68579924	12925	9.7979e-33	-1.32438	1e-05	6.9887e-27	2.37668e-25
ENSG00000114054	3003	3:136400420	431271	3.6205e-33	-0.991394	1e-05	7.5185e-27	2.54434e-25
ENSG00000137310	11378	6:31154358	28038	7.6711e-36	-1.081	1e-05	7.5101e-27	2.54434e-25
ENSG00000135951	3245	2:99707307	-64121	4.6295e-33	1.00096	1e-05	8.8706e-27	2.99457e-25
ENSG00000112992	3993	5:43824677	221882	7.6135e-33	1.59135	1e-05	9.3441e-27	3.14675e-25
ENSG00000134077	4979	3:9425944	21417	5.3057e-32	1.2743	1e-05	1.0402e-26	3.49438e-25
ENSG00000141994	5237	19:5788874	-2376	3.4546e-32	-1.30638	1e-05	1.1743e-26	3.93557e-25
ENSG00000206573	4982	3:9436472	-3792	3.732e-32	0.965652	1e-05	1.3273e-26	4.43751e-25
ENSG00000125821	5138	20:18573108	4570	1.3322e-32	-1.24008	1e-05	1.4345e-26	4.78418e-25
ENSG00000171928	2200	17:18715642	31333	5.0974e-32	-1.06258	1e-05	1.4945e-26	4.97235e-25
ENSG00000103174	6579	16:5075248	-8895	3.218e-32	0.946789	1e-05	1.6411e-26	5.44715e-25
ENSG00000136573	5413	8:11339965	-11546	1.0157e-33	-1.06247	1e-05	1.9938e-26	6.60202e-25
ENSG00000224137	4234	2:208524200	-2900	2.095e-32	-0.984701	1e-05	2.1207e-26	7.00526e-25
ENSG00000136449	3788	17:48582276	-3470	6.1506e-32	-0.967331	1e-05	2.2775e-26	7.50532e-25
ENSG00000168434	4094	16:23434298	-30204	1.9254e-31	1.13748	1e-05	2.4489e-26	8.05119e-25
ENSG00000262580	6147	17:78181132	1383	1.0954e-31	-0.985269	1e-05	2.5099e-26	8.23221e-25
ENSG00000107719	6393	10:72240614	2036	9.7669e-32	-1.4058	1e-05	2.8134e-26	9.20567e-25
ENSG00000157873	4054	1:2488153	1074	1.2347e-31	0.905145	1e-05	2.9459e-26	9.61665e-25
ENSG00000104047	3880	15:49952940	39762	2.2643e-32	-0.929739	1e-05	3.0243e-26	9.84929e-25
ENSG00000206503	10131	6:29918619	9581	1.6418e-34	-1.39492	1e-05	3.0971e-26	1.00626e-24
ENSG00000116883	2738	1:36712033	-77303	2.275e-31	0.962148	1e-05	3.7094e-26	1.20237e-24
ENSG00000138685	3858	4:123757748	9884	4.9371e-32	-0.988978	1e-05	3.9132e-26	1.26548e-24
ENSG00000125445	4211	17:73236605	-21151	1.4838e-31	1.18969	1e-05	4.6017e-26	1.48467e-24
ENSG00000020922	4102	11:94212154	-14921	2.293e-31	1.00653	1e-05	4.7477e-26	1.52487e-24
ENSG00000130348	4639	6:107077502	48	1.4901e-31	-0.937025	1e-05	4.7484e-26	1.52487e-24
ENSG00000196151	5292	2:160141068	-2243	2.372e-32	-1.06767	1e-05	4.9273e-26	1.57866e-24
ENSG00000168765	4105	1:110198727	23	2.4344e-31	-0.927236	1e-05	4.9785e-26	1.59141e-24
ENSG00000072864	2238	16:15821246	84121	4.8249e-32	-1.03695	1e-05	5.1943e-26	1.65653e-24
ENSG00000178028	3306	1:44721739	42611	6.5263e-32	1.01976	1e-05	5.2915e-26	1.68368e-24
ENSG00000103168	9337	16:84215133	-5537	9.3881e-32	-0.984442	1e-05	5.6324e-26	1.78803e-24
ENSG00000260997	4222	7:44989350	-11159	1.0101e-31	1.45382	1e-05	5.7618e-26	1.82492e-24
ENSG00000205045	3518	17:33864830	-51	2.3788e-31	1.07522	1e-05	6.0385e-26	1.9082e-24
ENSG00000144741	5187	3:66354911	235625	8.1758e-32	-0.945899	1e-05	6.1184e-26	1.92903e-24
ENSG00000179698	3132	8:145164518	1888	8.3611e-32	1.49351	1e-05	6.1625e-26	1.93852e-24
ENSG00000059122	3465	16:2986323	24384	2.1232e-31	0.957184	1e-05	6.3179e-26	1.9829e-24
ENSG00000065457	5518	16:75606360	-50839	1.1452e-31	1.1718	1e-05	6.4132e-26	2.00825e-24
ENSG00000215845	4122	1:161008535	-246	1.3316e-31	1.44055	1e-05	6.5704e-26	2.05283e-24
ENSG00000103932	3736	15:41817662	-18806	9.6271e-32	-0.954315	1e-05	6.6331e-26	2.06776e-24
ENSG00000134056	2424	5:68573347	59759	1.2476e-31	-0.861301	1e-05	7.9212e-26	2.46377e-24
ENSG00000130177	2497	13:115042741	42378	1.1149e-31	1.13109	1e-05	8.3059e-26	2.57763e-24
ENSG00000116171	3624	1:53432786	39884	3.4457e-31	-1.03392	1e-05	1.058e-25	3.27601e-24
ENSG00000157823	4770	15:90420673	-16902	7.1738e-31	-1.02655	1e-05	1.0642e-25	3.28773e-24
ENSG00000089177	6025	20:16555032	953	2.223e-31	0.881613	1e-05	1.0737e-25	3.30979e-24
ENSG00000236935	2889	11:64104488	7511	4.0297e-31	0.995028	1e-05	1.0986e-25	3.37905e-24
ENSG00000160194	6190	21:44323720	23965	3.8174e-31	-1.81215	1e-05	1.2076e-25	3.70595e-24
ENSG00000110435	5163	11:34901878	-35499	7.9475e-31	-0.916699	1e-05	1.2463e-25	3.81629e-24
ENSG00000109323	3918	4:103634220	-47932	2.5002e-31	0.998816	1e-05	1.3037e-25	3.98324e-24
ENSG00000120071	4154	17:44355634	52900	8.8643e-32	1.18502	1e-05	1.4113e-25	4.30263e-24
ENSG00000197780	3730	1:109608036	-10589	7.5481e-31	1.2131	1e-05	1.4501e-25	4.41123e-24
ENSG00000083807	2308	19:59000273	-23508	1.4074e-31	1.01649	1e-05	1.4798e-25	4.49168e-24
ENSG00000128510	4371	7:129935875	2900	4.8709e-31	1.00754	1e-05	1.7088e-25	5.17541e-24
ENSG00000101057	4370	20:42310811	15056	7.7963e-31	-1.43122	1e-05	1.7199e-25	5.19769e-24
ENSG00000145882	4301	5:148726146	-11425	1.2527e-30	0.98008	1e-05	1.7435e-25	5.25753e-24
ENSG00000163249	4114	2:208506731	-69534	4.2623e-31	-0.97783	1e-05	1.7518e-25	5.27113e-24
ENSG00000167766	7321	19:53141625	-52125	5.9301e-31	-1.08617	1e-05	1.9318e-25	5.80016e-24
ENSG00000130731	4602	16:686337	-22	4.616e-31	1.4866	1e-05	2.1641e-25	6.48331e-24
ENSG00000196511	4411	7:144528611	-4878	1.311e-30	-0.854309	1e-05	2.2209e-25	6.63929e-24
ENSG00000018699	3951	2:32903548	50448	1.9434e-31	-1.35952	1e-05	2.2738e-25	6.78263e-24
ENSG00000227354	3880	13:79886654	-93791	9.3479e-31	-0.968183	1e-05	2.3565e-25	7.01435e-24
ENSG00000198677	3650	5:94903453	12741	4.5508e-31	1.26246	1e-05	2.51e-25	7.45522e-24
ENSG00000161618	4288	19:49966081	9654	1.5182e-30	-1.03686	1e-05	2.5429e-25	7.53665e-24
ENSG00000125775	5750	20:1305721	-4163	1.218e-30	-0.968692	1e-05	2.7081e-25	8.00912e-24
ENSG00000183281	1749	2:87303060	54084	3.0181e-31	1.11593	1e-05	2.7152e-25	8.01302e-24
ENSG00000230715	3974	7:128336193	43297	6.0814e-31	0.911323	1e-05	2.8195e-25	8.30304e-24
ENSG00000085982	5188	2:234398417	-77012	1.3142e-30	1.08114	1e-05	3.1832e-25	9.35431e-24
ENSG00000167077	3457	22:41962292	-133212	1.619e-31	1.22282	1e-05	3.6586e-25	1.07285e-23
ENSG00000138107	2795	10:104300640	38157	1.1779e-31	-0.916417	1e-05	3.8284e-25	1.11792e-23
ENSG00000135698	8274	16:82203786	-46	6.6861e-31	-1.00713	1e-05	3.8277e-25	1.11792e-23
ENSG00000079263	5036	2:231083171	15344	1.779e-30	-1.18097	1e-05	4.027e-25	1.17343e-23
ENSG00000103811	5132	15:79231518	-10399	1.9983e-30	1.05026	1e-05	4.1287e-25	1.20053e-23
ENSG00000138381	3809	2:190679694	153582	1.0391e-30	1.03392	1e-05	4.2118e-25	1.22214e-23
ENSG00000188428	5507	6:8060998	-3650	1.428e-30	1.01818	1e-05	4.4795e-25	1.29709e-23
ENSG00000138468	4315	3:101233830	1744	6.4982e-31	-0.97276	1e-05	4.586e-25	1.32514e-23
ENSG00000146909	5940	7:156752018	9600	3.0815e-30	-0.980173	1e-05	4.6648e-25	1.34512e-23
ENSG00000135968	3815	2:109139209	74191	3.3108e-30	-0.947216	1e-05	6.4315e-25	1.85069e-23
ENSG00000103671	3499	15:64886757	206809	8.348e-31	-1.24275	1e-05	6.5268e-25	1.87422e-23
ENSG00000161981	2819	16:84170	-18841	2.7453e-30	-1.06798	1e-05	6.6309e-25	1.90017e-23
ENSG00000226124	3161	2:200620763	-95134	5.1517e-31	-0.963849	1e-05	6.6592e-25	1.90434e-23
ENSG00000109689	3990	4:26895894	36593	3.2012e-30	-1.08634	1e-05	7.0876e-25	2.02267e-23
ENSG00000230312	1496	X:103289765	107085	1.9053e-30	-0.778164	1e-05	7.3693e-25	2.09874e-23
ENSG00000231389	10909	6:33030484	-18069	9.0756e-32	-1.18952	1e-05	7.4991e-25	2.13131e-23
ENSG00000180611	5038	3:192617279	-18672	6.6653e-30	-1.03813	1e-05	7.5681e-25	2.14214e-23
ENSG00000119471	4949	9:115141974	-244	2.0201e-30	-0.989211	1e-05	7.5556e-25	2.14214e-23
ENSG00000248044	3805	5:36887895	11135	1.3816e-30	0.895835	1e-05	8.3019e-25	2.34502e-23
ENSG00000181396	4234	17:80373452	-3062	2.2392e-30	-1.14668	1e-05	9.5579e-25	2.69432e-23
ENSG00000105499	4899	19:48641574	27499	6.704e-30	0.942248	1e-05	1.1006e-24	3.09633e-23
ENSG00000120594	6775	10:20236731	131562	1.1751e-30	-0.899424	1e-05	1.1063e-24	3.10583e-23
ENSG00000099977	4466	22:24312204	-10457	5.9828e-30	-0.959059	1e-05	1.1101e-24	3.11033e-23
ENSG00000168405	5978	6:25115527	-51267	7.3882e-31	-1.07477	1e-05	1.1136e-24	3.11372e-23
ENSG00000145365	4065	4:113167888	-39172	4.9755e-30	-0.942668	1e-05	1.2356e-24	3.44808e-23
ENSG00000089693	4408	12:6862259	-14383	1.2303e-29	-0.946	1e-05	1.2464e-24	3.47122e-23
ENSG00000131697	4877	1:6008591	-43943	5.7586e-30	0.927695	1e-05	1.3398e-24	3.7237e-23
ENSG00000036448	8696	8:2077072	83916	3.0913e-30	-0.931591	1e-05	1.4481e-24	4.01653e-23
ENSG00000111906	3515	6:125622737	-546	5.1203e-30	-1.12585	1e-05	1.5363e-24	4.2529e-23
ENSG00000164323	6247	4:186124855	-5804	1.1407e-29	-0.945044	1e-05	1.5523e-24	4.28856e-23
ENSG00000079691	5999	6:25401900	122593	1.0557e-30	-0.885654	1e-05	1.6262e-24	4.48363e-23
ENSG00000134779	3842	18:34361762	-47397	7.1864e-30	-0.983635	1e-05	1.8823e-24	5.17953e-23
ENSG00000168724	4691	5:34976858	47159	4.1121e-30	1.79543	1e-05	1.9787e-24	5.43388e-23
ENSG00000176978	3692	9:140002989	-6641	1.3032e-29	-1.17171	1e-05	2.3701e-24	6.4959e-23
ENSG00000254860	4848	11:9008674	22451	4.5128e-30	1.09654	1e-05	2.5185e-24	6.88913e-23
ENSG00000087842	2275	X:15512734	1046	1.4089e-29	0.753441	1e-05	2.5513e-24	6.96503e-23
ENSG00000140471	6439	15:101110356	-33080	1.4417e-29	-0.960828	1e-05	2.6367e-24	7.16972e-23
ENSG00000112357	3257	6:137191825	48107	2.8433e-29	-1.28531	1e-05	2.6341e-24	7.16972e-23
ENSG00000153933	4445	17:54912339	878	3.2315e-29	1.2008	1e-05	2.7662e-24	7.50736e-23
ENSG00000063761	5356	14:78353967	87540	4.4362e-30	-0.872701	1e-05	2.8313e-24	7.66883e-23
ENSG00000173113	2891	11:64033748	-51809	9.3614e-30	-1.73568	1e-05	2.8847e-24	7.7983e-23
ENSG00000205821	4916	17:2318550	-182	2.2762e-29	-1.03932	1e-05	2.9504e-24	7.96027e-23
ENSG00000146066	3412	5:175815782	33	2.7391e-29	-1.38133	1e-05	3.108e-24	8.36933e-23
ENSG00000186111	5216	19:3679607	-20871	2.5996e-29	1.26861	1e-05	3.2061e-24	8.61657e-23
ENSG00000087263	4804	16:56491662	6259	1.9493e-29	-0.910203	1e-05	3.2419e-24	8.69588e-23
ENSG00000119723	4310	14:74450752	34122	4.4838e-30	-1.30073	1e-05	3.5783e-24	9.57977e-23
ENSG00000103496	2013	16:31021078	-23133	6.0773e-30	0.906031	1e-05	3.8252e-24	1.0221e-22
ENSG00000196653	3953	3:44762830	8694	6.5983e-30	1.1102	1e-05	3.835e-24	1.02273e-22
ENSG00000107951	5490	10:30600226	-63152	2.5239e-29	0.933355	1e-05	4.0641e-24	1.08174e-22
ENSG00000133706	3963	5:145544647	-17577	2.3284e-29	1.02991	1e-05	4.2451e-24	1.12775e-22
ENSG00000197013	6454	19:21743168	63683	2.6503e-30	-1.13681	1e-05	4.7672e-24	1.26405e-22
ENSG00000185973	575	X:154485384	-414222	3.1305e-30	0.860922	1e-05	4.9941e-24	1.32166e-22
ENSG00000171320	5380	8:27601630	-27837	2.3282e-29	-1.36219	1e-05	5.2062e-24	1.37516e-22
ENSG00000089876	5085	10:127568260	-16746	5.774e-29	-0.835266	1e-05	5.3081e-24	1.39941e-22
ENSG00000132481	4231	17:73873656	-1001	2.4019e-29	1.3482	1e-05	5.3553e-24	1.40918e-22
ENSG00000139428	3438	12:110003672	-8008	1.1069e-29	-1.14098	1e-05	5.4322e-24	1.4267e-22
ENSG00000227486	2165	X:55924452	-10105	1.901e-29	0.785182	1e-05	5.9429e-24	1.55787e-22
ENSG00000103356	4438	16:23473175	-95878	6.5387e-29	-1.1414	1e-05	6.0203e-24	1.57519e-22
ENSG00000177595	5024	11:802115	-7639	2.4023e-29	0.954695	1e-05	6.9588e-24	1.81729e-22
ENSG00000100304	5694	22:43583604	464	2.8651e-29	-1.13589	1e-05	8.0257e-24	2.09197e-22
ENSG00000138346	4775	10:70240115	8235	2.5481e-29	-1.21694	1e-05	8.0494e-24	2.09422e-22
ENSG00000204650	4446	17:44214888	517193	8.0301e-30	1.24564	1e-05	8.8826e-24	2.30664e-22
ENSG00000183891	5216	2:20100988	-760	4.3665e-29	1.50925	1e-05	9.8336e-24	2.54882e-22
ENSG00000237310	4462	7:65693337	-265357	4.1435e-30	-0.938342	1e-05	1.0159e-23	2.62829e-22
ENSG00000204920	5057	19:44488352	16337	5.2975e-29	-1.66017	1e-05	1.0768e-23	2.78049e-22
ENSG00000165934	5103	14:92583579	-4703	1.2504e-28	-0.898001	1e-05	1.1347e-23	2.9196e-22
ENSG00000028528	3707	15:64411954	25631	1.4555e-29	1.48963	1e-05	1.1349e-23	2.9196e-22
ENSG00000244291	5800	7:156429636	-3713	5.1606e-29	-0.93695	1e-05	1.1683e-23	2.99998e-22
ENSG00000257815	5423	12:70636829	-312	2.5254e-29	1.22612	1e-05	1.1824e-23	3.03069e-22
ENSG00000198015	4719	12:93859952	-1313	5.5599e-29	0.858426	1e-05	1.1876e-23	3.03827e-22
ENSG00000123179	4039	13:50333882	68270	1.8133e-29	-1.06541	1e-05	1.2772e-23	3.26152e-22
ENSG00000260303	3580	4:146936847	-41068	6.4515e-29	0.919789	1e-05	1.3009e-23	3.31585e-22
ENSG00000188820	4274	6:116777841	-4693	2.1162e-29	-1.03686	1e-05	1.3145e-23	3.34441e-22
ENSG00000213214	3517	7:143873377	-117854	1.0329e-28	-1.15141	1e-05	1.4314e-23	3.63523e-22
ENSG00000117533	4921	1:171706706	-4682	6.3643e-29	1.10041	1e-05	1.4593e-23	3.69922e-22
ENSG00000067141	2997	15:73437221	93169	3.0681e-29	-0.931466	1e-05	1.7226e-23	4.35865e-22
ENSG00000119684	3516	14:75535927	17691	1.2629e-28	-0.848289	1e-05	1.75e-23	4.42008e-22
ENSG00000197980	4209	3:156556312	13041	7.1014e-29	-1.08479	1e-05	1.9046e-23	4.80162e-22
ENSG00000152117	2735	2:132224544	-25843	1.0834e-28	-1.05409	1e-05	1.9638e-23	4.94187e-22
ENSG00000137767	3903	15:45918728	-4619	1.6855e-28	1.55764	1e-05	2.0423e-23	5.13021e-22
ENSG00000141759	3528	18:77755819	-38131	3.7717e-29	-1.11927	1e-05	2.0591e-23	5.16307e-22
ENSG00000228609	2317	X:100265552	2589	1.6919e-28	0.740899	1e-05	2.1986e-23	5.50284e-22
ENSG00000119844	3917	2:64762465	10999	9.2022e-29	-0.934698	1e-05	2.2608e-23	5.64825e-22
ENSG00000105497	6425	19:52077069	2517	1.7078e-28	-1.01878	1e-05	2.297e-23	5.7283e-22
ENSG00000160294	4148	21:47694712	-11500	3.9922e-29	0.87907	1e-05	2.4595e-23	6.12263e-22
ENSG00000121691	5136	11:34467646	7173	2.9809e-28	-0.956017	1e-05	3.1485e-23	7.82369e-22
ENSG00000183617	5213	19:3763575	912	4.3211e-28	1.00617	1e-05	3.9061e-23	9.68887e-22
ENSG00000136270	4518	7:45139163	-12484	1.9387e-28	0.974654	1e-05	4.2618e-23	1.05523e-21
ENSG00000189223	3898	2:113978650	9550	8.0506e-29	-0.834303	1e-05	4.6893e-23	1.15901e-21
ENSG00000171160	4053	10:99416303	22958	4.5132e-28	-0.890149	1e-05	4.8419e-23	1.1946e-21
ENSG00000029725	5626	17:5296059	110500	4.6542e-28	0.837793	1e-05	5.2999e-23	1.30526e-21
ENSG00000165490	4893	11:82612842	1824	1.7656e-28	-0.912758	1e-05	5.485e-23	1.34845e-21
ENSG00000149089	5163	11:34958497	20450	6.0721e-28	-1.1597	1e-05	5.7798e-23	1.41841e-21
ENSG00000122223	4113	1:160825313	-7380	4.8942e-28	0.956158	1e-05	5.962e-23	1.46054e-21
ENSG00000132286	6309	11:6524556	21878	6.5611e-28	-0.871118	1e-05	6.5777e-23	1.60852e-21
ENSG00000138035	5324	2:55898203	-22843	5.8244e-29	-0.918951	1e-05	7.2222e-23	1.763e-21
ENSG00000049239	3340	1:9291666	-3169	4.9878e-28	-0.944392	1e-05	7.3595e-23	1.79337e-21
ENSG00000112667	3614	6:43199730	2507	1.0361e-27	-1.60336	1e-05	7.6574e-23	1.86267e-21
ENSG00000173992	2277	11:66348503	-11790	1.5031e-28	0.893865	1e-05	7.9287e-23	1.92528e-21
ENSG00000182397	6240	15:100340484	-6649	2.7241e-28	1.26396	1e-05	8.6131e-23	2.08782e-21
ENSG00000233695	3567	13:114516947	-1657	3.9981e-28	0.879881	1e-05	9.8397e-23	2.38097e-21
ENSG00000171045	5728	8:143510493	25891	6.3021e-28	-1.34058	1e-05	9.9679e-23	2.40779e-21
ENSG00000160828	1693	7:74358919	52187	1.3867e-27	-1.15404	1e-05	1.0128e-22	2.44207e-21
ENSG00000137288	7740	6:33677556	-1949	1.0862e-28	-0.918181	1e-05	1.0199e-22	2.45513e-21
ENSG00000136371	5270	15:80189398	-324	8.0511e-28	-1.13657	1e-05	1.0323e-22	2.48047e-21
ENSG00000173809	4965	19:33270891	60231	6.9626e-28	0.881114	1e-05	1.1223e-22	2.69204e-21
ENSG00000100417	3291	22:42017264	31369	1.4643e-28	1.17247	1e-05	1.1789e-22	2.82299e-21
ENSG00000101624	4993	18:12689013	-13764	8.6751e-28	0.920797	1e-05	1.2211e-22	2.91906e-21
ENSG00000161016	1318	8:146017782	-191	5.2493e-28	-0.867674	1e-05	1.3863e-22	3.30829e-21
ENSG00000051620	4863	6:138729632	4963	2.397e-27	-1.70742	1e-05	2.2252e-22	5.30108e-21
ENSG00000067445	1643	X:54952427	5531	7.0181e-27	0.737429	1e-05	2.2909e-22	5.44822e-21
ENSG00000228451	6069	8:26260910	20440	9.639e-28	-1.31141	1e-05	2.3547e-22	5.59027e-21
ENSG00000205861	7475	13:24467641	4612	2.3371e-27	-0.870913	1e-05	2.5054e-22	5.93788e-21
ENSG00000247796	5370	5:52399103	-6570	7.7434e-28	0.913407	1e-05	2.6534e-22	6.2779e-21
ENSG00000140391	3837	15:77376183	-144	2.3607e-28	0.875764	1e-05	2.6748e-22	6.31776e-21
ENSG00000072210	2303	17:19534820	-16630	3.502e-27	-1.016	1e-05	3.0281e-22	7.14007e-21
ENSG00000245080	5357	8:96103538	18127	1.1621e-27	-0.841207	1e-05	3.1189e-22	7.34169e-21
ENSG00000133466	4927	22:37596396	970	3.5707e-27	-0.827886	1e-05	3.2339e-22	7.59946e-21
ENSG00000152213	4110	13:50194394	-8042	9.1403e-28	-1.01385	1e-05	3.2945e-22	7.72867e-21
ENSG00000135747	6194	1:247204467	-37647	9.6664e-28	1.07904	1e-05	3.3805e-22	7.91708e-21
ENSG00000136045	4649	12:108103354	23844	3.137e-27	-1.04582	1e-05	3.5233e-22	8.23743e-21
ENSG00000137411	13217	6:30894759	18739	3.2976e-30	0.932881	1e-05	3.8982e-22	9.0986e-21
ENSG00000158089	4512	2:31346598	-31471	3.3612e-27	-1.09554	1e-05	4.7863e-22	1.11528e-20
ENSG00000103657	4128	15:64175305	49163	1.5056e-27	0.881869	1e-05	5.1697e-22	1.20258e-20
ENSG00000164944	4851	8:95497388	-68370	3.2013e-27	-0.965999	1e-05	5.3908e-22	1.25191e-20
ENSG00000123213	4092	5:65039667	21643	1.8476e-27	1.00135	1e-05	5.61e-22	1.30063e-20
ENSG00000107771	6047	10:86090143	1800	2.2908e-27	-1.30289	1e-05	5.7668e-22	1.33476e-20
ENSG00000110080	5497	11:126225876	340	3.4285e-27	1.50538	1e-05	6.212e-22	1.43539e-20
ENSG00000116127	2844	2:73613341	454	1.2301e-26	0.9707	1e-05	6.9266e-22	1.59784e-20
ENSG00000236850	4584	22:22649144	-8446	5.3222e-27	1.10466	1e-05	7.216e-22	1.66185e-20
ENSG00000101181	6120	20:60776275	18189	8.244e-27	0.890908	1e-05	7.4906e-22	1.72223e-20
ENSG00000188611	2171	10:52531192	522821	9.3898e-27	1.06727	1e-05	8.0221e-22	1.84136e-20
ENSG00000132436	4692	7:50515627	-2462	1.0762e-26	0.843603	1e-05	8.0372e-22	1.84177e-20
ENSG00000187824	5221	17:10633358	-276	1.8325e-26	0.849221	1e-05	8.1542e-22	1.86549e-20
ENSG00000168803	2064	15:43610672	-12201	4.6194e-27	-1.29056	1e-05	8.484e-22	1.93472e-20
ENSG00000140534	4866	15:90193781	75067	1.0631e-26	0.95866	1e-05	8.4848e-22	1.93472e-20
ENSG00000188126	4102	17:73584441	301	7.5463e-27	1.70184	1e-05	8.9079e-22	2.02786e-20
ENSG00000157653	4963	9:116213241	40906	1.0101e-26	-1.54767	1e-05	8.9686e-22	2.03832e-20
ENSG00000125319	3677	17:42254281	35006	2.2205e-27	-0.938253	1e-05	9.223e-22	2.09271e-20
ENSG00000171793	4456	1:41512981	67973	5.9893e-27	1.33447	1e-05	9.8234e-22	2.22529e-20
ENSG00000115902	4591	2:65155272	-60340	8.2429e-27	-0.959572	1e-05	1.0061e-21	2.27535e-20
ENSG00000117505	3429	1:93817946	6500	7.1699e-27	-0.911467	1e-05	1.0078e-21	2.27561e-20
ENSG00000255389	3747	6:111929862	8783	2.9044e-27	-1.43393	1e-05	1.0107e-21	2.27838e-20
ENSG00000106125	4224	7:30814144	3110	8.5391e-27	0.915708	1e-05	1.0218e-21	2.29961e-20
ENSG00000165832	3990	10:116733575	35622	1.5165e-26	0.876281	1e-05	1.0522e-21	2.36409e-20
ENSG00000078177	4813	4:40056859	-1588	3.7482e-27	0.867573	1e-05	1.0684e-21	2.39662e-20
ENSG00000103510	1936	16:31118024	-9052	4.2521e-27	-0.884173	1e-05	1.1367e-21	2.54571e-20
ENSG00000164924	3867	8:101937455	-28162	2.1931e-26	-0.911251	1e-05	1.1725e-21	2.6217e-20
ENSG00000138400	4104	2:207629795	-477	4.2029e-27	-1.21988	1e-05	1.2238e-21	2.72875e-20
ENSG00000234882	5025	6:73969722	-31964	8.2301e-27	1.45123	1e-05	1.2243e-21	2.72875e-20
ENSG00000197535	4254	15:52817012	-4236	1.0503e-26	1.14634	1e-05	1.2802e-21	2.8488e-20
ENSG00000143387	2867	1:150951857	171057	5.2422e-27	0.872967	1e-05	1.2874e-21	2.86024e-20
ENSG00000228638	1676	3:48378147	45281	5.5403e-27	-0.925638	1e-05	1.3504e-21	2.99527e-20
ENSG00000100023	4455	22:22025476	18916	1.6153e-26	0.882142	1e-05	1.3845e-21	3.06595e-20
ENSG00000175334	2572	11:65776304	6753	5.6139e-27	0.884572	1e-05	1.415e-21	3.12864e-20
ENSG00000163389	4540	3:119205217	17431	4.0303e-27	1.6893	1e-05	1.4437e-21	3.18701e-20
ENSG00000127554	4745	16:2037595	3386	1.0799e-26	1.13554	1e-05	1.5469e-21	3.4039e-20
ENSG00000179979	4856	4:1331350	-53991	5.2252e-27	1.30714	1e-05	1.5461e-21	3.4039e-20
ENSG00000130489	3260	22:50961169	-3700	5.8446e-27	-1.14948	1e-05	1.7317e-21	3.80439e-20
ENSG00000215837	5550	3:195618039	233071	7.6291e-27	-1.0385	1e-05	1.7344e-21	3.80439e-20
ENSG00000021355	5069	6:2937490	95249	1.5378e-26	1.02511	1e-05	1.7493e-21	3.83096e-20
ENSG00000146856	4843	7:134702425	31165	1.0159e-26	-0.871223	1e-05	1.8595e-21	4.06602e-20
ENSG00000236296	3793	4:144460928	-19698	1.9515e-26	-1.09504	1e-05	1.8954e-21	4.138e-20
ENSG00000105771	5169	19:44235535	-23608	1.0014e-26	1.13053	1e-05	1.9091e-21	4.16119e-20
ENSG00000049167	3336	5:60098267	-142634	1.1246e-26	-0.850572	1e-05	1.9489e-21	4.24124e-20
ENSG00000234745	11808	6:31327895	2929	3.1403e-29	-1.04542	1e-05	2.0084e-21	4.36396e-20
ENSG00000189171	3686	1:153618766	12197	2.0448e-26	-0.893164	1e-05	2.0545e-21	4.45719e-20
ENSG00000184903	3514	7:110843795	-358779	1.1545e-26	-0.832491	1e-05	2.1318e-21	4.61761e-20
ENSG00000171084	5515	3:125555436	-80028	1.0932e-26	1.09802	1e-05	2.1572e-21	4.66533e-20
ENSG00000128915	4696	15:60770888	-472	2.2424e-26	-0.913677	1e-05	2.3249e-21	5.02009e-20
ENSG00000161265	4242	19:36230174	-6173	4.7732e-26	1.15329	1e-05	2.5583e-21	5.51544e-20
ENSG00000065600	4371	1:212558397	-29847	1.576e-26	-0.87363	1e-05	2.5652e-21	5.52165e-20
ENSG00000132003	4225	19:13907805	1530	3.2226e-26	1.14344	1e-05	2.5809e-21	5.54702e-20
ENSG00000108433	3587	17:45046932	46448	8.2644e-27	0.806221	1e-05	2.5893e-21	5.5564e-20
ENSG00000134759	3843	18:33722425	13017	1.846e-26	0.941526	1e-05	2.6057e-21	5.58292e-20
ENSG00000256269	4246	11:118952371	-3206	1.8351e-26	0.847276	1e-05	2.7954e-21	5.98008e-20
ENSG00000141580	3550	17:80607830	1400	2.0332e-26	0.875411	1e-05	2.8604e-21	6.10963e-20
ENSG00000152778	4782	10:91187633	13289	3.364e-26	-1.02933	1e-05	2.9664e-21	6.32636e-20
ENSG00000111696	5153	12:104235023	47	3.1915e-26	1.03655	1e-05	2.9828e-21	6.35151e-20
ENSG00000162174	3668	11:62112290	7369	4.4712e-26	1.20792	1e-05	3.0554e-21	6.49617e-20
ENSG00000257093	3533	7:141398707	-3247	5.681e-26	0.837792	1e-05	3.0845e-21	6.548e-20
ENSG00000182551	5808	2:3523444	-64	3.7683e-26	0.987704	1e-05	3.2161e-21	6.81681e-20
ENSG00000164733	4698	8:11718528	-8430	2.455e-27	-0.869885	1e-05	3.2358e-21	6.84812e-20
ENSG00000077044	5138	2:234284744	21590	4.1002e-26	0.937269	1e-05	3.3663e-21	7.11332e-20
ENSG00000102743	3970	13:41353297	-10252	4.7681e-26	0.856676	1e-05	3.3882e-21	7.14877e-20
ENSG00000180902	3589	2:242704061	30066	8.2686e-27	-0.984492	1e-05	3.4867e-21	7.34532e-20
ENSG00000043143	3764	5:133889241	29237	2.8629e-26	-0.854733	1e-05	3.4939e-21	7.34934e-20
ENSG00000101161	3922	20:62671777	59288	1.0498e-26	1.17054	1e-05	3.5745e-21	7.50762e-20
ENSG00000224557	10915	6:33082907	2678	2.5996e-27	-1.04173	1e-05	4.5846e-21	9.6144e-20
ENSG00000185829	4401	17:44132301	-524788	2.1554e-26	1.13463	1e-05	4.6488e-21	9.73441e-20
ENSG00000196704	4287	17:66244578	862	5.3749e-26	-0.884765	1e-05	4.8586e-21	1.01583e-19
ENSG00000143198	4751	1:165600146	47	6.3852e-26	-0.863167	1e-05	4.9163e-21	1.02635e-19
ENSG00000188227	3680	19:38024683	26841	1.1556e-26	1.14143	1e-05	5.5868e-21	1.16396e-19
ENSG00000116954	4038	1:39325063	-433	6.2553e-26	0.895146	1e-05	5.5923e-21	1.16396e-19
ENSG00000172006	5674	19:2815372	-4501	7.3703e-26	0.869631	1e-05	6.0698e-21	1.26144e-19
ENSG00000066379	10604	6:29980190	-46487	7.1275e-28	1.56356	1e-05	6.2206e-21	1.29084e-19
ENSG00000090372	4163	19:47221129	-29123	5.4682e-26	0.933457	1e-05	7.1037e-21	1.4719e-19
ENSG00000131435	3059	5:131592870	-495	3.8248e-26	-0.950367	1e-05	7.1804e-21	1.48556e-19
ENSG00000224905	3926	21:15469855	70112	8.0384e-26	-0.928639	1e-05	7.4916e-21	1.54762e-19
ENSG00000128039	4987	4:56217015	4738	6.6601e-26	1.22047	1e-05	8.2443e-21	1.70059e-19
ENSG00000122335	5438	6:158589039	-274	4.0043e-26	1.2448	1e-05	8.8626e-21	1.8254e-19
ENSG00000133789	4820	11:9641847	-43778	3.5641e-26	0.9006	1e-05	9.2441e-21	1.90116e-19
ENSG00000108384	3012	17:56600244	-169691	1.222e-25	1.0916	1e-05	1.0363e-20	2.12819e-19
ENSG00000171469	4903	19:9720557	-11519	1.0653e-25	-1.35961	1e-05	1.043e-20	2.13877e-19
ENSG00000113971	5430	3:132446336	5032	4.7994e-26	-0.882648	1e-05	1.0628e-20	2.17603e-19
ENSG00000175575	3380	11:73611349	23604	9.4186e-26	-1.84944	1e-05	1.0885e-20	2.22531e-19
ENSG00000160188	6755	21:43897026	-19439	1.3501e-25	-0.898021	1e-05	1.0978e-20	2.24118e-19
ENSG00000137968	4480	1:75924113	-152689	6.713e-26	-0.838471	1e-05	1.1412e-20	2.32535e-19
ENSG00000171476	5594	4:57526229	-21837	7.4909e-26	0.836934	1e-05	1.1424e-20	2.32535e-19
ENSG00000198933	3943	17:45769551	-1897	2.6049e-26	-0.836285	1e-05	1.1909e-20	2.42045e-19
ENSG00000111725	4343	12:120146925	41366	1.6165e-25	1.59599	1e-05	1.2266e-20	2.48931e-19
ENSG00000049192	3751	5:64362411	-415337	6.3348e-26	0.87158	1e-05	1.2483e-20	2.52964e-19
ENSG00000130768	2558	1:28244105	-17400	1.3593e-25	-0.853009	1e-05	1.2891e-20	2.60599e-19
ENSG00000115364	5169	2:75893853	19943	9.161e-26	-1.02397	1e-05	1.2897e-20	2.60599e-19
ENSG00000183665	4873	8:125463098	49	1.6995e-25	0.859864	1e-05	1.307e-20	2.63711e-19
ENSG00000167272	4303	12:120894685	-124517	5.2094e-26	1.06338	1e-05	1.3703e-20	2.75669e-19
ENSG00000138495	4506	3:119373711	-22591	4.3893e-26	-1.30627	1e-05	1.3684e-20	2.75669e-19
ENSG00000095794	3698	10:35338699	-77021	2.646e-25	-0.891788	1e-05	1.4438e-20	2.9003e-19
ENSG00000257800	3077	2:74348979	1171	3.6836e-25	0.875318	1e-05	1.4626e-20	2.93393e-19
ENSG00000180385	4733	3:10021601	-6977	2.0106e-25	1.10215	1e-05	1.485e-20	2.97447e-19
ENSG00000178971	4387	17:8134275	-17088	2.3839e-25	-0.999589	1e-05	1.5511e-20	3.10234e-19
ENSG00000164111	4984	4:122622119	3850	1.0881e-25	-0.854596	1e-05	1.5684e-20	3.13256e-19
ENSG00000127561	4730	16:2038513	-1149	1.7791e-25	1.08415	1e-05	1.5873e-20	3.16578e-19
ENSG00000123552	4407	6:99893938	-75667	1.1122e-25	-0.930233	1e-05	1.6949e-20	3.37533e-19
ENSG00000003393	3177	2:202653964	8051	8.8943e-26	-1.27759	1e-05	1.7516e-20	3.48338e-19
ENSG00000219626	4280	2:24347093	47696	7.9893e-26	-1.25855	1e-05	1.82e-20	3.61417e-19
ENSG00000242612	3830	16:465612	13785	2.022e-25	0.862877	1e-05	1.8898e-20	3.7473e-19
ENSG00000227403	3403	2:162105530	4279	1.1016e-25	-0.970105	1e-05	1.9064e-20	3.77485e-19
ENSG00000246067	5050	11:82813731	30622	1.7053e-25	-1.05308	1e-05	2.0076e-20	3.96392e-19
ENSG00000262879	3178	17:45138927	-38763	1.1538e-25	1.00624	1e-05	2.0063e-20	3.96392e-19
ENSG00000196458	3043	12:133517333	-15560	1.8341e-25	1.02203	1e-05	2.023e-20	3.98865e-19
ENSG00000154813	4973	3:16325182	18702	1.0777e-25	-0.851473	1e-05	2.0924e-20	4.11962e-19
ENSG00000156469	4162	8:97258719	-15120	2.5786e-25	0.843087	1e-05	2.1338e-20	4.19516e-19
ENSG00000185019	5263	20:3138280	-2563	2.6387e-25	0.811211	1e-05	2.1474e-20	4.21587e-19
ENSG00000236297	5425	3:193324275	13395	3.9903e-25	0.834098	1e-05	2.1759e-20	4.26591e-19
ENSG00000177465	4716	14:74049986	-8425	8.4409e-26	0.912316	1e-05	2.194e-20	4.29515e-19
ENSG00000147419	5382	8:27587944	-42227	2.3281e-25	0.863295	1e-05	2.4604e-20	4.81004e-19
ENSG00000128408	5863	22:45809624	51	3.1523e-25	-0.835345	1e-05	2.5134e-20	4.90672e-19
ENSG00000166452	4844	11:8982069	49382	1.4777e-25	-0.893835	1e-05	2.6946e-20	5.25295e-19
ENSG00000229255	2787	1:248845458	196672	1.2555e-25	-1.35865	1e-05	2.8253e-20	5.49996e-19
ENSG00000225648	3085	7:72251037	-48968	1.392e-25	-0.927479	1e-05	2.8901e-20	5.61816e-19
ENSG00000100592	4536	14:59694643	39278	1.0033e-25	0.96125	1e-05	2.9038e-20	5.6369e-19
ENSG00000155906	5478	6:151735778	-37482	5.3507e-25	-0.94409	1e-05	2.9556e-20	5.72942e-19
ENSG00000095209	4478	9:108456726	-100	4.4419e-25	0.898897	1e-05	3.0227e-20	5.85132e-19
ENSG00000125618	3918	2:113978650	-57878	1.5394e-25	-0.794938	1e-05	3.2555e-20	6.29319e-19
ENSG00000188191	3728	7:833003	65715	1.064e-25	-1.16061	1e-05	3.3799e-20	6.52459e-19
ENSG00000136824	5811	9:106913624	57082	2.4291e-25	0.810027	1e-05	3.4027e-20	6.55942e-19
ENSG00000054983	4527	14:88469190	9180	3.6144e-25	-1.14631	1e-05	3.6014e-20	6.93284e-19
ENSG00000239445	5460	3:98434493	-17003	2.4459e-25	-0.799496	1e-05	3.6817e-20	7.06778e-19
ENSG00000130956	3582	9:99255608	43124	3.4306e-25	1.1102	1e-05	3.6773e-20	7.06778e-19
ENSG00000110906	3595	12:109887525	-27825	2.9538e-25	-1.48521	1e-05	3.8388e-20	7.35912e-19
ENSG00000101158	4278	20:57564695	8431	1.0269e-24	-1.53192	1e-05	3.886e-20	7.43924e-19
ENSG00000137501	4592	11:85498447	-23738	7.5502e-26	0.963109	1e-05	4.1265e-20	7.88889e-19
ENSG00000096996	4893	19:18179973	-29782	5.8002e-25	-1.07322	1e-05	4.1476e-20	7.91829e-19
ENSG00000113318	4806	5:79951133	665	3.0236e-25	-0.849304	1e-05	4.7833e-20	9.11929e-19
ENSG00000111666	4272	12:102086805	-3921	5.6317e-25	0.94823	1e-05	4.8515e-20	9.23652e-19
ENSG00000224429	5459	13:21900327	-22534	1.2725e-24	0.954952	1e-05	5.0703e-20	9.63993e-19
ENSG00000197128	5030	19:57960763	-28176	6.6932e-25	0.846405	1e-05	5.5554e-20	1.05477e-18
ENSG00000100221	3718	22:39124467	26905	7.5935e-25	-0.910233	1e-05	5.5776e-20	1.05753e-18
ENSG00000109133	5389	4:41960626	23488	4.3064e-25	1.66957	1e-05	5.6605e-20	1.07178e-18
ENSG00000166938	4788	15:66604032	18476	8.6303e-25	-0.879062	1e-05	5.6886e-20	1.07563e-18
ENSG00000101574	6163	18:2546249	-25260	8.5721e-25	0.85703	1e-05	5.8933e-20	1.11281e-18
ENSG00000103227	5815	16:1020874	-10445	6.6857e-25	1.35132	1e-05	6.3822e-20	1.2035e-18
ENSG00000183323	2216	5:68596899	-31738	6.2874e-25	-0.799677	1e-05	7.5547e-20	1.42265e-18
ENSG00000177042	4715	11:695854	425	6.734e-25	1.1928	1e-05	8.2114e-20	1.54422e-18
ENSG00000014164	4209	8:144636949	13325	1.0235e-24	-0.875911	1e-05	1.0134e-19	1.90317e-18
ENSG00000171421	6829	5:1822283	20802	1.2044e-24	0.972331	1e-05	1.0249e-19	1.92223e-18
ENSG00000161036	3642	7:102102164	-3213	7.0685e-25	-1.03457	1e-05	1.0548e-19	1.9755e-18
ENSG00000197932	1038	X:154786702	672066	3.301e-25	0.76012	1e-05	1.0805e-19	2.02105e-18
ENSG00000079257	4177	3:158424561	34078	6.1968e-25	1.05585	1e-05	1.0852e-19	2.02704e-18
ENSG00000105404	3062	19:42461454	-2089	1.4887e-24	1.03971	1e-05	1.0998e-19	2.05145e-18
ENSG00000099290	2261	10:51806645	-21004	2.6048e-24	0.97105	1e-05	1.105e-19	2.05845e-18
ENSG00000165650	3847	10:119103471	-31508	2.7977e-24	0.817805	1e-05	1.1137e-19	2.0718e-18
ENSG00000125755	4703	19:46317709	-48840	1.4529e-24	-1.33122	1e-05	1.1397e-19	2.11738e-18
ENSG00000228672	2335	5:138762998	32112	1.958e-24	0.905934	1e-05	1.181e-19	2.19109e-18
ENSG00000140905	7040	16:81128014	-1995	1.0986e-24	-1.76216	1e-05	1.1835e-19	2.19288e-18
ENSG00000107020	4802	9:5381870	-56009	1.3149e-24	-0.852411	1e-05	1.1937e-19	2.2089e-18
ENSG00000188042	6063	2:235199587	-206111	2.703e-24	0.857659	1e-05	1.2865e-19	2.37736e-18
ENSG00000169967	5194	2:128153321	7279	1.4675e-24	-0.834594	1e-05	1.2892e-19	2.37914e-18
ENSG00000178904	4790	19:32987653	91203	1.7524e-24	1.10526	1e-05	1.3266e-19	2.4449e-18
ENSG00000087008	5029	4:8378332	-64119	1.4302e-24	0.851267	1e-05	1.3558e-19	2.49541e-18
ENSG00000100104	5631	22:26884039	4195	4.1265e-24	-1.17173	1e-05	1.3657e-19	2.51026e-18
ENSG00000196371	4113	11:94336431	59413	3.1323e-24	0.842113	1e-05	1.4231e-19	2.61237e-18
ENSG00000196295	4431	7:30634661	235	1.7706e-24	-1.00114	1e-05	1.5082e-19	2.76497e-18
ENSG00000183682	3922	1:40214375	257056	1.5394e-24	-0.843838	1e-05	1.6099e-19	2.94742e-18
ENSG00000130669	4447	19:39669642	53231	2.0318e-24	-0.855923	1e-05	1.707e-19	3.11689e-18
ENSG00000149679	5902	20:60980470	-1872	2.6717e-24	0.958477	1e-05	1.7055e-19	3.11689e-18
ENSG00000132388	5026	17:4280958	11034	3.5239e-24	0.85251	1e-05	1.8262e-19	3.33019e-18
ENSG00000113721	4412	5:149537194	1758	3.7851e-24	-0.865338	1e-05	1.8582e-19	3.38403e-18
ENSG00000112977	5034	5:10676209	-85176	4.2897e-24	-0.863374	1e-05	2.0928e-19	3.8064e-18
ENSG00000127578	4594	16:648547	-30693	3.3443e-24	0.952566	1e-05	2.1102e-19	3.83303e-18
ENSG00000112218	4443	6:97243595	-41759	2.8204e-24	0.938708	1e-05	2.1524e-19	3.90443e-18
ENSG00000106049	4403	7:27666382	-36233	2.0548e-24	-0.952604	1e-05	2.1681e-19	3.92789e-18
ENSG00000250903	5195	6:2309036	63053	7.1846e-24	1.64369	1e-05	2.2239e-19	4.02364e-18
ENSG00000213533	3158	3:52929072	-2541	2.5298e-24	1.23569	1e-05	2.2393e-19	4.04625e-18
ENSG00000177685	5066	11:827713	1568	1.6884e-24	1.05723	1e-05	2.4453e-19	4.41277e-18
ENSG00000111816	4195	6:116391259	9337	8.1251e-25	-0.814607	1e-05	2.5597e-19	4.61311e-18
ENSG00000142207	5023	21:33688422	-76914	3.5673e-24	1.37255	1e-05	2.5896e-19	4.65732e-18
ENSG00000144895	4204	3:150292771	28305	4.408e-24	1.09135	1e-05	2.591e-19	4.65732e-18
ENSG00000107959	6678	10:3220859	5855	5.5817e-24	0.912838	1e-05	2.6083e-19	4.6824e-18
ENSG00000249624	4070	21:34634878	15798	4.9617e-24	0.888525	1e-05	2.6183e-19	4.6942e-18
ENSG00000170542	5164	6:2898596	-4919	4.9218e-24	0.982534	1e-05	2.7891e-19	4.99404e-18
ENSG00000184227	4709	14:74041748	37929	1.8381e-24	0.931195	1e-05	2.9703e-19	5.31169e-18
ENSG00000144401	4254	2:208479575	-11078	2.1269e-24	1.09309	1e-05	2.9772e-19	5.3171e-18
ENSG00000072756	7011	3:3180706	12105	3.8331e-24	1.10907	1e-05	2.9871e-19	5.32793e-18
ENSG00000123360	4110	12:54952742	9607	7.4949e-24	-0.993375	1e-05	3.048e-19	5.42952e-18
ENSG00000112210	3802	6:57086412	-667	2.158e-24	1.16026	1e-05	3.2116e-19	5.71352e-18
ENSG00000167220	4338	18:44719946	43054	4.4513e-24	1.73578	1e-05	3.5406e-19	6.29087e-18
ENSG00000110768	4885	11:18327684	-16159	6.4065e-24	0.961455	1e-05	3.5952e-19	6.37971e-18
ENSG00000100299	3016	22:51063477	-3131	1.7174e-24	-1.70056	1e-05	3.7405e-19	6.62888e-18
ENSG00000133103	5085	13:40215836	-13929	8.8996e-24	0.885908	1e-05	3.7478e-19	6.63347e-18
ENSG00000127952	2908	7:75657553	-19770	2.9033e-24	1.30509	1e-05	3.7716e-19	6.66694e-18
ENSG00000117640	3458	1:26146449	1317	7.5619e-24	-0.889634	1e-05	3.7827e-19	6.67812e-18
ENSG00000223745	3429	1:93622789	-188794	6.4602e-24	1.01819	1e-05	3.8406e-19	6.77174e-18
ENSG00000230069	3945	4:103675108	23229	6.664e-24	-0.85923	1e-05	3.8611e-19	6.79912e-18
ENSG00000198874	5875	7:66621143	160982	1.1023e-24	0.98807	1e-05	3.9082e-19	6.87331e-18
ENSG00000134627	4113	11:94339088	62081	1.0262e-23	0.823433	1e-05	3.9717e-19	6.97611e-18
ENSG00000135596	3954	6:109800691	13519	6.5144e-24	-0.89788	1e-05	4.0265e-19	7.06349e-18
ENSG00000167965	4519	16:2255763	1513	4.8853e-24	1.57551	1e-05	4.2281e-19	7.40769e-18
ENSG00000136108	3693	13:52994026	-35539	5.4022e-24	-0.853419	1e-05	4.4731e-19	7.82711e-18
ENSG00000160766	2720	1:155172379	-24836	1.2387e-23	-0.806875	1e-05	4.5141e-19	7.88883e-18
ENSG00000135318	5005	6:86136407	-23403	1.7564e-24	-1.17479	1e-05	4.8706e-19	8.50106e-18
ENSG00000121289	5400	19:33387931	-74967	7.528e-24	-0.80584	1e-05	4.8836e-19	8.51309e-18
ENSG00000180953	5258	15:80206958	-9087	7.5532e-24	-0.864839	1e-05	5.0069e-19	8.71697e-18
ENSG00000134318	5720	2:11500314	11857	6.4547e-24	0.884077	1e-05	5.1242e-19	8.91013e-18
ENSG00000168411	4703	16:74691264	-9516	4.0269e-24	-0.786716	1e-05	5.2356e-19	9.09232e-18
ENSG00000169914	5310	1:20208783	-224	6.6636e-24	-0.928033	1e-05	5.2524e-19	9.11001e-18
ENSG00000074696	3669	15:65743627	-79130	8.9311e-24	-0.957622	1e-05	5.375e-19	9.31108e-18
ENSG00000158717	6192	16:88768098	-4732	2.8741e-24	-1.05287	1e-05	5.3945e-19	9.33316e-18
ENSG00000226742	3677	18:77723832	-730	5.3829e-24	1.03901	1e-05	5.4451e-19	9.40899e-18
ENSG00000125388	4409	4:2997982	32646	4.4151e-24	-0.865785	1e-05	5.6397e-19	9.733e-18
ENSG00000166321	2167	10:74832602	-37616	2.1018e-23	-1.39447	1e-05	5.7575e-19	9.92389e-18
ENSG00000176014	5189	18:12319033	11364	6.1503e-24	-1.24618	1e-05	5.9546e-19	1.02509e-17
ENSG00000174123	5336	4:38806851	22239	6.9191e-24	0.982652	1e-05	6.6094e-19	1.13641e-17
ENSG00000175061	3369	17:16341867	-270	8.0668e-24	0.901183	1e-05	6.895e-19	1.18403e-17
ENSG00000164904	4924	5:125913560	-17551	7.1178e-24	1.36015	1e-05	7.2758e-19	1.24788e-17
ENSG00000153406	5198	16:4521464	-24301	7.7312e-24	-1.79231	1e-05	7.2949e-19	1.24962e-17
ENSG00000032742	5053	13:21234753	94167	2.6404e-23	-0.830719	1e-05	7.5839e-19	1.2975e-17
ENSG00000145386	4787	4:122722693	-22395	8.5893e-24	-0.853935	1e-05	7.944e-19	1.35744e-17
ENSG00000172270	3817	19:584051	12753	1.1479e-23	1.48753	1e-05	8.0233e-19	1.36931e-17
ENSG00000088205	4678	2:118513100	-59127	6.7296e-24	-0.947181	1e-05	8.3226e-19	1.41863e-17
ENSG00000122390	4034	16:3540273	46661	1.7333e-23	0.888268	1e-05	8.3514e-19	1.42179e-17
ENSG00000180817	6403	10:71971403	-22265	1.2356e-23	-1.63342	1e-05	8.5838e-19	1.45957e-17
ENSG00000148110	4274	9:97085638	-51196	1.2709e-23	-0.850146	1e-05	1.0234e-18	1.73806e-17
ENSG00000119685	3915	14:76115378	15409	1.6113e-23	0.819085	1e-05	1.0307e-18	1.74826e-17
ENSG00000109814	5201	4:39529146	-786	8.4401e-24	0.881475	1e-05	1.0786e-18	1.82732e-17
ENSG00000213366	4115	1:110229787	19142	2.1892e-23	-1.01743	1e-05	1.08e-18	1.8274e-17
ENSG00000104731	6699	16:87741662	-57937	8.8529e-24	-0.961709	1e-05	1.1227e-18	1.89738e-17
ENSG00000166548	3230	16:66584002	-2446	1.983e-23	1.30228	1e-05	1.2484e-18	2.10716e-17
ENSG00000132256	7120	11:5691191	-268659	3.093e-23	1.13461	1e-05	1.3228e-18	2.2301e-17
ENSG00000242086	5551	3:195742905	357971	9.0673e-24	0.909917	1e-05	1.407e-18	2.36907e-17
ENSG00000111671	4499	12:6982347	-16176	4.9597e-23	0.885244	1e-05	1.4333e-18	2.41054e-17
ENSG00000131711	3288	5:71390474	-12588	2.051e-23	-0.811228	1e-05	1.4431e-18	2.42407e-17
ENSG00000142686	2328	1:36195809	10735	5.1343e-23	-1.38782	1e-05	1.5251e-18	2.55861e-17
ENSG00000160293	6398	9:136812625	-45102	3.5629e-23	0.883347	1e-05	1.5292e-18	2.56236e-17
ENSG00000139899	5139	14:24901433	1272	3.3339e-23	-1.55293	1e-05	1.5745e-18	2.63515e-17
ENSG00000124588	5238	6:3003970	15748	2.7419e-23	-0.989034	1e-05	1.5881e-18	2.65473e-17
ENSG00000197119	4575	14:100763954	-8931	4.0954e-23	0.807768	1e-05	1.6745e-18	2.79575e-17
ENSG00000116406	3400	1:184663898	-60150	5.5448e-23	-0.795292	1e-05	1.6948e-18	2.82617e-17
ENSG00000141569	4283	17:73874656	-18429	2.5843e-23	-1.13594	1e-05	1.7265e-18	2.87565e-17
ENSG00000167642	4085	19:38753676	19000	1.6658e-23	0.932015	1e-05	1.7396e-18	2.89388e-17
ENSG00000125703	4843	1:63322561	72754	3.221e-23	0.799945	1e-05	1.7874e-18	2.96993e-17
ENSG00000089063	6181	20:5063643	-30107	5.0174e-23	0.88213	1e-05	1.8143e-18	3.01105e-17
ENSG00000184465	5722	6:170155925	53765	1.4235e-23	-1.51424	1e-05	1.8692e-18	3.09833e-17
ENSG00000023228	4238	2:207015772	-8556	2.8587e-23	-0.808899	1e-05	1.9883e-18	3.29182e-17
ENSG00000171617	4647	5:73785215	-152035	5.0206e-23	0.85127	1e-05	2.0104e-18	3.32447e-17
ENSG00000108666	4043	17:30659006	-18037	4.0982e-23	1.04878	1e-05	2.0646e-18	3.41001e-17
ENSG00000170356	3423	7:143877476	-72575	6.1563e-23	-1.05898	1e-05	2.0872e-18	3.44321e-17
ENSG00000178252	2003	3:48999323	-45173	2.0759e-23	-0.818356	1e-05	2.1269e-18	3.50457e-17
ENSG00000175110	3548	3:139039825	315176	2.9831e-23	-1.35572	1e-05	2.1753e-18	3.58006e-17
ENSG00000134697	4088	1:38057954	-3583	4.4307e-23	0.804694	1e-05	2.2207e-18	3.65039e-17
ENSG00000104518	4199	8:144649650	14272	2.8583e-23	0.934859	1e-05	2.2496e-18	3.69361e-17
ENSG00000123685	4248	1:212875057	1729	5.7373e-23	0.889757	1e-05	2.3478e-18	3.85016e-17
ENSG00000075239	4295	11:108022061	29817	2.9474e-23	-0.81363	1e-05	2.3537e-18	3.85523e-17
ENSG00000234327	5393	17:5108264	93500	4.855e-23	-1.31102	1e-05	2.3592e-18	3.85523e-17
ENSG00000073605	3232	17:38051348	-24760	5.862e-23	-0.788656	1e-05	2.3574e-18	3.85523e-17
ENSG00000197043	4839	5:150535262	-2182	4.0747e-23	0.927756	1e-05	2.4037e-18	3.92325e-17
ENSG00000169131	5603	5:178155529	-2175	4.2161e-23	0.882467	1e-05	2.4545e-18	4.0015e-17
ENSG00000067533	5045	1:218516310	57680	3.3897e-23	0.811766	1e-05	2.4894e-18	4.05356e-17
ENSG00000155158	5697	9:15295073	-12286	3.612e-23	-0.825618	1e-05	2.6264e-18	4.2717e-17
ENSG00000176894	3534	12:133247985	-16208	3.1744e-23	0.801908	1e-05	2.8905e-18	4.69567e-17
ENSG00000228696	4336	17:44132301	-306830	2.9305e-23	1.07427	1e-05	2.9444e-18	4.77766e-17
ENSG00000182472	4563	19:39210593	-49952	4.2238e-23	-0.887209	1e-05	3.0449e-18	4.93487e-17
ENSG00000178878	5087	12:12883570	4718	5.4788e-23	-0.938141	1e-05	3.0774e-18	4.98182e-17
ENSG00000140575	4989	15:91009484	78033	8.1141e-23	0.850687	1e-05	3.1508e-18	5.0947e-17
ENSG00000197728	2900	12:56393337	-42301	1.2511e-22	0.786602	1e-05	3.1816e-18	5.13843e-17
ENSG00000156931	4380	3:184529990	58	3.9133e-23	0.882546	1e-05	3.2159e-18	5.18784e-17
ENSG00000144642	5257	3:29325468	2994	4.5034e-23	1.04272	1e-05	3.5766e-18	5.7629e-17
ENSG00000101751	4916	18:51813966	18191	3.0612e-23	-0.846048	1e-05	3.5826e-18	5.76595e-17
ENSG00000176593	3786	19:58506237	-7193	4.4301e-23	-0.887425	1e-05	3.976e-18	6.39165e-17
ENSG00000145730	4180	5:102365794	276108	5.9865e-23	0.823365	1e-05	4.234e-18	6.79844e-17
ENSG00000099785	5490	19:8490750	12595	1.0628e-22	-0.840266	1e-05	4.3368e-18	6.95545e-17
ENSG00000169371	2781	15:75778310	-140501	6.4558e-23	0.914239	1e-05	4.36e-18	6.98455e-17
ENSG00000111321	4508	12:6497260	13048	1.5562e-22	-0.899997	1e-05	4.3753e-18	7.00102e-17
ENSG00000111711	5164	12:21680478	25762	1.0611e-22	-0.876436	1e-05	4.472e-18	7.14742e-17
ENSG00000159110	4054	21:34626854	24647	1.0572e-22	0.858026	1e-05	4.9604e-18	7.91887e-17
ENSG00000112096	5244	6:160110140	-73422	1.0308e-22	-1.0385	1e-05	5.2781e-18	8.41644e-17
ENSG00000042445	4446	2:85574456	-7288	7.9206e-23	0.948942	1e-05	5.3142e-18	8.46416e-17
ENSG00000132170	4831	3:12351583	22715	8.7715e-23	0.857175	1e-05	5.4113e-18	8.60893e-17
ENSG00000244879	4369	15:50607155	-40371	7.1574e-23	0.865694	1e-05	6.6017e-18	1.04908e-16
ENSG00000100197	4107	22:42442235	-84674	3.3515e-23	-0.823922	1e-05	6.6225e-18	1.05117e-16
ENSG00000131238	4179	1:40509166	-54210	8.9486e-23	-0.932378	1e-05	6.7273e-18	1.06658e-16
ENSG00000205559	3129	22:51022862	1406	8.2482e-23	-0.87354	1e-05	6.8731e-18	1.08845e-16
ENSG00000260630	6247	16:88729867	160	5.8115e-23	1.14549	1e-05	7.0965e-18	1.12255e-16
ENSG00000214922	9875	6:29704259	-12568	4.1345e-24	0.836214	1e-05	7.5422e-18	1.19168e-16
ENSG00000124787	5651	6:5002737	-1561	1.7706e-22	1.02723	1e-05	7.7548e-18	1.22387e-16
ENSG00000071967	4476	2:172383988	5230	1.7565e-22	0.827792	1e-05	7.7745e-18	1.22559e-16
ENSG00000110880	4855	12:109174109	48736	1.6292e-22	-0.836913	1e-05	7.806e-18	1.22915e-16
ENSG00000143079	4074	1:112943183	4379	2.5235e-22	0.802555	1e-05	8.0015e-18	1.25851e-16
ENSG00000138031	3412	2:25137323	-5386	9.1597e-23	-0.83124	1e-05	8.9892e-18	1.41225e-16
ENSG00000105132	4925	19:58071195	-37	1.72e-22	1.07749	1e-05	9.0235e-18	1.41604e-16
ENSG00000108559	5882	17:5303215	-20266	2.0593e-22	-0.780263	1e-05	9.7749e-18	1.5322e-16
ENSG00000231305	3631	3:128658715	68331	2.5157e-22	0.969437	1e-05	9.8946e-18	1.54921e-16
ENSG00000100883	4820	14:35423779	-27385	1.2911e-22	-0.785096	1e-05	1.0363e-17	1.62065e-16
ENSG00000104972	5902	19:55135311	49964	3.0229e-22	0.797563	1e-05	1.0478e-17	1.63692e-16
ENSG00000076924	5690	19:7681267	-13185	3.3698e-22	-1.3186	1e-05	1.1205e-17	1.74838e-16
ENSG00000165055	3856	7:128117227	443	1.4738e-22	1.71145	1e-05	1.1241e-17	1.75202e-16
ENSG00000176715	6031	16:89164974	10190	5.9352e-23	1.31743	1e-05	1.1473e-17	1.78622e-16
ENSG00000115486	4605	2:85788175	-496	1.7106e-22	0.764039	1e-05	1.1921e-17	1.85396e-16
ENSG00000101638	4397	18:44342705	3484	2.5837e-22	-0.766856	1e-05	1.2219e-17	1.89807e-16
ENSG00000185261	2965	5:94055916	101606	1.8442e-22	1.24512	1e-05	1.2342e-17	1.9151e-16
ENSG00000101019	2866	20:33926103	-73842	1.6747e-22	-0.829434	1e-05	1.2778e-17	1.98055e-16
ENSG00000149262	3745	11:77698651	-7074	4.0435e-22	0.939019	1e-05	1.3058e-17	2.02159e-16
ENSG00000128928	3770	15:40703114	5427	3.0389e-22	-1.30326	1e-05	1.3185e-17	2.03903e-16
ENSG00000173409	5067	1:231101943	-12785	2.9174e-22	-1.13903	1e-05	1.3679e-17	2.11299e-16
ENSG00000139998	4068	14:65444254	4759	2.4234e-22	0.925221	1e-05	1.3753e-17	2.12215e-16
ENSG00000162836	2325	1:147124310	-18309	1.5571e-22	0.843151	1e-05	1.5e-17	2.31202e-16
ENSG00000165410	5004	14:35183888	-142	2.0929e-22	1.08848	1e-05	1.5525e-17	2.39024e-16
ENSG00000089335	4875	19:35183476	14931	5.2637e-22	-1.26937	1e-05	1.556e-17	2.39296e-16
ENSG00000106404	4278	7:100897350	15248	2.1507e-22	1.64231	1e-05	1.7227e-17	2.6464e-16
ENSG00000165487	5401	13:22059325	-119029	6.3451e-22	-0.973042	1e-05	1.7556e-17	2.69395e-16
ENSG00000035115	3949	2:210076	-56323	2.4229e-22	0.910891	1e-05	1.7876e-17	2.74006e-16
ENSG00000154767	5044	3:14230883	10599	3.3916e-22	0.793266	1e-05	1.7923e-17	2.74422e-16
ENSG00000053372	5667	1:19585903	7869	3.8814e-22	-0.906339	1e-05	1.8572e-17	2.84034e-16
ENSG00000154328	4766	8:11643803	16654	5.3515e-23	0.959732	1e-05	1.8649e-17	2.84897e-16
ENSG00000169682	2145	16:28973268	-12275	6.0907e-22	-0.863753	1e-05	1.9337e-17	2.95083e-16
ENSG00000170074	3963	5:177138298	-72102	4.021e-22	1.31003	1e-05	1.9859e-17	3.0272e-16
ENSG00000089685	5879	17:76214980	4712	6.3738e-22	-0.849977	1e-05	1.9977e-17	3.04179e-16
ENSG00000134463	5553	10:11784088	-278	3.3191e-22	-0.881734	1e-05	2.0042e-17	3.04831e-16
ENSG00000112874	3765	5:102890774	-7721	4.0998e-22	-1.15744	1e-05	2.0365e-17	3.09415e-16
ENSG00000166037	3923	11:95608588	85458	9.7106e-22	0.843751	1e-05	2.0526e-17	3.11509e-16
ENSG00000188596	5426	12:96886051	2701	4.4262e-22	1.18367	1e-05	2.0803e-17	3.15378e-16
ENSG00000087299	4096	14:50775319	-3948	3.7219e-22	-0.812543	1e-05	2.0928e-17	3.16923e-16
ENSG00000135821	4261	1:182340591	-20751	3.5332e-22	0.795588	1e-05	2.0951e-17	3.16924e-16
ENSG00000144026	792	2:95901265	70106	2.9372e-22	0.862072	1e-05	2.1121e-17	3.1915e-16
ENSG00000145476	6052	4:187112629	-46	4.7223e-22	-0.910187	1e-05	2.183e-17	3.29496e-16
ENSG00000179889	2626	16:15129940	61491	5.0479e-22	0.805995	1e-05	2.2069e-17	3.32745e-16
ENSG00000125166	5070	16:58758346	-9916	5.7472e-22	-0.832272	1e-05	2.2538e-17	3.39439e-16
ENSG00000263272	5822	17:5336058	-139	4.5435e-22	0.916687	1e-05	2.2698e-17	3.41488e-16
ENSG00000131558	3398	7:133560498	622668	5.8343e-22	-1.05927	1e-05	2.4431e-17	3.6715e-16
ENSG00000108264	3363	17:35831705	64739	8.6583e-22	-0.821254	1e-05	2.4756e-17	3.71635e-16
ENSG00000180822	5595	6:3260093	28455	5.4801e-22	1.03906	1e-05	2.6494e-17	3.97292e-16
ENSG00000123570	1483	X:103139387	52228	9.0306e-22	-0.65792	1e-05	2.7015e-17	4.04667e-16
ENSG00000198056	2262	12:57146069	-89	1.3155e-21	-1.13032	1e-05	2.8472e-17	4.26039e-16
ENSG00000126215	4755	14:104102718	-79124	7.2761e-22	-0.938952	1e-05	2.8723e-17	4.29324e-16
ENSG00000179933	5281	14:23549785	-14190	1.2354e-21	-0.849521	1e-05	2.9263e-17	4.36926e-16
ENSG00000127220	5004	19:17422649	1603	8.7794e-22	-0.873599	1e-05	2.9327e-17	4.37402e-16
ENSG00000231365	3866	1:119708765	25745	4.9538e-22	-0.916269	1e-05	2.9605e-17	4.41075e-16
ENSG00000134070	4692	3:10236121	29571	6.7311e-22	-0.845913	1e-05	2.9795e-17	4.43439e-16
ENSG00000144115	1741	2:88435235	-34601	3.7209e-22	1.01714	1e-05	3.0415e-17	4.52178e-16
ENSG00000047849	1629	3:48030351	-100419	7.9368e-22	0.82112	1e-05	3.071e-17	4.56074e-16
ENSG00000127418	4524	4:1006333	2608	3.8152e-22	-0.804887	1e-05	3.1456e-17	4.66645e-16
ENSG00000227124	3529	3:75818224	-16511	5.5012e-22	-0.983789	1e-05	3.1528e-17	4.67209e-16
ENSG00000129460	4632	14:23950372	11474	1.5952e-21	1.05087	1e-05	3.2898e-17	4.87002e-16
ENSG00000196072	4063	10:101946432	-100038	7.9052e-22	-1.70256	1e-05	3.3016e-17	4.88222e-16
ENSG00000035499	3280	5:59974098	-21920	3.3017e-22	-0.792246	1e-05	3.4156e-17	5.04533e-16
ENSG00000119599	5033	14:73393391	350	3.8321e-22	0.895126	1e-05	3.559e-17	5.25013e-16
ENSG00000123453	5961	9:136600773	-4305	1.2057e-21	-0.859364	1e-05	3.5618e-17	5.25013e-16
ENSG00000198894	5710	14:77588603	24162	4.8599e-22	0.8608	1e-05	3.6301e-17	5.34514e-16
ENSG00000126432	2891	11:64027468	-58093	1.1778e-21	-1.50949	1e-05	3.7787e-17	5.55802e-16
ENSG00000119632	5750	14:94595989	-602	1.1832e-21	-0.991002	1e-05	3.7908e-17	5.5699e-16
ENSG00000143643	5066	1:231111922	-2700	8.9023e-22	0.836872	1e-05	3.858e-17	5.66264e-16
ENSG00000169660	4234	17:80377690	1495	7.1714e-22	0.873326	1e-05	4.0341e-17	5.91477e-16
ENSG00000140961	9617	16:83987133	5245	6.0938e-22	-0.905801	1e-05	4.1906e-17	6.13783e-16
ENSG00000233621	4210	1:37939999	-14	1.4687e-21	-0.891533	1e-05	4.6845e-17	6.85394e-16
ENSG00000253633	5010	8:103549379	8410	9.1668e-22	-0.795268	1e-05	4.8374e-17	7.07011e-16
ENSG00000225733	4383	3:14981262	-8670	1.2461e-21	0.90064	1e-05	4.8466e-17	7.07614e-16
ENSG00000004777	4279	19:36265955	520	1.4285e-21	-0.770649	1e-05	4.9589e-17	7.23248e-16
ENSG00000103148	3144	16:176743	-12117	1.2098e-21	-0.809856	1e-05	5.0419e-17	7.34581e-16
ENSG00000169062	2328	13:115064423	17363	9.2646e-22	-1.69298	1e-05	5.0637e-17	7.36976e-16
ENSG00000143575	3318	1:154243097	-1891	2.5342e-21	0.89123	1e-05	5.2745e-17	7.66847e-16
ENSG00000163931	3616	3:53289634	-435	9.0223e-22	-1.04813	1e-05	5.3729e-17	7.80342e-16
ENSG00000167747	5331	19:51297825	-10362	1.7826e-21	0.893968	1e-05	5.7108e-17	8.28548e-16
ENSG00000241528	3861	22:30780936	7073	4.6404e-22	-0.876976	1e-05	5.7429e-17	8.32327e-16
ENSG00000186226	3893	1:152758656	-35	2.3326e-21	1.08347	1e-05	5.8945e-17	8.534e-16
ENSG00000173209	3512	2:61486628	82074	4.8952e-22	0.783586	1e-05	5.9356e-17	8.5846e-16
ENSG00000090487	3154	15:65263401	-19248	1.6799e-21	-0.829399	1e-05	6.1441e-17	8.87685e-16
ENSG00000117242	4868	1:20962827	-15860	9.865e-22	0.776213	1e-05	6.2263e-17	8.9863e-16
ENSG00000223797	3541	3:40493218	-1603	2.0045e-21	-0.851919	1e-05	6.3624e-17	9.17315e-16
ENSG00000243753	12173	6:30297529	70167	3.0283e-23	-0.923418	1e-05	6.3785e-17	9.18678e-16
ENSG00000123473	3893	1:47737485	-42335	1.7226e-21	0.840172	1e-05	6.4973e-17	9.34807e-16
ENSG00000198794	2902	15:75325858	76297	2.0288e-21	1.49158	1e-05	6.6032e-17	9.49066e-16
ENSG00000248098	3462	19:41916549	32333	1.4974e-21	-1.13411	1e-05	6.6616e-17	9.56463e-16
ENSG00000102763	4254	13:42540700	5443	1.1206e-21	-1.40895	1e-05	6.7103e-17	9.62464e-16
ENSG00000110042	3564	11:58970528	31624	3.0274e-21	-1.20529	1e-05	6.7741e-17	9.70608e-16
ENSG00000227827	3582	16:16308675	-141407	2.006e-21	1.1699	1e-05	7.2144e-17	1.03155e-15
ENSG00000106603	4031	7:43851539	82222	1.299e-21	-0.873252	1e-05	7.2087e-17	1.03155e-15
ENSG00000171792	5288	12:2978254	-7171	2.7894e-21	-0.850107	1e-05	7.2391e-17	1.03402e-15
ENSG00000243696	3092	3:52855229	-14517	1.7097e-21	0.822194	1e-05	7.4777e-17	1.067e-15
ENSG00000232098	2601	19:58928299	8447	1.6369e-21	0.933059	1e-05	7.9938e-17	1.13946e-15
ENSG00000177570	4339	8:119633261	-974	2.8608e-21	-1.46867	1e-05	8.033e-17	1.14387e-15
ENSG00000168275	5316	1:234503848	-5355	3.0376e-21	0.845154	1e-05	8.7246e-17	1.24108e-15
ENSG00000214253	4298	7:100862768	-32830	1.2198e-21	-1.581	1e-05	8.7642e-17	1.24543e-15
ENSG00000162461	4935	1:16061035	-1866	2.3692e-21	-0.860902	1e-05	8.9136e-17	1.26536e-15
ENSG00000198879	6458	10:7513248	59797	2.4114e-21	-0.806114	1e-05	8.9578e-17	1.26775e-15
ENSG00000124357	4954	2:71274652	-16823	2.0808e-21	-1.03924	1e-05	8.9522e-17	1.26775e-15
ENSG00000171115	4374	7:150139639	-8080	3.6827e-21	0.842327	1e-05	8.9503e-17	1.26775e-15
ENSG00000144815	4187	3:101498077	30	2.0993e-21	-1.48332	1e-05	9.0213e-17	1.27542e-15
ENSG00000197044	3705	19:11886175	8359	2.4162e-21	0.817131	1e-05	9.1414e-17	1.29108e-15
ENSG00000178921	4388	17:8167600	16663	3.671e-21	-0.924923	1e-05	9.3612e-17	1.32078e-15
ENSG00000197417	5301	17:3514598	-25019	4.0603e-21	0.977909	1e-05	9.6552e-17	1.36087e-15
ENSG00000188846	3545	3:40531533	32749	3.9695e-21	0.816035	1e-05	9.7809e-17	1.37719e-15
ENSG00000131351	4966	19:17173937	-12499	3.5092e-21	-0.739029	1e-05	9.9069e-17	1.39351e-15
ENSG00000100441	5139	14:24899194	701	4.5145e-21	-1.2565	1e-05	1.1803e-16	1.65859e-15
ENSG00000162817	4596	1:220868627	5439	2.3038e-21	1.38042	1e-05	1.1927e-16	1.67423e-15
ENSG00000117133	4651	1:84955233	10290	1.9607e-21	-1.87173	1e-05	1.1977e-16	1.67961e-15
ENSG00000239219	3926	3:169658360	-26163	3.4656e-21	1.24665	1e-05	1.2344e-16	1.72926e-15
ENSG00000164627	5359	6:39693193	11	2.9033e-21	1.42961	1e-05	1.2746e-16	1.78381e-15
ENSG00000260456	7386	16:87338226	-12797	1.6761e-21	0.770088	1e-05	1.3371e-16	1.86937e-15
ENSG00000110871	4374	12:120934624	-37614	2.0481e-21	0.84115	1e-05	1.3594e-16	1.89865e-15
ENSG00000237753	3659	2:113415164	11896	2.6838e-21	-1.05898	1e-05	1.3726e-16	1.91507e-15
ENSG00000170464	2249	5:138775173	-5008	5.1951e-21	-0.892313	1e-05	1.4042e-16	1.95728e-15
ENSG00000136718	2671	2:131100496	697	4.1414e-21	-0.977272	1e-05	1.4333e-16	1.99587e-15
ENSG00000164136	4374	4:142230326	-327427	7.5591e-21	-0.815375	1e-05	1.489e-16	2.07125e-15
ENSG00000105321	4783	19:47764320	5082	4.9714e-21	-0.823387	1e-05	1.5084e-16	2.09623e-15
ENSG00000128989	4336	15:52834351	-27730	4.1247e-21	-1.05843	1e-05	1.5332e-16	2.12846e-15
ENSG00000111328	3707	12:123799974	43092	3.3709e-21	0.849093	1e-05	1.5635e-16	2.16842e-15
ENSG00000232995	4990	1:163281090	-10595	6.5133e-21	-0.943162	1e-05	1.6132e-16	2.23508e-15
ENSG00000245958	4820	4:120398182	22235	1.9422e-21	-0.854949	1e-05	1.623e-16	2.24644e-15
ENSG00000189050	1995	17:57957888	-84235	8.6637e-21	-1.01935	1e-05	1.6856e-16	2.33072e-15
ENSG00000145439	4550	4:169810818	-120609	6.3652e-21	1.20837	1e-05	1.6914e-16	2.33641e-15
ENSG00000113504	6223	5:1100831	-11320	2.3091e-21	-0.840565	1e-05	1.7013e-16	2.34767e-15
ENSG00000251594	4831	11:117682935	-7200	5.4328e-21	-0.809047	1e-05	1.7373e-16	2.39498e-15
ENSG00000228960	3517	7:143870422	-121152	6.8642e-21	-1.01078	1e-05	1.7501e-16	2.41029e-15
ENSG00000111850	4748	6:88022129	-10173	5.7684e-21	0.777688	1e-05	1.7886e-16	2.46081e-15
ENSG00000230628	5040	1:234815661	-16240	7.6489e-21	-0.766864	1e-05	1.921e-16	2.64033e-15
ENSG00000240445	2157	17:18583669	7482	1.1538e-20	-0.945975	1e-05	1.9254e-16	2.64378e-15
ENSG00000075826	3951	10:102157175	-132454	5.3676e-21	-0.839608	1e-05	1.9512e-16	2.67655e-15
ENSG00000108352	3717	17:38352241	18977	7.0418e-21	1.07939	1e-05	1.9689e-16	2.69754e-15
ENSG00000241015	6862	19:53943312	8074	4.6258e-21	-1.47305	1e-05	1.9704e-16	2.69754e-15
ENSG00000163002	5044	2:183991040	8798	3.4274e-21	-0.804092	1e-05	2.0514e-16	2.80565e-15
ENSG00000189266	3601	1:24365512	79912	6.3925e-21	-0.76829	1e-05	2.102e-16	2.87197e-15
ENSG00000116260	5086	1:180123585	-385	3.8191e-21	1.0329	1e-05	2.1619e-16	2.95103e-15
ENSG00000221944	4195	2:233410922	-4305	4.8223e-21	0.998608	1e-05	2.3604e-16	3.21872e-15
ENSG00000119698	5706	14:94808831	196365	9.7017e-21	0.935096	1e-05	2.4648e-16	3.35786e-15
ENSG00000100596	5371	14:78023519	-59598	3.6871e-21	-0.796892	1e-05	2.6212e-16	3.56732e-15
ENSG00000085871	3893	4:140587414	491	1.0698e-20	-0.834043	1e-05	2.6238e-16	3.56732e-15
ENSG00000225265	4138	1:222719586	-43582	6.875e-21	-0.873826	1e-05	2.8238e-16	3.83553e-15
ENSG00000253738	2831	8:92123340	40922	1.0257e-20	0.792694	1e-05	2.8673e-16	3.89076e-15
ENSG00000123130	3352	X:23761386	-23207	1.2315e-20	0.685852	1e-05	2.9156e-16	3.95252e-15
ENSG00000131100	4884	22:18068881	-42704	1.4361e-20	-1.0427	1e-05	2.9438e-16	3.98675e-15
ENSG00000011295	3670	17:16148926	246231	9.6448e-21	0.800097	1e-05	2.9633e-16	4.00925e-15
ENSG00000184117	3772	22:30043563	66236	3.5056e-21	0.786587	1e-05	3.136e-16	4.23587e-15
ENSG00000228716	4805	5:79950497	-306	5.7862e-21	-0.882446	1e-05	3.1369e-16	4.23587e-15
ENSG00000065413	3152	2:197855152	-320746	7.8703e-21	-1.00456	1e-05	3.1742e-16	4.28208e-15
ENSG00000163138	5308	4:20685378	-12528	7.8869e-21	-1.24397	1e-05	3.2219e-16	4.34218e-15
ENSG00000259705	2967	15:48939046	897	1.0435e-20	-1.05818	1e-05	3.2277e-16	4.34574e-15
ENSG00000184220	4055	3:99679461	142782	4.4177e-21	-0.788486	1e-05	3.2737e-16	4.40336e-15
ENSG00000165502	3842	14:50065717	-21687	9.2393e-21	0.973379	1e-05	3.3453e-16	4.49536e-15
ENSG00000131944	5400	19:33463058	-58	9.8773e-21	0.84362	1e-05	3.397e-16	4.56043e-15
ENSG00000197016	5745	19:57092369	13488	1.3576e-20	0.84446	1e-05	3.7776e-16	5.06638e-15
ENSG00000136051	5225	12:105493181	-7922	1.0891e-20	0.927474	1e-05	4.0925e-16	5.48347e-15
ENSG00000125818	5803	20:1096630	2723	1.6011e-20	1.18087	1e-05	4.1294e-16	5.52753e-15
ENSG00000177000	4212	1:11869653	2675	2.0309e-20	1.19149	1e-05	4.1352e-16	5.53001e-15
ENSG00000251136	3977	8:90795511	25555	9.6895e-21	-1.31084	1e-05	4.1421e-16	5.53387e-15
ENSG00000119878	5718	2:46852033	8477	1.0491e-20	0.777805	1e-05	4.1772e-16	5.57537e-15
ENSG00000249096	6246	4:185297949	-5512	1.776e-20	1.01771	1e-05	4.2495e-16	5.66637e-15
ENSG00000137822	1926	15:43698679	37259	1.6006e-20	1.08903	1e-05	4.5255e-16	6.02864e-15
ENSG00000154035	2444	17:21156860	137	1.664e-20	-0.911433	1e-05	4.8229e-16	6.41859e-15
ENSG00000119509	3288	9:103058093	196554	1.4948e-20	-0.739162	1e-05	4.9189e-16	6.54007e-15
ENSG00000261584	4368	6:26917060	230590	2.5031e-21	-1.07949	1e-05	4.9901e-16	6.6284e-15
ENSG00000125871	5517	20:17935560	-13997	1.1703e-20	-1.13372	1e-05	5.0491e-16	6.70038e-15
ENSG00000120539	5298	10:27460302	16548	1.4196e-20	0.777738	1e-05	5.1575e-16	6.83769e-15
ENSG00000180855	3604	19:12531654	-20273	1.7775e-20	0.863405	1e-05	5.2291e-16	6.92594e-15
ENSG00000204642	9871	6:29697517	6964	6.8195e-22	-0.831699	1e-05	5.2734e-16	6.97794e-15
ENSG00000136856	3351	9:130164993	5571	1.4938e-20	-0.929013	1e-05	5.5244e-16	7.30306e-15
ENSG00000170606	4249	5:132444128	56473	1.6505e-20	-1.54552	1e-05	5.8061e-16	7.66815e-15
ENSG00000185917	5288	21:37406678	-45010	1.542e-20	-0.841143	1e-05	5.9422e-16	7.84041e-15
ENSG00000148690	4232	10:95466934	4604	2.5189e-20	-0.786678	1e-05	6.1141e-16	8.05951e-15
ENSG00000101003	3814	20:25400487	12123	1.1784e-20	-0.814725	1e-05	6.2192e-16	8.19034e-15
ENSG00000105793	4955	7:90032932	68394	1.2473e-20	-0.897146	1e-05	6.5232e-16	8.58247e-15
ENSG00000198040	2934	12:133614019	140	1.4006e-20	-0.806969	1e-05	6.5462e-16	8.6045e-15
ENSG00000183666	3746	5:21454102	112159	2.2235e-20	1.20654	1e-05	6.8478e-16	8.99241e-15
ENSG00000134262	3668	1:114443899	-3925	2.4798e-20	-0.968772	1e-05	6.9407e-16	9.10584e-15
ENSG00000178966	4819	9:86602783	7156	2.7961e-20	-0.769322	1e-05	7.0257e-16	9.2086e-15
ENSG00000165819	6516	14:21976476	-3042	3.5433e-20	0.939464	1e-05	7.0511e-16	9.23314e-15
ENSG00000111602	2444	12:56831182	-12006	4.23e-20	0.787399	1e-05	7.0819e-16	9.26472e-15
ENSG00000179630	4120	13:44453783	362	2.944e-20	-0.781472	1e-05	7.1987e-16	9.40863e-15
ENSG00000103199	6065	16:4816102	-1524	1.5693e-20	0.856594	1e-05	7.3806e-16	9.63731e-15
ENSG00000169609	2476	15:83680287	-107	7.8135e-21	0.778462	1e-05	7.7396e-16	1.00964e-14
ENSG00000159202	3844	17:47005509	19777	1.9505e-20	-0.785964	1e-05	7.7882e-16	1.01503e-14
ENSG00000186088	4318	7:77055885	10167	1.3657e-20	0.762272	1e-05	7.9142e-16	1.03049e-14
ENSG00000003402	3715	2:201999550	18722	1.9375e-20	-1.00303	1e-05	7.9405e-16	1.03294e-14
ENSG00000132623	4726	20:10024388	57613	4.929e-20	-1.01383	1e-05	8.3148e-16	1.08061e-14
ENSG00000103351	4138	16:3636809	85884	2.767e-20	1.0856	1e-05	8.366e-16	1.08624e-14
ENSG00000107679	4953	10:124211012	76799	3.9866e-20	-1.02296	1e-05	8.5036e-16	1.10308e-14
ENSG00000105136	5016	19:58002575	3495	2.1615e-20	-0.778138	1e-05	8.5778e-16	1.11166e-14
ENSG00000154781	4589	3:14693792	520	2.88e-20	0.762175	1e-05	8.8945e-16	1.15163e-14
ENSG00000173200	4641	3:122295941	-509	3.42e-20	0.952238	1e-05	9.0538e-16	1.17116e-14
ENSG00000132141	4512	17:33293971	-14127	5.3016e-20	-0.811992	1e-05	9.1936e-16	1.18813e-14
ENSG00000187231	4719	2:180129445	-73	1.486e-20	0.875062	1e-05	9.2843e-16	1.19873e-14
ENSG00000131778	2197	1:146729573	15281	2.713e-20	0.772099	1e-05	9.6697e-16	1.24733e-14
ENSG00000132196	5060	1:162748025	-12468	5.1217e-20	-1.07966	1e-05	9.8294e-16	1.26674e-14
ENSG00000140474	3129	15:75128501	-7187	3.2411e-20	-0.927015	1e-05	9.9911e-16	1.28639e-14
ENSG00000150593	4367	10:112593950	-37616	3.1339e-20	0.78932	1e-05	1.0153e-15	1.30604e-14
ENSG00000184515	2063	X:101416588	5558	2.6982e-20	0.602494	1e-05	1.0256e-15	1.31801e-14
ENSG00000018610	2617	X:118676220	-23178	7.0196e-20	-1.09912	1e-05	1.0282e-15	1.32013e-14
ENSG00000146409	4408	6:133119757	55	2.743e-20	-1.17561	1e-05	1.0434e-15	1.33842e-14
ENSG00000166471	4777	11:9336093	-235	1.3566e-20	0.904654	1e-05	1.0828e-15	1.38381e-14
ENSG00000149196	5428	11:86029716	16462	1.4198e-20	0.867037	1e-05	1.0824e-15	1.38381e-14
ENSG00000263004	4183	17:55156055	-6331	6.5836e-20	-0.806809	1e-05	1.0828e-15	1.38381e-14
ENSG00000095321	3741	9:131882067	8598	8.7219e-20	0.783679	1e-05	1.0818e-15	1.38381e-14
ENSG00000171130	4444	7:149561049	-9009	4.1366e-20	0.930345	1e-05	1.1395e-15	1.45496e-14
ENSG00000076242	3945	3:37034946	122	2.6545e-20	0.968995	1e-05	1.1634e-15	1.48407e-14
ENSG00000131849	2556	19:58951123	-467	3.132e-20	-0.793164	1e-05	1.1908e-15	1.51764e-14
ENSG00000163214	4081	2:39102671	-405	1.8787e-20	0.841587	1e-05	1.2026e-15	1.53135e-14
ENSG00000112308	6300	6:24713723	-7342	1.8262e-20	1.0895	1e-05	1.2122e-15	1.54209e-14
ENSG00000189306	4789	22:42917813	2004	2.6941e-20	-1.03876	1e-05	1.2226e-15	1.55388e-14
ENSG00000253210	4684	8:142139682	-379	4.6927e-20	-0.831639	1e-05	1.2726e-15	1.61598e-14
ENSG00000172575	4762	15:38856961	-816	7.4261e-20	0.965357	1e-05	1.3239e-15	1.67961e-14
ENSG00000140157	1706	15:23001783	-32645	1.4022e-19	-0.846481	1e-05	1.3848e-15	1.75527e-14
ENSG00000170425	3699	17:15739590	-108642	7.0758e-20	0.856395	1e-05	1.4009e-15	1.77394e-14
ENSG00000196539	2816	1:248587500	-49128	3.6967e-20	-1.12427	1e-05	1.4221e-15	1.7992e-14
ENSG00000148498	3465	10:35076034	-28220	6.9982e-20	0.865134	1e-05	1.4418e-15	1.82241e-14
ENSG00000110092	4890	11:69035337	-420519	5.4776e-20	0.993697	1e-05	1.4543e-15	1.83661e-14
ENSG00000139187	4053	12:9167788	65147	6.2711e-20	0.836032	1e-05	1.4604e-15	1.84266e-14
ENSG00000227671	6064	1:247365430	-8729	3.4505e-20	-0.758007	1e-05	1.4811e-15	1.86702e-14
ENSG00000173272	2736	2:132273621	23304	9.8688e-20	0.973611	1e-05	1.5428e-15	1.94261e-14
ENSG00000105974	3124	7:116204090	39250	8.1621e-20	0.760492	1e-05	1.5439e-15	1.94261e-14
ENSG00000101363	2874	20:35945174	27132	7.5677e-20	0.886531	1e-05	1.6593e-15	2.08601e-14
ENSG00000215305	5132	20:2829158	7808	6.1558e-20	-1.04486	1e-05	1.6768e-15	2.10416e-14
ENSG00000135525	2995	6:136880986	9028	1.5107e-19	-1.05067	1e-05	1.6759e-15	2.10416e-14
ENSG00000025772	4305	20:43589041	-87	8.1521e-20	-0.919029	1e-05	1.7327e-15	2.1723e-14
ENSG00000169245	5558	4:76933445	-11206	4.3055e-20	-0.827205	1e-05	1.8102e-15	2.26741e-14
ENSG00000156795	4431	8:124436414	7448	9.2268e-20	-0.77102	1e-05	1.8178e-15	2.27484e-14
ENSG00000079739	4605	1:63864386	-194562	8.1486e-20	-1.23346	1e-05	1.848e-15	2.31063e-14
ENSG00000133943	4614	14:91590956	64278	8.9809e-20	1.74599	1e-05	1.8542e-15	2.31622e-14
ENSG00000175711	2976	17:81009636	-51	4.2724e-20	-0.93422	1e-05	1.9967e-15	2.49204e-14
ENSG00000139618	4393	13:32889792	180	1.4113e-19	-0.946795	1e-05	2.0341e-15	2.53638e-14
ENSG00000100075	4854	22:19185526	19182	1.0421e-19	-0.760784	1e-05	2.0584e-15	2.56436e-14
ENSG00000226025	4543	19:40167037	-2978	8.7643e-20	1.13472	1e-05	2.2474e-15	2.79734e-14
ENSG00000123395	5079	12:52486874	23843	1.1954e-19	-0.955892	1e-05	2.3779e-15	2.95714e-14
ENSG00000160948	2053	8:145653903	-29	9.6721e-20	1.93012	1e-05	2.3936e-15	2.9739e-14
ENSG00000113810	3383	3:160003677	-113386	1.1016e-19	0.890129	1e-05	2.4961e-15	3.09855e-14
ENSG00000233429	4428	7:27138754	3487	6.3301e-20	-1.43013	1e-05	2.6043e-15	3.22996e-14
ENSG00000167748	5355	19:51322211	-4833	1.5204e-19	0.793016	1e-05	2.6161e-15	3.24163e-14
ENSG00000108960	4703	17:53519123	19769	1.8841e-19	-0.762794	1e-05	2.7479e-15	3.40191e-14
ENSG00000145284	4670	4:83794017	74006	1.4863e-19	0.931738	1e-05	2.7738e-15	3.431e-14
ENSG00000166002	4325	11:93260908	-15767	2.0124e-19	-0.873038	1e-05	2.8779e-15	3.55653e-14
ENSG00000102882	1824	16:30134656	-172	1.0163e-19	0.766267	1e-05	3.0918e-15	3.81741e-14
ENSG00000153786	7921	16:85045103	-39	6.7751e-20	0.962709	1e-05	3.1715e-15	3.91234e-14
ENSG00000140104	3403	14:105448809	-3304	2.2537e-19	0.98395	1e-05	3.3958e-15	4.18531e-14
ENSG00000106153	4561	7:56173628	-642	5.2205e-20	-0.982996	1e-05	3.6956e-15	4.55083e-14
ENSG00000214106	5673	7:154719977	-232	1.7522e-19	1.03962	1e-05	3.9097e-15	4.81017e-14
ENSG00000132199	4726	18:698024	-14653	1.6732e-19	-0.718357	1e-05	3.9603e-15	4.86809e-14
ENSG00000244187	3934	9:139684421	-1387	2.1531e-19	-0.832688	1e-05	3.9898e-15	4.89994e-14
ENSG00000144118	3959	2:121024798	27157	2.8741e-19	-1.15419	1e-05	3.9952e-15	4.9022e-14
ENSG00000176731	2408	8:86162365	29714	1.7318e-19	-0.854364	1e-05	4.1793e-15	5.12367e-14
ENSG00000256667	5457	12:10720172	-32263	1.7784e-19	0.80638	1e-05	4.201e-15	5.14562e-14
ENSG00000161980	2822	16:103923	294	2.3502e-19	0.827274	1e-05	4.2859e-15	5.24505e-14
ENSG00000060709	6702	12:131201678	851	2.2469e-19	0.768148	1e-05	4.4558e-15	5.44813e-14
ENSG00000014138	2797	11:65040436	11202	1.486e-19	0.942556	1e-05	4.6645e-15	5.69827e-14
ENSG00000173715	2422	11:66569509	57586	1.8048e-19	-1.38063	1e-05	4.7036e-15	5.74094e-14
ENSG00000103326	4343	16:588284	10566	1.4957e-19	-1.21843	1e-05	4.7134e-15	5.74789e-14
ENSG00000177830	5348	11:890405	-24654	1.4791e-19	-0.790912	1e-05	4.9411e-15	6.02021e-14
ENSG00000178802	3054	15:75196176	13829	1.964e-19	0.800574	1e-05	5.0232e-15	6.11493e-14
ENSG00000172345	4140	15:81612117	-4408	2.6258e-19	-1.56858	1e-05	5.0845e-15	6.18402e-14
ENSG00000233327	2304	17:18466815	37570	3.1956e-19	-0.894257	1e-05	5.1208e-15	6.22276e-14
ENSG00000141295	4097	17:45929169	10469	7.3966e-20	-1.01072	1e-05	5.1293e-15	6.2276e-14
ENSG00000070770	5191	16:58251060	19235	2.1281e-19	1.04311	1e-05	5.1565e-15	6.25517e-14
ENSG00000093100	5113	22:18484060	189796	3.4077e-19	-0.811048	1e-05	5.2082e-15	6.31231e-14
ENSG00000112902	5483	5:9412551	-133637	2.8416e-19	1.30529	1e-05	5.3525e-15	6.48152e-14
ENSG00000183250	5277	21:46356816	-3013	1.9667e-19	-0.81593	1e-05	5.3623e-15	6.48771e-14
ENSG00000230521	10060	6:29910358	54312	1.489e-20	-0.760245	1e-05	5.6445e-15	6.82323e-14
ENSG00000164933	5552	8:104439168	11750	1.8003e-19	1.15342	1e-05	5.7817e-15	6.98298e-14
ENSG00000130413	5303	11:8615886	49	1.7976e-19	-1.56093	1e-05	5.9357e-15	7.16274e-14
ENSG00000260948	5078	1:111991845	16154	2.5276e-19	-0.798019	1e-05	6.2271e-15	7.50779e-14
ENSG00000046647	2326	X:14053652	5639	6.4183e-19	-0.612682	1e-05	6.2514e-15	7.53046e-14
ENSG00000168228	4645	4:25319076	4668	3.6641e-19	-0.743423	1e-05	6.3605e-15	7.65524e-14
ENSG00000111215	5141	12:11341118	16905	4.449e-19	-0.772502	1e-05	6.4028e-15	7.69947e-14
ENSG00000066739	5664	14:96859605	29397	4.7466e-19	0.769221	1e-05	6.4782e-15	7.78341e-14
ENSG00000196497	4842	14:24649669	-8502	3.4235e-19	1.39849	1e-05	6.6606e-15	7.99566e-14
ENSG00000160117	5004	19:17405010	12555	3.4257e-19	-1.25648	1e-05	6.847e-15	8.21223e-14
ENSG00000100109	5728	22:26904541	-3931	3.4721e-19	-1.12663	1e-05	6.9309e-15	8.30562e-14
ENSG00000105519	5216	19:5909780	-1939	2.6079e-19	0.814475	1e-05	6.9656e-15	8.34e-14
ENSG00000140876	8845	16:77757141	729	8.8221e-20	1.42746	1e-05	7.1504e-15	8.55386e-14
ENSG00000131797	1566	16:31697235	-14677	3.8482e-19	-0.900341	1e-05	7.2516e-15	8.66743e-14
ENSG00000185298	5415	17:79639045	5650	3.3228e-19	-1.82709	1e-05	7.2952e-15	8.71206e-14
ENSG00000176485	3153	11:63381976	-2380	4.5328e-19	-0.774111	1e-05	7.4497e-15	8.88895e-14
ENSG00000185990	692	X:154553751	-134526	2.9811e-19	0.685717	1e-05	7.5233e-15	8.969e-14
ENSG00000116106	4195	2:221977559	-461364	4.8768e-19	0.801282	1e-05	7.5348e-15	8.97498e-14
ENSG00000184983	4043	22:42486080	-880	1.3279e-19	2.15909	1e-05	7.7572e-15	9.23192e-14
ENSG00000077420	6282	10:26737954	10821	4.6047e-19	-0.74818	1e-05	7.7871e-15	9.25962e-14
ENSG00000180539	3877	9:139923265	1348	4.0809e-19	-1.01639	1e-05	7.9535e-15	9.44934e-14
ENSG00000241043	5642	9:32553171	-13617	4.0933e-19	-0.770322	1e-05	8.1906e-15	9.72265e-14
ENSG00000166913	4389	20:43514210	-108	3.8423e-19	-0.798502	1e-05	8.2665e-15	9.80439e-14
ENSG00000122692	5100	9:32950891	-125775	3.9426e-19	0.804804	1e-05	8.2838e-15	9.81647e-14
ENSG00000137070	3598	9:34649442	-1258	2.096e-19	1.12803	1e-05	8.3271e-15	9.8593e-14
ENSG00000130021	2780	X:7113308	47076	7.2602e-19	0.406357	1e-05	8.4447e-15	9.98995e-14
ENSG00000026751	4118	1:160710157	1119	4.6987e-19	-0.82699	1e-05	8.4639e-15	1.00042e-13
ENSG00000100154	3277	22:28781758	-294096	1.783e-19	-0.780941	1e-05	8.5925e-15	1.01475e-13
ENSG00000123545	4348	6:97236105	-109653	3.2454e-19	1.08855	1e-05	9.0833e-15	1.0718e-13
ENSG00000185324	4190	16:89851574	104428	7.5449e-20	-1.55274	1e-05	9.5644e-15	1.12761e-13
ENSG00000223865	10881	6:33052382	8678	4.9983e-20	-0.847272	1e-05	9.6784e-15	1.14007e-13
ENSG00000115561	2543	2:86792329	-155917	2.5559e-19	0.78704	1e-05	9.7766e-15	1.15067e-13
ENSG00000140043	4460	14:74457162	138614	2.6327e-19	-0.850398	1e-05	9.9145e-15	1.1659e-13
ENSG00000182628	2565	17:57208752	-23879	4.8561e-19	-0.776609	1e-05	1.007e-14	1.18232e-13
ENSG00000164930	5450	8:104345778	35116	3.1606e-19	-0.822963	1e-05	1.0071e-14	1.18232e-13
ENSG00000196584	5252	7:152352139	-21112	6.6361e-19	0.875953	1e-05	1.0374e-14	1.21681e-13
ENSG00000122481	4523	1:95670888	-28824	1.9469e-19	1.34462	1e-05	1.0564e-14	1.23805e-13
ENSG00000162076	3546	16:2950323	17135	5.9704e-19	0.809006	1e-05	1.163e-14	1.36184e-13
ENSG00000160856	5018	1:157668993	-1655	7.2471e-19	0.699153	1e-05	1.2167e-14	1.42353e-13
ENSG00000226029	4387	1:16794115	6671	5.5939e-19	1.01941	1e-05	1.2317e-14	1.43987e-13
ENSG00000104361	3603	8:99305539	-1083	6.9622e-19	-1.45218	1e-05	1.24e-14	1.44834e-13
ENSG00000135070	4067	9:88899739	2062	7.6598e-19	-0.812447	1e-05	1.2426e-14	1.45021e-13
ENSG00000162631	4781	1:107678268	-4362	6.7506e-19	1.4807	1e-05	1.2612e-14	1.47064e-13
ENSG00000157379	4955	14:24791798	22758	6.9197e-19	1.38814	1e-05	1.274e-14	1.4843e-13
ENSG00000186792	2495	3:50332697	-4203	3.6344e-19	-0.714308	1e-05	1.4186e-14	1.65142e-13
ENSG00000198954	5606	10:70748784	296	7.1648e-19	-0.750391	1e-05	1.5049e-14	1.75033e-13
ENSG00000068305	5969	15:100052605	35234	5.9446e-19	0.76211	1e-05	1.5167e-14	1.76265e-13
ENSG00000223385	6704	17:13945508	-27268	7.924e-19	-0.858723	1e-05	1.5205e-14	1.76549e-13
ENSG00000185101	3752	11:449811	7799	6.2583e-19	-0.838746	1e-05	1.5839e-14	1.83765e-13
ENSG00000198252	4959	14:53259666	62767	1.0196e-18	0.733218	1e-05	1.6497e-14	1.91238e-13
ENSG00000239969	3802	7:102065140	60530	6.4611e-19	-1.49184	1e-05	1.6647e-14	1.92813e-13
ENSG00000104953	5669	19:2977599	154	7.6399e-19	-1.05832	1e-05	1.7109e-14	1.98002e-13
ENSG00000155085	4222	6:110027943	15522	7.6054e-19	-0.732596	1e-05	1.7969e-14	2.07775e-13
ENSG00000163040	2848	2:132355933	70684	1.614e-18	-0.979129	1e-05	1.819e-14	2.10156e-13
ENSG00000169857	5370	15:34335230	3852	1.001e-18	-0.847601	1e-05	1.8284e-14	2.11068e-13
ENSG00000133704	6082	12:30848675	-246	6.4323e-19	-0.874672	1e-05	1.8325e-14	2.11359e-13
ENSG00000187808	2680	X:118893054	477	1.5341e-18	0.614479	1e-05	1.8988e-14	2.18831e-13
ENSG00000100056	4807	22:19133331	1133	1.0319e-18	0.746808	1e-05	1.9511e-14	2.24668e-13
ENSG00000102699	6288	13:25081059	-5890	9.3144e-19	-1.13113	1e-05	1.9759e-14	2.27333e-13
ENSG00000149054	5955	11:6954539	6903	1.0781e-18	0.787914	1e-05	2.0018e-14	2.3012e-13
ENSG00000165661	4822	9:139110654	-27034	1.3135e-18	-0.852497	1e-05	2.0519e-14	2.35689e-13
ENSG00000135912	3254	2:219556346	-19223	1.8032e-18	0.703471	1e-05	2.0677e-14	2.37305e-13
ENSG00000214113	5836	6:5260694	-479	1.1224e-18	1.42114	1e-05	2.0803e-14	2.38558e-13
ENSG00000090989	5123	4:56692200	-27583	9.1681e-19	-1.15744	1e-05	2.0999e-14	2.40597e-13
ENSG00000164306	5713	4:185591481	20713	1.0576e-18	1.04356	1e-05	2.1225e-14	2.42991e-13
ENSG00000065060	4349	6:34765584	5726	4.6048e-19	0.744544	1e-05	2.1272e-14	2.43324e-13
ENSG00000174374	2108	7:74489486	-579	1.4814e-18	0.920325	1e-05	2.1303e-14	2.4348e-13
ENSG00000100116	4167	22:38207419	3506	1.3222e-18	0.828097	1e-05	2.1573e-14	2.46357e-13
ENSG00000260336	4151	7:100739682	2353	7.3441e-19	0.759996	1e-05	2.2287e-14	2.54306e-13
ENSG00000245937	4377	5:127406259	-12606	5.7509e-19	0.88161	1e-05	2.2342e-14	2.54723e-13
ENSG00000133313	5199	18:72177465	14413	1.5216e-18	0.737268	1e-05	2.2709e-14	2.58692e-13
ENSG00000160193	6190	21:44269825	-29854	8.062e-19	-1.43107	1e-05	2.2786e-14	2.59356e-13
ENSG00000100368	4972	22:37259605	-50066	1.5034e-18	0.933196	1e-05	2.3218e-14	2.64061e-13
ENSG00000185684	5213	12:132610313	41484	6.3209e-19	-0.916414	1e-05	2.33e-14	2.64778e-13
ENSG00000241058	6097	10:18869336	-71216	6.4673e-19	-0.948345	1e-05	2.3953e-14	2.71967e-13
ENSG00000228903	4131	7:44084292	2800	1.0195e-18	0.76142	1e-05	2.4334e-14	2.76066e-13
ENSG00000171634	4407	17:65814382	-7259	1.3226e-18	1.30442	1e-05	2.4442e-14	2.77074e-13
ENSG00000129083	3874	11:14489832	-31742	1.4213e-18	0.773462	1e-05	2.4734e-14	2.8015e-13
ENSG00000175221	4326	19:893183	-36	1.1427e-18	-0.972946	1e-05	2.5178e-14	2.84949e-13
ENSG00000231074	13424	6:30314598	19670	3.6181e-20	1.45172	1e-05	2.6074e-14	2.94846e-13
ENSG00000100031	4249	22:24992266	12547	1.5577e-18	-0.727414	1e-05	2.697e-14	3.04726e-13
ENSG00000214331	4722	16:74401793	-346	7.7991e-19	0.888253	1e-05	2.7016e-14	3.04995e-13
ENSG00000166928	3434	11:60168927	22923	1.8538e-18	0.816319	1e-05	2.7566e-14	3.10955e-13
ENSG00000185068	5438	6:158589655	270	9.1463e-19	0.771442	1e-05	2.7877e-14	3.14208e-13
ENSG00000125375	4096	14:50729250	-49795	1.1542e-18	-0.747437	1e-05	2.7912e-14	3.14342e-13
ENSG00000176438	6453	14:95911137	-31037	1.5341e-18	0.764802	1e-05	2.8761e-14	3.23645e-13
ENSG00000198444	754	X:154553751	-57999	1.042e-18	0.678799	1e-05	2.8984e-14	3.25886e-13
ENSG00000166845	4955	18:51784048	-100240	8.8709e-19	-1.44412	1e-05	3.0489e-14	3.42529e-13
ENSG00000103248	7041	16:86591864	3022	8.8689e-19	-2.03174	1e-05	3.0971e-14	3.47379e-13
ENSG00000116771	5290	1:15829457	-82149	1.3622e-18	0.745457	1e-05	3.0959e-14	3.47379e-13
ENSG00000155465	5707	14:23271335	-27695	2.7986e-18	-0.99708	1e-05	3.2814e-14	3.67757e-13
ENSG00000165434	3701	11:74109553	34	1.6753e-18	1.9926	1e-05	3.3665e-14	3.76985e-13
ENSG00000105258	4189	19:36594659	-11590	2.1901e-18	-0.808346	1e-05	3.5706e-14	3.99526e-13
ENSG00000170915	5100	6:52225514	-706	1.5164e-18	0.815263	1e-05	3.6628e-14	4.09509e-13
ENSG00000151665	5716	2:46802934	-41325	1.317e-18	0.735752	1e-05	3.6875e-14	4.11937e-13
ENSG00000105618	6595	19:54626055	7217	1.8702e-18	-0.837918	1e-05	3.7067e-14	4.13742e-13
ENSG00000135899	5032	2:231088084	-2361	1.6318e-18	-0.908284	1e-05	3.793e-14	4.23039e-13
ENSG00000231770	6247	3:194310359	5618	1.8717e-18	0.73582	1e-05	3.9019e-14	4.34835e-13
ENSG00000164574	4761	5:153639308	69017	1.4132e-18	0.89045	1e-05	3.9229e-14	4.36822e-13
ENSG00000167186	3272	16:19078630	-292	4.1456e-18	1.1177	1e-05	4.1272e-14	4.59201e-13
ENSG00000168116	3695	6:57012930	101582	1.8778e-18	-0.942381	1e-05	4.3585e-14	4.84545e-13
ENSG00000082074	4780	5:39262293	-12338	1.9669e-18	0.732597	1e-05	4.4083e-14	4.89687e-13
ENSG00000013364	1858	16:29833414	1698	2.6438e-18	-0.945629	1e-05	4.6464e-14	5.15727e-13
ENSG00000108395	2589	17:56732770	-451513	3.0393e-18	0.702669	1e-05	4.6665e-14	5.17544e-13
ENSG00000157895	4384	12:121438142	-16164	1.6448e-18	1.24945	1e-05	4.7194e-14	5.22983e-13
ENSG00000178209	3307	8:145009593	-41310	2.6511e-18	-0.756268	1e-05	4.7251e-14	5.232e-13
ENSG00000065613	3500	10:105733196	6236	1.7492e-18	0.903838	1e-05	4.9377e-14	5.46305e-13
ENSG00000254473	4902	9:86323309	799	2.8683e-18	0.969689	1e-05	4.975e-14	5.49988e-13
ENSG00000111237	2526	12:110888857	-51066	2.4344e-18	0.699551	1e-05	5.2446e-14	5.79336e-13
ENSG00000152207	4089	13:49158877	-122075	3.4522e-18	0.82925	1e-05	5.4536e-14	6.01937e-13
ENSG00000162604	4258	1:62189541	-1555	4.3553e-18	0.878383	1e-05	5.4851e-14	6.04933e-13
ENSG00000188321	4687	19:9543029	108580	4.2359e-18	-1.53905	1e-05	5.5086e-14	6.07039e-13
ENSG00000232445	4394	7:100960006	8378	1.82e-18	-0.960004	1e-05	5.5232e-14	6.08167e-13
ENSG00000076650	5322	19:33609441	37654	3.1192e-18	0.77964	1e-05	5.5693e-14	6.12759e-13
ENSG00000121417	4744	19:58144519	2757	2.4159e-18	1.52688	1e-05	5.6427e-14	6.20337e-13
ENSG00000168827	4234	3:158424561	62493	2.4174e-18	-0.917432	1e-05	5.673e-14	6.23178e-13
ENSG00000171680	4651	1:6550505	-29617	2.7024e-18	-1.23317	1e-05	5.9913e-14	6.57617e-13
ENSG00000186583	3248	8:145066853	-19730	3.4589e-18	-0.714631	1e-05	6.0661e-14	6.65304e-13
ENSG00000171720	4318	5:141014494	-1944	3.1258e-18	0.739854	1e-05	6.0919e-14	6.67599e-13
ENSG00000158941	4859	8:22480519	18373	3.6193e-18	0.820812	1e-05	6.1179e-14	6.69916e-13
ENSG00000163406	4746	3:121480375	-132562	3.205e-18	0.71648	1e-05	6.1368e-14	6.71462e-13
ENSG00000103995	2844	15:49017024	-86320	5.8502e-18	-1.05544	1e-05	6.1572e-14	6.73155e-13
ENSG00000089818	4183	12:8256086	21278	4.4737e-18	0.812817	1e-05	6.1676e-14	6.73761e-13
ENSG00000023191	3947	11:526356	19055	2.5899e-18	-1.02144	1e-05	6.4299e-14	7.01483e-13
ENSG00000186017	3492	19:36941401	-39404	3.3765e-18	-0.707901	1e-05	6.4315e-14	7.01483e-13
ENSG00000076826	5776	19:7659997	-792	3.7167e-18	1.60531	1e-05	6.6084e-14	7.20213e-13
ENSG00000091542	2889	17:18125471	39078	4.3033e-18	0.705469	1e-05	7.0872e-14	7.71789e-13
ENSG00000073969	4397	17:44787312	119276	2.9872e-18	0.909521	1e-05	7.2274e-14	7.8643e-13
ENSG00000115944	5814	2:42414557	-237672	1.8855e-18	-0.700159	1e-05	7.329e-14	7.96864e-13
ENSG00000088035	4485	1:63824733	-8529	5.0454e-18	-1.20819	1e-05	7.3436e-14	7.97826e-13
ENSG00000144554	4744	3:10085035	16936	3.8244e-18	1.57446	1e-05	7.5467e-14	8.19246e-13
ENSG00000138286	2243	10:75250828	322903	1.2022e-17	1.38994	1e-05	7.6622e-14	8.31128e-13
ENSG00000164941	5267	8:95864886	39346	3.194e-18	0.912092	1e-05	7.766e-14	8.41728e-13
ENSG00000105928	6217	7:24758818	-50427	2.0952e-18	-1.15485	1e-05	7.8479e-14	8.49948e-13
ENSG00000168090	2717	7:99615962	-70616	2.9203e-18	1.53321	1e-05	7.9806e-14	8.63636e-13
ENSG00000112031	6058	6:153297884	-25937	5.0433e-18	0.739976	1e-05	7.9983e-14	8.64874e-13
ENSG00000125089	6060	4:8230456	46656	3.5318e-18	0.856762	1e-05	8.3802e-14	9.05473e-13
ENSG00000172954	5240	2:30873111	203018	4.7584e-18	-0.847629	1e-05	8.4071e-14	9.07663e-13
ENSG00000006114	3488	17:35891384	-78161	5.6758e-18	0.759987	1e-05	8.6919e-14	9.37681e-13
ENSG00000260766	4201	1:160003781	7196	6.9924e-18	-0.821453	1e-05	9.0158e-14	9.71868e-13
ENSG00000140386	3436	15:77168240	-29546	3.8158e-18	0.731573	1e-05	9.1045e-14	9.80666e-13
ENSG00000177951	2951	11:212262	4833	4.4004e-18	-0.817406	1e-05	9.1378e-14	9.83489e-13
ENSG00000154079	4947	6:71311062	34441	4.8418e-18	-0.737915	1e-05	9.3714e-14	1.00785e-12
ENSG00000164609	5179	5:159846074	-2645	5.4997e-18	1.09002	1e-05	1.0017e-13	1.07645e-12
ENSG00000177030	4736	11:693831	-12885	4.304e-18	-0.8111	1e-05	1.009e-13	1.08094e-12
ENSG00000110756	4884	11:18301605	-42141	7.1939e-18	0.726999	1e-05	1.008e-13	1.08094e-12
ENSG00000091640	5464	17:4904376	33208	4.6151e-18	1.77327	1e-05	1.0088e-13	1.08094e-12
ENSG00000106538	4420	7:150017214	-21550	7.1629e-18	-0.877888	1e-05	1.0088e-13	1.08094e-12
ENSG00000159445	3108	1:151846517	-35768	7.4222e-18	0.811829	1e-05	1.0417e-13	1.11504e-12
ENSG00000162946	4852	1:231762340	-222	4.183e-18	0.769454	1e-05	1.0573e-13	1.13087e-12
ENSG00000013016	4517	2:31442622	-14259	5.9766e-18	-0.742223	1e-05	1.0796e-13	1.15386e-12
ENSG00000130827	1517	X:153579448	-107174	5.5166e-18	-0.675424	1e-05	1.0849e-13	1.15869e-12
ENSG00000174989	4553	12:117462582	113820	7.7469e-18	-1.11884	1e-05	1.0973e-13	1.17095e-12
ENSG00000213963	4458	2:178392958	135538	5.0936e-18	-1.09744	1e-05	1.1102e-13	1.18386e-12
ENSG00000143537	2639	1:155033918	10875	1.0255e-17	-0.943439	1e-05	1.1306e-13	1.2047e-12
ENSG00000187325	1772	X:77511737	116533	6.8113e-18	0.725381	1e-05	1.1411e-13	1.21492e-12
ENSG00000066185	4013	1:42906660	-15279	6.0945e-18	-1.03262	1e-05	1.166e-13	1.24046e-12
ENSG00000260404	4842	4:120423480	910551	3.9192e-18	0.83028	1e-05	1.1807e-13	1.25518e-12
ENSG00000132507	4698	17:7210836	517	6.1897e-18	-0.768711	1e-05	1.1863e-13	1.2601e-12
ENSG00000133048	3931	1:203156080	202	1.1163e-17	0.863049	1e-05	1.2049e-13	1.27887e-12
ENSG00000113068	2590	5:139694387	11680	1.0957e-17	-0.867586	1e-05	1.2221e-13	1.29615e-12
ENSG00000170819	4680	3:133185834	66994	6.3211e-18	-0.720659	1e-05	1.2289e-13	1.30237e-12
ENSG00000013503	4417	12:106946604	195167	7.4841e-18	-0.752158	1e-05	1.2335e-13	1.30627e-12
ENSG00000138378	3692	2:192020618	4295	1.0129e-17	-0.82622	1e-05	1.2914e-13	1.36651e-12
ENSG00000122783	4949	7:134850725	-4823	6.4301e-18	-0.745472	1e-05	1.3095e-13	1.38463e-12
ENSG00000143248	4990	1:163199703	-91875	1.074e-17	-0.881996	1e-05	1.317e-13	1.39152e-12
ENSG00000226314	4537	6:28127703	-1857	1.7373e-18	-0.85968	1e-05	1.3534e-13	1.42892e-12
ENSG00000109063	5301	17:10597057	36430	1.2621e-17	0.708628	1e-05	1.398e-13	1.47482e-12
ENSG00000117054	4648	1:76213715	23678	6.9891e-18	0.785238	1e-05	1.4152e-13	1.49188e-12
ENSG00000120451	4961	11:130764884	-21521	1.2095e-17	-0.789607	1e-05	1.4301e-13	1.50641e-12
ENSG00000164751	4447	8:77901019	-12262	9.732e-18	-0.836505	1e-05	1.4914e-13	1.56978e-12
ENSG00000172273	4243	11:118989098	-3200	9.6082e-18	-0.761966	1e-05	1.4971e-13	1.57461e-12
ENSG00000146192	4631	6:36975189	1766	9.0966e-18	-1.15073	1e-05	1.5117e-13	1.58875e-12
ENSG00000083750	2129	X:55442087	-302086	3.3686e-17	0.601914	1e-05	1.5403e-13	1.61751e-12
ENSG00000109667	5636	4:10001656	-54905	4.6018e-18	-0.77406	1e-05	1.5555e-13	1.63224e-12
ENSG00000134287	3900	12:49337287	-14048	1.0158e-17	0.702012	1e-05	1.6014e-13	1.67911e-12
ENSG00000205309	3614	17:17208232	1582	1.1221e-17	1.82167	1e-05	1.6139e-13	1.69102e-12
ENSG00000131323	4018	14:103233394	-10420	8.3211e-18	0.771479	1e-05	1.6204e-13	1.69648e-12
ENSG00000163319	4430	4:84375285	-1801	1.5121e-17	-1.33229	1e-05	1.6894e-13	1.76737e-12
ENSG00000106290	2765	7:99701176	-16289	6.4915e-18	-0.709361	1e-05	1.7046e-13	1.78192e-12
ENSG00000133574	4436	7:150264645	279	1.281e-17	0.711249	1e-05	1.7209e-13	1.79767e-12
ENSG00000064995	4111	6:34850826	-5041	5.4773e-18	-1.55228	1e-05	1.7629e-13	1.84016e-12
ENSG00000159593	2842	16:66752895	-154265	1.2961e-17	-1.58589	1e-05	1.8057e-13	1.88338e-12
ENSG00000124275	6204	5:7855749	4449	1.0728e-17	0.798529	1e-05	1.8196e-13	1.8965e-12
ENSG00000148225	5031	9:116075797	-26782	1.5364e-17	-1.44774	1e-05	1.9321e-13	2.01223e-12
ENSG00000163945	4787	4:1332142	-8913	6.4924e-18	1.87175	1e-05	1.9687e-13	2.04877e-12
ENSG00000204138	2785	1:28696392	277	1.2754e-17	-0.819396	1e-05	2.0105e-13	2.09046e-12
ENSG00000203896	4594	20:62348460	-18356	7.9518e-18	-0.776272	1e-05	2.0118e-13	2.09046e-12
ENSG00000103056	2847	16:68350219	-132373	6.5523e-18	1.18007	1e-05	2.1237e-13	2.20514e-12
ENSG00000134256	3317	1:117534457	-9926	1.6373e-17	0.775048	1e-05	2.1298e-13	2.20974e-12
ENSG00000236941	5715	4:165854039	-15193	1.333e-17	0.739015	1e-05	2.1746e-13	2.25459e-12
ENSG00000259577	4069	15:52469181	-3110	1.1666e-17	-0.927139	1e-05	2.19e-13	2.26884e-12
ENSG00000176531	4789	19:43995957	-13131	1.3783e-17	-0.883438	1e-05	2.2162e-13	2.29315e-12
ENSG00000078070	3946	3:182810144	-23720	1.5005e-17	0.796828	1e-05	2.2168e-13	2.29315e-12
ENSG00000013374	4958	7:151033628	-5158	1.4546e-17	1.01647	1e-05	2.2343e-13	2.30951e-12
ENSG00000205771	1715	15:44013999	-25294	2.3478e-17	-1.83549	1e-05	2.3168e-13	2.39305e-12
ENSG00000111615	4363	12:75896664	-8753	1.9791e-17	0.884754	1e-05	2.3701e-13	2.44623e-12
ENSG00000144043	4920	2:71218113	-3963	1.5511e-17	0.79462	1e-05	2.5001e-13	2.57854e-12
ENSG00000204084	4250	1:38367404	-45326	1.7903e-17	-0.861767	1e-05	2.5163e-13	2.59327e-12
ENSG00000100580	5526	14:77800815	-42638	9.0999e-18	-0.789899	1e-05	2.5761e-13	2.65296e-12
ENSG00000085999	3332	1:46843532	130171	1.4427e-17	-0.678855	1e-05	2.6142e-13	2.69021e-12
ENSG00000183255	5204	21:46269710	-24043	1.5183e-17	-1.25969	1e-05	2.6216e-13	2.69576e-12
ENSG00000013561	4281	5:141348634	10740	1.758e-17	-1.04943	1e-05	2.6305e-13	2.70299e-12
ENSG00000182986	7065	19:53400760	-187	1.3161e-17	-0.705129	1e-05	2.6732e-13	2.74273e-12
ENSG00000221838	2724	7:99699626	453	1.1961e-17	-0.71652	1e-05	2.6732e-13	2.74273e-12
ENSG00000170248	3935	3:33840114	269	1.1017e-17	-0.707093	1e-05	2.8711e-13	2.94358e-12
ENSG00000176986	2450	10:75583034	78913	6.5543e-17	-0.987536	1e-05	2.8813e-13	2.95187e-12
ENSG00000146243	5084	6:79565721	-11469	9.2557e-18	-0.708735	1e-05	2.9531e-13	3.02327e-12
ENSG00000104805	4693	19:49408015	4707	2.329e-17	-1.04961	1e-05	2.9567e-13	3.02466e-12
ENSG00000116922	4125	1:38176505	18590	2.6079e-17	0.753847	1e-05	2.9919e-13	3.05836e-12
ENSG00000165929	4986	14:92280037	-53844	2.6828e-17	-0.676396	1e-05	3.0396e-13	3.10485e-12
ENSG00000103043	2629	16:70836370	1305	8.6379e-18	0.989091	1e-05	3.1564e-13	3.22181e-12
ENSG00000107890	5299	10:27442244	52822	2.009e-17	1.67351	1e-05	3.1819e-13	3.24546e-12
ENSG00000054282	4017	1:243383635	-35686	1.9065e-17	0.72672	1e-05	3.1996e-13	3.26104e-12
ENSG00000109445	4365	4:142160161	18119	2.6198e-17	-0.830929	1e-05	3.2842e-13	3.34484e-12
ENSG00000260565	4210	16:2728121	4675	2.7058e-17	-1.11948	1e-05	3.2944e-13	3.35274e-12
ENSG00000077097	5373	3:25701194	-5205	1.6735e-17	-1.22388	1e-05	3.3246e-13	3.38101e-12
ENSG00000164715	4607	7:97742454	6256	2.1488e-17	-1.39307	1e-05	3.3487e-13	3.40306e-12
ENSG00000107902	5870	10:126151971	1567	1.8535e-17	-0.9967	1e-05	3.4067e-13	3.45943e-12
ENSG00000184178	3816	4:54129872	-102371	2.0468e-17	-1.30661	1e-05	3.4475e-13	3.49831e-12
ENSG00000184752	6242	12:95390378	-7169	1.8284e-17	0.750882	1e-05	3.4873e-13	3.53607e-12
ENSG00000259660	3005	15:102261634	-29602	2.7784e-17	0.881066	1e-05	3.5622e-13	3.60938e-12
ENSG00000198270	2086	12:112709566	258595	6.2313e-17	1.12304	1e-05	3.6199e-13	3.66515e-12
ENSG00000259363	6240	15:100404109	56880	1.7147e-17	0.902099	1e-05	3.6743e-13	3.71752e-12
ENSG00000105501	6632	19:52130638	-19514	2.1169e-17	1.12833	1e-05	3.8904e-13	3.93336e-12
ENSG00000160781	2903	1:156233479	15597	4.7314e-17	-0.818913	1e-05	3.9061e-13	3.94632e-12
ENSG00000027847	3766	5:177038828	11726	2.3969e-17	-0.718084	1e-05	4.0231e-13	4.0615e-12
ENSG00000136378	5191	15:79070351	-33423	2.5588e-17	0.801664	1e-05	4.1193e-13	4.15566e-12
ENSG00000150768	3757	11:111817914	-77625	5.6381e-17	-0.697751	1e-05	4.1693e-13	4.20299e-12
ENSG00000160172	3066	11:67561716	-11092	2.7991e-17	-0.829561	1e-05	4.2069e-13	4.23778e-12
ENSG00000144455	6004	3:4403537	-105429	2.3369e-17	-0.709898	1e-05	4.2192e-13	4.24716e-12
ENSG00000154864	6145	18:10952668	-195920	3.1799e-17	0.664676	1e-05	4.2343e-13	4.25927e-12
ENSG00000187987	4600	6:28408258	-3022	6.6859e-18	0.718008	1e-05	4.3748e-13	4.39733e-12
ENSG00000163807	3959	3:44827793	24638	1.7904e-17	-0.727421	1e-05	4.4414e-13	4.46104e-12
ENSG00000241258	3803	7:66227482	647890	2.9095e-17	-0.72571	1e-05	4.4512e-13	4.46763e-12
ENSG00000134575	2505	11:47255598	-14860	2.4768e-17	0.983538	1e-05	4.6592e-13	4.67305e-12
ENSG00000170638	4828	22:50625079	734	2.2275e-17	0.779903	1e-05	4.6868e-13	4.69736e-12
ENSG00000136425	4587	15:78420559	-3328	3.0407e-17	0.942725	1e-05	4.8743e-13	4.88166e-12
ENSG00000103335	6305	16:88847738	-3882	1.3926e-17	0.77112	1e-05	4.9436e-13	4.94757e-12
ENSG00000123737	4813	4:122723106	633	2.865e-17	0.740122	1e-05	5.0141e-13	5.01449e-12
ENSG00000117500	3376	1:93617403	-28883	4.3427e-17	0.71775	1e-05	5.0235e-13	5.02026e-12
ENSG00000117748	2556	1:28241083	-175	3.8372e-17	1.44425	1e-05	5.0926e-13	5.08563e-12
ENSG00000233016	3969	9:139613998	-8639	3.4546e-17	-1.26239	1e-05	5.151e-13	5.14018e-12
ENSG00000171488	3401	1:90223400	124768	4.1952e-17	0.797975	1e-05	5.1648e-13	5.15025e-12
ENSG00000121940	4040	1:109474221	-31891	3.7262e-17	0.742269	1e-05	5.3662e-13	5.34723e-12
ENSG00000131748	3162	17:37821435	28116	4.0908e-17	-0.780394	1e-05	5.4421e-13	5.41904e-12
ENSG00000167740	5213	17:4058337	11874	3.5219e-17	-0.812232	1e-05	5.4592e-13	5.43216e-12
ENSG00000144791	4716	3:45632288	35401	2.0696e-17	-0.668379	1e-05	5.6041e-13	5.57233e-12
ENSG00000141294	4086	17:45921906	12912	1.8038e-17	-0.705716	1e-05	5.6704e-13	5.63413e-12
ENSG00000170469	2315	5:138773090	33312	6.0051e-17	-0.757557	1e-05	5.7443e-13	5.70348e-12
ENSG00000161326	3494	17:35850225	287	4.406e-17	-0.774418	1e-05	5.7777e-13	5.73258e-12
ENSG00000162614	3969	1:78392446	38247	2.7198e-17	0.837075	1e-05	5.96e-13	5.90923e-12
ENSG00000214174	3346	17:62971597	-98	6.9828e-17	1.46165	1e-05	6.1769e-13	6.11989e-12
ENSG00000100445	5142	14:24925065	12953	5.5767e-17	1.24782	1e-05	6.2545e-13	6.1923e-12
ENSG00000111846	4953	6:10538183	45726	4.7637e-17	-0.774857	1e-05	6.3032e-13	6.23602e-12
ENSG00000113716	4234	5:149390947	11062	5.4317e-17	0.916694	1e-05	6.5878e-13	6.51297e-12
ENSG00000107742	3714	10:73836867	-11924	5.1857e-17	0.66498	1e-05	6.68e-13	6.59943e-12
ENSG00000196715	3820	7:65609817	271562	3.9735e-17	0.715954	1e-05	6.695e-13	6.6095e-12
ENSG00000259865	6099	1:247361478	9649	3.0925e-17	0.70371	1e-05	6.7093e-13	6.61891e-12
ENSG00000136869	4930	9:120464725	-1886	3.9292e-17	-0.740601	1e-05	6.8179e-13	6.72128e-12
ENSG00000205047	6768	16:87741662	2371	2.5607e-17	0.84023	1e-05	6.9421e-13	6.83883e-12
ENSG00000135956	1325	2:96931846	113	6.3527e-17	0.738404	1e-05	6.969e-13	6.86047e-12
ENSG00000091622	5491	17:6478673	18858	5.5957e-17	0.72922	1e-05	7.0096e-13	6.89552e-12
ENSG00000232859	2836	17:26216397	-5382	4.8825e-17	0.777505	1e-05	7.4085e-13	7.28271e-12
ENSG00000144182	3245	2:99701153	-70266	4.3672e-17	-0.844716	1e-05	7.4677e-13	7.33577e-12
ENSG00000165983	5117	10:16493159	14216	6.8674e-17	0.720774	1e-05	7.5181e-13	7.37996e-12
ENSG00000113946	6277	3:190009842	-30489	4.6904e-17	-0.736219	1e-05	7.5808e-13	7.43263e-12
ENSG00000130653	2761	9:140577178	132191	6.8339e-17	0.815625	1e-05	7.5824e-13	7.43263e-12
ENSG00000135297	5093	6:74220450	49148	4.5575e-17	0.758145	1e-05	7.6912e-13	7.53387e-12
ENSG00000229186	1943	12:112975183	638115	1.3853e-16	-1.09902	1e-05	7.7611e-13	7.597e-12
ENSG00000043591	4390	10:115798184	-5623	6.0791e-17	1.19287	1e-05	7.8938e-13	7.72144e-12
ENSG00000115216	2926	2:27685388	34730	5.0298e-17	-0.69939	1e-05	7.9394e-13	7.76053e-12
ENSG00000168385	4973	2:242191378	-63138	3.3509e-17	0.793437	1e-05	7.9774e-13	7.79218e-12
ENSG00000185480	4014	12:102461089	-52868	5.7993e-17	0.810178	1e-05	8.1254e-13	7.9311e-12
ENSG00000132275	6201	11:6621516	-3335	5.7649e-17	-0.776179	1e-05	8.1689e-13	7.968e-12
ENSG00000197472	6381	1:247171390	-6	2.9896e-17	-1.35464	1e-05	8.2314e-13	8.01769e-12
ENSG00000100330	3937	22:30314092	34947	2.8563e-17	0.685109	1e-05	8.2296e-13	8.01769e-12
ENSG00000173566	4760	8:21961834	-5099	6.1021e-17	0.691737	1e-05	8.2582e-13	8.03813e-12
ENSG00000145781	5509	5:115642513	221824	4.2864e-17	0.774281	1e-05	8.3227e-13	8.0952e-12
ENSG00000129480	4203	14:31944247	17530	6.9644e-17	-0.968323	1e-05	8.5299e-13	8.29089e-12
ENSG00000154743	5048	3:12533148	7216	4.276e-17	1.6822	1e-05	8.5499e-13	8.3045e-12
ENSG00000143228	5049	1:163310510	74143	8.0444e-17	-0.71283	1e-05	8.7877e-13	8.52953e-12
ENSG00000105483	5090	19:48755267	-3937	5.9594e-17	0.795419	1e-05	8.9532e-13	8.68407e-12
ENSG00000197747	3135	1:151966348	-519	7.4397e-17	-0.73893	1e-05	9.0817e-13	8.80248e-12
ENSG00000026950	4702	6:26405835	3369	1.987e-17	0.947522	1e-05	9.1916e-13	8.90277e-12
ENSG00000168404	4672	16:74712905	-21954	4.2114e-17	0.750568	1e-05	9.2726e-13	8.97494e-12
ENSG00000172301	3326	17:30198984	12627	9.2096e-17	1.00213	1e-05	9.497e-13	9.18576e-12
ENSG00000186952	4007	5:109996988	-77670	6.0328e-17	0.845798	1e-05	9.5596e-13	9.23983e-12
ENSG00000237638	4489	2:65141390	9118	9.2187e-17	-0.828926	1e-05	9.917e-13	9.57861e-12
ENSG00000162600	4500	1:58967341	-45134	9.416e-17	-0.835837	1e-05	1.0278e-12	9.92045e-12
ENSG00000160961	5129	19:14804183	3569	8.9255e-17	-0.759422	1e-05	1.0364e-12	9.9961e-12
ENSG00000169519	3291	11:28005736	-124060	1.1202e-16	-0.703513	1e-05	1.0645e-12	1.02604e-11
ENSG00000142252	4611	19:45594170	11716	8.4562e-17	-0.697071	1e-05	1.1096e-12	1.06872e-11
ENSG00000233610	4111	13:49051481	-100744	8.9958e-17	0.813305	1e-05	1.1226e-12	1.07973e-11
ENSG00000124570	5241	6:2940612	-31479	9.9165e-17	0.84389	1e-05	1.1223e-12	1.07973e-11
ENSG00000175866	5592	17:79068756	59807	6.6468e-17	0.957722	1e-05	1.2211e-12	1.17342e-11
ENSG00000180104	3772	5:428785	-14489	5.6103e-17	-0.734507	1e-05	1.2217e-12	1.17342e-11
ENSG00000075234	5517	22:46705407	41548	9.9376e-17	-1.05477	1e-05	1.2482e-12	1.19809e-11
ENSG00000069998	4290	22:17650392	4214	1.2899e-16	-1.7547	1e-05	1.3166e-12	1.26285e-11
ENSG00000225484	5712	10:81588553	2202	7.3681e-17	-0.840538	1e-05	1.3397e-12	1.28389e-11
ENSG00000185201	3238	11:320836	13204	9.9899e-17	0.773282	1e-05	1.3404e-12	1.28389e-11
ENSG00000066084	3170	12:51138862	240093	1.5724e-16	0.777053	1e-05	1.3543e-12	1.29628e-11
ENSG00000179750	3608	22:39358037	-20316	1.1816e-16	-1.59089	1e-05	1.3723e-12	1.31266e-11
ENSG00000124299	5257	19:33882222	-130479	1.0717e-16	-0.93283	1e-05	1.3893e-12	1.328e-11
ENSG00000068438	1656	X:48339985	5443	3.6744e-16	0.669952	1e-05	1.4128e-12	1.34949e-11
ENSG00000150316	4061	11:94716998	10221	1.8767e-16	-0.750216	1e-05	1.4747e-12	1.40768e-11
ENSG00000116199	4670	1:179022630	27690	6.7163e-17	0.724303	1e-05	1.4868e-12	1.41829e-11
ENSG00000160226	5173	21:45746214	-13072	9.138e-17	0.726724	1e-05	1.5877e-12	1.51344e-11
ENSG00000185127	5721	6:170065894	-36340	8.1209e-17	0.779492	1e-05	1.6128e-12	1.53631e-11
ENSG00000143224	4193	1:161126705	-9496	1.3598e-16	-1.51012	1e-05	1.6203e-12	1.54241e-11
ENSG00000133030	3412	17:16943623	-2237	1.4769e-16	-0.77714	1e-05	1.6325e-12	1.55298e-11
ENSG00000129566	4434	14:20957513	75924	1.7689e-16	0.721222	1e-05	1.6642e-12	1.58203e-11
ENSG00000073169	4729	22:50624909	-14500	9.7421e-17	0.753294	1e-05	1.6828e-12	1.59859e-11
ENSG00000106771	5744	9:111910051	27825	9.1081e-17	0.773845	1e-05	1.688e-12	1.60246e-11
ENSG00000203546	4202	14:31896969	-29679	1.6216e-16	0.727545	1e-05	1.7227e-12	1.63426e-11
ENSG00000060237	4327	12:778475	-83285	1.7293e-16	-0.7041	1e-05	1.7243e-12	1.63469e-11
ENSG00000125450	4202	17:73198131	-3624	1.6034e-16	0.883599	1e-05	1.7462e-12	1.65428e-11
ENSG00000105750	6238	19:21061861	-44168	7.8014e-17	-1.04782	1e-05	1.7751e-12	1.68048e-11
ENSG00000254634	1943	16:30336030	870594	1.8975e-16	-0.697731	1e-05	1.7981e-12	1.70114e-11
ENSG00000196421	3729	20:62671777	6079	7.2055e-17	0.95351	1e-05	1.8179e-12	1.71866e-11
ENSG00000256060	4999	19:57865531	-9349	1.4983e-16	0.666498	1e-05	1.8197e-12	1.71922e-11
ENSG00000204186	4170	2:207224602	85214	1.0585e-16	-0.717328	1e-05	1.9045e-12	1.79806e-11
ENSG00000135506	3466	12:58085198	-2541	2.329e-16	0.71242	1e-05	1.9125e-12	1.8044e-11
ENSG00000153113	4431	5:95997266	136294	1.4275e-16	0.881235	1e-05	1.9353e-12	1.82469e-11
ENSG00000240065	10515	6:32825090	13176	1.5504e-17	0.812095	1e-05	1.9757e-12	1.86154e-11
ENSG00000130477	5110	19:17729787	-69615	1.2539e-16	0.665975	1e-05	1.9915e-12	1.8751e-11
ENSG00000166788	4786	11:18132001	4362	1.8573e-16	-0.872775	1e-05	2.023e-12	1.90347e-11
ENSG00000236255	4682	2:118578209	-13305	1.0054e-16	-1.19554	1e-05	2.0627e-12	1.93955e-11
ENSG00000087206	2922	5:176432947	-16688	2.0024e-16	0.707916	1e-05	2.083e-12	1.95728e-11
ENSG00000196793	5764	10:44069863	-204	9.5874e-17	1.15385	1e-05	2.0905e-12	1.96302e-11
ENSG00000109805	4785	4:17844029	31503	1.5435e-16	0.678767	1e-05	2.1483e-12	2.01592e-11
ENSG00000262292	2358	17:19190942	126839	3.3461e-16	-1.21288	1e-05	2.1769e-12	2.04141e-11
ENSG00000104884	4760	19:45853094	-21083	1.9508e-16	-0.774795	1e-05	2.3775e-12	2.22799e-11
ENSG00000162384	3780	1:53693090	6800	2.6734e-16	-0.738081	1e-05	2.4158e-12	2.26229e-11
ENSG00000136169	3902	13:50033188	14758	1.9753e-16	-0.721783	1e-05	2.4274e-12	2.27164e-11
ENSG00000092295	4870	14:24730100	-3539	2.3646e-16	0.956345	1e-05	2.4423e-12	2.28406e-11
ENSG00000167136	3554	9:131614082	33328	3.8916e-16	0.817739	1e-05	2.4525e-12	2.29201e-11
ENSG00000197444	3077	10:50970429	3	3.7098e-16	1.01455	1e-05	2.4888e-12	2.32439e-11
ENSG00000254685	3735	1:74687012	23115	3.6505e-16	-0.659515	1e-05	2.4921e-12	2.32586e-11
ENSG00000240336	4343	9:37489068	3108	2.1787e-16	-0.849927	1e-05	2.5475e-12	2.376e-11
ENSG00000136842	3427	9:100276310	12847	2.2629e-16	0.688094	1e-05	2.5971e-12	2.42067e-11
ENSG00000215570	5460	13:22028752	79401	3.1154e-16	-1.20224	1e-05	2.6459e-12	2.46446e-11
ENSG00000250850	4085	9:37002142	-553	2.3778e-16	0.871101	1e-05	2.6533e-12	2.46968e-11
ENSG00000213066	5371	6:167454434	41763	1.8358e-16	0.738113	1e-05	2.66e-12	2.47429e-11
ENSG00000071859	1524	X:153664997	-7477	2.5814e-16	0.901614	1e-05	2.6657e-12	2.47786e-11
ENSG00000129103	4643	7:56057893	-73803	1.1649e-16	0.860825	1e-05	2.7031e-12	2.51095e-11
ENSG00000115239	5702	2:54039813	-47358	1.0211e-16	0.901578	1e-05	2.7684e-12	2.56987e-11
ENSG00000115946	5525	2:68412906	27929	2.0016e-16	0.699081	1e-05	2.8342e-12	2.62921e-11
ENSG00000168291	4243	3:58410431	-9154	2.2476e-16	0.641725	1e-05	2.8501e-12	2.64217e-11
ENSG00000048544	4194	6:42194916	9312	3.6379e-16	0.795098	1e-05	2.8832e-12	2.67113e-11
ENSG00000116678	4127	1:65904455	18206	3.2739e-16	-0.682181	1e-05	2.9578e-12	2.73838e-11
ENSG00000011114	5123	14:93706555	-92884	2.7405e-16	-0.686929	1e-05	2.9661e-12	2.74428e-11
ENSG00000215012	4174	22:19845283	2863	2.4288e-16	-0.753343	1e-05	3.031e-12	2.80237e-11
ENSG00000168778	4181	12:124184903	29242	2.8975e-16	-1.36315	1e-05	3.1146e-12	2.87775e-11
ENSG00000152404	4483	11:107140077	-188496	1.8096e-16	0.678022	1e-05	3.1465e-12	2.9053e-11
ENSG00000163687	4007	3:58186911	-13514	1.8931e-16	-0.779139	1e-05	3.1672e-12	2.92245e-11
ENSG00000135424	3217	12:56111667	1839	5.733e-16	1.90413	1e-05	3.2036e-12	2.9541e-11
ENSG00000134955	5266	11:124933351	387	2.5504e-16	0.933356	1e-05	3.2263e-12	2.97308e-11
ENSG00000149599	2952	20:30466891	8340	2.4666e-16	-0.946279	1e-05	3.3531e-12	3.0878e-11
ENSG00000147872	5801	9:19111637	-37652	1.7417e-16	-0.780549	1e-05	3.3592e-12	3.09143e-11
ENSG00000136247	5599	7:6617247	181	1.38e-16	0.776628	1e-05	3.441e-12	3.1646e-11
ENSG00000169231	2704	1:155178782	-61	4.0619e-16	0.709036	1e-05	3.5858e-12	3.29551e-11
ENSG00000141030	3598	17:17157128	-27480	2.6953e-16	-0.801866	1e-05	3.6197e-12	3.32453e-11
ENSG00000129347	4247	19:10678842	2128	3.507e-16	0.797095	1e-05	3.6325e-12	3.33403e-11
ENSG00000197568	3994	1:70853084	32595	2.609e-16	-0.885602	1e-05	3.6911e-12	3.38561e-11
ENSG00000126266	4417	19:35837428	-5018	3.5297e-16	-0.704447	1e-05	3.698e-12	3.3897e-11
ENSG00000236404	6173	9:2599656	-41740	2.2047e-16	-0.783673	1e-05	3.7359e-12	3.42215e-11
ENSG00000055211	5499	6:149880107	-7324	2.8972e-16	-0.721157	1e-05	3.8511e-12	3.52529e-11
ENSG00000042317	4601	14:88852166	897	3.8537e-16	-0.706892	1e-05	3.8752e-12	3.54504e-11
ENSG00000135905	4404	2:225822764	-84399	4.11e-16	0.704694	1e-05	3.8812e-12	3.54818e-11
ENSG00000050393	4302	6:13794110	-20691	4.8338e-16	-0.724434	1e-05	3.8887e-12	3.55269e-11
ENSG00000148341	3750	9:131788926	-1657	5.8496e-16	-0.685669	1e-05	3.9327e-12	3.5905e-11
ENSG00000103365	4336	16:23475140	-58177	4.7891e-16	-0.904299	1e-05	3.9383e-12	3.59325e-11
ENSG00000250317	4331	4:25909380	45927	4.2025e-16	-1.38894	1e-05	3.9734e-12	3.6229e-11
ENSG00000255455	4921	11:130764092	23949	4.8052e-16	-0.734439	1e-05	4.087e-12	3.72407e-11
ENSG00000248971	3945	4:103675108	23779	4.4297e-16	-0.716921	1e-05	4.1487e-12	3.77781e-11
ENSG00000254415	6633	19:52130638	-19417	2.962e-16	-1.09115	1e-05	4.1729e-12	3.79733e-11
ENSG00000162627	4031	1:99199954	72717	5.6863e-16	0.706407	1e-05	4.2753e-12	3.88798e-11
ENSG00000197712	5252	4:38786869	-82430	2.6893e-16	0.837408	1e-05	4.328e-12	3.93331e-11
ENSG00000103051	2640	16:70548219	-9250	2.169e-16	-1.47846	1e-05	4.5192e-12	4.10189e-11
ENSG00000165138	4223	9:101558444	-804	4.77e-16	1.14769	1e-05	4.5195e-12	4.10189e-11
ENSG00000133597	3584	7:140380434	7480	4.9003e-16	-1.19707	1e-05	4.5266e-12	4.1057e-11
ENSG00000121988	2848	2:135779588	-509219	6.1446e-16	-1.19671	1e-05	4.5411e-12	4.11615e-11
ENSG00000204267	10506	6:32797115	-9443	3.78e-17	-0.784519	1e-05	4.5597e-12	4.13026e-11
ENSG00000130590	3924	20:62671777	60415	2.3912e-16	0.939272	1e-05	4.5929e-12	4.15766e-11
ENSG00000065559	4644	17:11914714	-9428	5.5548e-16	0.781653	1e-05	4.779e-12	4.32089e-11
ENSG00000151353	5317	2:668618	-8822	2.7895e-16	1.02487	1e-05	4.7795e-12	4.32089e-11
ENSG00000084112	4693	12:109227765	-23602	3.7801e-16	0.748888	1e-05	4.846e-12	4.37813e-11
ENSG00000075975	5116	3:12732000	133486	4.1193e-16	1.27527	1e-05	4.8661e-12	4.39342e-11
ENSG00000163607	4775	3:112725442	15676	4.986e-16	0.797988	1e-05	4.8703e-12	4.39438e-11
ENSG00000077935	5863	22:45809624	123	4.0238e-16	-0.679456	1e-05	4.9481e-12	4.46163e-11
ENSG00000205609	2770	16:28340945	-74256	6.5813e-16	0.697676	1e-05	5.0469e-12	4.54783e-11
ENSG00000151287	5288	13:103418566	-7596	4.3625e-16	1.28344	1e-05	5.0847e-12	4.57892e-11
ENSG00000196981	4658	3:122221416	86533	4.4674e-16	0.668612	1e-05	5.1684e-12	4.65124e-11
ENSG00000167815	3744	19:12876964	-35731	4.809e-16	0.742564	1e-05	5.2763e-12	4.74521e-11
ENSG00000142657	2991	1:10275592	-183058	7.589e-16	0.636458	1e-05	5.3436e-12	4.80266e-11
ENSG00000151498	5497	11:134123428	38	4.3305e-16	-1.3302	1e-05	5.4097e-12	4.85888e-11
ENSG00000163644	4948	4:89182518	-23404	4.7552e-16	-0.743896	1e-05	5.4794e-12	4.91832e-11
ENSG00000177182	4326	8:62043233	73515	5.321e-16	-0.685643	1e-05	5.654e-12	5.07171e-11
ENSG00000255135	4148	11:76082062	-73639	5.9874e-16	-1.69779	1e-05	5.6633e-12	5.07683e-11
ENSG00000117868	4255	7:158532706	-90239	4.4147e-16	-0.664175	1e-05	5.7383e-12	5.14067e-11
ENSG00000134824	3460	11:61581656	21203	5.3526e-16	0.746661	1e-05	5.8994e-12	5.28157e-11
ENSG00000205885	4292	12:7266805	6156	6.8407e-16	0.682514	1e-05	5.9763e-12	5.34704e-11
ENSG00000169629	3827	2:113225155	33089	4.9468e-16	0.688216	1e-05	5.9947e-12	5.36002e-11
ENSG00000119408	3531	9:127110457	90571	5.882e-16	-0.708259	1e-05	6.166e-12	5.50958e-11
ENSG00000214063	5111	11:840363	-2446	3.8473e-16	-0.749511	1e-05	6.1792e-12	5.51786e-11
ENSG00000216937	5053	10:33218076	483007	4.021e-16	0.776186	1e-05	6.2004e-12	5.53316e-11
ENSG00000251615	5280	4:8366265	6199	3.9233e-16	0.856581	1e-05	6.2318e-12	5.55767e-11
ENSG00000128641	3612	2:192124901	14989	8.2204e-16	-0.771278	1e-05	6.3799e-12	5.68604e-11
ENSG00000152944	5491	12:27199415	23935	3.3359e-16	1.45999	1e-05	6.4572e-12	5.75125e-11
ENSG00000184110	2560	16:28340945	-358935	8.9475e-16	0.694987	1e-05	6.8284e-12	6.07797e-11
ENSG00000151773	4120	13:44440441	-13387	9.0316e-16	0.712165	1e-05	6.8367e-12	6.08143e-11
ENSG00000053371	5788	1:19638309	-332	6.0805e-16	0.812177	1e-05	7.3619e-12	6.54435e-11
ENSG00000251364	6258	11:7523550	-10197	5.9237e-16	-0.670297	1e-05	7.3912e-12	6.56619e-11
ENSG00000166130	4077	12:99112323	73431	8.3526e-16	0.728692	1e-05	7.6844e-12	6.82231e-11
ENSG00000122696	4350	9:37752907	-151444	7.041e-16	0.690086	1e-05	7.8786e-12	6.9902e-11
ENSG00000184898	3931	2:152118275	-119	7.4029e-16	-0.717054	1e-05	7.8872e-12	6.99334e-11
ENSG00000157978	3667	1:25875126	5054	9.1036e-16	-1.55689	1e-05	8.1344e-12	7.20792e-11
ENSG00000198464	7048	19:52807532	7101	6.0989e-16	0.859382	1e-05	8.1706e-12	7.2354e-11
ENSG00000099821	3883	19:636375	2777	7.1678e-16	-0.793843	1e-05	8.2019e-12	7.25849e-11
ENSG00000142166	4092	21:34706232	9497	7.6541e-16	-0.717184	1e-05	8.6972e-12	7.69187e-11
ENSG00000113494	4941	5:35310590	79795	6.0424e-16	0.68555	1e-05	8.7886e-12	7.76778e-11
ENSG00000112303	4454	6:133076489	-8110	8.7065e-16	-0.73	1e-05	8.8672e-12	7.83218e-11
ENSG00000100577	5654	14:77842048	54820	5.4191e-16	-0.716319	1e-05	8.9989e-12	7.94352e-11
ENSG00000180914	5864	3:8810462	-853	6.9178e-16	-1.07962	1e-05	9.1728e-12	8.09179e-11
ENSG00000071889	1456	X:153828269	83702	9.5003e-16	0.765387	1e-05	9.2055e-12	8.11553e-11
ENSG00000072954	5706	19:16781520	9581	8.4199e-16	0.894024	1e-05	9.253e-12	8.15218e-11
ENSG00000185347	2085	14:105968700	12507	1.449e-15	-0.740205	1e-05	9.3574e-12	8.23894e-11
ENSG00000226380	4303	7:130566755	-31315	1.0607e-15	-1.07157	1e-05	9.4336e-12	8.30075e-11
ENSG00000123870	7405	19:53093236	1477	5.9049e-16	0.719179	1e-05	9.4762e-12	8.33291e-11
ENSG00000138755	5557	4:76971906	43264	6.2519e-16	-0.740283	1e-05	9.483e-12	8.33357e-11
ENSG00000198793	4217	1:11323901	1336	1.1216e-15	0.744326	1e-05	9.6281e-12	8.45579e-11
ENSG00000108094	3567	10:35299715	-79856	1.3521e-15	-0.870448	1e-05	9.7814e-12	8.58491e-11
ENSG00000189077	2887	7:75779766	155788	6.5666e-16	1.04248	1e-05	1.0154e-11	8.90622e-11
ENSG00000116213	5646	1:3540024	-29302	1.1006e-15	0.796297	1e-05	1.0612e-11	9.30213e-11
ENSG00000196867	5830	19:57050065	-253	7.5384e-16	0.729406	1e-05	1.0983e-11	9.62098e-11
ENSG00000214293	5082	7:77341604	16021	7.8788e-16	-1.04876	1e-05	1.1125e-11	9.73921e-11
ENSG00000122912	4818	10:70254610	-32622	1.0964e-15	0.945841	1e-05	1.1301e-11	9.88748e-11
ENSG00000164109	5522	4:120988466	236	1.0503e-15	0.77344	1e-05	1.1393e-11	9.96167e-11
ENSG00000070718	3487	8:42008489	-1976	1.1793e-15	-0.681431	1e-05	1.19e-11	1.03985e-10
ENSG00000167840	5391	17:4980987	-45425	1.2163e-15	1.73844	1e-05	1.198e-11	1.04614e-10
ENSG00000170264	3498	2:62119609	38330	7.285e-16	2.12854	1e-05	1.2194e-11	1.06419e-10
ENSG00000177663	4101	22:17586583	20738	1.7239e-15	0.699467	1e-05	1.2395e-11	1.08099e-10
ENSG00000105568	6859	19:52678727	-14566	1.0351e-15	-0.809434	1e-05	1.2572e-11	1.09578e-10
ENSG00000101190	6058	20:61480148	-12968	7.6944e-16	0.767098	1e-05	1.275e-11	1.11058e-10
ENSG00000129317	4262	12:44139525	-13096	1.2423e-15	1.44114	1e-05	1.2817e-11	1.11573e-10
ENSG00000174574	4027	1:39456694	-202	1.2021e-15	0.702546	1e-05	1.3196e-11	1.14798e-10
ENSG00000126106	3252	1:45146408	6180	1.3675e-15	-0.690386	1e-05	1.3475e-11	1.17153e-10
ENSG00000062194	5082	5:56496002	26226	1.6131e-15	0.75013	1e-05	1.3575e-11	1.17948e-10
ENSG00000182670	5042	21:38503126	57599	1.4155e-15	-0.707603	1e-05	1.4026e-11	1.2179e-10
ENSG00000125743	4753	19:46190531	-5297	1.3361e-15	-0.755202	1e-05	1.4499e-11	1.25817e-10
ENSG00000178852	3185	17:45388283	-12374	1.2782e-15	-1.343	1e-05	1.4645e-11	1.27005e-10
ENSG00000157107	4093	5:72186905	-64904	1.4759e-15	-0.676228	1e-05	1.4858e-11	1.28775e-10
ENSG00000189067	6876	16:11680896	-49342	1.0134e-15	0.66575	1e-05	1.5086e-11	1.30662e-10
ENSG00000236432	5507	2:228221316	31398	1.8603e-15	1.87348	1e-05	1.5216e-11	1.31715e-10
ENSG00000213380	3251	16:69354963	-18608	1.229e-15	-0.726705	1e-05	1.5446e-11	1.33618e-10
ENSG00000197226	5423	5:179335060	200	1.0131e-15	1.38731	1e-05	1.5656e-11	1.3535e-10
ENSG00000135976	1698	2:98182699	403465	1.8071e-15	0.773085	1e-05	1.5914e-11	1.37496e-10
ENSG00000161513	4405	17:72869078	-79	1.8151e-15	-0.789938	1e-05	1.5987e-11	1.3804e-10
ENSG00000158480	4474	20:48610609	78528	1.3715e-15	-0.703803	1e-05	1.6097e-11	1.38898e-10
ENSG00000182446	5410	17:79625409	9913	1.3999e-15	0.886211	1e-05	1.6353e-11	1.4102e-10
ENSG00000148843	3459	10:105201565	45159	1.1884e-15	0.694311	1e-05	1.64e-11	1.41338e-10
ENSG00000131378	4653	3:16413520	-142014	1.4837e-15	0.682572	1e-05	1.6422e-11	1.41442e-10
ENSG00000015479	2343	5:138654173	44731	2.5861e-15	0.766444	1e-05	1.6886e-11	1.45349e-10
ENSG00000138134	4405	10:90641047	1555	1.8872e-15	0.728736	1e-05	1.7104e-11	1.47134e-10
ENSG00000197782	4361	19:40619363	22517	1.4351e-15	1.15837	1e-05	1.7563e-11	1.50983e-10
ENSG00000073464	2410	X:10124705	-320	4.0603e-15	0.637162	1e-05	1.7668e-11	1.51799e-10
ENSG00000089486	5377	16:4575162	-13668	1.1188e-15	0.721841	1e-05	1.7686e-11	1.51858e-10
ENSG00000092439	4317	15:50903600	-75413	1.1733e-15	0.691322	1e-05	1.803e-11	1.54712e-10
ENSG00000213445	2812	11:65405600	31	1.9232e-15	-0.803347	1e-05	1.8098e-11	1.55198e-10
ENSG00000244754	4079	13:33071127	-41844	2.833e-15	0.664441	1e-05	1.8256e-11	1.56456e-10
ENSG00000164934	5553	8:104411282	-15661	1.2781e-15	-0.832847	1e-05	1.8421e-11	1.57771e-10
ENSG00000006194	3945	16:3346229	32485	2.1685e-15	0.762153	1e-05	1.861e-11	1.59244e-10
ENSG00000197766	4265	19:867872	8418	1.5043e-15	0.774783	1e-05	1.8616e-11	1.59244e-10
ENSG00000077713	2762	X:118584669	51645	3.2992e-15	-0.784593	1e-05	1.867e-11	1.59608e-10
ENSG00000203705	4234	1:213062067	96896	2.0425e-15	-0.668487	1e-05	1.9068e-11	1.6291e-10
ENSG00000105755	4845	19:44022663	-8734	1.811e-15	-0.836537	1e-05	1.9173e-11	1.63713e-10
ENSG00000215114	4737	8:59324162	338	2.2854e-15	-0.749562	1e-05	1.9361e-11	1.65213e-10
ENSG00000135587	3952	6:109765818	3851	2.9561e-15	0.68778	1e-05	1.9985e-11	1.70433e-10
ENSG00000127022	5943	5:179197403	91773	1.2895e-15	-0.695683	1e-05	2.0026e-11	1.70681e-10
ENSG00000153201	3455	2:109334869	-1069	3.3839e-15	0.790674	1e-05	2.0111e-11	1.71294e-10
ENSG00000087502	6237	12:29491528	-42595	1.9783e-15	-0.73546	1e-05	2.0274e-11	1.72578e-10
ENSG00000076555	4246	12:109592483	38082	1.9601e-15	-0.796539	1e-05	2.0448e-11	1.73956e-10
ENSG00000124613	3946	6:27361008	18613	8.3827e-16	0.820442	1e-05	2.0659e-11	1.75635e-10
ENSG00000205302	4416	5:122128399	17707	2.0057e-15	-0.70527	1e-05	2.1303e-11	1.81004e-10
ENSG00000258572	6364	14:95983975	1501	2.3188e-15	-0.670446	1e-05	2.2468e-11	1.90782e-10
ENSG00000141127	2212	17:18844736	101337	5.5176e-15	-0.660294	1e-05	2.2533e-11	1.91221e-10
ENSG00000167525	2337	17:27065211	26338	2.1272e-15	-1.09723	1e-05	2.3615e-11	2.00275e-10
ENSG00000144647	3769	3:43147538	-31	2.8444e-15	-0.698151	1e-05	2.383e-11	2.01979e-10
ENSG00000104738	2114	8:48885436	12690	2.3121e-15	0.997933	1e-05	2.4015e-11	2.03424e-10
ENSG00000085465	5075	1:111992095	21695	2.3956e-15	-0.71483	1e-05	2.4096e-11	2.03986e-10
ENSG00000203724	3587	1:197872019	241	3.5013e-15	-0.781656	1e-05	2.4674e-11	2.08749e-10
ENSG00000177303	4145	17:73529241	17576	2.8584e-15	1.96662	1e-05	2.5467e-11	2.15327e-10
ENSG00000154645	5458	21:19191735	-81846	2.9965e-15	0.784577	1e-05	2.593e-11	2.19104e-10
ENSG00000197971	6546	18:74844698	-942	2.2926e-15	0.876146	1e-05	2.6066e-11	2.20123e-10
ENSG00000107521	3863	10:100176869	-29816	2.9954e-15	0.797584	1e-05	2.6136e-11	2.20582e-10
ENSG00000169252	4585	5:148199267	-6890	4.0805e-15	-0.734744	1e-05	2.6665e-11	2.24902e-10
ENSG00000154930	4498	20:25038231	-1386	3.062e-15	-0.720521	1e-05	2.7377e-11	2.30772e-10
ENSG00000204351	14594	6:31942514	15656	1.0227e-16	1.08662	1e-05	2.7543e-11	2.32025e-10
ENSG00000101639	4941	18:12999754	8392	2.5771e-15	-0.671853	1e-05	2.8239e-11	2.37743e-10
ENSG00000121577	4470	3:119377893	-6279	2.1737e-15	-0.681614	1e-05	2.847e-11	2.39403e-10
ENSG00000228801	4585	8:52841261	29375	4.6253e-15	-0.712073	1e-05	2.8459e-11	2.39403e-10
ENSG00000100058	4657	22:25889385	45312	3.2315e-15	1.29881	1e-05	2.8882e-11	2.42719e-10
ENSG00000197774	5047	16:1823444	235	2.5007e-15	-0.694887	1e-05	2.8983e-11	2.43419e-10
ENSG00000258701	3854	14:105313998	26459	3.7115e-15	0.944462	1e-05	2.9294e-11	2.4588e-10
ENSG00000152689	6136	2:33701890	40498	1.4581e-15	-1.39977	1e-05	2.9433e-11	2.46898e-10
ENSG00000093217	4062	3:38443320	55068	3.093e-15	0.671968	1e-05	3.026e-11	2.53684e-10
ENSG00000141562	4152	17:80417150	1093	2.971e-15	-0.713933	1e-05	3.0315e-11	2.53986e-10
ENSG00000074054	4156	2:122352114	-55050	4.0421e-15	-0.979695	1e-05	3.0846e-11	2.58282e-10
ENSG00000198722	3451	9:35160021	-1979	2.7907e-15	-0.723201	1e-05	3.191e-11	2.67033e-10
ENSG00000198624	4761	5:150594361	-9346	3.4138e-15	1.03305	1e-05	3.3004e-11	2.76014e-10
ENSG00000122483	3378	1:93651500	6023	4.6392e-15	-1.24177	1e-05	3.3099e-11	2.76644e-10
ENSG00000261553	5040	13:76176106	52196	2.9831e-15	-0.994931	1e-05	3.5031e-11	2.92614e-10
ENSG00000147852	6223	9:2600253	-21582	2.624e-15	-0.759123	1e-05	3.5461e-11	2.96031e-10
ENSG00000205181	5932	20:5485337	77	4.4161e-15	1.32737	1e-05	3.5533e-11	2.96449e-10
ENSG00000100395	2951	22:41496846	-104364	3.059e-15	0.703737	1e-05	3.6511e-11	3.04428e-10
ENSG00000164022	3967	4:107003908	-232794	5.5233e-15	0.96348	1e-05	3.6619e-11	3.05145e-10
ENSG00000183726	3665	1:25713234	48825	4.2421e-15	0.632239	1e-05	3.6974e-11	3.07915e-10
ENSG00000186205	4445	1:220868627	-91475	4.1925e-15	1.1781	1e-05	3.6998e-11	3.07934e-10
ENSG00000164543	4050	7:43691520	69162	3.9647e-15	-1.56899	1e-05	3.7109e-11	3.08668e-10
ENSG00000107745	3031	10:74347269	-38631	5.096e-15	-0.767281	1e-05	3.742e-11	3.11068e-10
ENSG00000244165	4441	19:10226052	3837	3.9886e-15	0.663719	1e-05	3.75e-11	3.11547e-10
ENSG00000180011	5189	18:72915964	-5340	5.2285e-15	-0.72082	1e-05	3.7626e-11	3.12405e-10
ENSG00000170776	5025	15:86247961	324158	1.9963e-15	-0.801746	1e-05	3.8355e-11	3.1827e-10
ENSG00000002549	4636	4:17578253	-563	4.6341e-15	-0.699807	1e-05	3.8445e-11	3.18824e-10
ENSG00000198951	4009	22:42466905	58	2.4511e-15	0.684373	1e-05	3.9937e-11	3.30999e-10
ENSG00000241990	5591	22:46454208	4622	4.4766e-15	0.980489	1e-05	4.1387e-11	3.42812e-10
ENSG00000231312	4238	2:39722668	58889	3.3488e-15	-0.727047	1e-05	4.1988e-11	3.47585e-10
ENSG00000137500	4900	11:82962986	-34465	4.9791e-15	-0.694657	1e-05	4.2583e-11	3.52297e-10
ENSG00000143622	2470	1:155873314	-7882	8.6205e-15	0.750898	1e-05	4.2933e-11	3.5498e-10
ENSG00000130695	2992	1:26557302	-3390	6.7818e-15	1.0051	1e-05	4.3107e-11	3.56205e-10
ENSG00000144120	4121	2:120432159	-4585	5.3702e-15	-0.909644	1e-05	4.333e-11	3.57833e-10
ENSG00000099282	5682	10:71251384	40154	4.042e-15	0.721045	1e-05	4.4026e-11	3.63366e-10
ENSG00000215424	4360	21:47635713	-13419	2.8723e-15	-0.751834	1e-05	4.4124e-11	3.63955e-10
ENSG00000135617	2950	2:73464948	4581	8.9425e-15	-0.643163	1e-05	4.4262e-11	3.64875e-10
ENSG00000130702	5967	20:60914451	-27918	3.8707e-15	-0.851078	1e-05	4.4754e-11	3.68714e-10
ENSG00000178425	4150	6:116422534	521	3.067e-15	0.651893	1e-05	4.5078e-11	3.71159e-10
ENSG00000260482	4689	16:23654524	-26809	7.1205e-15	0.709323	1e-05	4.5399e-11	3.73585e-10
ENSG00000059588	5147	1:234610539	-4311	4.814e-15	0.675783	1e-05	4.6763e-11	3.8458e-10
ENSG00000197978	2445	15:82581264	-140960	4.6035e-15	0.720448	1e-05	4.7111e-11	3.8721e-10
ENSG00000205560	3141	22:51023424	5524	3.362e-15	0.698607	1e-05	4.7365e-11	3.8907e-10
ENSG00000197355	3766	9:139992907	20953	6.0948e-15	-0.691274	1e-05	4.7578e-11	3.90587e-10
ENSG00000064313	4613	8:120720546	-124558	7.0587e-15	1.31832	1e-05	4.8672e-11	3.99333e-10
ENSG00000261740	1943	16:30331730	865757	9.112e-15	-0.669204	1e-05	4.9304e-11	4.04274e-10
ENSG00000111452	6571	12:131582573	144120	4.2827e-15	0.717229	1e-05	4.9514e-11	4.05754e-10
ENSG00000185442	6654	15:93218098	-135017	3.3926e-15	0.683606	1e-05	4.9674e-11	4.06828e-10
ENSG00000140368	3674	15:77301357	15656	3.9821e-15	0.745296	1e-05	5.0162e-11	4.10579e-10
ENSG00000072958	5391	19:16318781	10391	5.5117e-15	-1.16286	1e-05	5.1597e-11	4.22081e-10
ENSG00000099899	4150	22:20087645	-17271	6.1844e-15	0.780236	1e-05	5.1721e-11	4.22841e-10
ENSG00000188186	2796	7:99744572	-1959	4.5212e-15	-0.723617	1e-05	5.2489e-11	4.28866e-10
ENSG00000243646	4064	21:34638859	195	4.8069e-15	-0.758674	1e-05	5.2783e-11	4.31018e-10
ENSG00000107104	5095	9:749611	279319	4.1965e-15	-0.77508	1e-05	5.523e-11	4.50733e-10
ENSG00000159860	3090	7:143431034	97288	1.3658e-14	0.677697	1e-05	5.6209e-11	4.58446e-10
ENSG00000161558	5073	19:48831792	-35703	6.5127e-15	-0.722099	1e-05	5.6351e-11	4.59161e-10
ENSG00000165271	4610	9:33467577	-6352	6.3576e-15	0.800778	1e-05	5.6363e-11	4.59161e-10
ENSG00000234444	4497	7:63750368	-17470	2.5441e-15	-0.739438	1e-05	5.6428e-11	4.59423e-10
ENSG00000183386	4286	1:38399816	-71463	7.2559e-15	-0.66919	1e-05	5.6478e-11	4.59563e-10
ENSG00000134152	5173	15:34502406	108	6.9096e-15	-0.897396	1e-05	5.7516e-11	4.6773e-10
ENSG00000260075	4353	17:44289832	-160390	7.0573e-15	0.713695	1e-05	5.7825e-11	4.69964e-10
ENSG00000158555	3774	11:75224900	-12049	6.4748e-15	-1.00434	1e-05	5.8511e-11	4.7526e-10
ENSG00000174891	4659	3:158263154	439509	6.3724e-15	-0.784939	1e-05	5.9321e-11	4.8156e-10
ENSG00000140009	4202	14:64788644	-16187	6.9076e-15	-0.655355	1e-05	6.083e-11	4.93523e-10
ENSG00000243323	4278	1:202156482	19302	8.3276e-15	0.93378	1e-05	6.2469e-11	5.06525e-10
ENSG00000196189	2736	1:156136589	19431	1.4824e-14	0.674462	1e-05	6.4862e-11	5.25617e-10
ENSG00000051382	3408	3:138555713	1932	1.0796e-14	-0.645703	1e-05	6.5841e-11	5.33242e-10
ENSG00000157557	5355	21:40160827	-16405	8.1667e-15	-0.740597	1e-05	6.9557e-11	5.63003e-10
ENSG00000151883	3098	5:49874330	-87404	7.9443e-15	-0.721363	1e-05	6.998e-11	5.66096e-10
ENSG00000100124	4123	22:38187346	-57989	9.0431e-15	2.04963	1e-05	7.0562e-11	5.7047e-10
ENSG00000237372	4657	9:92324234	7667	8.622e-15	0.764066	1e-05	7.091e-11	5.72948e-10
ENSG00000178202	3636	11:108430554	61394	1.159e-14	-1.00024	1e-05	7.2322e-11	5.84018e-10
ENSG00000171763	3305	15:45616206	-78324	1.2153e-14	0.77165	1e-05	7.2944e-11	5.88353e-10
ENSG00000206530	4174	3:113165773	5315	1.0997e-14	-0.667803	1e-05	7.2923e-11	5.88353e-10
ENSG00000182578	4335	5:149482889	-10047	9.593e-15	0.667065	1e-05	7.3651e-11	5.93709e-10
ENSG00000104883	6016	19:7550844	-11492	7.833e-15	-0.727008	1e-05	7.4259e-11	5.98262e-10
ENSG00000108883	4206	17:42904720	-72311	5.9599e-15	-0.662859	1e-05	7.4435e-11	5.99336e-10
ENSG00000170634	5703	2:54338940	140964	4.3203e-15	1.47342	1e-05	7.4482e-11	5.99364e-10
ENSG00000213073	5358	6:160502460	-11655	9.6085e-15	-0.933877	1e-05	7.5606e-11	6.08057e-10
ENSG00000104228	6132	8:27159836	-9001	5.7528e-15	-0.649715	1e-05	7.8298e-11	6.29336e-10
ENSG00000257433	5444	12:47981942	-117927	7.6958e-15	1.12787	1e-05	7.8925e-11	6.34008e-10
ENSG00000119383	3741	9:131905854	32624	1.6461e-14	-1.46583	1e-05	8.0202e-11	6.43896e-10
ENSG00000112339	3662	6:135271946	-152249	1.1725e-14	-0.635582	1e-05	8.1686e-11	6.55426e-10
ENSG00000025156	4428	6:122844409	123717	1.0442e-14	0.692584	1e-05	8.175e-11	6.55565e-10
ENSG00000238121	5341	13:30943636	-7647	1.1833e-14	0.646783	1e-05	8.2637e-11	6.62291e-10
ENSG00000163714	4234	3:142748718	65378	1.2941e-14	-0.702181	1e-05	8.365e-11	6.70022e-10
ENSG00000165801	6217	14:21538067	-363	9.4144e-15	-0.806166	1e-05	8.4138e-11	6.73544e-10
ENSG00000141384	4237	18:23739314	-66587	1.0054e-14	1.18791	1e-05	8.5168e-11	6.81396e-10
ENSG00000176473	4529	14:100874043	31287	1.2117e-14	0.656146	1e-05	8.5836e-11	6.8634e-10
ENSG00000101000	2992	20:33767690	7813	1.3161e-14	0.677019	1e-05	8.6153e-11	6.88482e-10
ENSG00000090621	4111	1:40035928	-6535	9.3249e-15	-0.893599	1e-05	8.7058e-11	6.95313e-10
ENSG00000128218	3986	22:24096400	-256	1.1825e-14	1.05192	1e-05	8.7309e-11	6.96909e-10
ENSG00000150076	5199	10:33123500	291202	9.6923e-15	-0.936446	1e-05	8.8033e-11	7.02289e-10
ENSG00000050130	4766	14:59951446	284	6.8324e-15	1.50494	1e-05	8.8689e-11	7.07113e-10
ENSG00000197375	3188	5:131652529	-52916	1.1097e-14	-0.644803	1e-05	8.9202e-11	7.10796e-10
ENSG00000183605	4936	10:120923339	-1841	1.0128e-14	0.696099	1e-05	8.9644e-11	7.13906e-10
ENSG00000215256	4652	14:24481993	23944	1.2313e-14	-1.49103	1e-05	9.2066e-11	7.3277e-10
ENSG00000065308	5117	6:52411122	-30592	1.1121e-14	-0.691002	1e-05	9.3462e-11	7.43449e-10
ENSG00000166444	4845	11:9006883	74384	7.6105e-15	-0.801691	1e-05	9.3563e-11	7.43828e-10
ENSG00000164068	2063	3:49734040	7107	1.6809e-14	0.711506	1e-05	1.0062e-10	7.99465e-10
ENSG00000105879	4132	7:107370034	-14109	1.748e-14	-0.778086	1e-05	1.0097e-10	8.01809e-10
ENSG00000196937	4000	7:120991489	-44930	1.9452e-14	0.803866	1e-05	1.0124e-10	8.03453e-10
ENSG00000136874	3302	9:102821366	152450	1.5389e-14	0.620464	1e-05	1.0686e-10	8.47593e-10
ENSG00000231784	4680	17:656880	979	1.0615e-14	0.664796	1e-05	1.0715e-10	8.48928e-10
ENSG00000072506	763	X:53433377	-27944	1.2066e-13	-0.505946	1e-05	1.0715e-10	8.48928e-10
ENSG00000197548	5098	3:11272005	-41991	9.949e-15	-0.882736	1e-05	1.0765e-10	8.52362e-10
ENSG00000151461	5927	10:11959483	-125687	1.1314e-14	-1.18475	1e-05	1.0903e-10	8.62827e-10
ENSG00000166965	5075	15:91522092	23991	1.1043e-14	0.956509	1e-05	1.1486e-10	9.08328e-10
ENSG00000182179	2152	3:49734229	-117151	2.1789e-14	0.668659	1e-05	1.1491e-10	9.08328e-10
ENSG00000170631	1103	8:146172877	-3398	2.712e-14	0.755391	1e-05	1.1657e-10	9.20948e-10
ENSG00000196620	5718	4:69367432	-168915	1.147e-14	0.833775	1e-05	1.1703e-10	9.24023e-10
ENSG00000197410	4618	4:155376667	-36264	1.7851e-14	-0.738359	1e-05	1.1961e-10	9.43847e-10
ENSG00000184730	2603	16:28506428	457	2.1412e-14	-0.865146	1e-05	1.2176e-10	9.60242e-10
ENSG00000102858	5717	16:4733542	67047	9.4229e-15	0.661805	1e-05	1.2342e-10	9.72827e-10
ENSG00000110514	2535	11:47306630	15917	1.8303e-14	-1.50312	1e-05	1.2581e-10	9.91101e-10
ENSG00000259673	4452	15:67832718	18535	1.5178e-14	0.78366	1e-05	1.2684e-10	9.98638e-10
ENSG00000101353	2731	20:35864061	56069	1.9946e-14	-0.713949	1e-05	1.2811e-10	1.00808e-09
ENSG00000188732	5507	7:23753422	33672	6.9306e-15	-0.832018	1e-05	1.3139e-10	1.0333e-09
ENSG00000159111	4086	17:45919465	10564	1.0979e-14	-0.696513	1e-05	1.3254e-10	1.04176e-09
ENSG00000115257	5389	19:1490703	-49	1.2603e-14	0.681748	1e-05	1.3282e-10	1.04336e-09
ENSG00000170906	6637	19:54612628	6591	1.2396e-14	-0.829892	1e-05	1.339e-10	1.05121e-09
ENSG00000163029	5021	2:17984027	2517	1.4504e-14	0.703131	1e-05	1.3417e-10	1.05276e-09
ENSG00000116237	4817	1:6293890	-2143	1.7424e-14	-1.64889	1e-05	1.364e-10	1.06965e-09
ENSG00000118855	4120	3:158539739	89751	1.684e-14	-1.75734	1e-05	1.3744e-10	1.07718e-09
ENSG00000256594	4935	12:9805233	18044	1.6517e-14	-1.13091	1e-05	1.386e-10	1.08566e-09
ENSG00000213619	3078	11:47539697	-47192	1.9702e-14	-0.705869	1e-05	1.3968e-10	1.09353e-09
ENSG00000165684	4554	9:139292579	-671	1.6132e-14	-1.74328	1e-05	1.4045e-10	1.09887e-09
ENSG00000170175	4510	17:7362359	13978	1.8212e-14	0.819968	1e-05	1.4125e-10	1.10444e-09
ENSG00000186314	4272	5:145214538	-395	2.4725e-14	-1.0629	1e-05	1.4132e-10	1.10444e-09
ENSG00000240291	5872	10:18974546	139965	1.0887e-14	0.708236	1e-05	1.4142e-10	1.10462e-09
ENSG00000138678	4357	4:84480252	23184	3.1009e-14	-0.77703	1e-05	1.44e-10	1.12417e-09
ENSG00000164985	5733	9:15477387	-33631	1.0956e-14	1.20784	1e-05	1.445e-10	1.12743e-09
ENSG00000186184	5530	13:28196033	1129	2.1522e-14	1.05291	1e-05	1.487e-10	1.15952e-09
ENSG00000144362	5238	2:170436157	-114819	1.7209e-14	0.653484	1e-05	1.5295e-10	1.19197e-09
ENSG00000093144	2814	6:127709574	44819	3.6562e-14	0.786237	1e-05	1.5732e-10	1.22537e-09
ENSG00000102393	2436	X:100662901	-13	4.3688e-14	-1.14536	1e-05	1.5789e-10	1.22912e-09
ENSG00000166762	1688	15:44091386	131069	3.8984e-14	-1.03925	1e-05	1.5848e-10	1.23304e-09
ENSG00000136717	5153	2:127844161	-20771	2.1195e-14	0.666795	1e-05	1.61e-10	1.25193e-09
ENSG00000161405	3237	17:38023745	3303	2.9554e-14	0.615814	1e-05	1.6255e-10	1.26328e-09
ENSG00000110218	4297	11:93867039	4944	2.4551e-14	0.669879	1e-05	1.6501e-10	1.28164e-09
ENSG00000181007	3604	19:36813972	-95587	2.339e-14	0.60965	1e-05	1.669e-10	1.29562e-09
ENSG00000185838	4174	22:19835110	-7353	2.301e-14	0.735667	1e-05	1.7164e-10	1.33168e-09
ENSG00000064787	5169	20:52678654	-8651	2.4424e-14	-0.63377	1e-05	1.7191e-10	1.333e-09
ENSG00000069943	5983	15:55610669	-490	1.4792e-14	1.28848	1e-05	1.7826e-10	1.38147e-09
ENSG00000105607	3664	19:13014314	12473	2.3375e-14	0.649702	1e-05	1.7859e-10	1.38324e-09
ENSG00000259712	4011	15:52392888	167	2.3516e-14	-0.696837	1e-05	1.7911e-10	1.38652e-09
ENSG00000102543	3729	13:49867262	45214	2.7438e-14	-0.880004	1e-05	1.817e-10	1.40578e-09
ENSG00000143353	4749	1:219365421	18234	2.0157e-14	0.933396	1e-05	1.8608e-10	1.43888e-09
ENSG00000041357	5112	15:78841353	8605	2.2847e-14	1.65592	1e-05	1.8924e-10	1.46249e-09
ENSG00000096872	5319	9:26950987	3949	1.3231e-14	-0.852676	1e-05	1.9107e-10	1.47574e-09
ENSG00000164695	4604	8:82668818	24148	2.5165e-14	-1.2033	1e-05	1.9152e-10	1.47846e-09
ENSG00000152133	5528	2:37339321	27726	1.5208e-14	-0.692243	1e-05	1.9323e-10	1.49078e-09
ENSG00000196391	4947	15:90891482	-3996	2.4944e-14	0.704043	1e-05	1.9582e-10	1.50994e-09
ENSG00000135390	3762	12:54057912	-13281	3.1311e-14	0.713529	1e-05	2.0101e-10	1.54911e-09
ENSG00000197965	4392	1:167688335	-2095	2.964e-14	0.763073	1e-05	2.0124e-10	1.54998e-09
ENSG00000164080	2306	3:51452763	-122398	5.4603e-14	0.700851	1e-05	2.0254e-10	1.55917e-09
ENSG00000100413	3236	22:41787950	-152661	1.9446e-14	-0.810132	1e-05	2.0605e-10	1.58529e-09
ENSG00000247982	4538	15:57592163	-401	2.3999e-14	-1.01749	1e-05	2.0684e-10	1.59048e-09
ENSG00000181004	3869	4:123664446	10588	3.1585e-14	0.765071	1e-05	2.0875e-10	1.60429e-09
ENSG00000182841	4869	22:42916215	-61830	2.1186e-14	0.708304	1e-05	2.0912e-10	1.60627e-09
ENSG00000138613	4624	15:63570340	2122	2.0749e-14	-0.724218	1e-05	2.0925e-10	1.6063e-09
ENSG00000125630	3736	2:113312117	12624	2.5856e-14	-0.644035	1e-05	2.1144e-10	1.62228e-09
ENSG00000241837	4336	21:35289717	1432	3.1544e-14	0.709558	1e-05	2.1183e-10	1.62347e-09
ENSG00000230797	2660	X:21783544	-90562	2.2847e-14	-0.805101	1e-05	2.1181e-10	1.62347e-09
ENSG00000116679	2881	1:185331792	45330	5.3083e-14	0.671656	1e-05	2.1852e-10	1.67377e-09
ENSG00000106302	4466	7:123432788	-36250	2.6853e-14	-1.0169	1e-05	2.1935e-10	1.67924e-09
ENSG00000152495	3912	5:110596421	37069	2.1929e-14	0.671381	1e-05	2.196e-10	1.68019e-09
ENSG00000175309	4898	5:177663552	3759	2.2399e-14	-0.68344	1e-05	2.2388e-10	1.71202e-09
ENSG00000196284	4368	6:45011417	-334274	3.499e-14	-0.6501	1e-05	2.2614e-10	1.72832e-09
ENSG00000233290	4890	1:82772909	46091	3.4384e-14	0.681315	1e-05	2.4452e-10	1.86775e-09
ENSG00000165025	4948	9:93567773	3703	3.1042e-14	-0.639781	1e-05	2.4674e-10	1.88367e-09
ENSG00000186073	4914	15:36870194	-1619	3.4978e-14	-0.649875	1e-05	2.4816e-10	1.89345e-09
ENSG00000055483	5640	17:76773638	-63886	2.8254e-14	0.628739	1e-05	2.5045e-10	1.90989e-09
ENSG00000136783	5119	9:107524390	14420	3.307e-14	0.624799	1e-05	2.5183e-10	1.91934e-09
ENSG00000146540	4606	7:1178694	797	2.4356e-14	-0.687056	1e-05	2.6286e-10	2.0023e-09
ENSG00000147874	5865	9:19074340	-28778	2.0774e-14	0.620054	1e-05	2.7031e-10	2.05796e-09
ENSG00000179163	3575	1:24166536	-28249	3.8665e-14	-0.618155	1e-05	2.741e-10	2.08568e-09
ENSG00000261490	5674	4:10067138	-7506	2.6437e-14	0.787821	1e-05	2.7511e-10	2.09216e-09
ENSG00000134291	5353	12:48354403	-2950	4.0348e-14	-1.12433	1e-05	2.8506e-10	2.16668e-09
ENSG00000104951	4406	19:50404939	-27858	3.7823e-14	0.678119	1e-05	2.8548e-10	2.16797e-09
ENSG00000204574	15770	6:30552610	13456	1.8202e-15	0.731056	1e-05	2.8554e-10	2.16797e-09
ENSG00000111364	4059	12:124068910	-17715	4.3054e-14	-0.924009	1e-05	2.8606e-10	2.17068e-09
ENSG00000023892	3709	6:35278796	13200	2.5827e-14	0.814806	1e-05	2.8729e-10	2.17886e-09
ENSG00000100505	5054	14:51689181	126401	2.8383e-14	-0.618657	1e-05	2.916e-10	2.21033e-09
ENSG00000166170	4596	14:104027557	-1612	3.9733e-14	0.659909	1e-05	2.9344e-10	2.22306e-09
ENSG00000163877	4119	1:38025407	5503	5.4667e-14	0.761352	1e-05	3.037e-10	2.29954e-09
ENSG00000254986	2228	11:66305111	57626	5.3676e-14	0.715732	1e-05	3.0432e-10	2.30292e-09
ENSG00000172349	4406	15:81567882	115965	3.85e-14	1.06789	1e-05	3.0557e-10	2.31093e-09
ENSG00000243811	3631	22:39437591	27222	5.3214e-14	-0.793651	1e-05	3.0571e-10	2.31093e-09
ENSG00000166797	3707	15:64439567	53349	3.6906e-14	0.808297	1e-05	3.1251e-10	2.36107e-09
ENSG00000081721	4514	1:161721267	1718	4.4113e-14	-1.5079	1e-05	3.1396e-10	2.37071e-09
ENSG00000181192	5970	10:12121581	10609	3.2604e-14	0.641015	1e-05	3.2107e-10	2.42308e-09
ENSG00000254319	10693	8:2585696	-296	1.6466e-14	0.672783	1e-05	3.2259e-10	2.43321e-09
ENSG00000158769	4121	1:160985708	-5431	4.3931e-14	-0.799805	1e-05	3.2343e-10	2.43821e-09
ENSG00000182993	3850	12:14886455	-70052	6.4937e-14	-0.650494	1e-05	3.2689e-10	2.46166e-09
ENSG00000164440	4426	6:139591891	-21386	4.8627e-14	1.04741	1e-05	3.2685e-10	2.46166e-09
ENSG00000115677	4968	2:242218762	-37715	3.1241e-14	-0.669597	1e-05	3.33e-10	2.50624e-09
ENSG00000153037	5504	5:112212151	15231	2.3458e-14	0.668263	1e-05	3.3625e-10	2.52939e-09
ENSG00000133392	2494	16:15963922	13031	4.6185e-14	0.674125	1e-05	3.3862e-10	2.5458e-09
ENSG00000130844	6717	19:54022725	-1511	3.522e-14	0.657722	1e-05	3.4446e-10	2.58831e-09
ENSG00000179934	4552	3:39368967	-2231	4.964e-14	-0.685442	1e-05	3.4723e-10	2.60642e-09
ENSG00000106526	4477	7:149988504	-32311	5.584e-14	-1.03834	1e-05	3.4725e-10	2.60642e-09
ENSG00000257027	4910	12:9804226	-6938	5.1959e-14	-1.31247	1e-05	3.5007e-10	2.62618e-09
ENSG00000132423	4465	6:99827314	-14767	4.3831e-14	-0.66268	1e-05	3.5056e-10	2.62845e-09
ENSG00000124535	4981	6:2936282	170633	4.3584e-14	0.763923	1e-05	3.5153e-10	2.63426e-09
ENSG00000162062	4355	16:2510603	521	4.9973e-14	-0.748752	1e-05	3.6425e-10	2.72811e-09
ENSG00000221990	3772	5:438564	-4695	3.4652e-14	0.841971	1e-05	3.6949e-10	2.76588e-09
ENSG00000166501	4646	16:23855851	8528	5.1371e-14	0.691864	1e-05	3.7086e-10	2.77463e-09
ENSG00000158483	4094	11:71619529	120972	8.4807e-14	-0.930672	1e-05	3.7327e-10	2.79119e-09
ENSG00000102781	5527	13:30896874	15252	5.872e-14	0.833649	1e-05	3.76e-10	2.81003e-09
ENSG00000109390	4286	4:140363471	139765	5.7954e-14	0.771491	1e-05	3.8017e-10	2.83967e-09
ENSG00000198231	2302	17:61765524	-85440	1.3825e-13	-0.694966	1e-05	3.8184e-10	2.85062e-09
ENSG00000229852	4962	6:73982498	9559	5.6737e-14	0.885397	1e-05	3.8941e-10	2.9056e-09
ENSG00000244701	3469	7:141398707	42096	9.4903e-14	0.621584	1e-05	3.9496e-10	2.9454e-09
ENSG00000197147	3475	1:90019921	29525	8.587e-14	-0.752828	1e-05	4.0133e-10	2.99131e-09
ENSG00000121310	3624	1:53424928	32043	8.9091e-14	-0.663439	1e-05	4.1112e-10	3.06257e-09
ENSG00000102606	5724	13:111933098	166191	5.0233e-14	0.715933	1e-05	4.1476e-10	3.08808e-09
ENSG00000003249	3098	16:90100505	13968	2.2182e-14	1.1196	1e-05	4.1714e-10	3.10412e-09
ENSG00000106803	3845	9:101967414	-16933	6.9211e-14	1.19146	1e-05	4.2039e-10	3.12658e-09
ENSG00000136653	2642	1:206727435	46555	8.795e-14	0.746015	1e-05	4.2094e-10	3.12902e-09
ENSG00000169598	6370	1:3792522	18676	5.3739e-14	-1.04027	1e-05	4.2264e-10	3.13995e-09
ENSG00000073578	3195	5:202194	-16163	3.6509e-14	0.994972	1e-05	4.3139e-10	3.20323e-09
ENSG00000117877	4711	19:45908461	-1007	6.5589e-14	-0.64175	1e-05	4.3372e-10	3.21881e-09
ENSG00000162105	4219	11:70949454	-14170	1.0692e-13	-0.738323	1e-05	4.5285e-10	3.35902e-09
ENSG00000109944	4826	11:122748604	-4788	7.1179e-14	0.932687	1e-05	4.5755e-10	3.39206e-09
ENSG00000093000	6246	22:45584586	24863	5.8963e-14	-0.889773	1e-05	4.5949e-10	3.4046e-09
ENSG00000204947	4252	7:148806246	-17193	7.2964e-14	0.876926	1e-05	4.6248e-10	3.42496e-09
ENSG00000169230	3399	5:176730775	-1	7.1433e-14	0.71409	1e-05	4.6539e-10	3.44463e-09
ENSG00000161395	3131	17:37833328	-19723	8.3888e-14	-0.671941	1e-05	4.6898e-10	3.46933e-09
ENSG00000170266	4448	3:33087200	-51523	5.261e-14	-0.845031	1e-05	4.7127e-10	3.48443e-09
ENSG00000125534	5238	20:62152519	441	4.2096e-14	-1.22458	1e-05	4.73e-10	3.49534e-09
ENSG00000228168	4546	3:39406850	30379	5.9518e-14	-0.69565	1e-05	4.7766e-10	3.52793e-09
ENSG00000067334	3955	1:94341137	-4338	8.4572e-14	-0.638179	1e-05	4.8033e-10	3.54575e-09
ENSG00000100731	4522	14:71611414	237291	6.8564e-14	0.69141	1e-05	4.9852e-10	3.67801e-09
ENSG00000103245	4748	16:792190	860	6.1583e-14	0.752495	1e-05	4.9984e-10	3.6858e-09
ENSG00000184517	4808	16:75178714	-3677	5.5424e-14	-0.693725	1e-05	5.0877e-10	3.74968e-09
ENSG00000133739	2403	8:86058003	38620	1.1364e-13	0.742095	1e-05	5.1111e-10	3.76489e-09
ENSG00000204104	5898	2:239308404	79321	6.042e-14	-0.721091	1e-05	5.3205e-10	3.91708e-09
ENSG00000070444	4926	17:2295405	-9008	7.7485e-14	-0.697864	1e-05	5.3293e-10	3.9215e-09
ENSG00000139719	3242	12:122798284	47215	1.0243e-13	-0.700357	1e-05	5.3877e-10	3.96021e-09
ENSG00000067221	3425	15:74284805	-2159	9.8803e-14	-0.602897	1e-05	5.3871e-10	3.96021e-09
ENSG00000130684	3193	20:25723632	46154	7.9765e-14	-1.45235	1e-05	5.4347e-10	3.99266e-09
ENSG00000066855	3863	8:66629206	72236	8.7671e-14	0.92665	1e-05	5.5156e-10	4.04994e-09
ENSG00000130338	5822	6:158710451	-23242	5.5438e-14	0.728387	1e-05	5.5493e-10	4.07253e-09
ENSG00000160392	4463	19:40781943	-72492	6.6481e-14	-0.715866	1e-05	5.5738e-10	4.08832e-09
ENSG00000173221	3971	5:95148129	-10581	6.6792e-14	-0.829119	1e-05	5.6643e-10	4.15251e-09
ENSG00000082212	4618	18:48480238	74818	8.1553e-14	0.662285	1e-05	5.684e-10	4.16479e-09
ENSG00000128886	1809	15:44016983	-52759	1.7968e-13	0.988962	1e-05	5.7736e-10	4.22592e-09
ENSG00000112685	4636	6:537157	-155961	7.4185e-14	-0.693217	1e-05	5.7731e-10	4.22592e-09
ENSG00000141293	4015	17:46532294	24656	6.9132e-14	-0.631478	1e-05	5.7836e-10	4.23102e-09
ENSG00000123191	3534	13:52472868	-112763	9.4517e-14	0.888252	1e-05	5.9591e-10	4.35709e-09
ENSG00000172244	3889	5:43430295	-84953	9.6524e-14	-0.600398	1e-05	5.9651e-10	4.3592e-09
ENSG00000117013	4527	1:41265626	15941	7.9365e-14	0.709755	1e-05	5.9702e-10	4.36063e-09
ENSG00000160953	5283	19:1376723	90832	6.9727e-14	-0.857444	1e-05	6.025e-10	4.39832e-09
ENSG00000228314	3660	21:15394718	174032	1.0541e-13	1.93434	1e-05	6.1017e-10	4.45116e-09
ENSG00000135926	3556	2:219144089	-13221	1.3798e-13	-0.652176	1e-05	6.1038e-10	4.45116e-09
ENSG00000128833	4141	15:52694994	106998	9.7785e-14	-0.869556	1e-05	6.1655e-10	4.49376e-09
ENSG00000113645	4524	5:167657026	-61631	8.1847e-14	0.962309	1e-05	6.2335e-10	4.54093e-09
ENSG00000135040	3964	9:88538024	-18038	1.4002e-13	0.605222	1e-05	6.4274e-10	4.67974e-09
ENSG00000148218	4951	9:116170559	6945	1.0051e-13	0.667041	1e-05	6.4653e-10	4.70486e-09
ENSG00000221926	4183	17:15587403	-223	1.2157e-13	0.807647	1e-05	6.5256e-10	4.74621e-09
ENSG00000235831	6044	3:4942430	-79217	8.4388e-14	0.613636	1e-05	6.5354e-10	4.75089e-09
ENSG00000198538	7167	19:53324217	-36637	5.5204e-14	1.56097	1e-05	6.5935e-10	4.79058e-09
ENSG00000185745	4752	10:91147799	-4505	1.1215e-13	-0.751357	1e-05	6.7105e-10	4.87306e-09
ENSG00000178338	5820	5:178285814	-1141	7.3949e-14	-0.632565	1e-05	6.7995e-10	4.93508e-09
ENSG00000042088	4686	14:90369749	-51535	1.0624e-13	-0.610481	1e-05	6.892e-10	4.99961e-09
ENSG00000177106	4712	11:707025	12586	7.3812e-14	-0.866235	1e-05	7.0835e-10	5.13584e-09
ENSG00000186615	5070	14:56027990	-18839	1.0534e-13	-0.73905	1e-05	7.1511e-10	5.1821e-09
ENSG00000067113	4860	5:54546207	-284672	1.0363e-13	-0.826196	1e-05	7.2219e-10	5.23071e-09
ENSG00000248278	3844	17:46969665	-16681	8.6766e-14	0.642287	1e-05	7.2714e-10	5.26376e-09
ENSG00000146223	3632	6:42870821	23464	1.3026e-13	-0.690297	1e-05	7.2844e-10	5.27042e-09
ENSG00000048028	4601	11:113718427	-27866	1.2333e-13	0.644596	1e-05	7.4868e-10	5.41401e-09
ENSG00000174177	6192	16:88783903	11031	5.9175e-14	0.64729	1e-05	7.5697e-10	5.47112e-09
ENSG00000204160	2805	1:27191411	38209	1.6744e-13	0.831315	1e-05	7.5852e-10	5.4795e-09
ENSG00000255517	2228	11:66242107	-5598	1.5735e-13	-0.724415	1e-05	7.6136e-10	5.49714e-09
ENSG00000150627	4540	4:177117073	130087	1.5135e-13	-0.658451	1e-05	7.7599e-10	5.59987e-09
ENSG00000156990	4827	3:9885615	-672	9.6391e-14	-1.42248	1e-05	7.7745e-10	5.60683e-09
ENSG00000164062	2067	3:49731861	20425	1.6134e-13	0.73217	1e-05	7.7777e-10	5.60683e-09
ENSG00000144711	4852	3:13129665	15047	8.9532e-14	-0.627438	1e-05	7.8758e-10	5.67462e-09
ENSG00000151893	4525	10:120515726	964	1.2074e-13	-0.687499	1e-05	7.8836e-10	5.67728e-09
ENSG00000103226	3232	16:16687608	361255	1.2239e-13	-1.10304	1e-05	7.9336e-10	5.71031e-09
ENSG00000172469	4374	6:96068600	43180	1.47e-13	0.650578	1e-05	7.9523e-10	5.72076e-09
ENSG00000233006	3188	5:131629165	-76444	1.8354e-13	0.713606	1e-05	7.9955e-10	5.74888e-09
ENSG00000153066	6623	16:11824056	-12679	8.6721e-14	-0.631583	1e-05	8.0922e-10	5.81537e-09
ENSG00000086300	4794	7:26390496	58954	1.0421e-13	-0.691207	1e-05	8.3183e-10	5.97474e-09
ENSG00000148296	5771	9:136198589	-4647	1.1232e-13	-0.62585	1e-05	8.3823e-10	6.01763e-09
ENSG00000161996	4626	16:699019	-293	1.0321e-13	-1.22097	1e-05	8.4167e-10	6.03914e-09
ENSG00000140030	4539	14:88417821	-53648	1.6102e-13	0.62497	1e-05	8.4384e-10	6.05162e-09
ENSG00000111880	4385	6:89326244	-347105	1.2497e-13	-0.872209	1e-05	8.5982e-10	6.16304e-09
ENSG00000135709	7834	16:85098423	37047	7.1569e-14	0.66519	1e-05	8.6172e-10	6.1734e-09
ENSG00000250251	2764	16:15248720	298	1.3258e-13	0.84181	1e-05	8.7213e-10	6.24475e-09
ENSG00000070081	4205	11:17294788	65087	1.7552e-13	-0.6517	1e-05	8.7305e-10	6.24812e-09
ENSG00000137462	4437	4:154617263	-5390	1.8693e-13	-0.837437	1e-05	8.8273e-10	6.31418e-09
ENSG00000250312	2476	4:142550	18163	1.5985e-13	0.816578	1e-05	8.9831e-10	6.42223e-09
ENSG00000111788	4623	12:9408724	-21108	1.5262e-13	0.863457	1e-05	8.9922e-10	6.42543e-09
ENSG00000160113	4952	19:17334178	-22572	1.3105e-13	0.668893	1e-05	9.0089e-10	6.43409e-09
ENSG00000177602	5368	17:3630621	3409	1.3027e-13	0.705111	1e-05	9.029e-10	6.44509e-09
ENSG00000181035	4049	19:19245771	70962	1.5144e-13	-0.633125	1e-05	9.1801e-10	6.54958e-09
ENSG00000101361	5153	20:2631075	-1717	1.3732e-13	0.646482	1e-05	9.2772e-10	6.61546e-09
ENSG00000092203	6535	14:21958985	14228	1.4199e-13	0.673695	1e-05	9.398e-10	6.69814e-09
ENSG00000126091	3627	1:44183540	12044	1.4393e-13	-0.650094	1e-05	9.4348e-10	6.7209e-09
ENSG00000160695	4231	11:118928393	-10011	1.6951e-13	0.91652	1e-05	9.5597e-10	6.80635e-09
ENSG00000197134	5907	19:22388931	153676	1.1249e-13	0.640917	1e-05	9.6579e-10	6.87279e-09
ENSG00000165810	3482	5:180434216	-33010	1.1796e-13	-0.700684	1e-05	9.7768e-10	6.95377e-09
ENSG00000085063	4473	11:33722823	-35169	2.2174e-13	-0.76449	1e-05	9.847e-10	7.00014e-09
ENSG00000120659	4350	13:42979444	-157429	1.5988e-13	0.707673	1e-05	1.00825e-09	7.16385e-09
ENSG00000148019	4131	9:80889799	38820	1.8023e-13	0.615649	1e-05	1.01388e-09	7.20016e-09
ENSG00000009413	3977	6:111612559	-192360	1.5684e-13	0.789758	1e-05	1.0151e-09	7.20513e-09
ENSG00000227057	10587	6:33252336	-4969	4.4057e-14	0.995984	1e-05	1.02127e-09	7.24521e-09
ENSG00000136628	4406	1:220156427	-63574	1.4682e-13	0.613556	1e-05	1.02966e-09	7.30099e-09
ENSG00000170581	2570	12:56646213	-107727	3.0948e-13	1.15247	1e-05	1.04386e-09	7.39788e-09
ENSG00000160323	5795	9:136291063	11584	1.2787e-13	-0.633843	1e-05	1.0492e-09	7.43192e-09
ENSG00000247400	4663	13:96529725	200545	1.6725e-13	0.627468	1e-05	1.05046e-09	7.43704e-09
ENSG00000248124	1819	16:21823026	-8706	2.7929e-13	1.77449	1e-05	1.05655e-09	7.47633e-09
ENSG00000023697	3428	12:16102427	38320	2.7912e-13	-0.773633	1e-05	1.08748e-09	7.69127e-09
ENSG00000156253	4635	21:30339234	-52466	1.5412e-13	0.912451	1e-05	1.08963e-09	7.70254e-09
ENSG00000156239	4812	21:30252088	-5606	1.4258e-13	0.685076	1e-05	1.09197e-09	7.71514e-09
ENSG00000059769	4969	9:114394275	642	1.2425e-13	-0.773933	1e-05	1.09677e-09	7.7451e-09
ENSG00000137563	4497	8:63912118	-39613	1.2273e-13	1.01036	1e-05	1.11535e-09	7.87229e-09
ENSG00000166347	5336	18:71947422	-11830	1.7387e-13	-0.908488	1e-05	1.12262e-09	7.91956e-09
ENSG00000106772	5029	9:79322068	-198936	1.2688e-13	-0.662413	1e-05	1.1249e-09	7.93161e-09
ENSG00000130758	4438	19:40697061	-591	1.5209e-13	-0.749694	1e-05	1.12994e-09	7.96309e-09
ENSG00000177989	3246	22:50971266	256	1.2337e-13	0.707339	1e-05	1.13842e-09	8.01469e-09
ENSG00000240356	3909	2:114347577	-37091	1.649e-13	0.729601	1e-05	1.138e-09	8.01469e-09
ENSG00000162976	5898	2:11302613	7288	1.3402e-13	1.05499	1e-05	1.14351e-09	8.04643e-09
ENSG00000213625	4127	1:65888085	1814	2.0851e-13	0.61396	1e-05	1.15069e-09	8.09284e-09
ENSG00000196743	4789	5:150609875	18163	1.835e-13	0.787752	1e-05	1.1573e-09	8.13519e-09
ENSG00000160185	6867	21:43818656	-5353	1.0112e-13	0.664034	1e-05	1.15913e-09	8.14392e-09
ENSG00000006715	5425	7:38823639	-148356	1.2423e-13	1.15697	1e-05	1.16677e-09	8.19344e-09
ENSG00000164466	4345	5:174921615	17549	2.1397e-13	-0.825825	1e-05	1.16815e-09	8.19897e-09
ENSG00000143494	4108	1:213090297	-33566	2.043e-13	-0.630445	1e-05	1.19017e-09	8.34929e-09
ENSG00000244625	6076	22:27117690	48959	1.3995e-13	-0.702058	1e-05	1.19083e-09	8.34968e-09
ENSG00000141556	3161	17:80779747	69806	2.5328e-13	0.833531	1e-05	1.19501e-09	8.37475e-09
ENSG00000233527	3417	19:37078606	14633	2.1869e-13	0.908583	1e-05	1.22028e-09	8.54752e-09
ENSG00000143971	5215	2:67630476	6024	1.3504e-13	-0.978463	1e-05	1.25839e-09	8.81e-09
ENSG00000174405	5773	13:108849329	-21388	1.9906e-13	-1.03765	1e-05	1.26508e-09	8.85236e-09
ENSG00000228049	3519	7:102358917	46840	2.0366e-13	-0.753239	1e-05	1.28509e-09	8.98784e-09
ENSG00000214176	3243	17:62742678	-90595	3.8471e-13	0.839	1e-05	1.29134e-09	9.02699e-09
ENSG00000204428	13074	6:31661489	9671	1.1174e-14	-0.768514	1e-05	1.29269e-09	9.03186e-09
ENSG00000135828	4070	1:182543937	-14455	2.7467e-13	0.689853	1e-05	1.31759e-09	9.20119e-09
ENSG00000113742	5585	5:173249692	-65592	1.8444e-13	-0.718868	1e-05	1.32268e-09	9.23208e-09
ENSG00000146729	4762	7:56120881	101394	1.7098e-13	-0.701151	1e-05	1.33072e-09	9.28352e-09
ENSG00000144824	4433	3:111578045	126700	2.228e-13	0.659493	1e-05	1.34621e-09	9.38512e-09
ENSG00000148120	4169	9:97559511	70527	2.0143e-13	1.22848	1e-05	1.34664e-09	9.38512e-09
ENSG00000107201	5709	9:32483730	-42593	2.466e-13	0.617112	1e-05	1.38361e-09	9.63792e-09
ENSG00000113643	4648	5:167907076	-6375	1.7352e-13	0.770803	1e-05	1.38839e-09	9.66635e-09
ENSG00000139190	4445	12:6572191	-7963	3.2318e-13	-0.640369	1e-05	1.40894e-09	9.80449e-09
ENSG00000148814	5717	10:134139068	-6547	1.5831e-13	0.890772	1e-05	1.42681e-09	9.92386e-09
ENSG00000050426	3182	12:51433375	-8371	3.5053e-13	0.670118	1e-05	1.43596e-09	9.98248e-09
ENSG00000197927	3249	2:132440073	-39876	4.1188e-13	0.769664	1e-05	1.43721e-09	9.98616e-09
ENSG00000187994	4674	19:39367111	-1809	2.1192e-13	0.647223	1e-05	1.44013e-09	1.00014e-08
ENSG00000005156	4514	17:33307586	72	2.7774e-13	-0.636088	1e-05	1.45239e-09	1.00815e-08
ENSG00000124243	4853	20:49443962	32530	2.3119e-13	0.955032	1e-05	1.4644e-09	1.01598e-08
ENSG00000176155	4776	17:80138056	-32651	2.0567e-13	-0.74546	1e-05	1.46546e-09	1.0162e-08
ENSG00000116353	3816	1:29337802	-219653	2.6988e-13	-0.999976	1e-05	1.48461e-09	1.02897e-08
ENSG00000198246	5615	10:73079004	-12	1.6567e-13	0.740339	1e-05	1.48646e-09	1.02973e-08
[truncated: 11,843 more rows]
