# Supplementary material for: Genetic variants modulate gene expression statin response in human lymphoblastoid cell lines
Source: BMC Genomics. 2020 Aug 12;21:555. doi: 10.1186/s12864-020-06966-4 (PMC7430882; doi:10.1186/s12864-020-06966-4)
Supplement: Supplementary file 8 — Additional file 8: Table S8. Lead African American ancestry eQTL for average of endogenous and statin-treated LCL gene expression levels. [file 12864_2020_6966_MOESM8_ESM.xlsx]

## Sheet: Table S8
Table S8. Lead African American ancestry eQTL for average of endogenous and statin-treated LCL gene expression levels.
EnsemblGeneID	#cisVariants	MostCorrelatedVariant	Distance	NominaP	Slope	DirectPermP	BetaPermP	BetaPermQ
ENSG00000187624	5521	17:260142	23	4.5531e-53	-1.35083	1e-05	1.9847e-45	2.74233e-41
ENSG00000258289	5776	14:65406675	25595	2.1023e-53	-1.26478	1e-05	1.0818e-43	7.47375e-40
ENSG00000164308	6699	5:96252589	40945	1.2418e-52	-1.34269	1e-05	3.5673e-43	1.64297e-39
ENSG00000196735	16769	6:32635000	39043	2.6799e-50	1.41071	1e-05	4.9624e-40	1.71415e-36
ENSG00000174652	7853	19:9531693	-14562	2.2216e-47	-1.27902	1e-05	8.8023e-40	2.43242e-36
ENSG00000182534	8125	17:74707086	-13	1.3696e-44	1.27505	1e-05	9.5989e-38	1.89469e-34
ENSG00000196756	5469	20:37059749	-4248	7.2416e-46	1.223	1e-05	8.3476e-38	1.89469e-34
ENSG00000149084	6574	11:43878485	300498	1.8117e-45	1.19606	1e-05	1.098e-37	1.8963e-34
ENSG00000051620	6933	6:138725317	648	1.8793e-43	1.24499	1e-05	2.1823e-36	3.35027e-33
ENSG00000168038	7354	3:41984800	-19123	5.0061e-44	1.34814	1e-05	7.0217e-36	9.70184e-33
ENSG00000151725	8825	4:185620401	-34887	1.2196e-42	-1.32562	1e-05	1.0973e-35	1.37832e-32
ENSG00000240344	4779	2:201808618	54591	7.604e-44	1.22252	1e-05	2.0858e-35	2.40158e-32
ENSG00000164346	6807	5:74059851	-2967	2.6009e-42	-1.30755	1e-05	3.1914e-35	3.392e-32
ENSG00000166750	5600	17:33571546	1490	7.4271e-42	-1.16466	1e-05	5.137e-35	5.0699e-32
ENSG00000179344	16809	6:32667946	31785	3.0989e-43	1.24887	1e-05	3.0908e-34	2.84707e-31
ENSG00000064199	7778	11:124543803	108	3.2105e-41	1.15222	1e-05	6.6204e-34	5.71709e-31
ENSG00000198468	5697	1:213030534	-897	1.0252e-40	-1.47841	1e-05	1.5793e-33	1.2836e-30
ENSG00000181240	8177	19:6436191	2400	9.4843e-40	1.28728	1e-05	2.4686e-33	1.89489e-30
ENSG00000111252	4531	12:111922235	78482	1.3037e-41	1.35063	1e-05	4.1578e-33	2.87241e-30
ENSG00000156261	7456	21:30445948	-171	6.2652e-41	-1.28996	1e-05	4.0405e-33	2.87241e-30
ENSG00000197345	6332	11:68655063	-16241	4.9958e-40	1.27566	1e-05	7.1726e-33	4.71926e-30
ENSG00000075234	8704	22:46687859	24000	3.9279e-39	-1.33155	1e-05	2.1838e-32	1.37151e-29
ENSG00000203875	6844	6:86387888	-564	1.9869e-40	-1.36698	1e-05	3.5335e-32	2.12269e-29
ENSG00000101057	6257	20:42296644	889	1.0984e-38	1.20363	1e-05	4.6463e-32	2.6749e-29
ENSG00000251022	7806	4:83848965	26851	8.5823e-39	1.25866	1e-05	9.2504e-32	4.91585e-29
ENSG00000254184	4513	7:72217100	-81678	3.2451e-40	-1.40822	1e-05	8.9558e-32	4.91585e-29
ENSG00000172728	6119	8:33327402	-3539	8.5793e-40	1.2185	1e-05	9.7692e-32	4.99929e-29
ENSG00000142632	6163	1:16533022	-6083	8.0162e-39	1.23858	1e-05	1.7729e-31	8.74838e-29
ENSG00000228506	5560	6:99878619	5820	1.4798e-37	-1.29814	1e-05	5.755e-31	2.74196e-28
ENSG00000068097	5154	17:58156330	37	2.7687e-39	-1.27957	1e-05	9.6298e-31	4.43519e-28
ENSG00000230658	7236	7:23152653	7330	8.7894e-38	-1.21714	1e-05	1.2713e-30	5.66613e-28
ENSG00000104427	6145	8:79564983	-13300	6.997e-38	-1.10955	1e-05	3.9374e-30	1.70011e-27
ENSG00000250155	6158	5:36702864	-22434	1.2304e-37	-1.17641	1e-05	6.1182e-30	2.48633e-27
ENSG00000155542	6717	5:56242323	37235	1.243e-36	1.35984	1e-05	5.9388e-30	2.48633e-27
ENSG00000162441	6318	1:10009638	6172	1.3702e-35	1.28071	1e-05	2.3813e-29	9.40049e-27
ENSG00000138185	6106	10:97491538	20001	7.2141e-36	-1.18225	1e-05	5.5332e-29	2.12365e-26
ENSG00000166847	6300	16:23661209	8495	6.7222e-35	-1.25132	1e-05	6.9967e-29	2.6128e-26
ENSG00000205038	5916	8:110533892	159185	7.0954e-36	-1.13588	1e-05	1.9625e-28	7.13579e-26
ENSG00000112139	6608	6:37669641	2558	3.6087e-34	1.4328	1e-05	5.1397e-28	1.82091e-25
ENSG00000237541	16929	6:32626920	-82200	1.3698e-35	-1.22952	1e-05	6.5367e-28	2.25794e-25
ENSG00000229043	7677	7:1208646	8635	1.0371e-34	1.22948	1e-05	7.8576e-28	2.64801e-25
ENSG00000129055	6414	3:134205227	-332	9.5105e-34	-1.16987	1e-05	1.7825e-27	5.8639e-25
ENSG00000055950	4942	10:102715183	-32090	4.5356e-34	-1.16677	1e-05	2.3901e-27	7.68e-25
ENSG00000162885	7498	1:235677766	9984	4.2566e-33	-1.16776	1e-05	6.6946e-27	2.10227e-24
ENSG00000184988	5244	17:41231902	-131953	4.0514e-34	-1.35082	1e-05	8.7567e-27	2.68871e-24
ENSG00000006282	5760	17:48624523	4103	9.2715e-33	1.29614	1e-05	9.2133e-27	2.76741e-24
ENSG00000174989	6589	12:117442304	93542	1.3119e-32	1.21581	1e-05	9.9467e-27	2.92411e-24
ENSG00000177697	6174	11:833728	884	3.121e-33	-1.15632	1e-05	1.237e-26	3.56073e-24
ENSG00000127337	6728	12:69786543	33059	9.1255e-33	-1.12236	1e-05	1.3793e-26	3.8894e-24
ENSG00000136111	6463	13:75874521	-181730	7.5341e-33	-1.1233	1e-05	1.514e-26	4.18387e-24
ENSG00000156398	4001	10:104487382	13086	3.6325e-34	1.37838	1e-05	1.6577e-26	4.49104e-24
ENSG00000204525	15293	6:31239378	-530	9.3938e-35	1.19378	1e-05	3.5339e-26	9.38987e-24
ENSG00000166260	6869	17:53029876	-16271	2.9498e-32	1.13605	1e-05	5.0129e-26	1.28621e-23
ENSG00000065268	7097	19:990819	7644	8.9727e-32	1.18368	1e-05	5.0268e-26	1.28621e-23
ENSG00000261777	4529	16:70380191	-460	1.9852e-33	-1.22461	1e-05	6.4667e-26	1.59554e-23
ENSG00000145214	6558	4:970112	-10572	1.0882e-32	-1.54704	1e-05	6.4332e-26	1.59554e-23
ENSG00000125734	8895	19:6737239	-376	9.7811e-32	1.21534	1e-05	7.183e-26	1.74118e-23
ENSG00000221923	10143	19:52886866	13695	3.2506e-31	-1.13705	1e-05	2.178e-25	5.1885e-23
ENSG00000177683	6908	7:108189755	-20440	1.0258e-31	-1.23663	1e-05	2.99e-25	7.00224e-23
ENSG00000172057	5094	17:38029120	-54735	1.2393e-31	1.1985	1e-05	3.0716e-25	7.07343e-23
ENSG00000127249	7852	3:193302720	-8181	7.1875e-31	1.10987	1e-05	3.494e-25	7.91415e-23
ENSG00000149591	7326	11:117065779	-4259	4.0762e-31	-1.15251	1e-05	3.7641e-25	8.38841e-23
ENSG00000066379	13439	6:29980158	-46519	2.1198e-33	-1.36282	1e-05	3.8622e-25	8.47041e-23
ENSG00000188002	8855	5:1594056	-40065	5.0129e-31	1.11953	1e-05	3.9308e-25	8.48623e-23
ENSG00000242349	6673	1:11903885	2810	5.729e-31	1.28179	1e-05	4.1698e-25	8.86369e-23
ENSG00000232629	16979	6:32634032	-97280	1.9383e-32	-1.24761	1e-05	6.092e-25	1.27534e-22
ENSG00000125877	7543	20:3193978	4463	1.385e-30	-1.10821	1e-05	7.5115e-25	1.54904e-22
ENSG00000180817	7895	10:71975965	-17703	4.0309e-30	1.37075	1e-05	9.9283e-25	2.01735e-22
ENSG00000142794	6530	1:21780651	14029	8.3066e-31	1.23532	1e-05	1.1165e-24	2.23581e-22
ENSG00000172270	5798	19:573712	2414	2.0223e-30	-1.47781	1e-05	1.1548e-24	2.27931e-22
ENSG00000261684	5112	15:42824578	-461	1.1507e-31	-1.14307	1e-05	1.2357e-24	2.37894e-22
ENSG00000231389	17823	6:33028734	-19819	1.5002e-31	1.18539	1e-05	1.2397e-24	2.37894e-22
ENSG00000196152	5455	9:130202089	15427	4.6165e-31	1.24865	1e-05	1.3166e-24	2.49191e-22
ENSG00000141994	7953	19:5788874	-2376	4.7454e-30	1.24923	1e-05	2.1616e-24	4.036e-22
ENSG00000164978	5465	9:34340521	11016	3.9511e-31	-1.1579	1e-05	2.8019e-24	5.16175e-22
ENSG00000137434	8260	6:10695064	33	4.427e-30	1.12549	1e-05	3.1787e-24	5.77896e-22
ENSG00000196655	6534	11:118893878	4735	2.6287e-30	-1.52145	1e-05	3.2766e-24	5.87958e-22
ENSG00000257176	8033	12:29491528	20746	3.4426e-30	-1.03766	1e-05	3.7161e-24	6.58277e-22
ENSG00000100908	7204	14:24610733	-65	1.3968e-29	1.06125	1e-05	4.7323e-24	8.2767e-22
ENSG00000152219	5635	11:30351223	6624	2.0959e-30	1.15782	1e-05	6.4694e-24	1.10357e-21
ENSG00000196126	16645	6:32571349	13723	3.1948e-31	1.40337	1e-05	6.4695e-24	1.10357e-21
ENSG00000215845	6036	1:161013711	4930	1.3288e-29	1.02348	1e-05	7.0336e-24	1.18516e-21
ENSG00000230513	3654	22:21356892	716	1.3807e-29	1.19102	1e-05	8.7069e-24	1.44943e-21
ENSG00000254682	7380	11:71161656	1935	5.4761e-30	-1.27391	1e-05	9.5115e-24	1.56454e-21
ENSG00000138346	7073	10:70240378	8498	6.3811e-30	1.16689	1e-05	1.0545e-23	1.71406e-21
ENSG00000175602	4478	11:65658157	281	3.0955e-30	1.25224	1e-05	1.3646e-23	2.19236e-21
ENSG00000262468	7275	16:4315141	11350	1.1122e-29	-1.65627	1e-05	1.6033e-23	2.5463e-21
ENSG00000100321	5610	22:39747671	1740	1.0628e-29	-1.03972	1e-05	1.7475e-23	2.74377e-21
ENSG00000229391	16598	6:32561806	34006	1.5338e-30	-1.60784	1e-05	2.4068e-23	3.73646e-21
ENSG00000165832	6573	10:116739019	41066	1.1583e-29	-1.06572	1e-05	3.2464e-23	4.98393e-21
ENSG00000115750	8327	2:9983686	202	5.5111e-29	-1.11985	1e-05	3.579e-23	5.43423e-21
ENSG00000254635	8390	10:28812059	-9614	3.9255e-29	1.20802	1e-05	3.8987e-23	5.79228e-21
ENSG00000214087	7941	17:79649515	-1440	3.7725e-29	1.45319	1e-05	3.8897e-23	5.79228e-21
ENSG00000125775	7699	20:1306531	-3353	3.7557e-28	1.10052	1e-05	6.8044e-23	1.00018e-20
ENSG00000142528	7820	19:50487994	-40978	3.0882e-28	-1.47265	1e-05	8.1631e-23	1.18725e-20
ENSG00000188690	7079	10:127474657	-37161	4.8453e-28	1.10556	1e-05	1.0483e-22	1.50199e-20
ENSG00000236624	4836	1:45995028	29276	6.5741e-29	1.49071	1e-05	1.0545e-22	1.50199e-20
ENSG00000162620	5340	1:74669258	5386	1.7719e-28	1.23551	1e-05	1.2273e-22	1.73031e-20
ENSG00000122034	7738	13:27998769	87	6.5268e-28	-1.01208	1e-05	1.5241e-22	2.12718e-20
ENSG00000237004	7769	7:32787400	19218	1.3479e-28	-1.28516	1e-05	1.7468e-22	2.41353e-20
ENSG00000125445	6899	17:73263266	5510	2.2587e-28	-1.14005	1e-05	2.4456e-22	3.34568e-20
ENSG00000013288	10015	4:6611238	34335	1.3053e-27	1.24949	1e-05	2.4912e-22	3.37463e-20
ENSG00000166435	6083	11:74480548	-179698	2.4756e-28	-1.5579	1e-05	2.9169e-22	3.91287e-20
ENSG00000030110	15548	6:33541507	-6513	1.6448e-28	1.11416	1e-05	3.2064e-22	4.2599e-20
ENSG00000108771	5761	17:40262472	-2280	1.6041e-28	1.29661	1e-05	3.4679e-22	4.52344e-20
ENSG00000145725	6370	5:102450417	-5437	2.6447e-28	-1.04441	1e-05	3.4703e-22	4.52344e-20
ENSG00000173272	5458	2:132250073	-244	1.4497e-28	1.29381	1e-05	3.5555e-22	4.59131e-20
ENSG00000174137	7055	4:1685979	-51	4.1026e-28	1.23239	1e-05	5.8381e-22	7.46897e-20
ENSG00000198502	16362	6:32434978	-63087	7.0978e-29	1.49939	1e-05	6.2488e-22	7.92106e-20
ENSG00000089916	6327	14:76665532	47272	2.2183e-27	1.18361	1e-05	6.4741e-22	8.132e-20
ENSG00000132481	7363	17:73874071	-586	6.2128e-28	-1.06932	1e-05	8.4821e-22	1.05583e-19
ENSG00000250479	6401	22:24108438	-2193	2.2231e-27	-1.41793	1e-05	9.0501e-22	1.11647e-19
ENSG00000254614	5033	11:64947240	-2066	5.2207e-28	1.36044	1e-05	9.6661e-22	1.18191e-19
ENSG00000147813	7429	8:144659949	-871	5.1499e-28	1.23056	1e-05	1.0181e-21	1.23393e-19
ENSG00000116791	5819	1:75208034	8941	1.2837e-27	1.11407	1e-05	1.1599e-21	1.39358e-19
ENSG00000180611	7675	3:192616700	-19251	5.7854e-27	1.18572	1e-05	1.6788e-21	1.99961e-19
ENSG00000205464	5967	5:81574182	-1100	4.7194e-27	-1.12816	1e-05	1.8396e-21	2.17243e-19
ENSG00000162341	6281	11:68815523	-843	4.739e-27	-0.974336	1e-05	1.8732e-21	2.19345e-19
ENSG00000182858	9210	22:50313235	1128	7.5496e-27	-1.41221	1e-05	2.531e-21	2.93868e-19
ENSG00000124587	5954	6:42942779	-4180	1.6644e-26	-1.22954	1e-05	3.3323e-21	3.83691e-19
ENSG00000043514	5942	1:40349333	149	8.4041e-27	-1.28134	1e-05	3.9374e-21	4.49613e-19
ENSG00000211697	7191	7:38402008	12384	1.1069e-26	1.31291	1e-05	4.9235e-21	5.57604e-19
ENSG00000204147	5554	10:52508177	9098	1.1908e-26	1.13134	1e-05	5.0136e-21	5.63196e-19
ENSG00000204622	12992	6:29903013	-71348	2.9876e-28	-1.44081	1e-05	5.131e-21	5.71739e-19
ENSG00000146281	6142	6:89841242	-14528	1.2129e-26	-1.02558	1e-05	5.9831e-21	6.61348e-19
ENSG00000226752	5511	9:123605711	18604	7.0552e-27	1.23443	1e-05	6.434e-21	7.05543e-19
ENSG00000260065	7720	22:26919156	-1847	8.1962e-26	-1.19655	1e-05	6.9181e-21	7.52661e-19
ENSG00000133731	6514	8:82570631	-28298	1.1478e-26	1.0483	1e-05	8.3751e-21	9.0405e-19
ENSG00000187741	5401	16:89830493	-52573	5.4307e-27	1.06899	1e-05	8.78e-21	9.40416e-19
ENSG00000166839	4919	15:65187220	-16882	3.9819e-27	1.48706	1e-05	9.1374e-21	9.71169e-19
ENSG00000029639	7155	6:155635281	-347	4.2548e-26	1.0946	1e-05	9.2406e-21	9.74635e-19
ENSG00000139044	4830	12:662838	93307	3.0109e-26	-1.07769	1e-05	1.0099e-20	1.05711e-18
ENSG00000108352	5865	17:38348616	15352	1.068e-26	-1.12814	1e-05	1.0857e-20	1.12789e-18
ENSG00000107719	7660	10:72241789	3211	7.2662e-26	1.14123	1e-05	1.2181e-20	1.25371e-18
ENSG00000225138	5581	5:475337	1985	1.6682e-26	-1.30665	1e-05	1.2249e-20	1.25371e-18
ENSG00000106246	4904	7:99013271	-50517	8.1915e-27	-1.37281	1e-05	1.4158e-20	1.43839e-18
ENSG00000103540	6746	16:19536640	1506	5.6273e-26	-1.07774	1e-05	1.8517e-20	1.86748e-18
ENSG00000146707	5776	7:76143625	-112954	1.6153e-26	-1.81345	1e-05	1.9463e-20	1.94872e-18
ENSG00000257497	6672	12:75880587	-3014	4.5538e-26	1.24406	1e-05	2.0814e-20	2.06895e-18
ENSG00000125247	7030	13:101327245	-103	5.281e-26	-1.16016	1e-05	2.2013e-20	2.17252e-18
ENSG00000170919	6119	13:45948359	32878	6.9464e-26	-1.34469	1e-05	2.343e-20	2.29597e-18
ENSG00000153406	7701	16:4528636	-17129	5.2787e-26	1.29195	1e-05	2.6395e-20	2.5683e-18
ENSG00000180385	6564	3:10033544	4966	8.4769e-26	-1.08054	1e-05	2.6944e-20	2.6034e-18
ENSG00000171130	8223	7:149571095	1037	1.1253e-25	-1.13928	1e-05	3.4196e-20	3.2812e-18
ENSG00000168653	5786	1:39492462	471	1.9604e-25	1.33985	1e-05	3.9058e-20	3.72185e-18
ENSG00000104361	5243	8:99305539	-1083	9.6531e-26	1.15178	1e-05	4.2168e-20	3.99068e-18
ENSG00000166548	4963	16:66600479	14031	1.0681e-25	-1.05898	1e-05	4.6563e-20	4.3766e-18
ENSG00000113812	6153	3:53933458	17228	1.0247e-25	1.01265	1e-05	4.7379e-20	4.42326e-18
ENSG00000242550	7975	18:61574600	10191	1.4167e-25	-0.992616	1e-05	5.3373e-20	4.94939e-18
ENSG00000166140	5846	15:41099111	-174	6.264e-26	1.07054	1e-05	5.5202e-20	5.05113e-18
ENSG00000056050	6598	4:170678993	-112	1.0639e-25	1.21195	1e-05	5.5008e-20	5.05113e-18
ENSG00000146066	5084	5:175815874	125	3.3232e-25	1.33032	1e-05	5.9305e-20	5.39088e-18
ENSG00000228782	4728	17:45565385	-4474	1.0453e-25	-1.26794	1e-05	7.081e-20	6.39462e-18
ENSG00000118579	7114	4:17630717	14462	1.4613e-25	-1.07413	1e-05	7.5423e-20	6.76699e-18
ENSG00000132003	6588	19:13907805	1530	4.7599e-25	-1.16874	1e-05	8.7424e-20	7.79311e-18
ENSG00000139410	6142	12:113858243	-1800	5.3071e-25	-1.46587	1e-05	8.8024e-20	7.79631e-18
ENSG00000018699	5138	2:32903548	50448	1.4163e-25	1.16296	1e-05	9.0731e-20	7.9849e-18
ENSG00000151917	5359	6:56820163	389	1.2022e-25	-1.03069	1e-05	9.7022e-20	8.48452e-18
ENSG00000122033	7671	13:28024687	-53	7.4465e-25	1.51005	1e-05	1.1681e-19	1.01511e-17
ENSG00000197128	7835	19:58009216	20277	6.1598e-25	-1.01626	1e-05	1.2751e-19	1.10115e-17
ENSG00000263335	3275	16:15820863	331	2.9271e-25	-1.48348	1e-05	1.5212e-19	1.30548e-17
ENSG00000074319	7359	11:18548183	-597	2.9087e-25	-1.06386	1e-05	1.5338e-19	1.30815e-17
ENSG00000196072	5894	10:102025574	-20896	4.3551e-25	1.33273	1e-05	1.6072e-19	1.36242e-17
ENSG00000137877	5908	15:42191519	5243	1.6355e-25	1.12095	1e-05	2.0783e-19	1.75094e-17
ENSG00000181798	6838	2:232360147	-18904	6.8062e-25	1.04907	1e-05	2.1221e-19	1.77702e-17
ENSG00000227908	6934	5:55294416	3420	5.5496e-25	1.03316	1e-05	2.1688e-19	1.80521e-17
ENSG00000170632	6069	7:102726056	10727	7.0933e-25	1.02204	1e-05	2.8192e-19	2.33252e-17
ENSG00000247317	9162	8:144094150	-5705	6.1852e-25	1.0142	1e-05	3.4702e-19	2.85403e-17
ENSG00000132305	5343	2:86383171	-39723	6.7401e-25	1.0157	1e-05	3.9316e-19	3.21433e-17
ENSG00000215256	7168	14:24429194	-28855	3.4479e-24	1.1642	1e-05	4.1421e-19	3.36653e-17
ENSG00000138095	7400	2:44123672	-99473	9.698e-25	-1.06961	1e-05	5.6295e-19	4.54873e-17
ENSG00000261455	8423	7:152153151	-7721	4.0895e-24	0.986167	1e-05	5.7661e-19	4.63202e-17
ENSG00000109133	7508	4:41909973	-27165	3.0112e-24	-1.58469	1e-05	6.1931e-19	4.91785e-17
ENSG00000135318	7021	6:86154955	-4855	5.3946e-25	1.01688	1e-05	6.1691e-19	4.91785e-17
ENSG00000141551	7199	17:80202204	-29404	1.4257e-24	-1.10613	1e-05	6.462e-19	5.10203e-17
ENSG00000141698	6647	17:39993222	698	9.2133e-25	1.27878	1e-05	6.733e-19	5.26229e-17
ENSG00000183172	6907	22:42476754	1058	4.6185e-25	1.00766	1e-05	6.7412e-19	5.26229e-17
ENSG00000228789	15506	6:31021325	97	5.2623e-26	1.12715	1e-05	6.9499e-19	5.3948e-17
ENSG00000197563	6041	18:59814986	-39366	3.5586e-24	1.00202	1e-05	7.169e-19	5.53373e-17
ENSG00000218510	6588	1:22352395	713	3.2734e-24	-1.3961	1e-05	7.3e-19	5.60355e-17
ENSG00000125821	7253	20:18568962	424	3.2448e-24	1.4067	1e-05	7.7093e-19	5.88506e-17
ENSG00000182013	6046	19:46974652	-169	4.4558e-24	-1.08048	1e-05	7.971e-19	6.05142e-17
ENSG00000116874	6015	1:119573860	-109435	1.7211e-24	1.50287	1e-05	9.7509e-19	7.36223e-17
ENSG00000070718	5674	8:42010602	137	2.1753e-24	0.985142	1e-05	9.9462e-19	7.46884e-17
ENSG00000108278	4704	17:34842521	47	8.7611e-24	-1.02305	1e-05	1.0035e-18	7.49494e-17
ENSG00000111877	6279	6:119254156	-2172	2.0634e-24	-1.06097	1e-05	1.3494e-18	1.00239e-16
ENSG00000258701	6772	14:105283159	-4380	3.8189e-24	1.03609	1e-05	1.4121e-18	1.04338e-16
ENSG00000176422	4887	12:56861458	-844	3.7454e-24	1.01386	1e-05	1.4471e-18	1.06354e-16
ENSG00000125885	8258	20:5973528	42229	1.8102e-23	0.992824	1e-05	1.7267e-18	1.2557e-16
ENSG00000145476	8983	4:187112629	-46	1.3463e-23	1.17406	1e-05	1.7258e-18	1.2557e-16
ENSG00000198677	5037	5:94805742	-84970	7.1774e-24	-1.12368	1e-05	2.1911e-18	1.58507e-16
ENSG00000205309	5818	17:17208965	2315	6.6862e-24	-1.32376	1e-05	2.2885e-18	1.64687e-16
ENSG00000141560	5343	17:80679455	4895	5.2318e-24	1.04952	1e-05	2.5468e-18	1.82328e-16
ENSG00000198324	4558	12:111919465	112539	2.7901e-24	1.13404	1e-05	2.6312e-18	1.87398e-16
ENSG00000158483	7473	11:71502531	3974	6.2086e-24	1.11539	1e-05	2.7063e-18	1.91759e-16
ENSG00000185684	8376	12:132600260	31431	7.336e-24	1.01056	1e-05	2.8943e-18	2.04033e-16
ENSG00000196620	8122	4:69357589	-178758	4.2289e-24	-1.24216	1e-05	3.6898e-18	2.58795e-16
ENSG00000180992	5939	6:44092537	-2658	5.1624e-23	1.21881	1e-05	3.8587e-18	2.6927e-16
ENSG00000011376	5898	3:45549298	119299	8.7245e-24	1.25801	1e-05	4.0628e-18	2.82091e-16
ENSG00000031691	6422	6:49460152	29060	6.488e-24	-1.09701	1e-05	4.272e-18	2.95128e-16
ENSG00000205821	7621	17:2318550	-182	3.511e-23	1.18141	1e-05	4.3764e-18	3.00842e-16
ENSG00000166401	8042	18:61620766	-16394	3.3424e-23	-1.02407	1e-05	5.1696e-18	3.52338e-16
ENSG00000138964	9549	22:44577086	8249	4.4472e-23	-1.22172	1e-05	5.1766e-18	3.52338e-16
ENSG00000142686	4891	1:36186112	1038	2.2606e-23	1.27515	1e-05	5.3675e-18	3.63542e-16
ENSG00000103248	10422	16:86564225	-24617	4.7417e-23	1.50488	1e-05	5.4394e-18	3.66618e-16
ENSG00000164307	6626	5:96121994	-21810	1.7662e-23	1.06509	1e-05	5.8428e-18	3.91892e-16
ENSG00000255733	6391	12:68413678	30452	4.8522e-23	-1.16132	1e-05	6.0941e-18	4.06776e-16
ENSG00000132185	6225	1:161676970	207	3.2631e-23	-1.0305	1e-05	6.1377e-18	4.07714e-16
ENSG00000117533	6713	1:171714002	2614	2.3991e-23	-1.16581	1e-05	6.1955e-18	4.09582e-16
ENSG00000092020	6962	14:35591174	-550	2.1923e-23	-0.968381	1e-05	6.466e-18	4.23414e-16
ENSG00000166762	3378	15:44013177	52860	1.9445e-24	1.11356	1e-05	6.4461e-18	4.23414e-16
ENSG00000072958	7939	19:16308786	396	3.8921e-23	0.985416	1e-05	7.0235e-18	4.57751e-16
ENSG00000168268	4434	3:52567617	-1454	6.7897e-24	1.04302	1e-05	7.2828e-18	4.72426e-16
ENSG00000185163	8075	12:132625105	-3776	2.3723e-23	-1.10007	1e-05	7.6893e-18	4.9646e-16
ENSG00000198130	5822	2:191184475	-24445	1.8609e-23	-1.03429	1e-05	8.3919e-18	5.39308e-16
ENSG00000224905	5253	21:15467162	67419	7.6043e-23	1.05658	1e-05	8.474e-18	5.42063e-16
ENSG00000086232	7106	7:6065194	-33668	3.2156e-23	-1.34303	1e-05	9.0631e-18	5.77072e-16
ENSG00000146085	6421	6:49420946	-9959	2.298e-23	-1.10772	1e-05	1.2644e-17	8.01392e-16
ENSG00000007341	6444	1:113089320	-74128	8.3277e-23	-1.03224	1e-05	1.3563e-17	8.55701e-16
ENSG00000117174	6543	1:86173298	-819	1.2887e-22	-0.935963	1e-05	1.6318e-17	1.02487e-15
ENSG00000175611	6018	9:98552763	-85497	6.2636e-23	1.02192	1e-05	1.6822e-17	1.05171e-15
ENSG00000188372	5601	7:76143625	116789	4.4195e-23	-1.71782	1e-05	1.8896e-17	1.17608e-15
ENSG00000008256	7297	7:6296843	-15433	6.6018e-23	1.04728	1e-05	1.9175e-17	1.18808e-15
ENSG00000033178	6539	4:68546025	-20873	6.4689e-23	1.2109	1e-05	2.0584e-17	1.26965e-15
ENSG00000168434	5602	16:23397113	-67389	3.3576e-22	-0.982952	1e-05	2.5615e-17	1.57301e-15
ENSG00000215190	3925	6:58258477	-29303	3.2572e-24	1.3755	1e-05	2.7646e-17	1.69022e-15
ENSG00000248049	6539	4:68582839	15840	1.1851e-22	1.34372	1e-05	2.817e-17	1.70714e-15
ENSG00000104442	5361	8:66529201	-17242	1.083e-22	1.117	1e-05	2.8101e-17	1.70714e-15
ENSG00000165948	7856	14:94566198	18569	4.0994e-22	-1.10352	1e-05	2.9975e-17	1.8086e-15
ENSG00000085721	4117	16:15168760	-19415	1.8611e-22	1.2898	1e-05	3.1761e-17	1.90802e-15
ENSG00000172500	4480	11:65645831	-10180	6.9281e-23	0.981525	1e-05	3.2586e-17	1.94911e-15
ENSG00000241015	11020	19:53944691	9453	4.0165e-22	1.04404	1e-05	3.4942e-17	2.08101e-15
ENSG00000204536	15103	6:31154358	28342	6.7311e-24	1.15673	1e-05	3.5523e-17	2.10653e-15
ENSG00000068784	7209	2:45772161	-67144	3.3634e-22	-1.00342	1e-05	3.6424e-17	2.15075e-15
ENSG00000136449	5776	17:48580257	-5489	4.1352e-22	1.29152	1e-05	3.9252e-17	2.30787e-15
ENSG00000132196	6785	1:162765811	5318	3.7883e-22	1.12638	1e-05	4.099e-17	2.39983e-15
ENSG00000183617	8192	19:3762926	263	3.8109e-22	-0.985328	1e-05	4.2424e-17	2.47329e-15
ENSG00000246174	6838	11:77850824	6	1.5976e-22	1.32473	1e-05	5.2581e-17	3.05255e-15
ENSG00000182512	8485	14:95993595	-6246	8.2934e-22	-1.03691	1e-05	5.4831e-17	3.16985e-15
ENSG00000164916	9606	7:4808404	125015	2.3134e-22	-1.35483	1e-05	5.5858e-17	3.21576e-15
ENSG00000254860	6842	11:8989874	3651	2.2724e-22	-1.00049	1e-05	6.4035e-17	3.67125e-15
ENSG00000121350	7840	12:21598884	8334	3.5056e-22	0.929987	1e-05	7.5011e-17	4.28278e-15
ENSG00000163820	6681	3:46037405	88	2.1544e-22	1.02537	1e-05	7.8448e-17	4.46055e-15
ENSG00000132600	4128	16:68345036	158	1.6001e-22	1.03141	1e-05	8.4753e-17	4.79928e-15
ENSG00000065413	4964	2:197855152	-320746	1.726e-22	1.00051	1e-05	8.771e-17	4.94651e-15
ENSG00000111254	7130	12:4765271	7057	2.1746e-21	-1.06614	1e-05	9.5644e-17	5.37203e-15
ENSG00000176148	6094	11:33063302	2338	6.6497e-22	-0.964424	1e-05	1.0122e-16	5.6624e-15
ENSG00000100439	8203	14:23067931	784	1.5954e-21	-1.27185	1e-05	1.0248e-16	5.70971e-15
ENSG00000121895	7235	4:39033518	-1025	8.2212e-22	1.30109	1e-05	1.071e-16	5.94286e-15
ENSG00000188707	7940	7:150026339	-600	1.2996e-21	1.3341	1e-05	1.134e-16	6.26717e-15
ENSG00000158623	5514	7:130276715	-76884	1.4169e-21	1.17249	1e-05	1.1549e-16	6.35742e-15
ENSG00000095485	5896	10:101987055	-40383	8.5258e-22	0.966223	1e-05	1.3946e-16	7.64661e-15
ENSG00000185973	1254	X:154683663	-215943	3.4413e-22	0.800639	1e-05	1.4893e-16	8.13352e-15
ENSG00000127507	8021	19:14886892	-2462	1.7173e-21	1.08813	1e-05	1.5204e-16	8.27089e-15
ENSG00000185156	6987	17:8706744	4076	2.777e-21	-1.50528	1e-05	1.569e-16	8.50146e-15
ENSG00000251615	7252	4:8367478	7412	1.7456e-21	-1.09097	1e-05	1.6298e-16	8.79657e-15
ENSG00000138107	3791	10:104257847	-4636	3.5045e-22	1.00667	1e-05	1.6404e-16	8.81928e-15
ENSG00000140905	10932	16:81116922	-13087	1.2312e-21	0.980322	1e-05	1.865e-16	9.98803e-15
ENSG00000148834	5612	10:106039597	44482	9.515e-22	-1.05372	1e-05	2.5597e-16	1.36551e-14
ENSG00000102763	5697	13:42498851	-36406	2.6177e-21	1.28914	1e-05	2.7542e-16	1.46365e-14
ENSG00000118096	6423	11:118436429	-7257	3.315e-21	-1.74042	1e-05	2.8071e-16	1.48603e-14
ENSG00000231671	7301	1:101837079	48185	3.0482e-21	1.05393	1e-05	3.2511e-16	1.71451e-14
ENSG00000172543	4474	11:65648135	854	9.2585e-22	-0.959475	1e-05	3.2858e-16	1.72626e-14
ENSG00000198015	6796	12:93866134	4869	5.3313e-21	-1.01488	1e-05	3.5341e-16	1.84964e-14
ENSG00000204899	6795	13:73300232	-1594	3.1102e-21	-0.982007	1e-05	3.9412e-16	2.05494e-14
ENSG00000161618	7645	19:49956274	-153	5.2028e-21	0.908171	1e-05	4.3782e-16	2.27422e-14
ENSG00000182180	5201	10:75297962	285510	6.6813e-22	-1.1362	1e-05	4.428e-16	2.29047e-14
ENSG00000101104	6685	20:43539888	1184	4.9559e-21	1.36164	1e-05	4.4427e-16	2.29047e-14
ENSG00000131042	10107	19:55147509	362469	6.4147e-21	-1.3063	1e-05	4.6274e-16	2.37683e-14
ENSG00000248275	4595	5:180688473	259	5.204e-21	1.32619	1e-05	4.815e-16	2.46403e-14
ENSG00000180902	5490	2:242700960	26965	1.8048e-21	1.33937	1e-05	4.9061e-16	2.5014e-14
ENSG00000159593	4299	16:66862893	-44267	2.6981e-21	1.15612	1e-05	5.1751e-16	2.62881e-14
ENSG00000206573	6984	3:9429959	-10305	6.0255e-21	-0.924166	1e-05	5.2057e-16	2.63471e-14
ENSG00000076944	8626	19:7701748	-20	7.9066e-21	1.04598	1e-05	5.2779e-16	2.66147e-14
ENSG00000119411	5886	9:116113396	1574	1.2678e-20	0.950245	1e-05	5.5073e-16	2.76705e-14
ENSG00000159720	3244	16:67480263	-34878	9.0138e-22	1.06892	1e-05	5.5689e-16	2.78789e-14
ENSG00000108179	6262	10:81107985	759	7.5348e-21	1.34199	1e-05	5.8984e-16	2.94215e-14
ENSG00000103342	10648	16:12009614	-326	3.3253e-21	1.11054	1e-05	6.2058e-16	3.08437e-14
ENSG00000083807	3640	19:59000273	-23508	4.4998e-21	-1.03703	1e-05	6.5139e-16	3.22592e-14
ENSG00000197568	5676	1:70820802	313	6.7566e-21	-1.74206	1e-05	7.861e-16	3.87914e-14
ENSG00000010626	7230	12:7014076	31342	1.0486e-20	-0.95008	1e-05	8.3074e-16	4.08482e-14
ENSG00000249572	7623	5:33454328	13602	9.558e-21	1.25648	1e-05	1.0096e-15	4.94658e-14
ENSG00000013374	7822	7:151033628	-5158	1.9175e-20	-0.983995	1e-05	1.0546e-15	5.14886e-14
ENSG00000166321	5211	10:74880695	10477	2.0581e-21	1.06741	1e-05	1.1652e-15	5.66891e-14
ENSG00000069998	5852	22:17639155	-7023	2.636e-20	1.47261	1e-05	1.1793e-15	5.71714e-14
ENSG00000158106	7815	8:144424211	-26847	5.5347e-21	-1.55968	1e-05	1.2163e-15	5.87614e-14
ENSG00000231925	17501	6:33248040	-34125	4.0443e-21	1.31767	1e-05	1.2303e-15	5.92316e-14
ENSG00000175854	5511	9:131057911	20252	8.0241e-21	-1.749	1e-05	1.3398e-15	6.42764e-14
ENSG00000126005	4663	20:33863633	-2302	1.8723e-21	1.00214	1e-05	1.3509e-15	6.45847e-14
ENSG00000111906	5924	6:125622832	-451	1.6064e-20	0.980596	1e-05	1.4281e-15	6.8044e-14
ENSG00000184428	7833	8:144418601	-23549	8.1772e-21	-1.00272	1e-05	1.6055e-15	7.62295e-14
ENSG00000106789	6102	9:100954429	-494	2.0794e-20	-1.02455	1e-05	1.6828e-15	7.9628e-14
ENSG00000152926	6202	7:64483390	16327	9.7496e-22	-1.43867	1e-05	1.8162e-15	8.56489e-14
ENSG00000013561	5769	5:141358795	20901	2.5474e-20	1.23556	1e-05	1.902e-15	8.93875e-14
ENSG00000106733	6595	9:77707695	4561	3.6049e-20	1.06967	1e-05	2.1033e-15	9.85143e-14
ENSG00000106404	6379	7:100898219	16117	1.4764e-20	-1.26461	1e-05	2.5611e-15	1.19549e-13
ENSG00000168646	6913	17:63560291	2525	2.167e-20	-1.15135	1e-05	2.7992e-15	1.30223e-13
ENSG00000155008	5780	X:84343823	84990	9.7219e-21	-1.0102	1e-05	2.9124e-15	1.35033e-13
ENSG00000244026	6331	3:75483166	-1096	1.6477e-20	-1.44335	1e-05	3.2608e-15	1.50682e-13
ENSG00000171320	7694	8:27644845	15378	4.6559e-20	-1.12791	1e-05	3.4568e-15	1.59206e-13
ENSG00000183281	2689	2:87120217	-128759	1.3024e-20	-1.32491	1e-05	3.6493e-15	1.67516e-13
ENSG00000137841	6682	15:40600198	61	2.8348e-20	1.08835	1e-05	3.662e-15	1.67545e-13
ENSG00000185065	5987	22:19440597	5180	6.4384e-20	1.45096	1e-05	3.7303e-15	1.70102e-13
ENSG00000089685	8566	17:76221428	11160	6.4392e-20	0.979698	1e-05	3.7806e-15	1.71829e-13
ENSG00000247828	3036	5:87612642	47929	3.4619e-20	-0.988302	1e-05	3.9358e-15	1.78296e-13
ENSG00000138459	7408	3:112259388	-21169	3.3759e-20	0.932096	1e-05	4.0632e-15	1.83467e-13
ENSG00000171574	4090	19:58916729	3857	5.8756e-20	1.58209	1e-05	4.9927e-15	2.24704e-13
ENSG00000110665	7993	11:2322415	-1865	7.7662e-20	1.09737	1e-05	5.0275e-15	2.25537e-13
ENSG00000146833	4332	7:99520082	2858	1.9886e-20	-1.25014	1e-05	5.3665e-15	2.39966e-13
ENSG00000245614	9156	12:31236244	9462	5.2048e-20	-1.07016	1e-05	5.8386e-15	2.59585e-13
ENSG00000243317	6861	7:135357476	10231	8.36e-20	1.17705	1e-05	5.8429e-15	2.59585e-13
ENSG00000241945	8300	21:45538647	11475	6.8983e-20	0.900972	1e-05	6.3836e-15	2.827e-13
ENSG00000135637	6462	2:74712691	2155	7.5783e-20	-1.47061	1e-05	6.6568e-15	2.93858e-13
ENSG00000175643	9415	16:11437275	93798	7.322e-20	-1.12708	1e-05	7.5491e-15	3.32186e-13
ENSG00000164904	7296	5:125931022	-89	7.0583e-20	-1.02892	1e-05	7.5738e-15	3.32215e-13
ENSG00000112297	6507	6:106979526	19795	1.8419e-19	-1.29488	1e-05	8.8161e-15	3.8548e-13
ENSG00000103043	4581	16:70826868	-8197	2.5512e-20	-0.986749	1e-05	1.167e-14	5.08636e-13
ENSG00000197980	6099	3:156552785	9514	1.1753e-19	0.955709	1e-05	1.2685e-14	5.51151e-13
ENSG00000230795	12805	6:29817834	-76403	1.0701e-20	1.32979	1e-05	1.2843e-14	5.56288e-13
ENSG00000141294	5411	17:45921906	12912	1.2631e-19	0.897648	1e-05	1.3121e-14	5.66544e-13
ENSG00000083828	6683	19:58264424	-16600	2.3555e-19	1.24058	1e-05	1.3458e-14	5.79281e-13
ENSG00000128891	6313	15:40853692	-3565	1.3126e-19	0.977774	1e-05	1.4635e-14	6.27996e-13
ENSG00000220785	4660	1:32727972	20750	1.8646e-19	-1.55276	1e-05	1.4964e-14	6.40108e-13
ENSG00000177042	5672	11:690602	-4827	1.501e-19	-1.02066	1e-05	1.5067e-14	6.42525e-13
ENSG00000132388	8012	17:4278871	8947	2.3105e-19	-0.886827	1e-05	1.605e-14	6.82343e-13
ENSG00000138400	5762	2:207654714	24442	2.0455e-19	1.16403	1e-05	1.6436e-14	6.96597e-13
ENSG00000053372	7265	1:19579969	1935	4.2622e-19	0.912295	1e-05	1.6818e-14	7.10616e-13
ENSG00000111843	8313	6:10723449	300	3.0057e-19	-1.00742	1e-05	1.7844e-14	7.51687e-13
ENSG00000171928	3899	17:18699398	15089	2.2683e-19	0.987068	1e-05	1.792e-14	7.52607e-13
ENSG00000151893	6055	10:120453168	-61594	4.0669e-19	0.926542	1e-05	1.8433e-14	7.71797e-13
ENSG00000099974	7186	22:24266954	-42136	3.747e-19	0.94898	1e-05	2.0381e-14	8.50752e-13
ENSG00000163864	6492	3:139418599	21739	2.7311e-19	-0.912743	1e-05	2.2327e-14	9.29177e-13
ENSG00000138744	8285	4:76875316	13111	2.3068e-19	-1.04701	1e-05	2.3224e-14	9.63605e-13
ENSG00000154743	7275	3:12526006	74	3.4782e-19	-1.31452	1e-05	2.4007e-14	9.93149e-13
ENSG00000154803	5816	17:17132202	-8301	2.9074e-19	-0.995948	1e-05	2.4488e-14	1.01e-12
ENSG00000153898	6238	1:85435752	-27045	4.2358e-19	-0.910332	1e-05	2.5591e-14	1.05233e-12
ENSG00000185298	7950	17:79634033	638	3.5467e-19	1.33596	1e-05	2.976e-14	1.22017e-12
ENSG00000171103	6693	2:29085730	-7438	3.393e-19	-0.966705	1e-05	3.0092e-14	1.23011e-12
ENSG00000126001	4612	20:34084750	41764	1.316e-19	-1.86022	1e-05	3.1451e-14	1.28188e-12
ENSG00000234745	15754	6:31327861	2895	2.3993e-20	1.08503	1e-05	3.1544e-14	1.28188e-12
ENSG00000169193	7617	7:23634985	-2014	2.8899e-19	-1.77817	1e-05	3.1832e-14	1.28979e-12
ENSG00000162627	5617	1:99127205	-32	6.667e-19	1.06526	1e-05	3.3653e-14	1.35961e-12
ENSG00000145882	6109	5:148726146	-11425	5.9984e-19	-0.90508	1e-05	3.5204e-14	1.41813e-12
ENSG00000065029	5335	6:35227354	667	2.7536e-19	-0.990549	1e-05	3.8095e-14	1.5301e-12
ENSG00000007516	8031	16:1391132	7529	5.2627e-19	-1.31333	1e-05	4.2783e-14	1.71344e-12
ENSG00000198056	4168	12:57146069	-89	4.7789e-19	1.18073	1e-05	4.528e-14	1.8082e-12
ENSG00000089693	7026	12:6866113	-10529	7.9751e-19	0.925234	1e-05	4.7662e-14	1.89782e-12
ENSG00000107902	7678	10:126151938	1534	1.2426e-18	-1.0718	1e-05	5.1236e-14	2.03427e-12
ENSG00000137547	6959	8:55047821	50	6.6593e-19	1.73516	1e-05	5.1899e-14	2.05471e-12
ENSG00000116985	5882	1:40248288	-6246	6.9317e-19	1.08085	1e-05	5.5551e-14	2.193e-12
ENSG00000141141	5118	17:36003275	-219	1.1055e-18	1.04376	1e-05	5.8321e-14	2.2958e-12
ENSG00000244291	8465	7:156429636	-3713	1.0828e-18	0.927844	1e-05	6.1936e-14	2.43116e-12
ENSG00000117133	6517	1:84975654	30711	1.18e-18	1.29804	1e-05	6.2208e-14	2.43493e-12
ENSG00000127578	6559	16:678843	-397	6.6681e-19	-1.06698	1e-05	6.4303e-14	2.50981e-12
ENSG00000205861	9852	13:24462340	-689	1.8675e-18	1.43816	1e-05	6.5167e-14	2.53639e-12
ENSG00000175581	5623	11:73488246	-10116	9.1704e-19	-1.07157	1e-05	7.0773e-14	2.74653e-12
ENSG00000100744	7553	14:96855994	26179	1.9824e-18	-1.25091	1e-05	7.0964e-14	2.74653e-12
ENSG00000146963	6518	7:139103087	77981	1.6279e-18	-0.966767	1e-05	7.2083e-14	2.78203e-12
ENSG00000105771	8512	19:44235535	-23608	9.84e-19	-1.09845	1e-05	7.6168e-14	2.93152e-12
ENSG00000145365	5420	4:113154110	-52950	1.9354e-18	0.903883	1e-05	1.0144e-13	3.89336e-12
ENSG00000204954	6273	12:104345412	-14075	2.3837e-18	0.844048	1e-05	1.0505e-13	4.02086e-12
ENSG00000105928	7697	7:24758753	-50492	1.7523e-18	1.16394	1e-05	1.0547e-13	4.02556e-12
ENSG00000112992	5238	5:43530035	-72760	6.556e-19	0.957223	1e-05	1.126e-13	4.28609e-12
ENSG00000079785	6607	2:15754125	22822	2.4861e-18	0.941457	1e-05	1.1343e-13	4.30563e-12
ENSG00000211456	6506	3:45777113	46564	1.076e-18	-1.03624	1e-05	1.1861e-13	4.49015e-12
ENSG00000157823	8267	15:90444681	7106	1.2444e-18	1.03798	1e-05	1.2002e-13	4.53084e-12
ENSG00000162174	6103	11:62109473	4552	1.3566e-18	-1.03125	1e-05	1.2943e-13	4.87269e-12
ENSG00000090686	6303	1:22058762	-51338	2.9155e-18	-1.12436	1e-05	1.3387e-13	5.02631e-12
ENSG00000108825	5214	17:41111675	-20871	1.0644e-18	-1.32489	1e-05	1.3497e-13	5.05384e-12
ENSG00000119718	5616	14:75525449	55834	2.8833e-18	-0.915125	1e-05	1.3609e-13	5.08219e-12
ENSG00000167280	8350	17:77079576	8554	4.3544e-18	0.986856	1e-05	1.4537e-13	5.4141e-12
ENSG00000107796	5838	10:90749963	-1185	3.9166e-18	1.03228	1e-05	1.5701e-13	5.83189e-12
ENSG00000175701	3145	2:110965199	-37799	3.2918e-18	1.01443	1e-05	1.7906e-13	6.63305e-12
ENSG00000125170	6681	16:57521274	34	4.7835e-18	1.13808	1e-05	1.9165e-13	7.08029e-12
ENSG00000159267	7124	21:38348663	-13874	4.4441e-18	1.12298	1e-05	1.9402e-13	7.14888e-12
ENSG00000263272	8584	17:5336188	-9	5.1324e-18	-1.55668	1e-05	1.9606e-13	7.20461e-12
ENSG00000086504	5561	16:420723	195	3.3102e-18	1.14831	1e-05	2.0467e-13	7.50124e-12
ENSG00000196810	6679	4:1243877	788	2.5915e-18	-1.09535	1e-05	2.161e-13	7.89927e-12
ENSG00000121417	7409	19:58143946	2184	5.6778e-18	-1.10986	1e-05	2.1793e-13	7.9451e-12
ENSG00000197782	6757	19:40594335	-2511	3.682e-18	-0.893621	1e-05	2.2148e-13	8.0532e-12
ENSG00000074054	6493	2:122429132	21968	3.4259e-18	0.976719	1e-05	2.3515e-13	8.52781e-12
ENSG00000113558	5530	5:133488910	-23820	4.6248e-18	0.946963	1e-05	2.3617e-13	8.54241e-12
ENSG00000147419	7695	8:27628886	-1285	4.6877e-18	0.877936	1e-05	2.3816e-13	8.59161e-12
ENSG00000163319	7694	4:84367467	-9619	4.2975e-18	0.920602	1e-05	2.428e-13	8.73648e-12
ENSG00000214922	12605	6:29704400	-12427	3.548e-19	-0.891595	1e-05	2.5606e-13	9.1896e-12
ENSG00000071894	4612	8:145623098	-11656	2.2567e-18	0.946638	1e-05	2.6131e-13	9.3535e-12
ENSG00000204267	17217	6:32793523	-13035	1.2236e-18	0.919462	1e-05	2.6565e-13	9.48435e-12
ENSG00000172869	7272	5:118367185	-6283	1.8808e-18	0.924762	1e-05	2.6668e-13	9.49677e-12
ENSG00000168765	6051	1:110198727	23	9.0261e-18	1.04973	1e-05	2.9082e-13	1.03298e-11
ENSG00000135541	5348	6:135818897	-18	5.2006e-18	1.19419	1e-05	3.1007e-13	1.09852e-11
ENSG00000244625	8033	22:27117690	48959	1.1914e-17	0.860585	1e-05	3.1604e-13	1.1168e-11
ENSG00000146909	8705	7:156750695	8277	6.6094e-18	0.913097	1e-05	3.6518e-13	1.28718e-11
ENSG00000108592	4602	17:61855667	-51706	4.7154e-18	-1.52803	1e-05	3.8433e-13	1.35123e-11
ENSG00000196167	5728	11:111214947	39176	6.6945e-18	-0.919651	1e-05	3.8639e-13	1.35502e-11
ENSG00000165502	5922	14:50087357	-47	4.2664e-18	-0.889133	1e-05	4.3494e-13	1.5214e-11
ENSG00000138035	7171	2:55839990	-81056	3.5906e-18	0.928206	1e-05	4.4784e-13	1.56258e-11
ENSG00000205057	6341	12:92826460	4535	1.5278e-17	-1.36953	1e-05	4.553e-13	1.58461e-11
ENSG00000239213	4726	3:136647246	66349	5.1143e-18	-0.983893	1e-05	4.6655e-13	1.61969e-11
ENSG00000203791	7181	10:126453481	-26959	1.512e-17	1.08173	1e-05	5.4238e-13	1.87822e-11
ENSG00000101161	4759	20:62648972	36483	1.4651e-17	-0.972943	1e-05	5.5631e-13	1.92163e-11
ENSG00000133943	6786	14:91581272	54594	1.5831e-17	-1.32151	1e-05	5.6117e-13	1.93359e-11
ENSG00000119688	6269	14:74743244	-26516	7.7287e-18	1.02852	1e-05	5.6613e-13	1.94584e-11
ENSG00000118197	6826	1:200647275	8177	1.4345e-17	0.868351	1e-05	5.8983e-13	2.02224e-11
ENSG00000146574	7820	7:6869304	2902	6.9964e-18	0.938551	1e-05	5.9221e-13	2.02537e-11
ENSG00000237310	5106	7:65913057	-45637	2.8937e-18	-1.05837	1e-05	6.1861e-13	2.11044e-11
ENSG00000176393	6289	1:201965710	14209	2.1777e-17	-1.19231	1e-05	6.3397e-13	2.15753e-11
ENSG00000214078	4714	20:34318911	66032	5.3654e-18	1.72485	1e-05	6.595e-13	2.23891e-11
ENSG00000164111	6549	4:122618372	103	1.4563e-17	-1.11455	1e-05	6.7294e-13	2.27891e-11
ENSG00000132507	6963	17:7215536	5217	2.2813e-17	0.93683	1e-05	6.977e-13	2.35701e-11
ENSG00000182165	5007	7:86976046	1214	1.1186e-17	1.38318	1e-05	7.5399e-13	2.54095e-11
ENSG00000139899	7791	14:24900209	48	1.981e-17	-0.925865	1e-05	7.6828e-13	2.57655e-11
ENSG00000147133	4060	X:70587114	999	1.0251e-17	-0.817425	1e-05	7.6779e-13	2.57655e-11
ENSG00000214756	6453	11:62432784	2	1.3657e-17	1.59351	1e-05	7.7176e-13	2.58195e-11
ENSG00000144580	6333	2:219417675	-15629	1.5193e-17	-1.28548	1e-05	8.0562e-13	2.68869e-11
ENSG00000021355	8403	6:2929689	87448	2.014e-17	-0.968056	1e-05	8.3118e-13	2.76734e-11
ENSG00000227403	4182	2:162259422	158171	1.3923e-17	0.890068	1e-05	8.3389e-13	2.76967e-11
ENSG00000198794	4322	15:75190861	-58700	1.3333e-17	-1.78009	1e-05	8.4856e-13	2.81163e-11
ENSG00000196268	10377	19:21591686	11764	4.414e-18	1.12208	1e-05	8.5084e-13	2.81246e-11
ENSG00000205795	9043	2:10218646	-2426	2.2134e-17	-0.967854	1e-05	8.7161e-13	2.87422e-11
ENSG00000151552	7052	4:17513757	-101	1.967e-17	1.09075	1e-05	8.8896e-13	2.92448e-11
ENSG00000239969	5788	7:102032718	28108	1.6349e-17	1.39622	1e-05	9.2096e-13	3.02253e-11
ENSG00000176974	4244	17:18268941	2084	1.6318e-17	-1.0044	1e-05	9.2735e-13	3.0363e-11
ENSG00000116205	7192	1:54562444	43183	2.7112e-17	0.969956	1e-05	9.5121e-13	3.10706e-11
ENSG00000111731	6058	12:22697423	-58	1.6332e-17	-1.33672	1e-05	9.6292e-13	3.13789e-11
ENSG00000155957	6131	12:66503798	-60055	2.4038e-17	0.916635	1e-05	1.0568e-12	3.43572e-11
ENSG00000130177	3976	13:115000465	102	1.4804e-17	-0.897931	1e-05	1.107e-12	3.59054e-11
ENSG00000180185	7238	16:1893305	16336	2.0041e-17	-1.23913	1e-05	1.1343e-12	3.67037e-11
ENSG00000020922	6660	11:94231257	4182	2.4897e-17	0.969828	1e-05	1.1568e-12	3.73456e-11
ENSG00000124641	6510	6:41888827	-51	4.0795e-17	0.918103	1e-05	1.1799e-12	3.80006e-11
ENSG00000086062	6666	9:33126570	-40785	2.3368e-17	0.969835	1e-05	1.2317e-12	3.95786e-11
ENSG00000228451	7822	8:26239383	-1087	3.6864e-17	1.15503	1e-05	1.3752e-12	4.40846e-11
ENSG00000042317	7252	14:88852031	762	3.0249e-17	-1.6258	1e-05	1.4545e-12	4.65214e-11
ENSG00000211699	7182	7:38397930	-834	3.3274e-17	1.06598	1e-05	1.5201e-12	4.8505e-11
ENSG00000165526	7201	11:126079385	-2203	4.2188e-17	-1.93073	1e-05	1.5246e-12	4.85387e-11
ENSG00000214135	5236	3:197342810	-11968	4.0453e-17	-1.20277	1e-05	1.6557e-12	5.25913e-11
ENSG00000181481	5801	17:29298451	2647	3.1663e-17	0.871283	1e-05	1.7469e-12	5.53602e-11
ENSG00000160294	5863	21:47690068	-16144	3.0059e-17	-0.891609	1e-05	1.7818e-12	5.63354e-11
ENSG00000185808	7062	21:38432621	-12850	5.1514e-17	-0.954661	1e-05	1.8096e-12	5.70847e-11
ENSG00000037757	6460	19:13875210	-137	5.9319e-17	0.940938	1e-05	1.8896e-12	5.94735e-11
ENSG00000165275	6739	9:37752714	-1091	6.2604e-17	1.24547	1e-05	1.9448e-12	6.10708e-11
ENSG00000100461	8032	14:23370591	-17803	8.1909e-17	1.44467	1e-05	2.0168e-12	6.31891e-11
ENSG00000100441	7785	14:24899194	701	6.2748e-17	1.07192	1e-05	2.1462e-12	6.70906e-11
ENSG00000090920	7051	19:40574929	134395	5.9361e-17	-1.64559	1e-05	2.3738e-12	7.40376e-11
ENSG00000233016	5871	9:139615926	-6711	7.3498e-17	-1.83529	1e-05	2.4762e-12	7.70578e-11
ENSG00000116106	6074	2:221995127	-443796	8.8282e-17	-0.88295	1e-05	2.5766e-12	8.00014e-11
ENSG00000100376	9134	22:45807907	103057	8.2145e-17	1.04843	1e-05	2.9457e-12	9.12573e-11
ENSG00000154319	8234	8:11337587	5362	2.6725e-17	-1.18755	1e-05	3.0179e-12	9.32833e-11
ENSG00000139921	7338	14:51709017	2136	6.9894e-17	-0.935116	1e-05	3.0884e-12	9.525e-11
ENSG00000132406	8400	4:4249201	-750	9.7789e-17	0.976604	1e-05	3.1725e-12	9.76283e-11
ENSG00000006114	5082	17:35953632	-15913	1.0869e-16	-1.07575	1e-05	3.216e-12	9.87452e-11
ENSG00000185128	4857	17:36489387	205415	1.0595e-16	1.38628	1e-05	3.3991e-12	1.04137e-10
ENSG00000125124	6674	16:56452967	-101229	1.5524e-16	1.53064	1e-05	3.4657e-12	1.05942e-10
ENSG00000217555	4963	16:66527757	-58710	9.57e-17	-1.46871	1e-05	3.9623e-12	1.20854e-10
ENSG00000131697	7566	1:6029937	-22597	1.3009e-16	-0.877944	1e-05	3.9758e-12	1.20999e-10
ENSG00000226742	4870	18:77723832	-730	8.2106e-17	-1.07251	1e-05	4.0401e-12	1.22685e-10
ENSG00000144895	6224	3:150317101	52635	1.3172e-16	-0.871198	1e-05	4.0756e-12	1.23491e-10
ENSG00000171617	6749	5:73787665	-149585	1.5997e-16	-0.839011	1e-05	4.1379e-12	1.25107e-10
ENSG00000214941	6649	17:15892010	-11022	1.0647e-16	-1.53748	1e-05	4.2745e-12	1.28952e-10
ENSG00000101019	4569	20:33942199	-57746	4.1714e-17	-0.987216	1e-05	4.3347e-12	1.30483e-10
ENSG00000176715	8935	16:89165748	10964	6.9942e-17	0.943374	1e-05	4.8871e-12	1.46795e-10
ENSG00000188191	6546	7:618319	-148969	1.1265e-16	-1.06975	1e-05	5.0697e-12	1.51947e-10
ENSG00000236935	5147	11:64107477	10500	9.49e-17	-1.27419	1e-05	5.2561e-12	1.57193e-10
ENSG00000182612	7933	17:79610246	6048	1.3122e-16	-0.916976	1e-05	5.3125e-12	1.58537e-10
ENSG00000144559	6951	3:11888259	-135	1.2091e-16	0.912205	1e-05	5.5956e-12	1.66625e-10
ENSG00000139192	6992	12:6568572	7715	2.4263e-16	-1.24612	1e-05	5.8453e-12	1.73688e-10
ENSG00000168803	3912	15:43689867	66994	3.7082e-17	0.912296	1e-05	6.0652e-12	1.79834e-10
ENSG00000189171	6811	1:153582258	-24311	1.3847e-16	1.13988	1e-05	6.1148e-12	1.80529e-10
ENSG00000134077	7016	3:9436472	31945	2.1438e-16	0.842465	1e-05	6.1073e-12	1.80529e-10
ENSG00000123179	5690	13:50317222	51610	1.4014e-16	0.987842	1e-05	6.5484e-12	1.92919e-10
ENSG00000226278	7199	7:55812407	-20084	9.9083e-17	-1.16411	1e-05	6.7046e-12	1.971e-10
ENSG00000170074	6089	5:177114972	-95428	1.9878e-16	-1.33342	1e-05	6.7296e-12	1.97416e-10
ENSG00000124608	6001	6:44260539	-20525	3.0627e-16	-1.07125	1e-05	6.7685e-12	1.98138e-10
ENSG00000250565	7638	2:46769135	-562	1.7098e-16	0.860085	1e-05	7.0515e-12	2.05985e-10
ENSG00000183742	7902	7:20278642	21614	1.3856e-16	1.26962	1e-05	7.2168e-12	2.10368e-10
ENSG00000111666	6174	12:102091379	653	2.3644e-16	-0.895046	1e-05	7.2754e-12	2.11229e-10
ENSG00000164323	9184	4:186102540	-28119	2.5847e-16	-0.832955	1e-05	7.2877e-12	2.11229e-10
ENSG00000183665	7128	8:125458543	-4506	2.6721e-16	-0.959575	1e-05	7.2922e-12	2.11229e-10
ENSG00000219665	6710	19:12123995	25562	1.6661e-16	1.31383	1e-05	7.3876e-12	2.13099e-10
ENSG00000160828	2624	7:74283220	-23512	4.304e-16	0.885887	1e-05	7.3764e-12	2.13099e-10
ENSG00000206503	12841	6:29926668	17630	3.2571e-17	1.33241	1e-05	8.2474e-12	2.37404e-10
ENSG00000231365	6017	1:119639675	-43345	2.1835e-16	0.917096	1e-05	8.6147e-12	2.47461e-10
ENSG00000128510	5380	7:129934219	1244	2.1355e-16	-0.916888	1e-05	8.6947e-12	2.49241e-10
ENSG00000148225	5873	9:116106505	3926	4.005e-16	-1.51249	1e-05	8.745e-12	2.50165e-10
ENSG00000101346	5756	20:30826913	31229	1.5766e-16	-1.18098	1e-05	8.788e-12	2.50875e-10
ENSG00000145782	8064	5:115177262	-294	1.9766e-16	-0.96317	1e-05	9.444e-12	2.69045e-10
ENSG00000169814	6932	3:15614990	-27859	2.9249e-16	-1.2779	1e-05	1.0549e-11	2.99906e-10
ENSG00000128309	8066	22:37415300	-377	3.1149e-16	-1.45906	1e-05	1.0591e-11	3.00473e-10
ENSG00000168405	8031	6:25139026	-27768	2.0719e-16	-0.937624	1e-05	1.0782e-11	3.05271e-10
ENSG00000093010	5285	22:19931096	1965	4.5345e-16	-0.860682	1e-05	1.1295e-11	3.19161e-10
ENSG00000106526	7986	7:149987633	-33182	3.9962e-16	0.924722	1e-05	1.1399e-11	3.2144e-10
ENSG00000105499	7698	19:48630700	16625	3.9219e-16	-0.964932	1e-05	1.1742e-11	3.30423e-10
ENSG00000197927	6439	2:132462978	-16971	2.6148e-16	1.17322	1e-05	1.1981e-11	3.36458e-10
ENSG00000100058	7179	22:25855629	11556	5.456e-16	-0.9947	1e-05	1.2144e-11	3.40347e-10
ENSG00000153574	2544	2:89025486	34323	3.4728e-16	1.22474	1e-05	1.2492e-11	3.49383e-10
ENSG00000204351	22697	6:31932177	5319	3.6956e-17	-0.834066	1e-05	1.3097e-11	3.65589e-10
ENSG00000240303	7681	3:132314362	-65206	3.9368e-16	1.42226	1e-05	1.3461e-11	3.74973e-10
ENSG00000085982	7457	2:234372767	-102662	6.3552e-16	-0.847542	1e-05	1.394e-11	3.87532e-10
ENSG00000109674	8373	4:178231219	228	4.2583e-16	0.897968	1e-05	1.5076e-11	4.18286e-10
ENSG00000043143	5460	5:133889241	29237	6.0811e-16	0.872687	1e-05	1.581e-11	4.37764e-10
ENSG00000166797	5513	15:64406697	20479	3.3687e-16	-0.89212	1e-05	1.6169e-11	4.4502e-10
ENSG00000103550	7411	16:19810584	81026	5.3324e-16	-1.40795	1e-05	1.6122e-11	4.4502e-10
ENSG00000171953	5244	17:17924956	-17568	4.0882e-16	1.99667	1e-05	1.6142e-11	4.4502e-10
ENSG00000186153	12285	16:78132246	-1065	3.2504e-16	0.878628	1e-05	1.6698e-11	4.58672e-10
ENSG00000100197	6981	22:42531064	4155	2.498e-16	0.93868	1e-05	1.7077e-11	4.68171e-10
ENSG00000103811	7753	15:79231518	-10399	4.3238e-16	-0.892728	1e-05	1.7534e-11	4.79734e-10
ENSG00000152213	5768	13:50192488	-9948	3.9535e-16	0.829889	1e-05	1.7647e-11	4.81864e-10
ENSG00000136270	5646	7:45139163	-12484	6.2654e-16	-0.858035	1e-05	1.845e-11	5.02805e-10
ENSG00000136861	5741	9:123326458	-15991	6.0665e-16	-0.965527	1e-05	1.8586e-11	5.05515e-10
ENSG00000230155	4647	20:34086970	8161	2.505e-16	1.77606	1e-05	1.8935e-11	5.14003e-10
ENSG00000004534	3131	3:50100325	122884	2.9297e-16	-0.921883	1e-05	1.9614e-11	5.31377e-10
ENSG00000177946	4584	16:90039257	314	2.6338e-16	1.4434	1e-05	1.9896e-11	5.3692e-10
ENSG00000181396	6694	17:80371448	-5066	4.2945e-16	0.959165	1e-05	1.986e-11	5.3692e-10
ENSG00000255121	6453	11:118867288	-1427	7.0551e-16	-1.82753	1e-05	2.0528e-11	5.52893e-10
ENSG00000182782	6090	12:123179530	-8361	3.1708e-16	-0.909137	1e-05	2.1479e-11	5.77381e-10
ENSG00000164933	6444	8:104424337	-3081	8.656e-16	-1.09601	1e-05	2.1767e-11	5.83992e-10
ENSG00000133030	5734	17:17009198	63338	6.3477e-16	1.15752	1e-05	2.1935e-11	5.87364e-10
ENSG00000185155	5669	1:226458685	47365	6.7284e-16	-1.478	1e-05	2.2013e-11	5.8831e-10
ENSG00000115350	6683	2:75185856	236	7.2395e-16	-0.954116	1e-05	2.2064e-11	5.88527e-10
ENSG00000226328	9361	22:45553021	-6642	7.9774e-16	-0.905147	1e-05	2.2457e-11	5.97847e-10
ENSG00000180855	6331	19:12557467	5540	5.9359e-16	-1.03137	1e-05	2.2714e-11	6.03527e-10
ENSG00000106477	5505	7:130080540	-1735	9.1503e-16	-1.05651	1e-05	2.3061e-11	6.11589e-10
ENSG00000180376	6390	3:56686329	95139	6.37e-16	-0.826607	1e-05	2.3583e-11	6.24224e-10
ENSG00000136824	8993	9:106914720	58178	6.5013e-16	-1.26261	1e-05	2.4407e-11	6.44805e-10
ENSG00000186184	7662	13:28200940	6036	9.6462e-16	-1.13714	1e-05	2.4643e-11	6.49797e-10
ENSG00000204628	4633	5:180683690	8593	1.0526e-15	1.26941	1e-05	2.4829e-11	6.53455e-10
ENSG00000114904	4911	3:52779303	-25663	5.3693e-16	1.67989	1e-05	2.5282e-11	6.6412e-10
ENSG00000172006	8557	19:2800192	-19681	9.7901e-16	-0.894208	1e-05	2.5347e-11	6.64564e-10
ENSG00000242086	7787	3:195771094	386160	7.9504e-16	-0.957993	1e-05	2.5469e-11	6.66498e-10
ENSG00000168461	8184	18:9710887	2724	1.3505e-15	-0.871598	1e-05	2.6156e-11	6.83174e-10
ENSG00000198538	10831	19:53316502	-44352	7.9118e-16	-1.39643	1e-05	2.6239e-11	6.84056e-10
ENSG00000240445	3830	17:18582670	6483	8.4937e-16	-0.871246	1e-05	2.7483e-11	7.15125e-10
ENSG00000182919	6785	11:93480190	5432	6.6002e-16	0.940171	1e-05	2.7546e-11	7.15406e-10
ENSG00000167460	7942	19:16213697	35865	1.0235e-15	1.91082	1e-05	2.7642e-11	7.16576e-10
ENSG00000115816	8020	2:37458711	-146	7.2224e-16	1.13161	1e-05	2.8851e-11	7.46501e-10
ENSG00000169914	6870	1:20211101	2094	1.3527e-15	0.888507	1e-05	2.9862e-11	7.71211e-10
ENSG00000123297	5533	12:58204430	28057	8.9692e-16	1.49126	1e-05	3.0002e-11	7.73394e-10
ENSG00000072756	9700	3:3180173	11572	9.9612e-16	-1.19905	1e-05	3.0848e-11	7.93718e-10
ENSG00000227627	8150	6:153312970	8084	9.6459e-16	-1.00938	1e-05	3.1726e-11	8.13485e-10
ENSG00000137054	6746	9:37496198	10265	1.2384e-15	0.955352	1e-05	3.1734e-11	8.13485e-10
ENSG00000023228	6063	2:207015772	-8556	1.0053e-15	0.965234	1e-05	3.241e-11	8.29263e-10
ENSG00000173614	6319	1:9988300	-15187	1.3627e-15	-0.868784	1e-05	3.2578e-11	8.32046e-10
ENSG00000119685	5602	14:76234451	134482	1.3482e-15	1.84403	1e-05	3.2929e-11	8.39439e-10
ENSG00000112293	8919	6:24497564	2130	9.2137e-16	-1.65702	1e-05	3.3118e-11	8.4272e-10
ENSG00000197021	2996	X:149113402	6372	1.8574e-15	1.24438	1e-05	3.3377e-11	8.47747e-10
ENSG00000135968	6701	2:109088996	23978	9.6088e-16	0.895924	1e-05	3.3939e-11	8.60439e-10
ENSG00000128915	7200	15:60767686	-3674	8.6604e-16	0.910116	1e-05	3.4263e-11	8.65472e-10
ENSG00000255310	10016	8:10969235	1998	3.1963e-16	0.92211	1e-05	3.4211e-11	8.65472e-10
ENSG00000163875	5616	1:37978773	-1603	1.6249e-15	-0.947127	1e-05	3.4771e-11	8.76699e-10
ENSG00000132763	4836	1:46004541	38815	1.3103e-15	1.16164	1e-05	3.9435e-11	9.92491e-10
ENSG00000228998	8224	15:90821085	2818	9.6643e-16	1.78108	1e-05	4.0261e-11	1.01143e-09
ENSG00000064886	7044	1:111772261	28867	1.8616e-15	0.974888	1e-05	4.0743e-11	1.02168e-09
ENSG00000077097	7252	3:25701779	-4620	1.069e-15	0.8231	1e-05	4.1316e-11	1.03417e-09
ENSG00000129460	7288	14:23950372	11474	2.3773e-15	-0.845934	1e-05	4.217e-11	1.05365e-09
ENSG00000178381	7680	7:1203957	3561	9.121e-16	0.923987	1e-05	4.4035e-11	1.09824e-09
ENSG00000231074	17511	6:30246212	-48716	1.8314e-16	-1.3395	1e-05	4.5249e-11	1.12649e-09
ENSG00000167136	6455	9:131584631	3877	2.1113e-15	1.21453	1e-05	5.0785e-11	1.26204e-09
ENSG00000198931	9474	16:88878176	-177	1.1185e-15	1.6982	1e-05	5.1865e-11	1.28656e-09
ENSG00000104472	7411	8:141525725	4327	1.7408e-15	-1.00123	1e-05	5.252e-11	1.30048e-09
ENSG00000124787	8697	6:4999910	-4388	1.9076e-15	-0.924427	1e-05	5.3036e-11	1.31091e-09
ENSG00000174780	7891	4:57336138	3056	2.1981e-15	1.32743	1e-05	5.3404e-11	1.31764e-09
ENSG00000160284	6288	21:47599913	-4478	1.3668e-15	1.00763	1e-05	5.3598e-11	1.32007e-09
ENSG00000100304	8117	22:43583598	458	1.6285e-15	0.837732	1e-05	5.3792e-11	1.3225e-09
ENSG00000118961	6520	2:20885321	-137562	2.0927e-15	-1.07213	1e-05	5.4078e-11	1.32717e-09
ENSG00000111215	8354	12:11079085	-245128	1.9297e-15	0.89111	1e-05	5.8298e-11	1.4282e-09
ENSG00000163191	6426	1:152008850	-11534	1.5772e-15	-0.959485	1e-05	6.0549e-11	1.48073e-09
ENSG00000141012	9215	16:88923120	-259	1.2486e-15	-1.67623	1e-05	6.5545e-11	1.60005e-09
ENSG00000038002	8333	4:178363378	-280	1.7727e-15	-0.903471	1e-05	6.5812e-11	1.60375e-09
ENSG00000214176	6059	17:62811364	-21909	2.3258e-15	1.26033	1e-05	6.8618e-11	1.66919e-09
ENSG00000143643	6848	1:231114595	-27	2.961e-15	-0.828393	1e-05	7.0788e-11	1.71894e-09
ENSG00000178878	6733	12:12879057	205	3.5734e-15	0.885589	1e-05	7.2793e-11	1.76453e-09
ENSG00000223865	17783	6:33052382	8678	1.159e-15	0.777125	1e-05	7.515e-11	1.81846e-09
ENSG00000245958	6933	4:120381879	5932	2.0668e-15	0.90848	1e-05	7.625e-11	1.84186e-09
ENSG00000198496	5191	17:41219780	-57848	2.0703e-15	0.945397	1e-05	7.6626e-11	1.84316e-09
ENSG00000116237	7467	1:6297601	1568	3.0709e-15	1.15303	1e-05	7.6508e-11	1.84316e-09
ENSG00000197932	2440	X:154534075	419439	1.812e-15	1.27769	1e-05	7.6704e-11	1.84316e-09
ENSG00000260565	6988	16:2734981	11535	2.4415e-15	0.898073	1e-05	7.8158e-11	1.87484e-09
ENSG00000110768	7329	11:18355599	11756	2.8333e-15	-0.867964	1e-05	8.2953e-11	1.9864e-09
ENSG00000065308	6877	6:52411122	-30592	3.6678e-15	0.835165	1e-05	8.3179e-11	1.98837e-09
ENSG00000103356	6017	16:23553255	-15798	5.5638e-15	-1.13539	1e-05	8.3478e-11	1.99055e-09
ENSG00000176222	8418	19:44380536	-25002	2.9301e-15	0.841448	1e-05	8.3558e-11	1.99055e-09
ENSG00000129925	5594	16:420907	-16207	2.734e-15	1.12156	1e-05	8.5013e-11	2.02174e-09
ENSG00000130684	5586	20:25702197	24719	9.7517e-16	0.944433	1e-05	8.5461e-11	2.0289e-09
ENSG00000119684	5507	14:75589883	71647	4.2438e-15	0.909897	1e-05	8.6094e-11	2.0404e-09
ENSG00000203666	8235	1:245133662	654	3.4564e-15	1.36264	1e-05	8.6521e-11	2.04702e-09
ENSG00000248099	7226	19:17935586	3202	3.474e-15	0.936334	1e-05	8.8957e-11	2.10105e-09
ENSG00000161036	5487	7:102101802	-3575	3.003e-15	0.83477	1e-05	9.5601e-11	2.25413e-09
ENSG00000123219	6319	5:64845427	-13572	4.0385e-15	-1.23846	1e-05	9.7749e-11	2.30085e-09
ENSG00000166913	6716	20:43533286	18968	5.0202e-15	0.807107	1e-05	9.8775e-11	2.31944e-09
ENSG00000169967	6985	2:128027594	-118448	3.1347e-15	1.19483	1e-05	9.8875e-11	2.31944e-09
ENSG00000003147	9437	7:8215855	-86463	3.5635e-15	-1.53403	1e-05	1.0069e-10	2.35802e-09
ENSG00000124613	5310	6:27357613	15218	8.1043e-16	-0.910178	1e-05	1.0099e-10	2.36105e-09
ENSG00000162542	7168	1:20126516	77	5.3934e-15	1.08617	1e-05	1.0646e-10	2.48422e-09
ENSG00000135747	10457	1:247242032	-82	1.5999e-15	-1.05029	1e-05	1.0662e-10	2.48422e-09
ENSG00000234327	8342	17:5010607	-4157	5.1605e-15	1.0821	1e-05	1.0689e-10	2.48634e-09
ENSG00000107104	7883	9:751159	280867	3.1299e-15	0.857482	1e-05	1.0974e-10	2.54825e-09
ENSG00000122512	7063	7:6023578	-25179	2.9032e-15	1.04364	1e-05	1.2232e-10	2.83566e-09
ENSG00000186468	5967	5:81603444	29047	5.7266e-15	-0.818857	1e-05	1.2448e-10	2.88097e-09
ENSG00000183258	5841	5:176939688	-4783	5.1951e-15	-1.57468	1e-05	1.2547e-10	2.89912e-09
ENSG00000163389	6537	3:119157979	-29807	4.0605e-15	0.959931	1e-05	1.2618e-10	2.9105e-09
ENSG00000205045	4587	17:33864830	-51	8.2769e-15	-0.925087	1e-05	1.2911e-10	2.97323e-09
ENSG00000081791	5788	5:141309824	6450	6.579e-15	1.55878	1e-05	1.3764e-10	3.16428e-09
ENSG00000198216	6361	1:181393238	10999	5.562e-15	-0.851319	1e-05	1.4076e-10	3.23079e-09
ENSG00000087299	6357	14:50799621	20354	4.2395e-15	0.874237	1e-05	1.4372e-10	3.29312e-09
ENSG00000168826	8440	4:4296345	4420	6.7156e-15	-1.53982	1e-05	1.4689e-10	3.36016e-09
ENSG00000133812	7318	11:9966294	-349461	4.1325e-15	-1.83406	1e-05	1.4746e-10	3.36772e-09
ENSG00000224597	9011	10:29758785	60453	6.2009e-15	-0.908567	1e-05	1.5044e-10	3.43015e-09
ENSG00000005801	6543	11:3399740	-709	7.0692e-15	-0.818564	1e-05	1.5086e-10	3.43401e-09
ENSG00000123360	6851	12:54956744	13609	7.4895e-15	-0.836004	1e-05	1.5273e-10	3.47079e-09
ENSG00000151150	6267	10:62345845	-147404	5.9117e-15	0.830811	1e-05	1.5819e-10	3.58906e-09
ENSG00000101473	6553	20:44474810	-11236	8.6195e-15	1.00809	1e-05	1.6157e-10	3.65969e-09
ENSG00000088205	6984	2:118588622	16395	3.7701e-15	0.818978	1e-05	1.6297e-10	3.68541e-09
ENSG00000111850	6881	6:88001571	-30731	6.7302e-15	-1.16315	1e-05	1.6325e-10	3.68564e-09
ENSG00000196497	7263	14:24666667	8496	8.5335e-15	-1.46896	1e-05	1.6836e-10	3.79476e-09
ENSG00000136982	7231	8:120834389	-33862	5.4291e-15	-0.796095	1e-05	1.7016e-10	3.8292e-09
ENSG00000100154	4647	22:29038421	-37433	6.8006e-15	-1.07635	1e-05	1.7313e-10	3.88956e-09
ENSG00000092010	7195	14:24598912	-6456	1.0117e-14	1.02399	1e-05	1.8394e-10	4.12574e-09
ENSG00000115486	6282	2:85806068	17397	6.909e-15	-0.821849	1e-05	1.8563e-10	4.15695e-09
ENSG00000204822	6463	2:74710099	9649	7.5881e-15	-1.28156	1e-05	1.8744e-10	4.19071e-09
ENSG00000152944	6603	12:27397339	221859	8.5135e-15	1.16402	1e-05	1.975e-10	4.40847e-09
ENSG00000125388	7175	4:2978552	13216	7.3573e-15	0.807644	1e-05	1.9825e-10	4.41807e-09
ENSG00000172059	8969	2:10185052	2075	8.7983e-15	-1.34013	1e-05	2.0153e-10	4.48401e-09
ENSG00000160949	4428	8:145662766	-7062	5.5476e-15	-0.99939	1e-05	2.0252e-10	4.49879e-09
ENSG00000124786	8484	6:8429516	-6279	8.3633e-15	1.51228	1e-05	2.1047e-10	4.66483e-09
ENSG00000225470	3254	X:73206770	42610	6.2955e-15	0.642611	1e-05	2.1067e-10	4.66483e-09
ENSG00000105136	7810	19:57995361	-3719	1.0873e-14	0.840748	1e-05	2.1614e-10	4.77821e-09
ENSG00000103168	11988	16:84215314	-5356	8.1591e-15	0.838348	1e-05	2.2349e-10	4.91879e-09
ENSG00000160213	8275	21:45198417	2090	7.5086e-15	1.13939	1e-05	2.2326e-10	4.91879e-09
ENSG00000121988	5751	2:136203776	-85031	7.7112e-15	1.26908	1e-05	2.2356e-10	4.91879e-09
ENSG00000171109	6233	3:179113257	47776	9.3959e-15	-0.993509	1e-05	2.3143e-10	5.08376e-09
ENSG00000156050	6444	14:74413129	-3989	7.8205e-15	-0.969448	1e-05	2.3363e-10	5.11582e-09
ENSG00000234171	8329	2:3619468	13385	1.245e-14	1.47076	1e-05	2.3361e-10	5.11582e-09
ENSG00000188846	6478	3:40498845	61	7.8603e-15	0.879576	1e-05	2.3837e-10	5.21128e-09
ENSG00000095209	6774	9:108456726	-100	1.1494e-14	-0.841989	1e-05	2.4667e-10	5.38418e-09
ENSG00000172244	5106	5:43458346	-56902	6.1398e-15	0.826117	1e-05	2.5106e-10	5.47151e-09
ENSG00000215837	7786	3:195312992	-71976	1.0773e-14	0.909388	1e-05	2.6275e-10	5.71719e-09
ENSG00000203965	7233	1:63978666	-10378	1.2989e-14	1.85767	1e-05	2.6629e-10	5.78515e-09
ENSG00000103510	3595	16:31133100	6024	9.7542e-15	-0.950501	1e-05	2.6887e-10	5.83203e-09
ENSG00000137822	3733	15:43629310	-32110	4.4786e-15	-0.989194	1e-05	2.6965e-10	5.8398e-09
ENSG00000141759	4700	18:77745640	-48310	1.1601e-14	0.848665	1e-05	2.7043e-10	5.84736e-09
ENSG00000162994	6750	2:55459373	-327	5.6916e-15	-1.49917	1e-05	2.7596e-10	5.95774e-09
ENSG00000205485	5850	7:76357620	178942	9.5729e-15	-1.80633	1e-05	2.8729e-10	6.19258e-09
ENSG00000231305	5749	3:128583222	-7162	9.3188e-15	-0.873636	1e-05	2.8968e-10	6.23435e-09
ENSG00000198252	7196	14:53249402	52503	1.2422e-14	-0.896301	1e-05	2.9388e-10	6.31499e-09
ENSG00000139344	6776	12:96344209	7137	1.2997e-14	-1.01045	1e-05	2.9638e-10	6.35882e-09
ENSG00000246089	12430	8:6263939	-725	8.0342e-15	0.883911	1e-05	3.0049e-10	6.43701e-09
ENSG00000177173	6900	1:117078729	2014	1.2048e-14	-1.01459	1e-05	3.0462e-10	6.51546e-09
ENSG00000127533	7875	19:16999700	28	1.6907e-14	-1.25996	1e-05	3.0742e-10	6.56508e-09
ENSG00000105877	7968	7:21581561	-1273	1.228e-14	0.785496	1e-05	3.1018e-10	6.61374e-09
ENSG00000166946	4169	15:43478113	796	4.8819e-15	-0.838898	1e-05	3.1195e-10	6.64136e-09
ENSG00000175536	6083	11:74204269	-510	1.3167e-14	0.905759	1e-05	3.1774e-10	6.75415e-09
ENSG00000170915	6652	6:52217067	-9153	1.8725e-14	-0.837157	1e-05	3.2733e-10	6.94745e-09
ENSG00000198874	7000	7:66561114	100953	7.2819e-15	-0.952636	1e-05	3.2894e-10	6.97076e-09
ENSG00000196421	4512	20:62648972	-16726	2.0353e-14	-0.893857	1e-05	3.3435e-10	7.07452e-09
ENSG00000172954	7544	2:30737707	67614	1.3926e-14	-1.09243	1e-05	3.3724e-10	7.12488e-09
ENSG00000139433	4801	12:110297409	-20885	1.054e-14	0.804067	1e-05	3.4732e-10	7.32651e-09
ENSG00000121766	6755	1:31727214	-42629	1.7166e-14	-0.982641	1e-05	3.5765e-10	7.53296e-09
ENSG00000160753	4595	1:155251250	-39438	2.1717e-14	-1.29202	1e-05	3.5864e-10	7.54225e-09
ENSG00000166004	6620	11:93415087	20281	1.1747e-14	1.00053	1e-05	3.6112e-10	7.58306e-09
ENSG00000105497	8996	19:52064477	-10075	1.6621e-14	-0.934895	1e-05	3.6743e-10	7.70366e-09
ENSG00000188820	5967	6:116795797	13263	1.3898e-14	1.33549	1e-05	3.7459e-10	7.84209e-09
ENSG00000104497	6919	8:82773228	18126	1.5293e-14	1.10109	1e-05	3.7863e-10	7.90259e-09
ENSG00000160957	4122	8:145760285	17055	1.2358e-14	1.22892	1e-05	3.7827e-10	7.90259e-09
ENSG00000164715	6754	7:97703683	-32515	1.784e-14	1.31671	1e-05	3.8054e-10	7.93052e-09
ENSG00000168778	6661	12:124197280	41619	1.347e-14	-0.885838	1e-05	3.8223e-10	7.95372e-09
ENSG00000197548	6961	3:11321624	7628	1.8096e-14	0.924489	1e-05	3.8573e-10	8.01457e-09
ENSG00000231770	8748	3:194310359	5618	1.7457e-14	-1.05742	1e-05	3.9119e-10	8.11566e-09
ENSG00000165490	6888	11:82612842	1824	1.3594e-14	0.827509	1e-05	4.0506e-10	8.39083e-09
ENSG00000112096	8146	6:160114168	-69394	2.3715e-14	0.990837	1e-05	4.1423e-10	8.56801e-09
ENSG00000170892	10287	19:54690880	-2910	1.9499e-14	1.21293	1e-05	4.2501e-10	8.77788e-09
ENSG00000035141	7197	2:70524142	-5081	1.5492e-14	1.25027	1e-05	4.2878e-10	8.84253e-09
ENSG00000007129	5506	19:42092815	36928	1.9817e-14	-0.878049	1e-05	4.3604e-10	8.96709e-09
ENSG00000189306	7813	22:42951988	36179	1.4696e-14	-1.99957	1e-05	4.3612e-10	8.96709e-09
ENSG00000060971	5753	3:38168125	-10609	2.1621e-14	1.34055	1e-05	4.676e-10	9.60008e-09
ENSG00000149089	7556	11:34956481	18434	2.4787e-14	0.899263	1e-05	4.6915e-10	9.61766e-09
ENSG00000260404	6802	4:120301618	788689	1.744e-14	-1.03722	1e-05	4.9615e-10	1.01559e-08
ENSG00000164054	3039	3:48505831	-36429	1.7135e-14	-1.35317	1e-05	5.0352e-10	1.02917e-08
ENSG00000166275	4284	10:104623578	9597	1.9868e-14	1.30315	1e-05	5.1005e-10	1.04096e-08
ENSG00000070444	7619	17:2295633	-8780	2.8805e-14	0.81913	1e-05	5.1108e-10	1.04154e-08
ENSG00000138286	5200	10:75005282	77357	1.558e-14	-1.29259	1e-05	5.1606e-10	1.05014e-08
ENSG00000188493	6598	19:41256210	-1249	2.2065e-14	-1.384	1e-05	5.3078e-10	1.07851e-08
ENSG00000151690	5778	2:191357694	84612	1.997e-14	0.866122	1e-05	5.487e-10	1.11327e-08
ENSG00000116127	5204	2:73613341	454	2.2771e-14	-1.03124	1e-05	5.7956e-10	1.17417e-08
ENSG00000237883	5759	2:74210442	1873	2.4904e-14	0.783973	1e-05	6.0091e-10	1.21562e-08
ENSG00000204138	5005	1:28799791	103676	2.6065e-14	0.986456	1e-05	6.0683e-10	1.22421e-08
ENSG00000084636	5509	1:32173301	3380	3.2069e-14	0.822875	1e-05	6.0692e-10	1.22421e-08
ENSG00000237399	9121	10:3188148	4323	3.488e-14	-0.869037	1e-05	6.133e-10	1.23374e-08
ENSG00000153933	6450	17:54906137	-5324	4.577e-14	0.821634	1e-05	6.1343e-10	1.23374e-08
ENSG00000171763	6551	15:45618730	-75800	2.6021e-14	-0.943966	1e-05	6.3662e-10	1.27851e-08
ENSG00000243696	4951	3:52864693	-5053	2.0375e-14	-0.777371	1e-05	6.4758e-10	1.29863e-08
ENSG00000142207	6821	21:33713354	-51982	3.9139e-14	-1.01309	1e-05	6.7223e-10	1.34612e-08
ENSG00000106153	6027	7:56174353	83	2.2956e-14	1.06846	1e-05	6.8973e-10	1.37916e-08
ENSG00000036448	12173	8:2075378	82222	1.813e-14	0.895613	1e-05	6.9649e-10	1.39067e-08
ENSG00000108384	4594	17:56641172	-128763	4.8846e-14	-1.24091	1e-05	7.2196e-10	1.43944e-08
ENSG00000156469	6434	8:97263012	-10827	3.9265e-14	-0.855241	1e-05	7.4593e-10	1.48509e-08
ENSG00000197362	7920	7:148758885	-28990	3.6051e-14	-1.04034	1e-05	7.477e-10	1.48646e-08
ENSG00000154781	7272	3:14693660	388	4.4486e-14	-0.801308	1e-05	7.6824e-10	1.5251e-08
ENSG00000213024	7638	19:50433255	234	4.7502e-14	-1.66653	1e-05	7.8261e-10	1.55141e-08
ENSG00000099940	3405	22:21051716	-161556	8.553e-14	2.2208	1e-05	8e-10	1.58361e-08
ENSG00000161091	8326	19:3557561	-16728	4.0869e-14	1.14834	1e-05	8.1192e-10	1.6049e-08
ENSG00000179818	6987	2:70191360	-124619	3.484e-14	0.973366	1e-05	8.2586e-10	1.63012e-08
ENSG00000166557	7683	15:79614418	11013	4.1107e-14	-1.64099	1e-05	8.2912e-10	1.6319e-08
ENSG00000167642	6174	19:38749390	14714	2.822e-14	-1.12116	1e-05	8.2828e-10	1.6319e-08
ENSG00000177570	7492	8:119633194	-1041	3.9879e-14	1.43578	1e-05	8.4417e-10	1.65916e-08
ENSG00000235560	3615	16:30547800	1726	3.1432e-14	-1.52952	1e-05	8.6855e-10	1.70466e-08
ENSG00000152359	7326	5:74992245	-21069	4.9781e-14	-1.14407	1e-05	8.7908e-10	1.72286e-08
ENSG00000119698	7745	14:94809533	197067	6.2225e-14	-1.80695	1e-05	8.9859e-10	1.75862e-08
ENSG00000144115	2644	2:88461512	-8324	7.2464e-14	-0.836146	1e-05	9.056e-10	1.76982e-08
ENSG00000169660	6694	17:80387436	11241	3.5868e-14	-0.832521	1e-05	9.3734e-10	1.82758e-08
ENSG00000172009	8542	19:2789661	4202	4.5071e-14	1.72165	1e-05	9.378e-10	1.82758e-08
ENSG00000148803	4791	10:135153605	-17925	5.1665e-14	1.09888	1e-05	9.716e-10	1.89078e-08
ENSG00000048544	6479	6:42159228	-26376	6.7221e-14	-0.888197	1e-05	9.8418e-10	1.91258e-08
ENSG00000122692	7128	9:33045147	-31519	5.2199e-14	0.810492	1e-05	9.9332e-10	1.92764e-08
ENSG00000243646	5724	21:34638859	195	6.414e-14	0.948148	1e-05	9.9652e-10	1.93113e-08
ENSG00000189362	5672	2:191405894	6445	4.4192e-14	-1.3088	1e-05	1.03007e-09	1.99334e-08
ENSG00000171634	6931	17:65818374	-3267	6.662e-14	-1.34354	1e-05	1.07917e-09	2.08544e-08
ENSG00000162769	5698	1:213047867	16269	6.0092e-14	1.01589	1e-05	1.10331e-09	2.12911e-08
ENSG00000164733	6998	8:11718528	-8430	2.9453e-14	0.801028	1e-05	1.14517e-09	2.20681e-08
ENSG00000122483	5815	1:93792973	147496	6.0376e-14	0.854636	1e-05	1.14699e-09	2.20724e-08
ENSG00000126858	5679	17:30532071	62597	6.8999e-14	0.888863	1e-05	1.15387e-09	2.21739e-08
ENSG00000155115	5742	6:111253239	-26525	6.4516e-14	0.845271	1e-05	1.16333e-09	2.23246e-08
ENSG00000165233	5527	9:95857720	-781	4.6522e-14	-0.859648	1e-05	1.19961e-09	2.29889e-08
ENSG00000182446	7922	17:79608198	-7298	5.6842e-14	-1.55069	1e-05	1.21471e-09	2.3246e-08
ENSG00000157036	6301	3:38541161	3542	6.9987e-14	1.08524	1e-05	1.2264e-09	2.34373e-08
ENSG00000160193	8400	21:44254281	-45398	5.746e-14	0.895921	1e-05	1.22819e-09	2.34391e-08
ENSG00000198805	6571	14:20957922	20808	1.0192e-13	-0.992644	1e-05	1.25238e-09	2.38678e-08
ENSG00000003402	5095	2:202007013	26185	5.9028e-14	0.833376	1e-05	1.25987e-09	2.39774e-08
ENSG00000132256	10434	11:5688683	-271167	6.222e-14	-0.962261	1e-05	1.30446e-09	2.47919e-08
ENSG00000182923	6414	3:134309977	105391	7.7678e-14	0.820289	1e-05	1.30857e-09	2.48359e-08
ENSG00000119471	6099	9:115141778	-440	6.8748e-14	0.841298	1e-05	1.33315e-09	2.52677e-08
ENSG00000237753	5688	2:113399124	-4144	7.5445e-14	0.754732	1e-05	1.37094e-09	2.59483e-08
ENSG00000111788	7969	12:9436051	6219	5.1481e-14	0.966212	1e-05	1.37791e-09	2.60446e-08
ENSG00000186226	7362	1:152758656	-35	6.057e-14	-0.831441	1e-05	1.38196e-09	2.60757e-08
ENSG00000119403	5702	9:123675133	35526	6.73e-14	0.825942	1e-05	1.38333e-09	2.60757e-08
ENSG00000106245	4961	7:99007205	940	6.8006e-14	-1.43923	1e-05	1.39888e-09	2.63329e-08
ENSG00000130590	4761	20:62648972	37610	9.7731e-14	-0.866269	1e-05	1.40368e-09	2.63873e-08
ENSG00000161981	4455	16:97354	-5657	7.7506e-14	-0.848442	1e-05	1.42265e-09	2.67075e-08
ENSG00000170819	6738	3:133185834	66994	8.3727e-14	0.840813	1e-05	1.44244e-09	2.70423e-08
ENSG00000205707	7171	12:25348514	363	9.1546e-14	-0.790081	1e-05	1.46558e-09	2.74389e-08
ENSG00000165650	5675	10:119141161	6182	1.0779e-13	0.905941	1e-05	1.46928e-09	2.7471e-08
ENSG00000161010	8157	5:179283229	-5945	7.5759e-14	-1.90202	1e-05	1.47947e-09	2.76241e-08
ENSG00000139197	6839	12:7335217	-6065	8.7013e-14	-0.823638	1e-05	1.49232e-09	2.78264e-08
ENSG00000205181	8719	20:5485337	77	9.6899e-14	-1.22457	1e-05	1.50397e-09	2.80059e-08
ENSG00000134759	5759	18:33729871	20463	7.9673e-14	-0.822982	1e-05	1.56506e-09	2.91042e-08
ENSG00000171045	8853	8:143510493	25891	7.2461e-14	1.168	1e-05	1.58417e-09	2.942e-08
ENSG00000185504	7915	17:79519382	-1606	7.3288e-14	-0.839921	1e-05	1.59054e-09	2.94986e-08
ENSG00000143374	4088	1:150386950	-72938	7.3412e-14	-1.31722	1e-05	1.62794e-09	3.01518e-08
ENSG00000123552	5460	6:99908516	-61089	1.1852e-13	1.00927	1e-05	1.64046e-09	3.0343e-08
ENSG00000143797	6846	2:9239635	95692	1.0184e-13	0.843497	1e-05	1.66141e-09	3.06894e-08
ENSG00000261438	5891	10:90775751	157	1.2939e-13	-1.72402	1e-05	1.71049e-09	3.15539e-08
ENSG00000139998	5725	14:65436200	-3295	6.752e-14	-1.50862	1e-05	1.71289e-09	3.1556e-08
ENSG00000137411	18003	6:30882203	6183	1.3957e-14	-0.770608	1e-05	1.76642e-09	3.24589e-08
ENSG00000230312	3360	X:103253405	70725	8.5496e-14	-0.860379	1e-05	1.7666e-09	3.24589e-08
ENSG00000187231	5992	2:180088516	-41002	9.7506e-14	-0.853273	1e-05	1.81658e-09	3.33329e-08
ENSG00000112210	5074	6:57086412	-667	1.0623e-13	-1.05326	1e-05	1.81994e-09	3.33503e-08
ENSG00000090615	4699	12:133338873	-66572	8.1667e-14	-1.18639	1e-05	1.83823e-09	3.36408e-08
ENSG00000251136	6979	8:90735704	-34252	5.9726e-14	1.07261	1e-05	1.87476e-09	3.4264e-08
ENSG00000107890	8464	10:27487805	98383	8.4273e-14	-1.42701	1e-05	1.8803e-09	3.43198e-08
ENSG00000138381	6018	2:190518610	-7502	8.5158e-14	0.971305	1e-05	1.90747e-09	3.47698e-08
ENSG00000148290	8278	9:136291063	67510	1.1924e-13	0.745619	1e-05	1.91121e-09	3.47921e-08
ENSG00000198369	6896	2:65617396	-42376	1.118e-13	-1.18067	1e-05	1.91633e-09	3.48394e-08
ENSG00000196793	7477	10:44027682	-42385	9.2706e-14	-0.866278	1e-05	1.99745e-09	3.62664e-08
ENSG00000069869	6964	15:56291573	5628	6.7894e-14	0.884168	1e-05	2.02704e-09	3.67554e-08
ENSG00000132958	8460	13:20053162	-57742	8.2736e-14	0.964926	1e-05	2.04203e-09	3.69787e-08
ENSG00000197535	6822	15:52798681	-22567	1.0706e-13	1.36567	1e-05	2.05056e-09	3.70845e-08
ENSG00000076067	4646	12:56915547	-167	1.3189e-13	1.08426	1e-05	2.07215e-09	3.7426e-08
ENSG00000110906	5124	12:109888482	-26868	1.1279e-13	1.60347	1e-05	2.10214e-09	3.79181e-08
ENSG00000219626	5260	2:24347093	47696	1.2153e-13	1.19232	1e-05	2.14577e-09	3.86546e-08
ENSG00000102978	6662	16:57471827	-24473	1.7218e-13	-1.02011	1e-05	2.19526e-09	3.94947e-08
ENSG00000131269	4015	X:74434821	58253	9.3529e-14	-0.79583	1e-05	2.22233e-09	3.99297e-08
ENSG00000228903	5317	7:44089904	8412	1.491e-13	0.822181	1e-05	2.24872e-09	4.03514e-08
ENSG00000140497	4382	15:75171438	5731	1.1666e-13	0.927392	1e-05	2.33421e-09	4.18311e-08
ENSG00000159063	6837	11:77865936	15229	9.1741e-14	-0.991152	1e-05	2.39318e-09	4.28323e-08
ENSG00000138468	6113	3:101232057	-29	1.3417e-13	0.820319	1e-05	2.422e-09	4.32921e-08
ENSG00000139428	4866	12:109990369	-21311	1.13e-13	0.798738	1e-05	2.46204e-09	4.39509e-08
ENSG00000182473	7728	17:74099960	-17698	1.1964e-13	0.823952	1e-05	2.47482e-09	4.4122e-08
ENSG00000112799	8499	6:6582862	-5480	1.4581e-13	-0.840335	1e-05	2.50364e-09	4.45783e-08
ENSG00000183666	6245	5:21461406	119463	1.2176e-13	-1.39959	1e-05	2.53229e-09	4.49726e-08
ENSG00000233834	7903	7:20278642	21441	1.0541e-13	1.16355	1e-05	2.53225e-09	4.49726e-08
ENSG00000227354	6010	13:79970865	-9580	1.5596e-13	0.932483	1e-05	2.54132e-09	4.5075e-08
ENSG00000079691	7927	6:25405595	126288	1.214e-13	0.761853	1e-05	2.59341e-09	4.59399e-08
ENSG00000173566	6615	8:21966439	-494	1.4123e-13	0.814898	1e-05	2.63542e-09	4.66243e-08
ENSG00000023892	5341	6:35282604	17008	1.225e-13	-0.813219	1e-05	2.63983e-09	4.66426e-08
ENSG00000130348	6560	6:107077502	48	1.9449e-13	0.947191	1e-05	2.65672e-09	4.68811e-08
ENSG00000073578	4563	5:203151	-15206	1.1073e-13	-1.0184	1e-05	2.6643e-09	4.69549e-08
ENSG00000150753	7371	5:10266956	16922	1.9616e-13	-0.868379	1e-05	2.68897e-09	4.73293e-08
ENSG00000186111	8254	19:3677580	-22898	1.4667e-13	-1.72845	1e-05	2.70453e-09	4.75426e-08
ENSG00000175390	8524	11:8011028	19229	1.3611e-13	-0.89217	1e-05	2.76334e-09	4.85147e-08
ENSG00000162076	6171	16:2955863	22675	1.3034e-13	-1.54815	1e-05	2.78169e-09	4.87749e-08
ENSG00000226314	5555	6:28178512	48952	5.1598e-14	-0.770739	1e-05	2.82219e-09	4.94223e-08
ENSG00000188917	4877	X:100282051	-25055	1.7663e-13	-0.692839	1e-05	2.91799e-09	5.10353e-08
ENSG00000155100	5755	8:92074391	-8034	1.1348e-13	-1.60736	1e-05	3.1268e-09	5.46182e-08
ENSG00000176209	5459	8:42389743	-6556	1.5096e-13	1.01725	1e-05	3.25956e-09	5.68653e-08
ENSG00000072864	3301	16:15820863	83738	2.4541e-13	1.14088	1e-05	3.30524e-09	5.75895e-08
ENSG00000096872	7550	9:27047006	99968	1.3597e-13	0.923053	1e-05	3.35353e-09	5.82839e-08
ENSG00000178966	6997	9:86626769	31142	1.9879e-13	-0.797509	1e-05	3.34977e-09	5.82839e-08
ENSG00000149054	8817	11:6952391	4755	2.0955e-13	-0.812026	1e-05	3.42761e-09	5.94966e-08
ENSG00000133063	5921	1:203247003	4233	2.7911e-13	-0.964111	1e-05	3.4837e-09	6.03943e-08
ENSG00000134056	3829	5:68521194	7606	2.8487e-13	-0.933016	1e-05	3.57196e-09	6.18468e-08
ENSG00000196715	4459	7:65374131	35876	8.9763e-14	0.846162	1e-05	3.59571e-09	6.21801e-08
ENSG00000118514	6285	6:135334426	63165	2.1634e-13	0.901906	1e-05	3.60621e-09	6.22838e-08
ENSG00000213380	4824	16:69373414	-157	1.8526e-13	0.791505	1e-05	3.61657e-09	6.23847e-08
ENSG00000150787	5512	11:112088543	-8546	2.8238e-13	-1.53696	1e-05	3.77658e-09	6.50636e-08
ENSG00000166896	5350	12:58329820	-5505	2.8802e-13	1.03603	1e-05	3.87558e-09	6.6686e-08
ENSG00000100804	7954	14:23501311	-3129	3.0538e-13	-1.74783	1e-05	3.9056e-09	6.7119e-08
ENSG00000230487	8725	7:1614367	4657	1.4317e-13	-0.966429	1e-05	3.9234e-09	6.73411e-08
ENSG00000133789	6713	11:9636854	-48771	1.5324e-13	-0.833384	1e-05	3.93536e-09	6.74626e-08
ENSG00000177685	6143	11:827317	1172	2.1997e-13	1.1232	1e-05	4.01269e-09	6.8703e-08
ENSG00000170266	6573	3:33087348	-51375	2.3333e-13	0.981184	1e-05	4.03732e-09	6.90392e-08
ENSG00000129646	7734	17:74298172	-5590	2.4477e-13	-0.832261	1e-05	4.24413e-09	7.2486e-08
ENSG00000134463	7265	10:11802630	18264	2.5957e-13	-0.793636	1e-05	4.28504e-09	7.30943e-08
ENSG00000073605	5091	17:38029120	-46988	2.8065e-13	0.844947	1e-05	4.30903e-09	7.34129e-08
ENSG00000171680	7294	1:6550505	-29617	2.5208e-13	0.995029	1e-05	4.35094e-09	7.40356e-08
ENSG00000158411	4508	2:99801469	3947	3.134e-13	0.797054	1e-05	4.39106e-09	7.46264e-08
ENSG00000100288	4544	22:51025741	-14144	2.4416e-13	-1.50013	1e-05	4.42211e-09	7.50618e-08
ENSG00000127463	7265	1:19573223	-4824	3.1693e-13	0.90156	1e-05	4.44783e-09	7.54057e-08
ENSG00000225484	6748	10:81592152	5801	3.4292e-13	0.993363	1e-05	4.45355e-09	7.54102e-08
ENSG00000134597	3077	X:129535961	17	3.9192e-13	0.891966	1e-05	4.55256e-09	7.69923e-08
ENSG00000153339	6657	18:29451312	-81788	3.0693e-13	-1.54368	1e-05	4.67034e-09	7.88876e-08
ENSG00000177990	6514	12:64070928	8208	3.0904e-13	0.882627	1e-05	4.74746e-09	8.00924e-08
ENSG00000124164	6568	20:57012941	48762	3.9411e-13	-0.802579	1e-05	4.78982e-09	8.07085e-08
ENSG00000246067	6946	11:82804131	21022	2.1992e-13	1.19559	1e-05	4.82462e-09	8.11958e-08
ENSG00000221838	4406	7:99670875	-28298	1.9559e-13	0.78362	1e-05	4.95917e-09	8.33587e-08
ENSG00000233937	4635	5:180664105	-9419	3.9591e-13	-0.840724	1e-05	5.01943e-09	8.42691e-08
ENSG00000117481	5416	1:46822224	16374	2.6901e-13	1.04546	1e-05	5.04305e-09	8.45629e-08
ENSG00000126016	5137	X:112102626	18582	2.9338e-13	-0.904643	1e-05	5.13052e-09	8.59253e-08
ENSG00000132313	5332	2:86378292	-48187	3.0606e-13	0.777891	1e-05	5.2229e-09	8.73666e-08
ENSG00000225648	4508	7:72289319	-10686	2.8247e-13	0.875065	1e-05	5.35312e-09	8.94366e-08
ENSG00000076924	8690	19:7688614	-5838	3.1332e-13	0.990223	1e-05	5.3609e-09	8.94584e-08
ENSG00000128699	5979	2:190619486	-29612	2.7422e-13	0.869684	1e-05	5.65032e-09	9.41743e-08
ENSG00000176681	3728	17:44234060	-136040	5.8955e-13	-1.79031	1e-05	5.67677e-09	9.45011e-08
ENSG00000198498	6942	4:164461738	46143	3.2047e-13	-0.873282	1e-05	5.71577e-09	9.50359e-08
ENSG00000072135	5354	2:131130435	16854	3.0671e-13	-0.882998	1e-05	5.76251e-09	9.56978e-08
ENSG00000137513	7074	11:78275676	-10244	3.1288e-13	1.21149	1e-05	5.87846e-09	9.75062e-08
ENSG00000177303	6816	17:73511629	-36	2.7909e-13	-1.50004	1e-05	5.89349e-09	9.76383e-08
ENSG00000122223	6042	1:160825706	-6987	5.2127e-13	-0.878122	1e-05	5.91167e-09	9.78222e-08
ENSG00000205560	4641	22:51017209	-691	3.5779e-13	0.930878	1e-05	5.91928e-09	9.7831e-08
ENSG00000213689	3005	3:48484890	-21556	3.0489e-13	0.839968	1e-05	5.98331e-09	9.87711e-08
ENSG00000152348	5941	5:81268070	225	4.088e-13	-1.61795	1e-05	6.12135e-09	1.00929e-07
ENSG00000134955	7623	11:124933351	387	3.8107e-13	-0.916706	1e-05	6.18405e-09	1.01842e-07
ENSG00000174093	4914	17:36487412	65553	4.9634e-13	1.25009	1e-05	6.31736e-09	1.03913e-07
ENSG00000104953	8531	19:2980411	2966	4.0755e-13	1.43326	1e-05	6.34625e-09	1.04264e-07
ENSG00000103174	9585	16:5075248	-8895	2.9244e-13	-0.836255	1e-05	6.37895e-09	1.04677e-07
ENSG00000253982	11389	8:1706675	-5994	2.493e-13	-0.843658	1e-05	6.46798e-09	1.06012e-07
ENSG00000165934	7444	14:92588219	-63	4.1663e-13	0.797093	1e-05	6.53619e-09	1.07003e-07
ENSG00000120594	8926	10:20236731	131562	2.5545e-13	0.827763	1e-05	6.54736e-09	1.07059e-07
ENSG00000109016	4236	17:21030647	3969	4.7356e-13	1.69108	1e-05	6.57116e-09	1.07321e-07
ENSG00000130827	3230	X:153828269	141647	4.1172e-13	0.854854	1e-05	6.59977e-09	1.07661e-07
ENSG00000166436	7557	11:8722621	29207	3.0357e-13	-1.40177	1e-05	6.90594e-09	1.12523e-07
ENSG00000236255	6946	2:118600884	9370	3.1665e-13	1.11825	1e-05	6.95646e-09	1.13212e-07
ENSG00000236850	4616	22:22599764	-57826	6.2292e-13	-0.8039	1e-05	7.03376e-09	1.14336e-07
ENSG00000092931	8161	17:74743704	11756	5.0005e-13	1.16271	1e-05	7.1263e-09	1.15704e-07
ENSG00000154719	7140	21:26972886	-6944	3.6226e-13	-0.910807	1e-05	7.1822e-09	1.16472e-07
ENSG00000148343	6603	9:131798958	57	5.6652e-13	-1.33863	1e-05	7.19045e-09	1.16472e-07
ENSG00000126215	7693	14:104105414	-76428	4.2024e-13	0.800797	1e-05	7.27279e-09	1.17668e-07
ENSG00000167862	7064	17:73019073	10307	3.7208e-13	1.0542	1e-05	7.32569e-09	1.18247e-07
ENSG00000260101	5831	2:64778442	27214	5.8228e-13	-0.788583	1e-05	7.32085e-09	1.18247e-07
ENSG00000089177	7638	20:16552964	-1115	5.1465e-13	1.11372	1e-05	7.37371e-09	1.18883e-07
ENSG00000137806	6313	15:41687824	-6894	3.776e-13	1.78482	1e-05	7.47804e-09	1.20424e-07
ENSG00000197681	4920	17:36413664	55497	6.22e-13	1.19439	1e-05	7.77683e-09	1.2509e-07
ENSG00000187049	6335	11:61160102	942	4.7471e-13	-0.888635	1e-05	7.87079e-09	1.26454e-07
ENSG00000026950	6361	6:26436834	34368	3.82e-13	-1.03088	1e-05	8.03703e-09	1.28975e-07
ENSG00000137944	5859	1:89441642	-16995	7.186e-13	0.971515	1e-05	8.22764e-09	1.31881e-07
ENSG00000186283	6675	1:179065125	14612	4.6474e-13	0.70443	1e-05	8.25476e-09	1.32162e-07
ENSG00000157978	6779	1:25876169	6097	5.9253e-13	0.776692	1e-05	8.38876e-09	1.34094e-07
ENSG00000143198	7123	1:165599649	-450	6.9858e-13	0.885634	1e-05	8.39484e-09	1.34094e-07
ENSG00000151470	6249	4:129969970	-44503	5.6845e-13	2.12019	1e-05	8.59815e-09	1.37183e-07
ENSG00000125246	6573	13:100310109	51189	5.3343e-13	0.966548	1e-05	8.73266e-09	1.39169e-07
ENSG00000254634	3842	16:30292500	827064	5.4788e-13	1.08151	1e-05	8.82285e-09	1.40444e-07
ENSG00000142684	5142	1:26497340	977	6.9384e-13	0.89833	1e-05	8.83748e-09	1.40515e-07
ENSG00000150625	7244	4:176931808	7992	6.185e-13	-0.762489	1e-05	9.11545e-09	1.44768e-07
ENSG00000129167	7029	11:18085443	21469	5.3906e-13	0.837154	1e-05	9.49064e-09	1.50554e-07
ENSG00000164056	6344	4:124268232	-49719	6.4489e-13	-1.31136	1e-05	9.66846e-09	1.53199e-07
ENSG00000187187	6958	19:40529219	39177	5.5519e-13	-0.771876	1e-05	9.72899e-09	1.53856e-07
ENSG00000135951	4459	2:99737443	-33985	7.1171e-13	-0.966338	1e-05	9.73223e-09	1.53856e-07
ENSG00000087995	4686	17:60510263	9034	6.0036e-13	1.09518	1e-05	9.74376e-09	1.53862e-07
ENSG00000059122	6069	16:2986323	24384	6.3478e-13	-0.816807	1e-05	9.96287e-09	1.57143e-07
ENSG00000103496	3719	16:31052895	8684	6.8206e-13	-0.83269	1e-05	1.00179e-08	1.5783e-07
ENSG00000152223	6386	18:43432292	-114949	7.7923e-13	0.841211	1e-05	1.00833e-08	1.5868e-07
ENSG00000167766	10687	19:53133885	-59865	5.2937e-13	0.844409	1e-05	1.0134e-08	1.59244e-07
ENSG00000164941	7249	8:95877285	51745	6.4656e-13	-0.968603	1e-05	1.01422e-08	1.59244e-07
ENSG00000099977	7227	22:24314006	-8655	7.3352e-13	0.817964	1e-05	1.04044e-08	1.63175e-07
ENSG00000204161	6003	10:50413155	16524	6.7034e-13	-1.47968	1e-05	1.05291e-08	1.64944e-07
ENSG00000121716	4498	7:99913146	-20592	5.6876e-13	-1.60404	1e-05	1.06175e-08	1.6614e-07
ENSG00000133028	7793	17:10598011	-3682	9.6561e-13	-0.987989	1e-05	1.07144e-08	1.67428e-07
ENSG00000138777	5683	4:106408696	13457	7.8054e-13	-0.900782	1e-05	1.0724e-08	1.67428e-07
ENSG00000139637	6652	12:53708011	14540	7.93e-13	-1.0292	1e-05	1.07491e-08	1.6763e-07
ENSG00000214253	6385	7:100865866	-29732	6.077e-13	1.3867	1e-05	1.0992e-08	1.71225e-07
ENSG00000198464	9966	19:52803669	3238	6.3244e-13	-0.769096	1e-05	1.13469e-08	1.76554e-07
ENSG00000125651	8149	19:6378952	-15041	9.2523e-13	0.954612	1e-05	1.17704e-08	1.82938e-07
ENSG00000167720	7537	17:2207425	747	8.1119e-13	1.52435	1e-05	1.17865e-08	1.82982e-07
ENSG00000134809	5783	11:57289328	-8949	6.0728e-13	1.194	1e-05	1.1891e-08	1.84397e-07
ENSG00000119965	7341	10:124686656	-27264	9.6251e-13	0.736376	1e-05	1.23233e-08	1.90887e-07
ENSG00000171084	7582	3:125571900	-63564	9.1215e-13	-1.2863	1e-05	1.23682e-08	1.91368e-07
ENSG00000100297	8054	22:35850880	54823	6.7698e-13	1.69399	1e-05	1.27119e-08	1.96466e-07
ENSG00000107771	7516	10:86141995	53652	1.1511e-12	0.991013	1e-05	1.27277e-08	1.9649e-07
ENSG00000203667	7825	1:245008343	9718	9.2462e-13	1.78128	1e-05	1.2773e-08	1.96969e-07
ENSG00000188126	6807	17:73585356	1216	7.8526e-13	-1.2184	1e-05	1.28532e-08	1.9798e-07
ENSG00000253831	7198	1:157071122	1521	1.0173e-12	-1.19841	1e-05	1.28672e-08	1.9798e-07
ENSG00000066739	7553	14:96829555	-653	1.0812e-12	-0.798213	1e-05	1.308e-08	2.0103e-07
ENSG00000185485	7323	3:195487798	-229392	9.4035e-13	-0.957764	1e-05	1.33133e-08	2.04389e-07
ENSG00000151665	7626	2:46831485	-12774	7.7254e-13	-0.841915	1e-05	1.34726e-08	2.06605e-07
ENSG00000249624	5725	21:34635053	15973	1.0934e-12	-0.902102	1e-05	1.35243e-08	2.07168e-07
ENSG00000105855	7983	7:20278642	-91684	7.3204e-13	1.13417	1e-05	1.38122e-08	2.11343e-07
ENSG00000077420	9671	10:26727390	257	8.0066e-13	0.812851	1e-05	1.43295e-08	2.19016e-07
ENSG00000185551	6991	15:96590166	-279002	1.3157e-12	-0.934974	1e-05	1.43734e-08	2.19444e-07
ENSG00000197119	6864	14:100771975	-910	1.0798e-12	-0.889264	1e-05	1.49431e-08	2.27891e-07
ENSG00000164989	9285	9:15545831	-7065	7.589e-13	-0.987531	1e-05	1.55844e-08	2.37409e-07
ENSG00000262879	3878	17:45138719	-38971	1.6865e-12	-1.17275	1e-05	1.57027e-08	2.38947e-07
ENSG00000164136	6880	4:142230786	-326967	1.2122e-12	0.824181	1e-05	1.5918e-08	2.41957e-07
ENSG00000042088	7445	14:90434504	13220	1.2904e-12	-0.945097	1e-05	1.60828e-08	2.43925e-07
ENSG00000113971	7554	3:132438099	-3205	1.0038e-12	1.03908	1e-05	1.60678e-08	2.43925e-07
ENSG00000160293	9053	9:136822518	-35209	1.0803e-12	-0.750583	1e-05	1.62821e-08	2.46677e-07
ENSG00000203739	5078	1:173446029	15527	1.4599e-12	-2.04972	1e-05	1.64432e-08	2.48845e-07
ENSG00000155755	4950	2:202507232	-1062	1.2095e-12	1.05738	1e-05	1.66048e-08	2.51016e-07
ENSG00000149262	6758	11:77552987	-152738	8.1421e-13	-1.2189	1e-05	1.66589e-08	2.51558e-07
ENSG00000140264	3398	15:44091386	22100	9.015e-13	-1.08568	1e-05	1.69987e-08	2.56409e-07
ENSG00000197472	10547	1:247171390	-6	6.7445e-13	1.14081	1e-05	1.76047e-08	2.65261e-07
ENSG00000116922	5575	1:38178304	20389	1.7763e-12	-0.799647	1e-05	1.78046e-08	2.67981e-07
ENSG00000105374	8697	19:51876263	293	1.2638e-12	-0.952643	1e-05	1.81624e-08	2.73068e-07
ENSG00000256039	8899	12:10653211	-52752	1.0332e-12	0.815386	1e-05	1.81832e-08	2.73084e-07
ENSG00000119231	7059	3:196606541	11813	1.2777e-12	0.815533	1e-05	1.84943e-08	2.77455e-07
ENSG00000124570	8588	6:2929689	-42402	1.3589e-12	-0.827931	1e-05	1.87364e-08	2.80782e-07
ENSG00000101363	4741	20:35945174	27132	1.7639e-12	-0.79853	1e-05	1.92676e-08	2.8843e-07
ENSG00000228544	5915	9:139700194	-3107	1.5864e-12	0.923153	1e-05	1.94532e-08	2.90893e-07
ENSG00000259536	6425	15:40844222	63981	1.3631e-12	-0.821434	1e-05	1.98929e-08	2.97146e-07
ENSG00000164975	9300	9:15461853	39150	8.7514e-13	0.756554	1e-05	2.01598e-08	3.00808e-07
ENSG00000131828	2141	X:19379990	17978	2.8579e-12	-0.675937	1e-05	2.02237e-08	3.01436e-07
ENSG00000177595	6074	11:802902	-6852	1.7185e-12	-0.816765	1e-05	2.07042e-08	3.08265e-07
ENSG00000140931	4853	16:66599773	-38005	1.9069e-12	-1.30505	1e-05	2.09785e-08	3.12013e-07
ENSG00000167778	7215	12:53486713	13508	1.8209e-12	-1.01159	1e-05	2.10675e-08	3.13e-07
ENSG00000122741	6702	9:37800692	192	1.8042e-12	-0.857777	1e-05	2.17877e-08	3.23352e-07
ENSG00000109323	6618	4:103865971	183819	1.2997e-12	-0.920698	1e-05	2.23831e-08	3.31832e-07
ENSG00000251364	9141	11:7487100	-46647	1.4219e-12	-1.11872	1e-05	2.24258e-08	3.32109e-07
ENSG00000227486	4260	X:55882270	-52287	1.163e-12	-0.971568	1e-05	2.27017e-08	3.35834e-07
ENSG00000179476	6032	14:45366515	16	1.673e-12	1.16976	1e-05	2.29053e-08	3.38484e-07
ENSG00000063761	7518	14:78276380	9953	1.4202e-12	0.885239	1e-05	2.31728e-08	3.42071e-07
ENSG00000198933	5257	17:45771873	425	2.1021e-12	0.785258	1e-05	2.31991e-08	3.42094e-07
ENSG00000228716	6572	5:79947822	-2981	1.6803e-12	0.84214	1e-05	2.34399e-08	3.45276e-07
ENSG00000117226	5807	1:89497257	8679	1.9951e-12	0.84928	1e-05	2.35618e-08	3.46702e-07
ENSG00000153201	6232	2:109372105	36167	1.9324e-12	-0.83023	1e-05	2.37113e-08	3.48161e-07
ENSG00000204186	5992	2:207142433	3045	1.7546e-12	0.767526	1e-05	2.36928e-08	3.48161e-07
ENSG00000107521	6197	10:100176869	-29816	2.0434e-12	-0.748552	1e-05	2.37867e-08	3.48897e-07
ENSG00000146535	9486	7:2864586	-19373	9.4682e-13	-0.866422	1e-05	2.38237e-08	3.49069e-07
ENSG00000128886	3403	15:44091386	21644	1.2242e-12	-1.06589	1e-05	2.39521e-08	3.50579e-07
ENSG00000152291	6112	2:85546052	-9497	2.086e-12	0.769214	1e-05	2.43065e-08	3.55389e-07
ENSG00000164168	6055	4:148555860	17325	1.9236e-12	1.43318	1e-05	2.45882e-08	3.59128e-07
ENSG00000179933	7817	14:23565012	1037	2.4525e-12	-0.867115	1e-05	2.50303e-08	3.65199e-07
ENSG00000261553	6484	13:76129753	5843	2.0089e-12	-0.760195	1e-05	2.51082e-08	3.65949e-07
ENSG00000135778	7601	1:233116457	30105	2.1511e-12	-0.789259	1e-05	2.54728e-08	3.70872e-07
ENSG00000172113	2832	3:48346866	3690	2.2448e-12	1.16173	1e-05	2.57215e-08	3.74099e-07
ENSG00000133065	5002	1:205798033	15156	2.7859e-12	0.841925	1e-05	2.64675e-08	3.84544e-07
ENSG00000185608	6045	22:19423250	3824	2.6934e-12	0.791799	1e-05	2.65377e-08	3.85159e-07
ENSG00000197013	10777	19:21704587	25102	1.1174e-12	-0.904457	1e-05	2.69339e-08	3.90499e-07
ENSG00000230521	12777	6:29910716	54670	6.0674e-13	0.9575	1e-05	2.73444e-08	3.96035e-07
ENSG00000224032	7364	5:111495598	-626	1.3939e-12	0.789392	1e-05	2.76257e-08	3.9969e-07
ENSG00000263142	3871	17:44296522	-759326	3.583e-12	2.60799	1e-05	2.78033e-08	4.01839e-07
ENSG00000185875	7593	10:25357022	51434	2.3323e-12	-1.75703	1e-05	2.83217e-08	4.08904e-07
ENSG00000214290	5748	11:111229061	59495	2.3864e-12	-1.21393	1e-05	2.96849e-08	4.28138e-07
ENSG00000112902	7968	5:9409971	-136217	2.6219e-12	-0.927281	1e-05	2.97411e-08	4.28501e-07
ENSG00000164934	6445	8:104427541	598	2.8189e-12	0.987541	1e-05	3.01529e-08	4.33982e-07
ENSG00000250312	3345	4:133027	8640	3.3879e-12	-1.03222	1e-05	3.06317e-08	4.40414e-07
ENSG00000187325	3056	X:77422268	27064	3.589e-12	0.737246	1e-05	3.08676e-08	4.43345e-07
ENSG00000228300	8020	19:1271274	-3753	2.3543e-12	-0.828905	1e-05	3.11926e-08	4.47547e-07
ENSG00000102910	4465	16:48450413	172205	3.4025e-12	0.87705	1e-05	3.14319e-08	4.50513e-07
ENSG00000180398	7303	2:47146668	-22327	2.0347e-12	-1.07882	1e-05	3.26908e-08	4.68071e-07
ENSG00000196636	6693	7:96733972	-11931	2.71e-12	-1.3955	1e-05	3.27756e-08	4.688e-07
ENSG00000206341	12777	6:29923248	67897	8.0832e-13	-0.812257	1e-05	3.34483e-08	4.77803e-07
ENSG00000243753	15326	6:30251314	23952	7.8024e-13	0.929163	1e-05	3.34742e-08	4.77803e-07
ENSG00000188611	3943	10:52532242	523871	3.7073e-12	-1.03255	1e-05	3.38156e-08	4.82178e-07
ENSG00000147912	6637	9:37561117	-27755	3.2438e-12	1.0872	1e-05	3.42812e-08	4.88313e-07
ENSG00000143553	6755	1:153631884	753	2.3493e-12	-1.3732	1e-05	3.49085e-08	4.96736e-07
ENSG00000161048	5976	7:102782393	-7615	2.8264e-12	-0.89012	1e-05	3.52385e-08	5.00916e-07
ENSG00000137310	15100	6:31156041	29721	7.1446e-13	0.904162	1e-05	3.57063e-08	5.07044e-07
ENSG00000254531	7022	4:102275771	6833	2.8409e-12	0.852385	1e-05	3.64105e-08	5.16513e-07
ENSG00000133048	5871	1:203155703	-175	3.9877e-12	-0.882568	1e-05	3.69471e-08	5.23588e-07
ENSG00000150433	7537	11:124976448	-5212	3.0269e-12	-1.41434	1e-05	3.74739e-08	5.30509e-07
ENSG00000169062	3757	13:115066664	19604	3.0696e-12	-0.751869	1e-05	3.77261e-08	5.33533e-07
ENSG00000206053	7662	16:1742820	14562	2.5699e-12	-1.79184	1e-05	3.83068e-08	5.41191e-07
ENSG00000238083	3728	17:44129398	-459480	5.1618e-12	-2.02385	1e-05	3.84292e-08	5.42366e-07
ENSG00000148935	9341	11:22690204	43015	2.773e-12	-0.842968	1e-05	3.94683e-08	5.56463e-07
ENSG00000154265	6381	17:67323871	485	4.223e-12	0.973049	1e-05	3.9552e-08	5.56507e-07
ENSG00000131238	5628	1:40560391	-2985	4.8012e-12	0.701903	1e-05	3.95405e-08	5.56507e-07
ENSG00000131944	7001	19:33463245	129	2.6778e-12	-0.888071	1e-05	3.96041e-08	5.56673e-07
ENSG00000100266	8091	22:43386147	-25005	2.362e-12	-0.796986	1e-05	3.98981e-08	5.60236e-07
ENSG00000168291	6011	3:58388482	-31103	3.3983e-12	-0.869078	1e-05	4.01547e-08	5.63266e-07
ENSG00000131435	5191	5:131588345	-5020	3.2471e-12	0.760068	1e-05	4.05865e-08	5.68746e-07
ENSG00000247121	6976	5:96265307	-6207	3.1416e-12	1.48537	1e-05	4.09947e-08	5.73884e-07
ENSG00000123427	5525	12:58157988	-7288	3.3301e-12	-0.821598	1e-05	4.19148e-08	5.85578e-07
ENSG00000119711	6267	14:74431971	-119226	2.8347e-12	-1.6411	1e-05	4.18784e-08	5.85578e-07
ENSG00000165055	5251	7:128085950	-30834	4.5009e-12	-1.64162	1e-05	4.32553e-08	6.03695e-07
ENSG00000132740	6332	11:68671280	-31	3.5322e-12	-0.772962	1e-05	4.34478e-08	6.0577e-07
ENSG00000242294	4498	7:99913063	-20640	2.9562e-12	-1.29252	1e-05	4.37496e-08	6.09363e-07
ENSG00000144741	7461	3:66339862	220576	2.945e-12	1.01745	1e-05	4.37982e-08	6.09426e-07
ENSG00000197747	6186	1:151956814	-10053	3.1844e-12	0.76021	1e-05	4.41612e-08	6.12626e-07
ENSG00000223797	6467	3:40493218	-1603	3.1163e-12	0.782909	1e-05	4.41305e-08	6.12626e-07
ENSG00000164808	3724	8:48173561	393	3.7164e-12	1.04394	1e-05	4.41338e-08	6.12626e-07
ENSG00000213066	8481	6:167456860	44189	2.8321e-12	-0.797057	1e-05	4.43052e-08	6.14007e-07
ENSG00000067955	3809	16:67094100	31080	4.3425e-12	-1.058	1e-05	4.44856e-08	6.15889e-07
ENSG00000144815	5717	3:101419903	-78144	4.5419e-12	1.66811	1e-05	4.49266e-08	6.21372e-07
ENSG00000012061	7145	19:45926916	-55171	4.3821e-12	0.978725	1e-05	4.66424e-08	6.43814e-07
ENSG00000177854	3282	X:153229913	-7866	4.7903e-12	0.635919	1e-05	4.66394e-08	6.43814e-07
ENSG00000186193	5694	9:139970916	5875	4.1749e-12	1.06564	1e-05	4.70291e-08	6.48504e-07
ENSG00000039319	6799	5:79712375	8542	3.9501e-12	0.915993	1e-05	4.73832e-08	6.52735e-07
ENSG00000229676	10414	19:22889412	72285	2.6206e-12	0.829427	1e-05	4.86481e-08	6.69493e-07
ENSG00000134256	6054	1:117558029	13646	3.9553e-12	-0.67997	1e-05	4.88931e-08	6.72195e-07
ENSG00000162600	7160	1:59010028	-2447	4.1861e-12	-0.849995	1e-05	4.9145e-08	6.74987e-07
ENSG00000175376	4393	11:65765552	-4096	3.7446e-12	-1.37213	1e-05	4.92418e-08	6.75644e-07
ENSG00000196605	7932	19:9739340	-164517	4.2123e-12	-1.80636	1e-05	4.99518e-08	6.84706e-07
ENSG00000261584	5950	6:26936723	250253	2.2767e-12	1.31581	1e-05	5.01742e-08	6.87073e-07
ENSG00000241837	6337	21:35289717	1432	5.3752e-12	-0.746184	1e-05	5.14393e-08	7.037e-07
ENSG00000108061	6865	10:112683868	4566	3.4439e-12	-0.985786	1e-05	5.20238e-08	7.10992e-07
ENSG00000140368	5766	15:77304310	18609	2.8558e-12	-0.757589	1e-05	5.2914e-08	7.22443e-07
ENSG00000155465	8245	14:23266443	-32587	5.4597e-12	0.823334	1e-05	5.32574e-08	7.26414e-07
ENSG00000164484	7226	6:130581553	-105327	4.9649e-12	0.899408	1e-05	5.39342e-08	7.3492e-07
ENSG00000236297	7852	3:193362189	51309	5.0154e-12	-0.696635	1e-05	5.40477e-08	7.35741e-07
ENSG00000228696	3782	17:44781143	342012	7.7782e-12	0.83921	1e-05	5.45015e-08	7.41188e-07
ENSG00000176014	7776	18:12340813	33144	4.7218e-12	-1.31239	1e-05	5.53119e-08	7.5147e-07
ENSG00000140474	4463	15:75135447	-241	4.5769e-12	0.738966	1e-05	5.54812e-08	7.53029e-07
ENSG00000163040	5627	2:132333531	48282	5.0193e-12	-0.816503	1e-05	5.72091e-08	7.75719e-07
ENSG00000112977	7500	5:10733776	-27609	5.1953e-12	-0.732657	1e-05	5.74295e-08	7.77945e-07
ENSG00000164587	7034	5:149821110	-8210	4.491e-12	1.13109	1e-05	5.79266e-08	7.8391e-07
ENSG00000053770	7043	14:57760938	25310	3.906e-12	-0.883593	1e-05	5.80731e-08	7.85123e-07
ENSG00000173409	6849	1:231104840	-9888	5.2652e-12	1.20167	1e-05	5.83138e-08	7.87607e-07
ENSG00000035499	4888	5:59851643	-144375	4.725e-12	0.863047	1e-05	5.92216e-08	7.99087e-07
ENSG00000026751	6110	1:160717693	8655	6.395e-12	-0.799311	1e-05	5.93553e-08	7.99917e-07
ENSG00000213462	6202	7:64478057	10935	2.0159e-12	-0.996268	1e-05	5.93989e-08	7.99917e-07
ENSG00000134202	6070	1:110282972	-1413	6.1713e-12	-1.04675	1e-05	6.00255e-08	8.07568e-07
ENSG00000164062	3031	3:49380536	-330900	5.3222e-12	1.17174	1e-05	6.12082e-08	8.21879e-07
ENSG00000130193	9233	8:143810377	1755	3.617e-12	-1.487	1e-05	6.11512e-08	8.21879e-07
ENSG00000112357	5697	6:137195182	51464	6.0116e-12	1.29114	1e-05	6.24333e-08	8.37515e-07
ENSG00000127952	4490	7:75677430	107	5.2508e-12	-1.33217	1e-05	6.30723e-08	8.45267e-07
ENSG00000259877	8145	16:89275332	-8730	3.1997e-12	1.01805	1e-05	6.32007e-08	8.46167e-07
ENSG00000110074	7233	11:126141134	2183	5.9478e-12	-1.84454	1e-05	6.35149e-08	8.4955e-07
ENSG00000185261	3588	5:93954054	-256	8.3373e-12	-1.15004	1e-05	6.44353e-08	8.60905e-07
ENSG00000173221	5355	5:95144746	-13964	5.873e-12	-0.806289	1e-05	6.44884e-08	8.60905e-07
ENSG00000127418	6598	4:1000450	-3275	4.5118e-12	0.88115	1e-05	6.52995e-08	8.70891e-07
ENSG00000167748	8301	19:51332670	5626	5.8624e-12	-0.802847	1e-05	6.78366e-08	9.03856e-07
ENSG00000185917	7158	21:37419207	-32481	6.3994e-12	0.953203	1e-05	6.86334e-08	9.13591e-07
ENSG00000170412	7590	17:72451786	30795	6.3235e-12	-0.808974	1e-05	7.0406e-08	9.35985e-07
ENSG00000164880	8638	7:1547001	1511	3.5163e-12	0.774301	1e-05	7.04512e-08	9.35985e-07
ENSG00000185947	2555	16:31928620	43540	8.1904e-12	0.785229	1e-05	7.0711e-08	9.38534e-07
ENSG00000187912	7222	19:14699460	5563	5.6257e-12	0.791636	1e-05	7.34522e-08	9.73982e-07
ENSG00000184381	6662	22:38537159	-64539	7.032e-12	-0.741374	1e-05	7.73289e-08	1.0244e-06
ENSG00000260267	3233	16:31438438	-32620	7.9819e-12	-1.15757	1e-05	7.76715e-08	1.02705e-06
ENSG00000104228	8118	8:27163018	-5819	6.2019e-12	1.05945	1e-05	7.76772e-08	1.02705e-06
ENSG00000182154	4249	9:140478879	33227	8.3834e-12	1.37838	1e-05	7.77693e-08	1.02728e-06
ENSG00000241258	4154	7:65662736	83144	5.5582e-12	-0.851017	1e-05	8.04165e-08	1.06124e-06
ENSG00000214293	6608	7:77315176	-10407	7.0875e-12	1.04562	1e-05	8.11155e-08	1.06944e-06
ENSG00000146856	7242	7:134843975	172715	7.2371e-12	-0.791796	1e-05	8.15808e-08	1.07455e-06
ENSG00000167118	5686	9:131152807	19208	7.1558e-12	0.854224	1e-05	8.16893e-08	1.07495e-06
ENSG00000256269	6505	11:118958127	2550	7.6936e-12	-0.830311	1e-05	8.35504e-08	1.0984e-06
ENSG00000184117	5613	22:29969757	-7570	5.6575e-12	-0.875217	1e-05	8.37329e-08	1.09975e-06
ENSG00000085415	7569	18:12991393	44260	6.9524e-12	0.85585	1e-05	8.44875e-08	1.10861e-06
ENSG00000100445	7797	14:24912755	643	8.0613e-12	-0.795846	1e-05	8.56322e-08	1.12256e-06
ENSG00000183309	7369	8:144726469	8285	5.7901e-12	-0.786084	1e-05	8.59094e-08	1.12513e-06
ENSG00000161996	6623	16:699384	72	5.759e-12	-0.873827	1e-05	8.60618e-08	1.12606e-06
ENSG00000160781	5146	1:156215899	-1983	1.1297e-11	0.748021	1e-05	8.66637e-08	1.13286e-06
ENSG00000176124	5778	13:50653384	-2924	7.7616e-12	1.02288	1e-05	8.712e-08	1.13738e-06
ENSG00000234585	6182	7:64505038	6305	3.5248e-12	-1.78401	1e-05	8.71743e-08	1.13738e-06
ENSG00000116353	5643	1:29518293	-39162	9.4083e-12	0.954931	1e-05	8.79835e-08	1.14686e-06
ENSG00000231784	6894	17:659371	3470	8.2908e-12	-1.16725	1e-05	8.98713e-08	1.17036e-06
ENSG00000102309	2885	X:71409222	8018	1.1143e-11	0.744548	1e-05	9.05165e-08	1.17765e-06
ENSG00000142082	3941	11:221322	-15610	1.0324e-11	-0.80505	1e-05	9.13655e-08	1.18659e-06
ENSG00000182362	5863	21:47753495	47243	7.6647e-12	0.808391	1e-05	9.13749e-08	1.18659e-06
ENSG00000173226	6066	3:121551570	-2357	1.0968e-11	-0.831675	1e-05	9.32837e-08	1.21024e-06
ENSG00000125375	6356	14:50781715	2670	7.128e-12	0.788761	1e-05	9.34564e-08	1.21134e-06
ENSG00000132199	6475	18:693977	-18700	1.1131e-11	-0.689017	1e-05	1.01191e-07	1.31036e-06
ENSG00000124588	8610	6:3039074	50852	8.4565e-12	1.22363	1e-05	1.02024e-07	1.31991e-06
ENSG00000022556	9155	19:55474502	10003	7.1828e-12	-0.844264	1e-05	1.02606e-07	1.3262e-06
ENSG00000170430	7655	10:131440429	174980	1.0615e-11	0.761976	1e-05	1.02988e-07	1.32989e-06
ENSG00000163131	4872	1:150723747	-14687	9.2762e-12	-0.881304	1e-05	1.04381e-07	1.34662e-06
ENSG00000178252	3181	3:49073355	28859	9.5263e-12	0.818407	1e-05	1.07781e-07	1.38919e-06
ENSG00000164574	6390	5:153637148	66857	9.3899e-12	-0.978687	1e-05	1.07885e-07	1.38923e-06
ENSG00000066185	5947	1:43069435	147496	1.0022e-11	-1.0176	1e-05	1.09888e-07	1.41371e-06
ENSG00000119844	5830	2:64767988	16522	1.0303e-11	0.713465	1e-05	1.10269e-07	1.41729e-06
ENSG00000170734	5729	6:43583404	39516	1.2971e-11	1.21153	1e-05	1.1472e-07	1.47313e-06
ENSG00000112685	5626	6:677026	-16092	1.2661e-11	0.994711	1e-05	1.17169e-07	1.50318e-06
ENSG00000138378	5779	2:192019119	2796	1.2208e-11	0.739397	1e-05	1.18073e-07	1.51337e-06
ENSG00000171298	8481	17:78075384	28	1.0373e-11	-1.60336	1e-05	1.19662e-07	1.53232e-06
ENSG00000065060	6191	6:34735652	-24206	9.8984e-12	1.05721	1e-05	1.19811e-07	1.5328e-06
ENSG00000144362	7352	2:170463101	-87875	1.0293e-11	-0.953643	1e-05	1.21272e-07	1.55006e-06
ENSG00000143387	4993	1:150735580	-45220	1.1298e-11	-0.879136	1e-05	1.21996e-07	1.55787e-06
ENSG00000134748	5277	1:52929339	59102	1.2948e-11	-0.738258	1e-05	1.23704e-07	1.57823e-06
ENSG00000151948	9839	12:129337439	-534	1.0651e-11	0.984198	1e-05	1.23819e-07	1.57824e-06
ENSG00000121410	4209	19:58855787	-9079	1.3319e-11	0.855215	1e-05	1.24679e-07	1.58627e-06
ENSG00000186470	6355	6:26365759	371	9.2712e-12	1.7749	1e-05	1.24645e-07	1.58627e-06
ENSG00000132436	6478	7:50533174	15085	1.2248e-11	-0.701453	1e-05	1.25128e-07	1.59052e-06
ENSG00000242612	5622	16:456429	4602	1.134e-11	-1.32478	1e-05	1.26788e-07	1.61014e-06
ENSG00000134504	5840	18:24136827	-100539	1.4736e-11	0.823386	1e-05	1.27954e-07	1.62345e-06
ENSG00000139618	6692	13:32889792	180	1.4033e-11	1.0424	1e-05	1.28453e-07	1.62691e-06
ENSG00000154839	6801	18:47951311	49945	1.2648e-11	-0.911917	1e-05	1.28462e-07	1.62691e-06
ENSG00000175893	8530	9:14661968	-31502	1.0066e-11	1.283	1e-05	1.28817e-07	1.62991e-06
ENSG00000103335	9571	16:88847537	-4083	6.6502e-12	-0.750404	1e-05	1.29315e-07	1.63377e-06
ENSG00000101574	9461	18:2571196	-313	9.45e-12	0.855781	1e-05	1.29358e-07	1.63377e-06
ENSG00000204387	22558	6:31878581	76195	2.5653e-12	1.35393	1e-05	1.29739e-07	1.63708e-06
ENSG00000175711	4604	17:81009636	-51	1.1255e-11	0.917194	1e-05	1.32016e-07	1.66411e-06
ENSG00000204110	6792	6:37485728	10603	1.4396e-11	0.685337	1e-05	1.32122e-07	1.66411e-06
ENSG00000239219	6061	3:169665167	-19356	1.2996e-11	-0.762495	1e-05	1.32382e-07	1.66587e-06
ENSG00000240230	7892	7:1029167	13931	8.5706e-12	1.44655	1e-05	1.34457e-07	1.69044e-06
ENSG00000133466	7767	22:37588566	-6860	1.0752e-11	0.777706	1e-05	1.38642e-07	1.74147e-06
ENSG00000168916	7447	5:124288028	203527	1.3557e-11	0.755346	1e-05	1.40101e-07	1.7582e-06
ENSG00000139726	6116	12:123266232	28910	9.7419e-12	0.845417	1e-05	1.40543e-07	1.76214e-06
ENSG00000062822	7855	19:50910284	22822	1.3053e-11	-1.11297	1e-05	1.43379e-07	1.79607e-06
ENSG00000167220	6052	18:44634756	-42136	1.5701e-11	-1.37106	1e-05	1.44397e-07	1.80719e-06
ENSG00000259865	10341	1:247350247	-1582	7.3486e-12	-0.764131	1e-05	1.44916e-07	1.81204e-06
ENSG00000136425	7063	15:78429728	5841	9.9817e-12	-0.775362	1e-05	1.46884e-07	1.83499e-06
ENSG00000204642	12590	6:29688099	-2454	4.6816e-12	-0.79585	1e-05	1.51453e-07	1.89036e-06
ENSG00000110218	6814	11:93862020	-75	1.3183e-11	-0.730035	1e-05	1.54197e-07	1.92287e-06
ENSG00000135040	6375	9:88617143	61081	1.9554e-11	-0.769515	1e-05	1.55532e-07	1.93777e-06
ENSG00000133313	7055	18:72178410	15358	1.7517e-11	-1.08718	1e-05	1.56692e-07	1.95046e-06
ENSG00000111696	6576	12:104241405	6429	1.7758e-11	-0.794623	1e-05	1.57432e-07	1.95646e-06
ENSG00000187583	3896	1:905165	3287	1.7547e-11	0.818487	1e-05	1.57457e-07	1.95646e-06
ENSG00000183718	4595	5:180688615	495	2.0586e-11	-1.51642	1e-05	1.57601e-07	1.95649e-06
ENSG00000109475	5997	4:109516544	-25179	2.1968e-11	1.50863	1e-05	1.64383e-07	2.03885e-06
ENSG00000105568	9707	19:52693298	5	1.2799e-11	0.886689	1e-05	1.64923e-07	2.04371e-06
ENSG00000104915	6309	19:13261085	-113	1.7507e-11	-1.26862	1e-05	1.65717e-07	2.05171e-06
ENSG00000236404	9905	9:2533920	-107476	1.0416e-11	-1.04803	1e-05	1.66435e-07	2.05876e-06
ENSG00000015479	3409	5:138658846	49404	2.4125e-11	-0.873939	1e-05	1.66849e-07	2.06203e-06
ENSG00000075914	5287	3:45053671	36937	1.5512e-11	-1.03098	1e-05	1.6733e-07	2.06613e-06
ENSG00000167515	9218	16:88925567	2938	9.9153e-12	0.796272	1e-05	1.67681e-07	2.06861e-06
ENSG00000103051	4577	16:70542721	-14748	1.2516e-11	0.838946	1e-05	1.71012e-07	2.10783e-06
ENSG00000157353	4606	16:70501390	13065	1.5354e-11	1.15076	1e-05	1.76223e-07	2.17012e-06
ENSG00000261903	7626	17:2295633	260	1.7816e-11	0.747499	1e-05	1.79836e-07	2.21264e-06
ENSG00000110700	5592	11:17099213	-122	2.2442e-11	-1.07859	1e-05	1.80017e-07	2.2129e-06
ENSG00000104805	7924	19:49404393	1085	1.7617e-11	0.848626	1e-05	1.84138e-07	2.26154e-06
ENSG00000188186	4488	7:99987236	240705	1.6721e-11	0.760512	1e-05	1.84808e-07	2.26776e-06
ENSG00000197054	6693	19:12071416	35525	1.7417e-11	0.837399	1e-05	1.87159e-07	2.29457e-06
ENSG00000134369	6347	1:201491017	-101395	1.9871e-11	-1.08004	1e-05	1.89626e-07	2.32275e-06
ENSG00000132604	4730	16:69373414	-69061	1.7771e-11	0.716482	1e-05	1.89829e-07	2.32318e-06
ENSG00000117505	5902	1:93695146	-116300	2.2878e-11	-0.773703	1e-05	1.91662e-07	2.34353e-06
ENSG00000108651	5359	17:30228656	-129	1.9114e-11	0.777928	1e-05	1.92884e-07	2.35431e-06
ENSG00000178425	5840	6:116418158	-3855	1.5836e-11	-0.672386	1e-05	1.92768e-07	2.35431e-06
ENSG00000143612	5200	1:154221604	28499	2.2894e-11	-0.900479	1e-05	1.96559e-07	2.39705e-06
ENSG00000064787	7929	20:52681083	-6222	1.7976e-11	0.731236	1e-05	2.00211e-07	2.43943e-06
ENSG00000228609	4720	X:100282051	19088	2.0935e-11	-0.647241	1e-05	2.01508e-07	2.45307e-06
ENSG00000005175	7018	12:48038228	-61617	2.0891e-11	1.03751	1e-05	2.01981e-07	2.45667e-06
ENSG00000162244	3636	3:52039224	9265	2.7385e-11	0.838321	1e-05	2.03654e-07	2.47483e-06
ENSG00000138796	6094	4:108901394	-9477	3.1005e-11	1.79317	1e-05	2.10564e-07	2.55656e-06
ENSG00000160392	6762	19:40855255	820	2.0392e-11	0.844651	1e-05	2.22106e-07	2.69433e-06
ENSG00000204516	16724	6:31481268	18609	6.4433e-12	-1.3186	1e-05	2.23892e-07	2.71361e-06
ENSG00000196776	6273	3:107843481	33608	2.3587e-11	1.60207	1e-05	2.24608e-07	2.7199e-06
ENSG00000185800	6906	19:46300356	4295	2.0857e-11	-1.27248	1e-05	2.2515e-07	2.72408e-06
ENSG00000163644	7358	4:89182518	-23404	2.3768e-11	1.03641	1e-05	2.2537e-07	2.72435e-06
ENSG00000178971	6467	17:8136816	-14547	2.4445e-11	0.981177	1e-05	2.26169e-07	2.73162e-06
ENSG00000165475	7868	13:21105379	5382	1.7049e-11	-1.02029	1e-05	2.27631e-07	2.74688e-06
ENSG00000103326	6242	16:586144	8426	2.0167e-11	1.18122	1e-05	2.34491e-07	2.82719e-06
ENSG00000198042	6115	8:33378933	36664	2.1097e-11	0.787057	1e-05	2.42675e-07	2.92331e-06
ENSG00000111716	7498	12:21786979	-123813	2.0812e-11	-0.875993	1e-05	2.43958e-07	2.93621e-06
ENSG00000230266	8357	3:194878063	9462	2.1061e-11	-0.804325	1e-05	2.47994e-07	2.98219e-06
ENSG00000164347	6807	5:74067536	4339	3.3908e-11	0.791548	1e-05	2.51953e-07	3.02716e-06
ENSG00000116815	6811	1:117100405	-13257	2.3883e-11	-0.796025	1e-05	2.54131e-07	3.05068e-06
ENSG00000062725	5272	17:58603053	-528	2.7857e-11	0.806009	1e-05	2.56175e-07	3.07254e-06
ENSG00000130956	6412	9:99218851	6367	2.6338e-11	-0.783868	1e-05	2.60979e-07	3.12745e-06
ENSG00000136144	5756	13:50113258	-46462	2.5237e-11	0.760126	1e-05	2.65309e-07	3.17383e-06
ENSG00000255441	8587	19:51912018	-6961	2.2704e-11	-0.748909	1e-05	2.65199e-07	3.17383e-06
ENSG00000160818	6172	1:156547226	-24063	3.1935e-11	-1.45359	1e-05	2.69544e-07	3.2217e-06
ENSG00000123992	6673	2:220237972	-26773	2.7145e-11	0.916676	1e-05	2.73161e-07	3.26211e-06
ENSG00000203306	7540	11:124933351	-25027	2.7873e-11	-0.858872	1e-05	2.76907e-07	3.30399e-06
ENSG00000032742	7839	13:21141482	896	2.4479e-11	0.844822	1e-05	2.851e-07	3.39882e-06
ENSG00000135390	5583	12:54061781	-9412	3.4331e-11	-0.778869	1e-05	2.88725e-07	3.43906e-06
ENSG00000115423	6057	2:84685889	-57691	3.4154e-11	0.777137	1e-05	2.90585e-07	3.45824e-06
ENSG00000177483	8547	2:238687893	-19140	2.5124e-11	-0.805646	1e-05	2.96157e-07	3.52152e-06
ENSG00000163687	5794	3:58177843	-22582	3.3703e-11	0.906271	1e-05	3.00821e-07	3.5739e-06
ENSG00000103932	6282	15:41817662	-18806	2.4657e-11	0.74678	1e-05	3.04682e-07	3.61666e-06
ENSG00000263072	6523	16:3149497	-35387	2.7365e-11	0.782545	1e-05	3.04945e-07	3.61667e-06
ENSG00000055147	6226	5:153446334	27837	3.8394e-11	-0.737605	1e-05	3.07512e-07	3.64399e-06
ENSG00000221988	23322	6:32128186	6967	1.0006e-11	1.0857	1e-05	3.08202e-07	3.64904e-06
ENSG00000247572	5738	5:80573669	-23711	3.487e-11	-0.94171	1e-05	3.1567e-07	3.73426e-06
ENSG00000130150	4572	X:14848594	-42970	3.1807e-11	-0.970851	1e-05	3.18926e-07	3.76955e-06
ENSG00000203497	6805	10:112604028	-27964	2.8068e-11	-0.977969	1e-05	3.2044e-07	3.7842e-06
ENSG00000078487	4922	7:100025386	-1230	3.1966e-11	-1.3312	1e-05	3.24178e-07	3.82508e-06
ENSG00000101365	7395	20:2634072	-10794	3.5029e-11	-0.833609	1e-05	3.30783e-07	3.89968e-06
ENSG00000244879	6677	15:50648339	813	2.6161e-11	-0.770572	1e-05	3.3108e-07	3.89986e-06
ENSG00000129562	8242	14:23057667	-509	3.6901e-11	-0.718517	1e-05	3.32574e-07	3.91412e-06
ENSG00000054179	5743	9:139943549	-4949	3.4496e-11	-1.17793	1e-05	3.35038e-07	3.93976e-06
ENSG00000177000	6840	1:11839201	-27777	3.8013e-11	-0.96112	1e-05	3.35894e-07	3.94647e-06
ENSG00000253250	5799	8:91947773	-49713	2.8985e-11	0.974407	1e-05	3.36515e-07	3.95041e-06
ENSG00000161326	5023	17:35848255	-1683	4.6672e-11	0.948529	1e-05	3.40195e-07	3.99022e-06
ENSG00000157873	6703	1:2488153	1074	3.5642e-11	-0.795858	1e-05	3.49519e-07	4.09263e-06
ENSG00000188042	8664	2:235199587	-206111	3.5554e-11	-0.808867	1e-05	3.49355e-07	4.09263e-06
ENSG00000117480	5569	1:46822998	-36940	3.9884e-11	-0.792449	1e-05	3.51261e-07	4.10542e-06
ENSG00000134330	7531	2:9612006	-1782	3.4838e-11	-0.978978	1e-05	3.51523e-07	4.10542e-06
ENSG00000163110	7193	4:95373086	48	3.4619e-11	-1.03569	1e-05	3.51501e-07	4.10542e-06
ENSG00000112877	6139	5:663210	50822	3.1438e-11	-0.869467	1e-05	3.518e-07	4.10542e-06
ENSG00000136628	5914	1:220142995	-77006	4.528e-11	-0.747416	1e-05	3.56465e-07	4.15635e-06
ENSG00000178921	6467	17:8158273	7336	4.2667e-11	0.749559	1e-05	3.57936e-07	4.16767e-06
ENSG00000244187	5878	9:139683224	-2584	3.884e-11	0.755651	1e-05	3.58039e-07	4.16767e-06
ENSG00000227766	12843	6:29910604	-241	1.6283e-11	0.928839	1e-05	3.64045e-07	4.23401e-06
ENSG00000187824	7778	17:10621869	-11765	4.1286e-11	-0.780497	1e-05	3.78001e-07	4.39263e-06
ENSG00000181754	5962	1:110052139	-222	4.9712e-11	-1.19063	1e-05	3.88168e-07	4.50699e-06
ENSG00000183323	3544	5:68606611	-22026	5.6045e-11	0.787114	1e-05	3.88673e-07	4.50906e-06
ENSG00000100731	5888	14:71395770	21647	4.801e-11	-0.712888	1e-05	3.89234e-07	4.51178e-06
ENSG00000170310	8008	17:9299982	-179927	4.7316e-11	1.651	1e-05	3.92775e-07	4.54901e-06
ENSG00000171503	6195	4:159514077	-79201	3.7983e-11	-0.890376	1e-05	3.93484e-07	4.55341e-06
ENSG00000164627	7130	6:39675800	-17382	4.0535e-11	-1.32888	2e-05	3.9595e-07	4.57811e-06
ENSG00000134697	5524	1:38058693	-2844	5.2367e-11	-0.764154	2e-05	3.97236e-07	4.58565e-06
ENSG00000125637	6034	2:113943470	28567	4.4206e-11	-0.853145	1e-05	3.97266e-07	4.58565e-06
ENSG00000092094	6526	14:20914136	-9129	6.0315e-11	0.998035	1e-05	3.99987e-07	4.61321e-06
ENSG00000214425	4090	17:43690705	63003	5.3876e-11	-1.11875	1e-05	4.00515e-07	4.61544e-06
ENSG00000115239	7687	2:53990532	-96639	2.5926e-11	-0.743343	1e-05	4.06125e-07	4.67619e-06
ENSG00000255389	5420	6:111929862	8783	4.5225e-11	0.838703	1e-05	4.0871e-07	4.69812e-06
ENSG00000071889	3122	X:153828269	83702	4.4481e-11	-0.80599	1e-05	4.08662e-07	4.69812e-06
ENSG00000185068	7443	6:158604697	15312	4.1163e-11	-0.80853	1e-05	4.1135e-07	4.72454e-06
ENSG00000166938	6222	15:66669445	83889	5.1763e-11	0.768806	1e-05	4.14288e-07	4.75433e-06
ENSG00000162836	3996	1:147125235	-17384	6.1099e-11	-0.867093	1e-05	4.15381e-07	4.76184e-06
ENSG00000196912	3603	2:98198416	-8013	6.3074e-11	0.896175	1e-05	4.15631e-07	4.76184e-06
ENSG00000165487	7923	13:22064560	-113794	4.167e-11	0.755063	1e-05	4.22523e-07	4.83679e-06
ENSG00000152256	6594	2:173537366	117264	5.1314e-11	0.69149	1e-05	4.23742e-07	4.84272e-06
ENSG00000164818	6542	7:791660	25321	3.8715e-11	1.09487	1e-05	4.2373e-07	4.84272e-06
ENSG00000255398	6089	12:123167138	-34302	3.9611e-11	-0.762403	1e-05	4.26797e-07	4.8736e-06
ENSG00000166167	4330	10:103243820	129999	6.6175e-11	1.54051	1e-05	4.34623e-07	4.95887e-06
ENSG00000169371	4679	15:75921267	2456	5.6813e-11	-0.763263	1e-05	4.36475e-07	4.97589e-06
ENSG00000111364	6584	12:124090814	4189	4.2693e-11	-0.819681	1e-05	4.41732e-07	5.03167e-06
ENSG00000087502	8376	12:29501906	-32217	5.0041e-11	0.650928	1e-05	4.43981e-07	5.05312e-06
ENSG00000164306	8694	4:185652554	81786	4.2693e-11	0.879382	1e-05	4.56565e-07	5.19206e-06
ENSG00000134001	4840	14:67748527	-78188	8.2567e-11	0.805865	1e-05	4.69369e-07	5.32966e-06
ENSG00000143971	7007	2:67635654	11202	5.4431e-11	1.09109	1e-05	4.69436e-07	5.32966e-06
ENSG00000205609	4929	16:28350204	-64997	7.003e-11	1.12663	1e-05	4.70173e-07	5.33365e-06
ENSG00000223745	5902	1:93802211	-9372	6.2149e-11	-0.728141	1e-05	4.79101e-07	5.43047e-06
ENSG00000141720	5073	17:36940276	-16104	5.5134e-11	1.44725	1e-05	4.80442e-07	5.4412e-06
ENSG00000068654	5671	2:86301218	-32061	5.3855e-11	-0.777554	1e-05	4.83579e-07	5.47224e-06
ENSG00000166444	6912	11:8805972	-126527	4.409e-11	0.999145	1e-05	4.89403e-07	5.53362e-06
ENSG00000076826	8763	19:7659693	-1096	4.7083e-11	-1.33426	1e-05	4.92506e-07	5.56415e-06
ENSG00000183891	7010	2:20100988	-760	5.4768e-11	-1.42407	1e-05	4.93655e-07	5.57257e-06
ENSG00000125656	8355	19:6368874	7410	5.0983e-11	-0.774074	1e-05	4.96954e-07	5.60235e-06
ENSG00000133739	4535	8:86055066	35683	6.822e-11	-0.863637	1e-05	4.97104e-07	5.60235e-06
ENSG00000089063	8593	20:5063931	-29819	5.2385e-11	-0.847404	1e-05	4.97631e-07	5.60372e-06
ENSG00000170846	10023	4:6673552	-1627	3.9098e-11	-1.01363	1e-05	4.98974e-07	5.61427e-06
ENSG00000010219	7027	12:4716572	45201	6.4681e-11	-0.770706	1e-05	5.00777e-07	5.62997e-06
ENSG00000258311	6421	12:56115585	5764	6.4654e-11	1.50932	1e-05	5.08386e-07	5.71087e-06
ENSG00000203993	4100	9:140528561	15202	7.1624e-11	0.935367	1e-05	5.25148e-07	5.89437e-06
ENSG00000204305	23218	6:32152357	255	2.0384e-11	-1.18505	1e-05	5.26432e-07	5.90399e-06
ENSG00000183155	5888	1:202848067	-10197	7.9147e-11	-1.10464	1e-05	5.30265e-07	5.94215e-06
ENSG00000069712	5816	1:92553888	-78655	6.4204e-11	-1.10388	1e-05	5.31465e-07	5.95077e-06
ENSG00000188997	6825	11:77897607	-2262	4.8536e-11	-1.09392	1e-05	5.32492e-07	5.95744e-06
ENSG00000178338	8745	5:178287365	410	5.1644e-11	0.817359	1e-05	5.39289e-07	6.02861e-06
ENSG00000168827	6786	3:158407186	45118	6.0152e-11	0.963001	1e-05	5.47597e-07	6.11653e-06
ENSG00000115282	6462	2:74730314	20113	6.6782e-11	1.13325	2e-05	5.53954e-07	6.18254e-06
ENSG00000260303	5390	4:146936847	-41068	8.0761e-11	-0.894859	1e-05	5.62654e-07	6.27457e-06
ENSG00000103852	9011	15:99780915	-10514	4.6055e-11	0.731185	1e-05	5.66948e-07	6.30954e-06
ENSG00000146223	5791	6:42861969	14612	7.4196e-11	0.945446	1e-05	5.6716e-07	6.30954e-06
ENSG00000175787	6582	9:97018593	-3001	5.0346e-11	0.84217	1e-05	5.66996e-07	6.30954e-06
ENSG00000160214	8263	21:45224184	14789	4.4307e-11	0.886566	1e-05	5.68446e-07	6.31876e-06
ENSG00000247556	6016	15:41718972	142783	6.3067e-11	-0.990326	1e-05	5.6992e-07	6.33005e-06
ENSG00000102385	5051	X:100426293	-48466	7.8284e-11	-0.72756	1e-05	5.89038e-07	6.53714e-06
ENSG00000111229	4678	12:110926210	37982	6.8707e-11	1.45387	1e-05	5.90911e-07	6.55266e-06
ENSG00000140104	6231	14:105484622	32509	6.2335e-11	-0.752411	1e-05	5.99335e-07	6.64075e-06
ENSG00000177830	6443	11:902405	-12654	6.9206e-11	1.07646	1e-05	6.13781e-07	6.79075e-06
ENSG00000253210	7241	8:142139251	-810	6.4147e-11	0.800159	1e-05	6.13856e-07	6.79075e-06
ENSG00000171792	7464	12:2986603	1178	7.4588e-11	0.75553	1e-05	6.18596e-07	6.83771e-06
ENSG00000166503	3440	15:83852620	-24151	8.2904e-11	-0.998547	1e-05	6.27446e-07	6.92999e-06
ENSG00000170571	3765	5:49877174	138091	9.4767e-11	0.72273	1e-05	6.38384e-07	7.04517e-06
ENSG00000179979	6806	4:1276178	-109163	6.8183e-11	-1.06416	1e-05	6.45949e-07	7.12297e-06
ENSG00000145014	8873	3:194357329	2910	5.9808e-11	0.832768	1e-05	6.4902e-07	7.15112e-06
ENSG00000171115	7908	7:150139639	-8080	7.2901e-11	-0.870375	1e-05	6.55876e-07	7.22091e-06
ENSG00000169519	4759	11:28010115	-119681	9.3891e-11	0.711543	1e-05	6.60481e-07	7.26582e-06
ENSG00000156171	6893	1:111682758	-81	8.299e-11	-0.90923	1e-05	6.64674e-07	7.30613e-06
ENSG00000106049	6120	7:27660733	-41882	7.7431e-11	1.12028	1e-05	6.67713e-07	7.3337e-06
ENSG00000160588	6311	11:118126428	3362	7.8439e-11	-0.762098	1e-05	6.70875e-07	7.36257e-06
ENSG00000117054	6868	1:76248707	58670	8.2397e-11	-0.934385	1e-05	6.77486e-07	7.42923e-06
ENSG00000123191	4410	13:52470473	-115158	9.5981e-11	-0.86562	1e-05	6.83462e-07	7.47848e-06
ENSG00000115138	4333	2:25384705	-7068	1.0131e-10	-0.77704	1e-05	6.8345e-07	7.47848e-06
ENSG00000242110	7991	5:34004707	-3514	7.9047e-11	-1.15266	1e-05	6.83601e-07	7.47848e-06
ENSG00000142657	5956	1:10425117	-33533	9.0837e-11	-0.784217	1e-05	6.84624e-07	7.48374e-06
ENSG00000213073	8393	6:160513793	-322	7.4798e-11	0.952851	1e-05	6.88885e-07	7.52437e-06
ENSG00000134987	6858	5:110464393	36978	6.2884e-11	-0.784678	1e-05	6.98206e-07	7.62015e-06
ENSG00000198879	8196	10:7499994	46543	6.9818e-11	0.757208	1e-05	7.02145e-07	7.65709e-06
ENSG00000197062	5568	6:28250984	16195	4.7136e-11	0.788387	1e-05	7.06706e-07	7.70075e-06
ENSG00000170502	6720	4:88317100	-26635	8.2571e-11	-1.28152	1e-05	7.17411e-07	7.81124e-06
ENSG00000104883	8960	19:7547074	-15262	7.466e-11	0.79414	1e-05	7.19581e-07	7.8287e-06
ENSG00000003393	4769	2:202639198	-6715	9.3537e-11	-0.649906	1e-05	7.31085e-07	7.9476e-06
ENSG00000205302	6436	5:122093139	-17553	9.5954e-11	0.699439	1e-05	7.35673e-07	7.99119e-06
ENSG00000167799	4600	11:67301869	-95533	1.0238e-10	-0.874464	1e-05	7.4417e-07	8.07714e-06
ENSG00000259850	5728	17:17088887	-3096	9.0804e-11	-0.839375	1e-05	7.47626e-07	8.10828e-06
ENSG00000205885	6924	12:7266805	6156	8.8849e-11	-0.671239	1e-05	7.61869e-07	8.2498e-06
ENSG00000244038	6311	1:20981806	-6195	1.0911e-10	1.5341	1e-05	7.61623e-07	8.2498e-06
ENSG00000152117	5459	2:132250093	-294	9.9386e-11	1.18111	1e-05	7.64704e-07	8.27401e-06
ENSG00000185324	6231	16:89754255	7109	5.4581e-11	1.01935	1e-05	7.67767e-07	8.30065e-06
ENSG00000198960	4598	X:100865573	-7419	1.1324e-10	-0.707413	1e-05	7.70525e-07	8.32396e-06
ENSG00000123213	6592	5:65033454	15430	1.0127e-10	-0.793134	1e-05	7.74717e-07	8.36271e-06
ENSG00000198894	7820	14:77579054	14613	7.178e-11	0.842344	1e-05	7.76071e-07	8.37078e-06
ENSG00000178802	4376	15:75171399	-10948	1.0036e-10	-0.793068	1e-05	7.8121e-07	8.41964e-06
ENSG00000059691	5042	4:152596508	-85668	1.2784e-10	-1.11167	1e-05	8.03884e-07	8.65726e-06
ENSG00000165997	7732	10:18883707	-64628	7.6582e-11	0.857306	1e-05	8.04957e-07	8.66206e-06
ENSG00000175166	7166	3:184016991	493	9.4456e-11	-0.807598	1e-05	8.19815e-07	8.81508e-06
ENSG00000132300	5671	2:86369180	35874	1.0099e-10	-0.738736	1e-05	8.28934e-07	8.90621e-06
ENSG00000185101	4633	11:497211	55199	1.2407e-10	-0.963969	2e-05	8.38813e-07	9.00535e-06
ENSG00000025800	5032	1:32479228	-94412	1.2987e-10	-1.02696	1e-05	8.55935e-07	9.18203e-06
ENSG00000189077	4479	7:75627458	3480	1.1078e-10	0.863143	1e-05	8.60468e-07	9.2235e-06
ENSG00000074696	5349	15:65737946	-84811	1.1417e-10	0.730168	1e-05	8.64647e-07	9.26111e-06
ENSG00000233695	5831	13:114517865	-739	9.0248e-11	-0.957601	1e-05	8.66985e-07	9.27896e-06
ENSG00000130803	8190	19:9247477	-3580	1.0693e-10	-0.845447	2e-05	8.76256e-07	9.37092e-06
ENSG00000127720	5724	12:82764823	12546	1.3518e-10	1.24648	1e-05	8.89418e-07	9.50432e-06
ENSG00000169738	7820	17:79992401	-3208	7.9266e-11	-0.817129	1e-05	8.9056e-07	9.50917e-06
ENSG00000187456	5064	17:34256113	-1665	1.4956e-10	0.765983	1e-05	8.97453e-07	9.57537e-06
ENSG00000130702	8817	20:60914451	-27918	8.9722e-11	0.815869	1e-05	8.99049e-07	9.585e-06
ENSG00000107566	5865	10:101910498	-37594	1.2435e-10	0.756525	1e-05	9.17223e-07	9.77122e-06
ENSG00000135424	6421	12:56111667	1839	1.4402e-10	-2.14445	1e-05	9.19869e-07	9.77679e-06
ENSG00000064687	7366	19:1041086	983	9.0713e-11	-1.02851	1e-05	9.19409e-07	9.77679e-06
ENSG00000254685	5341	1:74575182	-88715	1.6451e-10	0.732726	1e-05	9.18778e-07	9.77679e-06
ENSG00000129347	6543	19:10678842	2128	1.0597e-10	-0.772735	1e-05	9.34381e-07	9.9234e-06
ENSG00000115274	6427	2:74630701	-51450	1.1369e-10	0.905175	1e-05	9.37406e-07	9.94788e-06
ENSG00000110514	4038	11:47271488	-19225	9.5349e-11	0.783797	1e-05	9.41809e-07	9.98693e-06
ENSG00000186017	5790	19:36956110	-24695	1.2102e-10	0.72474	1e-05	9.46304e-07	1.00269e-05
ENSG00000166352	6842	11:36661087	45035	1.1405e-10	-1.61293	1e-05	9.63386e-07	1.02001e-05
ENSG00000164414	6965	6:88185386	5044	1.3729e-10	-0.722008	1e-05	9.64288e-07	1.02018e-05
ENSG00000111445	7166	12:118463345	11951	1.1326e-10	-0.967805	1e-05	9.74982e-07	1.03071e-05
ENSG00000074201	7052	11:77350759	1908	9.7727e-11	-0.905351	2e-05	9.8359e-07	1.03901e-05
ENSG00000176945	7728	3:195478694	30940	9.7848e-11	0.669422	1e-05	9.85008e-07	1.03971e-05
ENSG00000168411	7024	16:74700743	-37	9.7621e-11	0.854722	1e-05	9.86271e-07	1.04025e-05
ENSG00000170322	7121	11:129769326	3840	1.184e-10	-0.92937	1e-05	9.87815e-07	1.04109e-05
ENSG00000149635	6907	20:45180650	1436	1.1666e-10	-1.54253	1e-05	9.92499e-07	1.04523e-05
ENSG00000204839	7454	8:144659949	4807	8.5978e-11	0.828087	1e-05	9.94593e-07	1.04663e-05
ENSG00000164296	6308	5:149375720	-5011	1.1919e-10	-0.854133	1e-05	1.00098e-06	1.05255e-05
ENSG00000152207	6138	13:49165875	-115077	1.1634e-10	-0.753202	1e-05	1.00807e-06	1.0592e-05
ENSG00000183682	5746	1:40241946	284627	1.5147e-10	0.79388	1e-05	1.03e-06	1.0815e-05
ENSG00000080503	11061	9:1877189	-138154	7.0788e-11	0.78452	2e-05	1.03256e-06	1.08329e-05
ENSG00000163482	6234	2:219544388	7638	1.47e-10	-0.736211	1e-05	1.05929e-06	1.11049e-05
ENSG00000142856	7269	1:63954391	-105002	1.3981e-10	-0.793899	1e-05	1.06873e-06	1.11953e-05
ENSG00000029725	8520	17:5288983	103424	1.1609e-10	-0.736553	1e-05	1.06958e-06	1.11957e-05
ENSG00000140471	9926	15:101108182	-35254	9.3599e-11	0.979986	1e-05	1.07846e-06	1.12802e-05
ENSG00000248278	5339	17:46977125	-9221	1.5678e-10	-0.956384	1e-05	1.0988e-06	1.14842e-05
ENSG00000128274	7866	22:43112475	-4830	9.9725e-11	0.737814	1e-05	1.10265e-06	1.15157e-05
ENSG00000156253	7533	21:30360804	-30896	1.2899e-10	-0.743604	1e-05	1.13185e-06	1.18118e-05
ENSG00000151498	7043	11:134131509	8119	1.3527e-10	1.68044	1e-05	1.13525e-06	1.18332e-05
ENSG00000237686	5931	6:43970244	-72146	1.6587e-10	-1.50448	1e-05	1.13562e-06	1.18332e-05
ENSG00000113946	8829	3:190005329	-35002	1.164e-10	0.808608	1e-05	1.14533e-06	1.19254e-05
ENSG00000115307	6460	2:74756242	-825	1.3898e-10	1.5824	1e-05	1.15357e-06	1.20022e-05
ENSG00000123415	6002	12:54575800	-6979	1.8483e-10	0.979409	1e-05	1.16935e-06	1.21572e-05
ENSG00000142166	5713	21:34685448	-11287	1.5416e-10	1.21263	1e-05	1.17826e-06	1.22406e-05
ENSG00000129968	7818	19:1884598	-949	1.1545e-10	-1.28237	1e-05	1.19324e-06	1.23869e-05
ENSG00000144120	6348	2:120432123	-4621	1.6952e-10	0.723119	1e-05	1.19496e-06	1.23955e-05
ENSG00000001036	5989	6:143828972	-3856	1.5348e-10	-1.17769	1e-05	1.20934e-06	1.25352e-05
ENSG00000102393	4784	X:100662901	-13	2.0718e-10	1.01061	1e-05	1.21613e-06	1.25962e-05
ENSG00000162817	5934	1:220891416	28228	1.8619e-10	-1.10383	1e-05	1.21794e-06	1.26055e-05
ENSG00000135821	6206	1:182364029	2687	1.8121e-10	-0.804182	1e-05	1.22022e-06	1.26196e-05
ENSG00000074842	7623	19:4670402	19	1.3021e-10	0.964429	1e-05	1.23346e-06	1.2747e-05
ENSG00000247796	6536	5:52414791	9118	1.3844e-10	-1.0078	1e-05	1.24269e-06	1.28328e-05
ENSG00000206530	6007	3:113031209	-129249	1.636e-10	0.967785	1e-05	1.24701e-06	1.28678e-05
ENSG00000138190	6101	10:94573383	-17553	1.5962e-10	-1.87106	1e-05	1.2491e-06	1.28797e-05
ENSG00000131797	2830	16:31713400	1488	2.1669e-10	1.23251	1e-05	1.26305e-06	1.30104e-05
ENSG00000183250	8607	21:46391042	31213	1.1965e-10	-0.841532	1e-05	1.26366e-06	1.30104e-05
ENSG00000091157	5965	18:54367140	48565	1.7181e-10	0.71504	1e-05	1.28204e-06	1.31898e-05
ENSG00000184110	4717	16:28350204	-349676	2.1782e-10	1.10097	1e-05	1.28779e-06	1.32391e-05
ENSG00000166398	6856	19:34932835	187392	1.8372e-10	0.766137	1e-05	1.31229e-06	1.3481e-05
ENSG00000057757	6106	1:24125977	21081	1.6359e-10	1.32422	2e-05	1.31439e-06	1.34925e-05
ENSG00000136573	8121	8:11339882	-11629	7.6464e-11	0.956632	1e-05	1.33244e-06	1.36676e-05
ENSG00000198668	6963	14:90871914	9067	1.7894e-10	0.938572	2e-05	1.33634e-06	1.36975e-05
ENSG00000159445	5951	1:151878223	-4062	1.7133e-10	-0.727178	1e-05	1.34747e-06	1.38013e-05
ENSG00000105793	6696	7:89966139	1601	1.7608e-10	1.24664	1e-05	1.35913e-06	1.39104e-05
ENSG00000212694	6496	12:122243905	2092	1.5387e-10	-0.723451	1e-05	1.41449e-06	1.44663e-05
ENSG00000128408	9149	22:45809624	51	1.1476e-10	0.839174	1e-05	1.41961e-06	1.4508e-05
ENSG00000166452	6912	11:8948057	15370	1.6781e-10	0.690339	1e-05	1.42747e-06	1.4567e-05
ENSG00000159228	7129	21:37438889	-3351	1.7155e-10	1.3016	1e-05	1.4275e-06	1.4567e-05
ENSG00000106785	6204	9:100881525	30	2.1402e-10	-0.73441	1e-05	1.43981e-06	1.46818e-05
ENSG00000092203	8849	14:21965672	20915	2.061e-10	0.756705	1e-05	1.44301e-06	1.46928e-05
ENSG00000125319	5545	17:42245241	25966	1.739e-10	0.885238	1e-05	1.44234e-06	1.46928e-05
ENSG00000184178	6378	4:54113068	-119175	1.835e-10	1.23791	1e-05	1.44524e-06	1.47046e-05
ENSG00000196911	5876	6:116969819	-32532	2.1852e-10	-1.07705	1e-05	1.46401e-06	1.48846e-05
ENSG00000109689	6375	4:26886296	26995	1.8694e-10	0.893127	1e-05	1.48194e-06	1.50559e-05
ENSG00000133103	6944	13:40239523	9758	2.3668e-10	0.951712	1e-05	1.51562e-06	1.53867e-05
ENSG00000138297	4163	10:51566879	-56487	3.0348e-10	-0.72366	1e-05	1.52037e-06	1.54236e-05
ENSG00000176490	8587	19:2721490	73	1.5701e-10	-0.879759	1e-05	1.54445e-06	1.56564e-05
ENSG00000230715	5315	7:128319044	26148	2.5974e-10	-0.959006	1e-05	1.56246e-06	1.58274e-05
ENSG00000172890	7380	11:71142744	-21412	2.0503e-10	-0.807455	1e-05	1.58203e-06	1.60139e-05
ENSG00000228043	6691	2:139246822	-12447	2.4304e-10	-0.729257	1e-05	1.58617e-06	1.6044e-05
ENSG00000225119	3260	10:39077477	360402	5.6965e-10	-0.847992	1e-05	1.58761e-06	1.60468e-05
ENSG00000014138	5021	11:65086145	56911	1.9529e-10	0.929548	1e-05	1.6053e-06	1.62138e-05
ENSG00000170089	6227	5:177377440	141031	2.0225e-10	0.918856	1e-05	1.61175e-06	1.6267e-05
ENSG00000129932	8393	19:3491368	-9571	1.6675e-10	0.71976	1e-05	1.61836e-06	1.63218e-05
ENSG00000184515	4062	X:101410995	-35	2.9698e-10	-0.564516	1e-05	1.6227e-06	1.63536e-05
ENSG00000155984	2997	X:148607916	-105653	4.0036e-10	0.896783	1e-05	1.63756e-06	1.64914e-05
ENSG00000110344	6307	11:118237405	7104	2.1207e-10	0.772761	2e-05	1.6456e-06	1.65482e-05
ENSG00000101181	9016	20:60776310	18224	1.7965e-10	-0.742349	1e-05	1.645e-06	1.65482e-05
ENSG00000104972	9345	19:55135311	49964	1.5047e-10	-0.839167	1e-05	1.66768e-06	1.67581e-05
ENSG00000245498	7891	11:124681383	11036	1.9187e-10	-0.829522	1e-05	1.67175e-06	1.67868e-05
ENSG00000248092	5238	5:43404410	-198923	2.5013e-10	1.00891	1e-05	1.68257e-06	1.68831e-05
ENSG00000104388	6431	8:61492893	63476	2.3978e-10	-1.1212	1e-05	1.69037e-06	1.69491e-05
ENSG00000095794	5939	10:35392122	-23598	2.3608e-10	0.75321	1e-05	1.69659e-06	1.69991e-05
ENSG00000185990	1534	X:154665337	-22940	5.0772e-10	0.886947	1e-05	1.70975e-06	1.71186e-05
ENSG00000074621	5483	15:65892992	-10713	2.5306e-10	0.912574	1e-05	1.72097e-06	1.72184e-05
ENSG00000125818	7998	20:1108122	14215	2.071e-10	0.807788	1e-05	1.7241e-06	1.72373e-05
ENSG00000102743	5892	13:41363595	46	2.7202e-10	-0.729943	1e-05	1.7282e-06	1.72658e-05
ENSG00000092051	7316	14:24047268	-742	2.4238e-10	1.38639	1e-05	1.73637e-06	1.73246e-05
ENSG00000188227	5463	19:38101925	104083	2.2474e-10	-0.781944	1e-05	1.7366e-06	1.73246e-05
ENSG00000259363	9282	15:100343487	-3742	1.4534e-10	-0.965998	1e-05	1.7401e-06	1.7347e-05
ENSG00000065154	7528	10:126107506	-40	2.0652e-10	-0.879828	1e-05	1.75088e-06	1.74419e-05
ENSG00000232063	6430	9:97095226	467	2.0744e-10	0.94434	1e-05	1.7622e-06	1.7542e-05
ENSG00000101138	8222	20:54981233	13805	2.0368e-10	0.770957	1e-05	1.76475e-06	1.75548e-05
ENSG00000197417	8673	17:3502381	-37236	2.2091e-10	-0.82681	1e-05	1.78051e-06	1.76988e-05
ENSG00000167065	5293	22:31063804	-74	2.0468e-10	0.738555	1e-05	1.78446e-06	1.77253e-05
ENSG00000116678	5982	1:65894813	8564	2.8481e-10	-0.899496	1e-05	1.78599e-06	1.77277e-05
ENSG00000115009	8043	2:228677413	-1146	2.5703e-10	-0.750665	1e-05	1.80938e-06	1.7947e-05
ENSG00000188312	5755	9:94990015	-97752	2.5842e-10	-0.726198	1e-05	1.81224e-06	1.79625e-05
ENSG00000130768	4975	1:28256099	-5406	2.8351e-10	0.709388	1e-05	1.85035e-06	1.83271e-05
ENSG00000148110	6313	9:97120401	-16433	2.5163e-10	0.759568	1e-05	1.87823e-06	1.85899e-05
ENSG00000182397	9282	15:100336427	-10706	1.5914e-10	-0.794395	1e-05	1.88879e-06	1.86725e-05
ENSG00000125743	6986	19:46179110	-16718	2.2613e-10	0.775907	2e-05	1.89045e-06	1.86725e-05
ENSG00000130021	4783	X:6980910	-85322	3.3494e-10	-0.382628	1e-05	1.89063e-06	1.86725e-05
ENSG00000119878	7630	2:46849380	5824	1.9811e-10	-0.712663	1e-05	1.90027e-06	1.87543e-05
ENSG00000123870	10687	19:53095590	3831	1.9092e-10	-0.711965	1e-05	1.9126e-06	1.88625e-05
ENSG00000187953	7711	7:6020865	-728895	1.6897e-10	-0.99523	1e-05	1.95311e-06	1.92483e-05
ENSG00000111671	7210	12:6987981	-10542	2.613e-10	-0.824291	1e-05	1.95477e-06	1.92502e-05
ENSG00000144455	9068	3:4402602	-106364	1.8129e-10	1.45725	1e-05	1.95609e-06	1.92502e-05
ENSG00000187961	3847	1:896271	303	3.2149e-10	-1.12121	1e-05	1.98032e-06	1.94748e-05
ENSG00000092295	7302	14:24734645	1006	2.6959e-10	-0.883577	1e-05	1.98242e-06	1.94816e-05
ENSG00000109445	6627	4:142158774	16732	2.8527e-10	0.694862	1e-05	2e-06	1.96398e-05
ENSG00000130489	4797	22:50962208	-2661	2.4995e-10	0.776088	1e-05	2.00408e-06	1.96665e-05
ENSG00000175309	7290	5:177661789	1996	2.5721e-10	1.6386	1e-05	2.02e-06	1.98079e-05
ENSG00000125089	8254	4:8230456	46656	2.0908e-10	-0.735583	1e-05	2.04127e-06	2.0003e-05
ENSG00000002016	6763	12:923311	-175909	2.4206e-10	0.768138	2e-05	2.05403e-06	2.01064e-05
ENSG00000180953	7382	15:80211413	-4632	2.1984e-10	0.722604	1e-05	2.05473e-06	2.01064e-05
ENSG00000136141	7079	13:47224681	97377	2.4677e-10	-0.700445	1e-05	2.07333e-06	2.0274e-05
ENSG00000245080	7280	8:96105933	20522	2.4892e-10	0.842003	1e-05	2.09433e-06	2.04649e-05
ENSG00000177728	6895	17:73450862	13621	2.1524e-10	-0.698486	1e-05	2.11021e-06	2.06055e-05
ENSG00000242372	4653	20:33872585	-204	2.782e-10	0.823743	1e-05	2.12196e-06	2.07056e-05
ENSG00000181004	6102	4:123644812	-9046	3.2234e-10	-0.797212	1e-05	2.12908e-06	2.07604e-05
ENSG00000205683	7005	14:73078290	-282520	2.5114e-10	-0.999176	1e-05	2.15904e-06	2.10377e-05
ENSG00000213563	4014	8:145754187	-330	2.9943e-10	0.680344	1e-05	2.16585e-06	2.10892e-05
ENSG00000105321	6864	19:47765278	6040	2.9138e-10	0.738854	1e-05	2.17455e-06	2.1159e-05
ENSG00000151806	6572	4:44770189	89744	3.9415e-10	1.67419	1e-05	2.19057e-06	2.12999e-05
ENSG00000141562	6600	17:80427340	11283	2.397e-10	0.756219	1e-05	2.20205e-06	2.13964e-05
ENSG00000185864	2466	16:22353555	461406	6.3547e-10	-0.948677	1e-05	2.20695e-06	2.1429e-05
ENSG00000073584	6457	17:38841141	36380	2.9064e-10	0.75533	1e-05	2.22517e-06	2.15907e-05
ENSG00000100221	6316	22:39073902	-23660	2.8892e-10	-0.859977	2e-05	2.234e-06	2.16612e-05
ENSG00000164944	6711	8:95530969	-34789	3.1649e-10	0.843165	1e-05	2.24201e-06	2.17236e-05
ENSG00000105618	10299	19:54609513	-9325	1.9424e-10	1.08534	1e-05	2.25078e-06	2.17933e-05
ENSG00000083937	6828	3:87371474	95052	2.7648e-10	-1.39952	1e-05	2.26092e-06	2.18761e-05
ENSG00000240065	17233	6:32822907	10993	1.5693e-10	-0.715212	1e-05	2.30095e-06	2.22479e-05
ENSG00000100554	4840	14:67866230	39247	5.5964e-10	-0.77519	1e-05	2.30599e-06	2.2281e-05
ENSG00000120008	7801	10:122610787	99	2.7962e-10	-0.74253	1e-05	2.31152e-06	2.23188e-05
ENSG00000160113	7252	19:17347064	-9686	2.6975e-10	-0.803125	1e-05	2.32726e-06	2.24551e-05
ENSG00000179750	5972	22:39357694	-20659	3.0417e-10	2.05915	1e-05	2.33047e-06	2.24704e-05
ENSG00000196511	7160	7:144549070	15581	3.482e-10	0.679047	1e-05	2.36299e-06	2.27681e-05
ENSG00000196204	9102	7:5013886	266	2.1136e-10	1.14514	1e-05	2.38369e-06	2.29515e-05
ENSG00000101444	4428	20:32856441	-43168	3.2671e-10	0.769177	1e-05	2.4e-06	2.30763e-05
ENSG00000137076	5814	9:35728494	-3899	3.4307e-10	0.710304	1e-05	2.39941e-06	2.30763e-05
ENSG00000075975	7323	3:12751145	152631	2.7481e-10	0.828153	1e-05	2.4336e-06	2.33832e-05
ENSG00000243749	5406	1:35447209	-3746	4.3245e-10	1.3735	1e-05	2.44756e-06	2.3501e-05
ENSG00000148218	5902	9:116168444	4830	3.907e-10	-0.846436	1e-05	2.46153e-06	2.36187e-05
ENSG00000168228	7095	4:25322670	8262	3.4111e-10	0.772943	1e-05	2.46452e-06	2.3631e-05
ENSG00000156172	7005	8:96281363	-67	2.9422e-10	-1.40903	1e-05	2.47244e-06	2.36905e-05
ENSG00000147316	12430	8:6266183	2069	1.6958e-10	-0.845458	1e-05	2.49392e-06	2.38798e-05
ENSG00000163961	6872	3:196180591	-50049	3.2336e-10	-1.38226	1e-05	2.60303e-06	2.49072e-05
ENSG00000172456	6476	1:59762787	476	4.1506e-10	-1.18767	1e-05	2.6166e-06	2.50198e-05
ENSG00000154237	9161	15:101610294	150873	2.6299e-10	0.84313	2e-05	2.65193e-06	2.53339e-05
ENSG00000164691	8324	6:159548276	82091	3.2013e-10	0.802841	1e-05	2.65495e-06	2.53339e-05
ENSG00000232956	5485	7:45079349	52788	4.5363e-10	-0.920803	1e-05	2.65492e-06	2.53339e-05
ENSG00000183431	5809	1:38456444	-150	4.2866e-10	-0.711672	1e-05	2.66778e-06	2.54387e-05
ENSG00000163945	6716	4:1373551	32496	3.3629e-10	1.07088	1e-05	2.6755e-06	2.54947e-05
ENSG00000148120	6294	9:97597055	108071	3.9495e-10	-0.995181	2e-05	2.71236e-06	2.58282e-05
ENSG00000091542	4846	17:18081615	-4778	4.3139e-10	-0.807795	1e-05	2.74745e-06	2.61443e-05
ENSG00000123473	6214	1:47760059	-19761	3.8031e-10	-0.769982	1e-05	2.79371e-06	2.65662e-05
ENSG00000126460	7522	19:50094185	10281	3.6215e-10	-1.46407	1e-05	2.80511e-06	2.66359e-05
ENSG00000071539	7632	5:923477	30718	2.9935e-10	0.994487	1e-05	2.80682e-06	2.66359e-05
ENSG00000184408	5462	7:120046119	132396	4.8649e-10	-0.873841	1e-05	2.80425e-06	2.66359e-05
ENSG00000117620	6548	1:100727547	292201	4.4548e-10	-1.6373	1e-05	2.80898e-06	2.66381e-05
ENSG00000052802	8903	4:166266007	17231	3.09e-10	-0.789774	1e-05	2.81242e-06	2.66524e-05
ENSG00000233610	6124	13:49165875	13650	3.8447e-10	-0.730914	1e-05	2.82456e-06	2.67491e-05
ENSG00000103148	4715	16:174196	-14664	3.8958e-10	0.848548	2e-05	2.83195e-06	2.67824e-05
ENSG00000176593	5896	19:58528621	15191	4.2082e-10	0.732656	1e-05	2.83159e-06	2.67824e-05
ENSG00000093183	6780	3:42665345	22772	4.4506e-10	1.17647	1e-05	2.83943e-06	2.68347e-05
ENSG00000150316	6328	11:94728899	22122	4.6468e-10	0.742633	1e-05	2.88071e-06	2.71917e-05
ENSG00000050426	5107	12:51501534	59788	4.5232e-10	-0.75686	1e-05	2.88114e-06	2.71917e-05
ENSG00000174837	9124	19:6925293	37715	3.7069e-10	-0.683649	1e-05	2.91467e-06	2.74894e-05
ENSG00000131558	5372	7:133049171	111341	4.6467e-10	0.664094	1e-05	2.93744e-06	2.76853e-05
ENSG00000188878	7557	17:73944569	7347	3.1313e-10	0.766462	1e-05	2.97247e-06	2.79963e-05
ENSG00000231789	6126	1:9740505	-7109	4.5856e-10	0.966227	2e-05	2.99988e-06	2.82352e-05
ENSG00000111674	7238	12:7034353	11443	3.9281e-10	-1.75925	1e-05	3.02353e-06	2.84385e-05
ENSG00000204428	20186	6:31653120	1302	1.3857e-10	0.684206	1e-05	3.05844e-06	2.87473e-05
ENSG00000120071	3623	17:44255146	-47588	6.9102e-10	-1.25578	2e-05	3.0817e-06	2.89462e-05
ENSG00000165591	4001	X:57329718	16578	8.2586e-10	1.03602	2e-05	3.13244e-06	2.94028e-05
ENSG00000092036	8036	14:23416252	-10119	4.8059e-10	0.991853	1e-05	3.17355e-06	2.97685e-05
ENSG00000168274	6807	6:26203910	-13256	4.1802e-10	0.779576	1e-05	3.18618e-06	2.98667e-05
ENSG00000184903	5637	7:110927604	-274970	4.0786e-10	-0.733887	1e-05	3.23879e-06	3.03392e-05
ENSG00000206561	6971	3:15599283	36024	4.4521e-10	-0.682121	1e-05	3.24391e-06	3.03666e-05
ENSG00000092871	6127	17:33337152	-79187	5.6972e-10	1.13161	1e-05	3.26653e-06	3.05576e-05
ENSG00000059588	7216	1:234610539	-4311	4.7375e-10	-0.673938	1e-05	3.28391e-06	3.06994e-05
ENSG00000106591	6793	7:42917364	-54436	4.8281e-10	-1.09093	2e-05	3.29673e-06	3.07985e-05
ENSG00000164815	7245	7:103657155	-191341	4.2241e-10	1.55993	1e-05	3.29968e-06	3.08052e-05
ENSG00000166226	6966	12:69942159	-36956	4.4612e-10	-1.32874	2e-05	3.32107e-06	3.09839e-05
ENSG00000187808	4788	X:118895641	3064	6.114e-10	-0.644606	1e-05	3.33192e-06	3.10642e-05
ENSG00000072415	4756	14:67739285	31458	8.7636e-10	0.775185	1e-05	3.36622e-06	3.13628e-05
ENSG00000116883	4843	1:36747836	-41500	5.7706e-10	-1.33315	1e-05	3.37202e-06	3.13957e-05
ENSG00000158769	6014	1:160996971	5832	5.98e-10	0.719871	2e-05	3.37563e-06	3.14081e-05
ENSG00000184164	9212	22:50318741	6925	3.3043e-10	0.756728	1e-05	3.41017e-06	3.17082e-05
ENSG00000163002	6439	2:183976556	-5686	5.0623e-10	0.756378	1e-05	3.42447e-06	3.18197e-05
ENSG00000136710	5344	2:131089128	-10795	5.0317e-10	-1.12926	1e-05	3.43648e-06	3.19098e-05
ENSG00000198182	5470	19:38205309	-5383	5.3162e-10	-1.48735	1e-05	3.45218e-06	3.2017e-05
ENSG00000185803	4940	8:145621777	43981	4.2673e-10	1.04672	1e-05	3.45265e-06	3.2017e-05
ENSG00000129103	6175	7:56117707	-13989	4.9043e-10	-0.983058	1e-05	3.46739e-06	3.21321e-05
ENSG00000136052	6890	12:105286104	-66419	4.789e-10	0.779412	1e-05	3.49e-06	3.23196e-05
ENSG00000241399	6601	2:160679411	24657	5.0353e-10	0.966534	1e-05	3.50335e-06	3.24218e-05
ENSG00000214106	9015	7:154715109	-5100	4.0887e-10	-0.864478	2e-05	3.52722e-06	3.26209e-05
ENSG00000228794	3442	1:787262	24273	6.6893e-10	-0.869727	1e-05	3.54206e-06	3.27362e-05
ENSG00000165121	6256	9:88454692	23810	6.0029e-10	-1.7051	1e-05	3.54923e-06	3.27806e-05
ENSG00000214063	6212	11:837661	-5148	4.9141e-10	0.714306	1e-05	3.60959e-06	3.33158e-05
ENSG00000149292	5966	11:113258065	72813	6.0802e-10	-0.693819	1e-05	3.64012e-06	3.35751e-05
ENSG00000175634	4612	11:67197757	1825	6.85e-10	0.734294	1e-05	3.64367e-06	3.35854e-05
ENSG00000097021	7116	1:6364781	-89671	4.3847e-10	0.922744	1e-05	3.65451e-06	3.36629e-05
ENSG00000236941	8733	4:165852771	-16461	4.1546e-10	-0.673361	1e-05	3.67802e-06	3.38569e-05
ENSG00000126266	6809	19:35837428	-5018	5.7899e-10	0.685625	1e-05	3.75693e-06	3.45603e-05
ENSG00000136003	6860	12:108956417	58	5.1476e-10	0.957984	1e-05	3.82368e-06	3.51509e-05
ENSG00000197728	5846	12:56401085	-34553	5.9338e-10	0.767142	1e-05	3.83492e-06	3.52308e-05
ENSG00000254999	6452	3:10170284	13007	5.3813e-10	0.825283	1e-05	3.84969e-06	3.5343e-05
ENSG00000170689	5587	17:46701141	-2699	6.355e-10	-0.833825	1e-05	3.87719e-06	3.55718e-05
ENSG00000038210	7183	4:25274822	112558	5.3847e-10	-0.802604	1e-05	3.89874e-06	3.57458e-05
ENSG00000100918	7232	14:24617632	-23431	6.3471e-10	-1.49907	2e-05	3.97861e-06	3.64539e-05
ENSG00000165935	6371	12:27614953	-4791	6.5382e-10	-1.3283	1e-05	4.01449e-06	3.67583e-05
ENSG00000253719	6103	12:74943804	12252	5.6875e-10	-0.671849	1e-05	4.02942e-06	3.6852e-05
ENSG00000243323	6105	1:202143512	6332	6.4404e-10	-0.691228	1e-05	4.03e-06	3.6852e-05
ENSG00000089486	7847	16:4596162	7332	4.2571e-10	0.801461	1e-05	4.04417e-06	3.69565e-05
ENSG00000103121	10941	16:81039285	-14591	3.3698e-10	0.996793	2e-05	4.05271e-06	3.70101e-05
ENSG00000171466	7917	19:9812181	26404	5.4886e-10	-1.14718	1e-05	4.05566e-06	3.70126e-05
ENSG00000133884	5081	11:65109233	8007	5.3547e-10	-0.844839	1e-05	4.06326e-06	3.70575e-05
ENSG00000166323	5856	11:108220368	-117891	5.8217e-10	-1.54733	1e-05	4.1434e-06	3.77634e-05
ENSG00000090989	7661	4:56715507	-4276	6.8443e-10	1.02146	1e-05	4.14772e-06	3.77655e-05
ENSG00000182578	6455	5:149472189	-20747	5.4122e-10	-1.27394	1e-05	4.14909e-06	3.77655e-05
ENSG00000245648	8799	12:10532434	16065	5.2223e-10	-0.755524	1e-05	4.2356e-06	3.85275e-05
ENSG00000165322	7194	10:32226455	8712	5.4727e-10	-0.77606	1e-05	4.30903e-06	3.91696e-05
ENSG00000154079	7175	6:71299051	22430	6.3285e-10	0.695786	1e-05	4.31255e-06	3.91759e-05
ENSG00000249096	8970	4:185286768	-16693	5.1921e-10	-1.01143	1e-05	4.38e-06	3.9763e-05
ENSG00000163939	4762	3:52772419	52485	6.6842e-10	0.728778	1e-05	4.44604e-06	4.03355e-05
ENSG00000137501	5614	11:85498447	-23738	6.0123e-10	-0.631618	1e-05	4.45334e-06	4.03487e-05
ENSG00000235703	2997	X:148588275	-518572	1.248e-09	0.862943	1e-05	4.45245e-06	4.03487e-05
ENSG00000106290	4455	7:99737171	19706	6.6229e-10	0.703646	1e-05	4.46964e-06	4.04699e-05
ENSG00000175792	5759	3:127808752	-64006	8.7976e-10	-0.718049	2e-05	4.64636e-06	4.20424e-05
ENSG00000184060	5730	17:29241038	7675	7.7209e-10	-0.865826	1e-05	4.70107e-06	4.25096e-05
ENSG00000180822	8914	6:3264526	32888	5.5463e-10	-0.863332	1e-05	4.74385e-06	4.28684e-05
ENSG00000138101	5207	2:25625422	-271082	7.9803e-10	0.67378	1e-05	4.89291e-06	4.41865e-05
ENSG00000235878	6265	21:47620976	7302	6.4635e-10	0.872127	2e-05	4.92389e-06	4.44372e-05
ENSG00000185033	8180	15:90737435	33598	5.3209e-10	-1.21171	1e-05	5.02986e-06	4.5364e-05
ENSG00000175575	5717	11:73600888	13143	8.6365e-10	0.692723	1e-05	5.04184e-06	4.54127e-05
ENSG00000146263	4873	6:97619803	-111291	1.09478e-09	0.821271	1e-05	5.03869e-06	4.54127e-05
ENSG00000081665	6910	19:19936913	4352	7.8339e-10	-0.707019	1e-05	5.14383e-06	4.63012e-05
ENSG00000125898	6921	20:814381	22	6.8117e-10	1.3288	2e-05	5.1572e-06	4.63913e-05
ENSG00000145730	6756	5:102331721	242035	8.3101e-10	0.658133	1e-05	5.19846e-06	4.6732e-05
ENSG00000105948	6686	7:138830332	11841	7.9118e-10	0.717563	1e-05	5.20969e-06	4.68025e-05
ENSG00000171469	7947	19:9723423	-8653	7.4649e-10	1.18297	1e-05	5.21703e-06	4.6838e-05
ENSG00000166002	6617	11:93229948	-46727	7.9337e-10	0.745179	1e-05	5.257e-06	4.71356e-05
ENSG00000164938	7338	8:95974837	13197	7.4124e-10	0.799341	1e-05	5.25427e-06	4.71356e-05
ENSG00000125703	7248	1:63231849	-17958	8.263e-10	-0.833022	1e-05	5.28083e-06	4.73186e-05
ENSG00000168724	7283	5:34945663	15964	7.2338e-10	0.705829	1e-05	5.31125e-06	4.75603e-05
ENSG00000087191	4618	17:61738297	-166216	9.2354e-10	1.10991	1e-05	5.32124e-06	4.76077e-05
ENSG00000196312	5966	9:99688039	-87824	8.8011e-10	0.801466	1e-05	5.32343e-06	4.76077e-05
ENSG00000122863	6720	10:73745476	21352	7.8832e-10	0.691447	3e-05	5.33155e-06	4.76186e-05
ENSG00000166377	8694	18:76867717	38431	6.0128e-10	-0.79042	1e-05	5.33e-06	4.76186e-05
ENSG00000140961	12250	16:83987237	5349	4.0114e-10	0.749735	2e-05	5.40846e-06	4.82743e-05
ENSG00000122390	6893	16:3519252	25640	6.272e-10	1.40567	1e-05	5.48e-06	4.88804e-05
ENSG00000229255	6589	1:248847899	199113	7.5254e-10	-0.834753	1e-05	5.54153e-06	4.93983e-05
ENSG00000134575	4012	11:47275064	4606	7.8881e-10	0.666699	1e-05	5.58725e-06	4.97737e-05
ENSG00000008988	7189	8:57018204	31134	9.1852e-10	-1.5478	1e-05	5.60664e-06	4.99143e-05
ENSG00000121940	5787	1:109480666	-25446	1.07984e-09	-0.655651	1e-05	5.651e-06	5.02768e-05
ENSG00000164144	5826	4:153701130	40	1.02958e-09	-0.74257	1e-05	5.70433e-06	5.07186e-05
ENSG00000163029	6764	2:17974041	-7469	1.02634e-09	-0.704423	1e-05	5.76137e-06	5.11928e-05
ENSG00000163755	6799	3:148866267	18895	1.01152e-09	1.5205	1e-05	5.79866e-06	5.14911e-05
ENSG00000102967	4657	16:72203934	161446	8.9632e-10	0.66798	1e-05	5.82369e-06	5.16801e-05
ENSG00000110911	5114	12:51429257	6907	1.09299e-09	0.954967	1e-05	5.84197e-06	5.1809e-05
ENSG00000055163	6840	5:156699129	6039	8.0024e-10	0.729436	1e-05	5.89848e-06	5.22767e-05
ENSG00000173992	4348	11:66354446	-5847	1.0216e-09	-0.866738	1e-05	6.03941e-06	5.34571e-05
ENSG00000134086	6457	3:10121253	-61440	8.411e-10	-1.07413	1e-05	6.03756e-06	5.34571e-05
ENSG00000255517	4181	11:66195755	-51950	1.1275e-09	0.731955	1e-05	6.04776e-06	5.34967e-05
ENSG00000120675	6623	13:43604332	6992	1.06967e-09	1.62024	2e-05	6.06501e-06	5.3615e-05
ENSG00000167333	9779	11:4629210	-280	6.6788e-10	-0.738364	1e-05	6.09365e-06	5.38337e-05
ENSG00000140374	4620	15:76568965	-34849	1.10686e-09	-0.790196	1e-05	6.1164e-06	5.40002e-05
ENSG00000214719	4926	17:28951748	48265	1.10621e-09	-1.70423	1e-05	6.25845e-06	5.5219e-05
ENSG00000158109	7994	1:3537858	-3709	8.6488e-10	0.699756	1e-05	6.31121e-06	5.5649e-05
ENSG00000167740	8460	17:4092968	46505	7.8524e-10	-1.03358	2e-05	6.35496e-06	5.59633e-05
ENSG00000130695	5204	1:26580918	20226	1.26153e-09	-1.06015	1e-05	6.35321e-06	5.59633e-05
ENSG00000111224	7753	12:3973122	-9487	8.6895e-10	0.985581	2e-05	6.3648e-06	5.60143e-05
ENSG00000156042	5123	10:75171325	52707	1.42708e-09	0.692327	1e-05	6.40019e-06	5.62899e-05
ENSG00000170906	10327	19:54611734	5697	6.3248e-10	-1.11341	2e-05	6.42129e-06	5.64395e-05
ENSG00000135297	7064	6:74177337	6035	9.2204e-10	-1.08168	1e-05	6.43082e-06	5.64874e-05
ENSG00000197008	6593	7:64289484	34717	7.8958e-10	-0.752668	1e-05	6.49e-06	5.69719e-05
ENSG00000070731	7937	17:74593616	10577	7.8831e-10	0.76895	1e-05	6.5091e-06	5.71024e-05
ENSG00000188171	9403	19:20844599	196	7.6709e-10	-0.843992	1e-05	6.56361e-06	5.7544e-05
ENSG00000177106	5669	11:707025	12586	1.06206e-09	0.816807	1e-05	6.63489e-06	5.81321e-05
ENSG00000132570	5532	5:134318071	77474	1.19734e-09	-1.86724	1e-05	6.70559e-06	5.87143e-05
ENSG00000143228	6856	1:163294334	57967	1.26588e-09	0.683031	1e-05	6.72859e-06	5.88784e-05
ENSG00000120942	7047	1:11333542	278	9.6185e-10	-0.927495	1e-05	6.76885e-06	5.91932e-05
ENSG00000179532	8931	11:6502780	-15711	8.5655e-10	0.862345	2e-05	6.80475e-06	5.94695e-05
ENSG00000111729	7051	12:8271303	-4926	1.09738e-09	0.663339	1e-05	6.82821e-06	5.96368e-05
ENSG00000165476	5723	10:65385292	104168	1.08504e-09	-1.10133	1e-05	6.87676e-06	6.00229e-05
ENSG00000215424	6159	21:47641196	-7936	9.5572e-10	-1.14267	1e-05	6.89053e-06	6.01051e-05
ENSG00000105258	6431	19:36605647	-602	1.18965e-09	0.775393	1e-05	6.98746e-06	6.09121e-05
ENSG00000197603	6512	5:37249075	-456	1.06953e-09	0.791762	1e-05	7.08985e-06	6.17657e-05
ENSG00000235477	6336	1:161358140	20327	1.25142e-09	0.779846	1e-05	7.10532e-06	6.18615e-05
ENSG00000197146	8397	6:167360024	-128	8.6984e-10	0.984883	1e-05	7.17104e-06	6.23944e-05
ENSG00000153113	6073	5:95997266	136294	1.22105e-09	-0.721771	1e-05	7.18547e-06	6.24806e-05
ENSG00000078070	6780	3:182722869	-110995	1.0523e-09	0.650949	1e-05	7.22908e-06	6.28203e-05
ENSG00000133393	3888	16:15974966	-7517	1.62998e-09	-0.675792	1e-05	7.26127e-06	6.30603e-05
ENSG00000228672	3428	5:138730037	-849	1.79098e-09	0.918087	2e-05	7.29299e-06	6.3296e-05
ENSG00000172301	5420	17:30220978	34621	1.27148e-09	0.747372	1e-05	7.33384e-06	6.36106e-05
ENSG00000131732	5738	5:80601145	3735	1.17155e-09	-1.35496	1e-05	7.42327e-06	6.43459e-05
ENSG00000126453	7545	19:50174759	5935	1.03407e-09	0.972352	1e-05	7.50609e-06	6.5023e-05
ENSG00000160593	6329	11:118121722	25912	1.08743e-09	-0.757916	4e-05	7.52378e-06	6.51354e-05
ENSG00000161558	8301	19:48836673	-30822	8.9991e-10	0.668196	2e-05	7.70902e-06	6.66973e-05
ENSG00000110756	7328	11:18279243	-64503	1.03466e-09	-0.631564	2e-05	7.71533e-06	6.67101e-05
ENSG00000119227	7281	3:196677159	-18773	1.1016e-09	-0.87067	1e-05	7.75203e-06	6.69855e-05
ENSG00000196700	4441	20:62648972	-31142	1.51708e-09	-0.719459	2e-05	7.96347e-06	6.87695e-05
ENSG00000172469	6627	6:96019311	-6109	1.57257e-09	0.680352	1e-05	8.08e-06	6.97319e-05
ENSG00000086289	7353	7:37968001	244554	1.22186e-09	0.766462	3e-05	8.0953e-06	6.98207e-05
ENSG00000104936	6898	19:46300356	14545	1.19015e-09	-1.18296	1e-05	8.14487e-06	7.02044e-05
ENSG00000166961	5683	11:60534901	10474	1.30361e-09	0.819768	1e-05	8.16326e-06	7.03191e-05
ENSG00000213614	4986	15:72637795	-31023	1.29622e-09	-0.742244	1e-05	8.17133e-06	7.03447e-05
ENSG00000164924	6781	8:101938277	-27340	1.39919e-09	0.734181	2e-05	8.19169e-06	7.04761e-05
ENSG00000169976	6236	6:144400727	-16028	1.11374e-09	1.10808	2e-05	8.1978e-06	7.04848e-05
ENSG00000167695	6806	17:636266	613	1.13226e-09	-0.709023	2e-05	8.22536e-06	7.06777e-05
ENSG00000259943	5487	1:40723644	4	1.75323e-09	-1.44809	1e-05	8.32234e-06	7.14666e-05
ENSG00000137500	6863	11:82931957	-65494	1.21784e-09	0.757053	2e-05	8.35732e-06	7.16779e-05
ENSG00000104055	4091	15:43558376	-680	1.39627e-09	-0.661098	2e-05	8.35439e-06	7.16779e-05
ENSG00000115902	6739	2:65144134	-71478	1.25944e-09	0.748343	2e-05	8.40138e-06	7.20111e-05
ENSG00000100147	6486	22:42225018	28334	9.5995e-10	-0.907815	2e-05	8.44303e-06	7.23232e-05
ENSG00000105193	7022	19:39991060	64471	1.25486e-09	-0.859333	1e-05	8.51931e-06	7.29314e-05
ENSG00000138685	6084	4:123748616	752	1.48236e-09	0.770077	2e-05	8.58469e-06	7.34456e-05
ENSG00000133619	7884	7:149417460	5587	1.21048e-09	0.701215	2e-05	8.61582e-06	7.36663e-05
ENSG00000116212	7095	1:54374430	-37321	1.3731e-09	1.36461	1e-05	8.66759e-06	7.40631e-05
ENSG00000148384	6472	9:139327034	-7241	1.32815e-09	0.669623	1e-05	8.78604e-06	7.50289e-05
ENSG00000100418	6085	22:42005491	-11610	1.00728e-09	-0.719977	1e-05	8.81168e-06	7.52013e-05
ENSG00000115850	5787	2:136402117	-192634	1.72723e-09	0.813179	1e-05	8.84563e-06	7.54445e-05
ENSG00000171476	7993	4:57510518	-37548	1.38385e-09	-0.666499	1e-05	8.90816e-06	7.59309e-05
ENSG00000182179	3072	3:49851375	-5	2.40843e-09	0.609615	1e-05	8.9462e-06	7.62082e-05
ENSG00000184863	9404	7:155565943	128797	1.03933e-09	0.689332	1e-05	8.96086e-06	7.6286e-05
ENSG00000100038	4032	22:22314463	-22751	2.38228e-09	0.619271	2e-05	9.05189e-06	7.70135e-05
ENSG00000047579	6501	6:15664413	1123	1.31718e-09	-0.676134	1e-05	9.13923e-06	7.76132e-05
ENSG00000136243	7310	7:23232659	11212	1.23036e-09	0.788617	1e-05	9.13596e-06	7.76132e-05
ENSG00000122678	5296	7:44081183	-40957	1.74789e-09	0.920129	1e-05	9.1386e-06	7.76132e-05
ENSG00000260075	3786	17:44808342	358120	2.53453e-09	0.621338	1e-05	9.24163e-06	7.84346e-05
ENSG00000170027	5484	7:76014174	25825	1.50375e-09	-0.676145	1e-05	9.32676e-06	7.91086e-05
ENSG00000116096	5027	2:73106697	-7793	1.77903e-09	-1.24219	2e-05	9.47743e-06	8.03372e-05
ENSG00000254469	7312	11:71723801	84100	1.45159e-09	1.29272	2e-05	9.51955e-06	8.06448e-05
ENSG00000116489	6446	1:113248218	86422	1.66496e-09	-1.30606	3e-05	9.53938e-06	8.07632e-05
ENSG00000261652	8386	15:55755094	54347	1.14401e-09	-0.73919	2e-05	9.59538e-06	8.11876e-05
ENSG00000170776	6589	15:86181115	257312	1.2896e-09	0.718967	1e-05	9.62022e-06	8.1348e-05
ENSG00000131943	8123	19:30197380	-8985	1.38751e-09	0.898277	3e-05	9.68379e-06	8.18354e-05
ENSG00000126267	6556	19:36208693	69567	1.63247e-09	0.735827	2e-05	9.71664e-06	8.20628e-05
ENSG00000125166	7646	16:58773449	5187	1.48258e-09	1.38431	2e-05	9.74322e-06	8.22371e-05
ENSG00000078177	7195	4:40056859	-1588	1.46918e-09	-0.802179	1e-05	9.77454e-06	8.2451e-05
ENSG00000101605	8857	18:3246391	26284	1.20709e-09	0.806875	2e-05	9.95835e-06	8.39503e-05
ENSG00000151332	6448	14:36790795	912	1.62889e-09	0.682006	2e-05	9.98019e-06	8.40831e-05
ENSG00000116199	6732	1:179010806	15866	1.71299e-09	-0.752034	1e-05	1.007e-05	8.47675e-05
ENSG00000256043	7666	4:156874833	-237	1.52111e-09	0.731598	1e-05	1.00737e-05	8.47675e-05
ENSG00000161395	5114	17:37829570	-23481	2.0246e-09	0.702451	1e-05	1.03962e-05	8.74281e-05
ENSG00000111615	6649	12:75884876	-20541	1.75945e-09	-0.856322	2e-05	1.05482e-05	8.8627e-05
ENSG00000154767	7498	3:14226173	5889	1.719e-09	-0.670648	1e-05	1.05516e-05	8.8627e-05
ENSG00000168092	7296	11:116976267	-38717	1.4887e-09	-1.29452	2e-05	1.06062e-05	8.90315e-05
ENSG00000131849	4015	19:58939165	-12425	2.39371e-09	0.760142	1e-05	1.06414e-05	8.92728e-05
ENSG00000240875	6104	3:156539414	4562	2.00282e-09	-0.73739	1e-05	1.0753e-05	9.01542e-05
ENSG00000232098	4077	19:58913639	-6213	2.34613e-09	-0.737673	2e-05	1.082e-05	9.06685e-05
ENSG00000109654	5907	4:154144222	70727	1.96561e-09	-1.18104	2e-05	1.08872e-05	9.11688e-05
ENSG00000110536	5055	11:47672142	85159	1.9189e-09	-1.27825	2e-05	1.10149e-05	9.21822e-05
ENSG00000214597	4933	8:145581557	2982	1.67888e-09	-0.812632	1e-05	1.1114e-05	9.29553e-05
ENSG00000014164	7520	8:144630080	6456	1.32863e-09	0.701702	1e-05	1.11489e-05	9.31908e-05
ENSG00000126264	6429	19:36394834	1451	2.16428e-09	0.823459	1e-05	1.11582e-05	9.32121e-05
ENSG00000114956	5682	2:74171639	17685	2.03811e-09	-0.9109	1e-05	1.138e-05	9.50159e-05
ENSG00000104979	6490	19:13888366	3383	1.89441e-09	0.691318	1e-05	1.13936e-05	9.50636e-05
ENSG00000140006	6041	14:64225537	116957	1.78005e-09	0.786081	1e-05	1.1458e-05	9.5524e-05
ENSG00000122696	6317	9:37751751	-152600	1.94398e-09	-1.69022	1e-05	1.14626e-05	9.5524e-05
ENSG00000039523	3280	16:67568042	15720	3.37989e-09	-0.988259	2e-05	1.15982e-05	9.65957e-05
ENSG00000140157	2814	15:23005461	-28967	3.93578e-09	-1.056	1e-05	1.16225e-05	9.67398e-05
ENSG00000185453	7824	19:48683582	9632	1.58132e-09	-0.82112	1e-05	1.16984e-05	9.73129e-05
ENSG00000139178	6923	12:7249598	-12272	1.92683e-09	-0.651862	1e-05	1.19162e-05	9.90651e-05
ENSG00000198363	7206	8:62655710	28554	1.90867e-09	0.820812	1e-05	1.193e-05	9.91193e-05
ENSG00000158941	6990	8:22502207	40061	1.61112e-09	-0.688664	2e-05	1.19659e-05	9.93587e-05
ENSG00000129696	6051	8:33348511	-22609	2.42963e-09	1.46513	1e-05	1.216e-05	0.000100911
ENSG00000160766	4575	1:155397984	200769	2.57696e-09	-2.05115	1e-05	1.21722e-05	0.00010095
ENSG00000233327	3994	17:18540358	111113	2.75794e-09	-0.819349	1e-05	1.22544e-05	0.000101539
ENSG00000133138	3118	X:106073047	27136	4.52054e-09	0.747155	1e-05	1.22579e-05	0.000101539
ENSG00000116819	5047	1:35902835	-136137	2.43044e-09	-1.03632	1e-05	1.23113e-05	0.00010192
ENSG00000076356	5947	1:208362758	-54908	2.26194e-09	0.861019	1e-05	1.25628e-05	0.00010394
ENSG00000145088	6066	3:121551570	-2461	3.29181e-09	-0.737423	1e-05	1.257e-05	0.000103941
ENSG00000101442	5549	20:37396120	19034	2.30702e-09	0.70988	3e-05	1.2827e-05	0.000105999
ENSG00000118939	6484	13:76148427	24807	2.06918e-09	-0.907096	1e-05	1.288e-05	0.000106379
ENSG00000234684	7696	20:1347895	41845	1.75951e-09	0.971119	2e-05	1.29359e-05	0.000106771
ENSG00000167840	8347	17:4991694	-34718	1.73229e-09	0.65759	4e-05	1.32514e-05	0.00010931
ENSG00000128394	5987	22:39437465	855	2.15533e-09	-0.816374	2e-05	1.36e-05	0.00011212
ENSG00000114767	3525	3:51994924	18966	4.20964e-09	-0.741309	1e-05	1.369e-05	0.000112801
ENSG00000029153	6504	12:27531643	45855	2.48613e-09	1.36518	2e-05	1.38368e-05	0.000113935
ENSG00000162819	6075	1:222915144	29248	2.46284e-09	-1.53561	2e-05	1.388e-05	0.000114219
ENSG00000136044	7300	12:105455217	-174800	2.08783e-09	0.629011	2e-05	1.389e-05	0.000114237
ENSG00000230567	5597	8:145457657	19776	1.97691e-09	-0.861479	1e-05	1.39289e-05	0.000114489
ENSG00000225733	7076	3:14987675	-2257	2.32609e-09	-0.788639	2e-05	1.40076e-05	0.000115067
ENSG00000132613	4566	16:70893294	173324	2.46956e-09	-1.30841	3e-05	1.40235e-05	0.000115129
ENSG00000108826	5636	17:48441589	-8987	2.48212e-09	-0.683687	2e-05	1.416e-05	0.000116178
ENSG00000128311	8066	22:37415396	-286	1.90454e-09	-1.12505	1e-05	1.427e-05	0.000117014
ENSG00000238105	5961	12:100557345	-10093	2.64068e-09	-0.669102	1e-05	1.44054e-05	0.000118054
ENSG00000181061	6538	3:42798243	-47781	2.709e-09	1.01931	1e-05	1.45121e-05	0.000118858
ENSG00000151092	7079	3:25809241	-22290	2.02997e-09	1.02357	1e-05	1.45655e-05	0.000119225
ENSG00000237638	6632	2:65144134	11862	2.43416e-09	0.726843	3e-05	1.46317e-05	0.000119696
ENSG00000129480	6369	14:31944723	18006	2.58906e-09	0.676699	1e-05	1.46689e-05	0.000119929
ENSG00000261098	6648	11:107273938	86940	2.20528e-09	0.695372	2e-05	1.47025e-05	0.000120062
ENSG00000178202	5766	11:108422872	53712	2.47732e-09	0.704622	1e-05	1.46983e-05	0.000120062
ENSG00000241014	5406	1:35544982	94067	3.20241e-09	-0.80944	1e-05	1.4783e-05	0.000120648
ENSG00000115241	5049	2:27687792	55237	2.77885e-09	0.72602	1e-05	1.49969e-05	0.000122321
ENSG00000138829	6925	5:127906794	-88085	2.77473e-09	-0.990771	1e-05	1.50122e-05	0.000122374
ENSG00000138430	6215	2:174941439	-171988	2.74762e-09	-0.62617	1e-05	1.51422e-05	0.000123361
ENSG00000188130	6292	22:50703572	3317	2.25956e-09	0.73467	1e-05	1.51634e-05	0.000123461
ENSG00000051382	5293	3:138532887	-20894	3.52893e-09	0.781829	3e-05	1.54313e-05	0.000125568
ENSG00000238164	6710	1:2487766	-705	2.28546e-09	0.722187	2e-05	1.54459e-05	0.000125613
ENSG00000160117	7329	19:17392629	174	2.38021e-09	0.763425	1e-05	1.576e-05	0.000128088
ENSG00000253203	2595	5:68813626	-192716	5.50705e-09	-0.69145	1e-05	1.58426e-05	0.000128687
ENSG00000132623	6493	20:10016207	49432	3.07741e-09	0.77184	1e-05	1.5883e-05	0.00012894
ENSG00000132842	6669	5:77392774	-197806	2.85607e-09	1.35391	1e-05	1.58926e-05	0.000128942
ENSG00000011295	6651	17:15887010	-15685	2.50509e-09	-0.828339	2e-05	1.60142e-05	0.000129852
ENSG00000132004	6394	19:12812748	5290	3.00885e-09	0.645077	1e-05	1.60582e-05	0.000130133
ENSG00000154134	7872	11:124746644	11361	2.6742e-09	-0.802537	1e-05	1.61458e-05	0.000130766
ENSG00000093100	7162	22:18481857	187593	2.82664e-09	0.666103	2e-05	1.65784e-05	0.000134191
ENSG00000245534	7200	15:60772674	1296	2.19899e-09	0.659251	2e-05	1.67144e-05	0.000135212
ENSG00000137267	8811	6:3204345	46584	2.32595e-09	-0.821064	1e-05	1.67527e-05	0.000135443
ENSG00000124198	6717	20:47554392	15964	3.21762e-09	-0.68315	1e-05	1.70247e-05	0.000137562
ENSG00000103671	5328	15:65100154	420206	3.15685e-09	0.699388	1e-05	1.71135e-05	0.000138198
ENSG00000135912	6284	2:219572563	-3006	2.82094e-09	-1.0121	1e-05	1.71735e-05	0.000138602
ENSG00000074966	5437	4:48158524	22250	3.73302e-09	0.718911	1e-05	1.72873e-05	0.000139439
ENSG00000233621	5669	1:37944506	4493	3.42131e-09	0.759947	1e-05	1.74232e-05	0.000140453
ENSG00000183426	4025	16:14523398	-493262	4.53677e-09	-0.704486	1e-05	1.76084e-05	0.000141863
ENSG00000108395	4167	17:57137129	-47154	4.56333e-09	0.697408	1e-05	1.764e-05	0.000142042
ENSG00000162062	7175	16:2511341	1259	2.64945e-09	-1.07996	1e-05	1.777e-05	0.000142993
ENSG00000100714	6127	14:64891932	37182	2.78708e-09	1.1104	1e-05	1.7825e-05	0.000143357
ENSG00000151883	4258	5:49870703	-91031	4.76476e-09	0.622983	1e-05	1.78635e-05	0.000143583
ENSG00000142197	7161	21:37529071	-10	2.82245e-09	-1.56228	1e-05	1.7985e-05	0.000144476
ENSG00000109063	7807	17:10597057	36430	2.97125e-09	-0.659612	2e-05	1.8e-05	0.000144508
ENSG00000118855	6598	3:158485114	35126	3.54232e-09	-1.26503	3e-05	1.82547e-05	0.000146472
ENSG00000119686	5538	14:76044960	-1	3.28272e-09	0.701525	1e-05	1.85254e-05	0.000148558
ENSG00000106344	5472	7:127949577	-34386	4.18535e-09	-0.714634	2e-05	1.85785e-05	0.000148811
ENSG00000198444	1666	X:154658141	46391	8.68727e-09	0.828002	2e-05	1.85766e-05	0.000148811
ENSG00000126107	4892	1:45405400	-71602	5.19301e-09	-1.25095	2e-05	1.88454e-05	0.000150861
ENSG00000186765	7926	17:79444114	-51309	2.70567e-09	-1.03431	2e-05	1.88688e-05	0.000150961
ENSG00000254505	7294	14:24675569	-7507	3.13966e-09	0.590875	2e-05	1.89676e-05	0.000151664
ENSG00000066084	5487	12:51138862	240093	3.97363e-09	-1.01019	2e-05	1.904e-05	0.000152154
ENSG00000108064	7282	10:60145202	419	4.36135e-09	1.48547	2e-05	1.90876e-05	0.000152447
ENSG00000107960	5178	10:105645083	-32881	3.78268e-09	0.918106	2e-05	1.92e-05	0.000153256
ENSG00000175224	3871	11:46584353	-54474	4.302e-09	0.68992	2e-05	1.92177e-05	0.000153309
ENSG00000169155	5548	9:129562274	-5012	4.04028e-09	-0.72712	1e-05	1.97118e-05	0.00015716
ENSG00000148690	6456	10:95466934	4604	3.69784e-09	0.68947	2e-05	1.98781e-05	0.000158303
ENSG00000169696	7863	17:79918680	-16004	2.86701e-09	-1.13971	1e-05	1.98771e-05	0.000158303
ENSG00000213443	8963	12:9822952	-25029	2.54547e-09	0.654588	1e-05	2.03482e-05	0.000161953
ENSG00000013503	6330	12:106746935	-4502	3.69317e-09	0.706743	1e-05	2.037e-05	0.000162036
ENSG00000187833	5404	2:73981301	-30016	4.1222e-09	-1.5228	1e-05	2.04572e-05	0.00016254
ENSG00000111880	6248	6:89320589	-352760	4.03041e-09	0.672727	2e-05	2.04479e-05	0.00016254
ENSG00000136371	7406	15:80178652	-11070	3.01261e-09	1.28905	3e-05	2.05637e-05	0.000163292
ENSG00000136108	4437	13:52902848	-126717	4.58203e-09	-0.959479	1e-05	2.08e-05	0.000164979
ENSG00000168116	5221	6:57030894	119546	5.38771e-09	0.612168	3e-05	2.08e-05	0.000164979
ENSG00000170629	6391	7:102776856	-144002	3.87447e-09	-0.752467	2e-05	2.08142e-05	0.000164997
ENSG00000204160	4708	1:27157791	4589	5.04858e-09	-1.12001	2e-05	2.142e-05	0.000169699
ENSG00000156239	7660	21:30275890	18196	3.17061e-09	-0.800768	1e-05	2.14326e-05	0.000169704
ENSG00000213971	9947	19:23341284	-115770	3.69791e-09	-1.75069	2e-05	2.17743e-05	0.000172311
ENSG00000164209	6927	5:110092976	19138	3.48662e-09	-1.42201	1e-05	2.1787e-05	0.000172313
ENSG00000162105	7735	11:70944478	-19146	3.69014e-09	0.766319	1e-05	2.18227e-05	0.000172497
ENSG00000175866	8129	17:79068756	59807	2.83387e-09	-0.924041	1e-05	2.187e-05	0.000172769
ENSG00000064703	7153	1:112301777	3909	3.6026e-09	-0.670438	1e-05	2.191e-05	0.000172907
ENSG00000136247	7543	7:6617247	181	2.80538e-09	-0.743393	1e-05	2.19122e-05	0.000172907
ENSG00000175387	6449	18:45362721	-94795	3.68518e-09	-0.870044	2e-05	2.19863e-05	0.000173393
ENSG00000151640	8215	10:134007008	6603	3.17661e-09	0.735685	1e-05	2.234e-05	0.000176088
ENSG00000235254	2992	X:148786431	-64128	7.52479e-09	0.703267	2e-05	2.24664e-05	0.000176977
ENSG00000081377	6264	9:99255608	-126505	4.56092e-09	-0.692374	2e-05	2.26165e-05	0.000178058
ENSG00000137714	6197	11:110263237	-37371	4.37456e-09	-0.899125	2e-05	2.27438e-05	0.000178949
ENSG00000143156	7189	1:169331039	-6167	4.64041e-09	-0.649927	3e-05	2.27556e-05	0.000178949
ENSG00000116663	6744	1:11719438	-4744	3.67875e-09	0.793972	2e-05	2.28053e-05	0.000179238
ENSG00000204650	3776	17:44045585	347890	6.11381e-09	-1.5152	3e-05	2.29011e-05	0.000179889
ENSG00000122965	6868	12:114399249	-4928	4.27105e-09	0.797173	1e-05	2.32136e-05	0.00018224
ENSG00000136827	6793	9:132603914	17500	3.99161e-09	0.786006	2e-05	2.3384e-05	0.000183473
ENSG00000161265	6446	19:36219525	-16822	4.47404e-09	-1.1951	5e-05	2.353e-05	0.000184508
ENSG00000185043	8219	15:90782096	4816	2.97364e-09	0.721765	2e-05	2.35752e-05	0.000184669
ENSG00000113597	6429	5:64847335	-73209	4.65986e-09	1.11453	1e-05	2.35765e-05	0.000184669
ENSG00000079257	6745	3:158352372	-38111	4.67413e-09	-0.726095	1e-05	2.37125e-05	0.000185629
ENSG00000261740	3842	16:30338626	872653	6.29899e-09	0.906284	2e-05	2.3892e-05	0.000186929
ENSG00000048028	6087	11:113748991	2698	5.04012e-09	0.739473	1e-05	2.39178e-05	0.000187024
ENSG00000102882	3824	16:30141985	7157	5.79382e-09	-0.847751	3e-05	2.41062e-05	0.000188391
ENSG00000141384	5880	18:23778056	-27845	4.07113e-09	-0.736011	2e-05	2.414e-05	0.000188455
ENSG00000068366	3994	X:108976535	-98	8.84359e-09	0.971814	2e-05	2.41416e-05	0.000188455
ENSG00000149679	8737	20:60976638	-5704	3.16213e-09	-0.708277	1e-05	2.41918e-05	0.00018874
ENSG00000179978	1078	5:68793934	-630328	2.19469e-08	-0.783055	2e-05	2.42526e-05	0.000189107
ENSG00000197566	6284	17:16534146	-23025	4.30432e-09	-0.646783	3e-05	2.43757e-05	0.000189853
ENSG00000257800	5831	2:74349602	1794	4.82633e-09	-0.69786	3e-05	2.437e-05	0.000189853
ENSG00000250251	4107	16:15147675	-100747	6.38267e-09	-0.687873	2e-05	2.45817e-05	0.000191162
ENSG00000198585	6983	3:131094700	-5816	4.40316e-09	-1.69812	5e-05	2.45853e-05	0.000191162
ENSG00000109265	8022	4:56912111	-124251	4.10536e-09	-0.725746	3e-05	2.45637e-05	0.000191162
ENSG00000154920	5636	17:48409660	-40922	4.72824e-09	-0.852218	2e-05	2.48167e-05	0.000192853
ENSG00000261338	6600	2:219141458	21415	4.13061e-09	0.774582	1e-05	2.484e-05	0.000192932
ENSG00000130119	3292	X:54623820	67175	8.28706e-09	0.720929	1e-05	2.48735e-05	0.000193077
ENSG00000100330	5864	22:30256426	-22719	4.45257e-09	-0.877088	2e-05	2.50065e-05	0.000194
ENSG00000143498	6242	1:222748085	-15191	4.69632e-09	0.631077	1e-05	2.51369e-05	0.000194903
ENSG00000183722	6972	13:39953327	-224339	4.95029e-09	-0.624767	3e-05	2.54516e-05	0.000197232
ENSG00000103056	4292	16:68402649	-79943	6.64434e-09	-0.937031	2e-05	2.56657e-05	0.00019878
ENSG00000171202	5439	11:85255186	-103826	5.01853e-09	-0.681173	1e-05	2.56925e-05	0.000198876
ENSG00000183765	4564	22:29263185	124774	5.73848e-09	-1.44575	1e-05	2.591e-05	0.000200446
ENSG00000243811	5973	22:39426325	15956	4.33664e-09	-0.782793	2e-05	2.60034e-05	0.000201057
ENSG00000135074	6860	5:156931898	-70886	4.45969e-09	0.682051	1e-05	2.61244e-05	0.00020188
ENSG00000230212	7178	21:37367767	-131172	4.34435e-09	1.05182	2e-05	2.641e-05	0.000203971
ENSG00000104823	7057	19:39318006	-4640	4.51352e-09	-0.73258	1e-05	2.65544e-05	0.000204807
ENSG00000171566	7315	4:155474093	2505	4.60094e-09	-0.851417	1e-05	2.65439e-05	0.000204807
ENSG00000049167	4974	5:60088148	-152753	6.22067e-09	0.666068	2e-05	2.65625e-05	0.000204807
ENSG00000141293	5462	17:46544468	36830	5.83047e-09	0.654732	2e-05	2.68366e-05	0.000206805
ENSG00000172197	7369	6:20201181	-11490	4.23888e-09	0.680964	3e-05	2.70677e-05	0.00020847
ENSG00000145348	5450	4:107150912	-91741	8.26914e-09	-1.27267	4e-05	2.764e-05	0.000212754
ENSG00000165449	6382	10:61450736	-45025	5.29126e-09	-0.920962	1e-05	2.76681e-05	0.000212787
ENSG00000197375	5319	5:131640536	-64909	5.97781e-09	0.644667	2e-05	2.76745e-05	0.000212787
ENSG00000115825	8147	2:37535729	-16223	3.35035e-09	1.25364	1e-05	2.78841e-05	0.00021428
ENSG00000089053	6551	12:121770527	-67173	4.73313e-09	1.51186	3e-05	2.79862e-05	0.000214917
ENSG00000124784	8481	6:7346925	-42805	4.0435e-09	-0.730875	1e-05	2.79982e-05	0.000214917
ENSG00000082074	7108	5:39260658	-13973	4.96378e-09	-0.923325	1e-05	2.83248e-05	0.000217304
ENSG00000076242	5968	3:37083574	48750	6.3679e-09	0.817886	2e-05	2.85746e-05	0.000219098
ENSG00000226380	6165	7:130563601	-34469	5.41587e-09	0.878217	2e-05	2.90714e-05	0.000222784
ENSG00000106302	6317	7:123024399	-444639	6.48729e-09	-1.11062	1e-05	2.923e-05	0.000223878
ENSG00000184840	5845	5:177016095	-3065	4.93496e-09	-0.695545	2e-05	2.95247e-05	0.000226007
ENSG00000102805	5795	13:77575068	10272	5.88071e-09	-1.06216	1e-05	3.00756e-05	0.000230097
ENSG00000246082	6922	3:131080065	-678	5.33243e-09	0.764031	2e-05	3.0316e-05	0.000231808
ENSG00000166685	8013	17:71213525	24395	4.41286e-09	-0.703018	1e-05	3.0821e-05	0.000235539
ENSG00000148459	9495	10:26986322	-267	5.03744e-09	-0.655401	3e-05	3.09061e-05	0.000236058
ENSG00000224429	8207	13:21898085	-24776	4.89941e-09	0.671614	3e-05	3.1081e-05	0.000237263
ENSG00000067533	6621	1:218519367	60737	6.95087e-09	-0.656336	1e-05	3.16266e-05	0.000241295
ENSG00000121060	6407	17:54898301	-93099	5.7771e-09	0.690709	3e-05	3.21644e-05	0.000245262
ENSG00000110025	5013	11:64809441	14560	6.17785e-09	-0.786055	3e-05	3.2713e-05	0.000249305
ENSG00000161016	3038	8:146008168	-9805	8.77907e-09	-0.817901	2e-05	3.273e-05	0.000249305
ENSG00000144712	7275	3:12817480	-20492	5.14014e-09	-0.673379	1e-05	3.27918e-05	0.000249633
ENSG00000259802	7381	5:10383537	29823	5.93434e-09	0.671211	1e-05	3.3177e-05	0.000252427
ENSG00000139620	5715	12:49098108	22086	6.98896e-09	-0.692845	5e-05	3.35029e-05	0.000254766
ENSG00000230628	7224	1:234827952	-3949	6.0661e-09	0.663504	2e-05	3.39554e-05	0.000258065
ENSG00000119242	7270	12:124431049	-26330	5.28649e-09	-0.627909	1e-05	3.42071e-05	0.000259835
ENSG00000104093	6292	15:51971322	56291	6.97174e-09	0.651042	1e-05	3.46219e-05	0.000262841
ENSG00000169683	7798	17:79980944	-235	5.27234e-09	-0.801719	3e-05	3.47787e-05	0.000263886
ENSG00000146410	5235	6:136561960	-9514	7.50897e-09	-1.07877	3e-05	3.50247e-05	0.000265607
ENSG00000187607	7318	17:15615121	12229	5.91922e-09	1.12986	4e-05	3.52213e-05	0.000266952
ENSG00000189050	5063	17:57972342	-69781	9.25558e-09	0.809282	1e-05	3.525e-05	0.000267023
ENSG00000047849	2853	3:48140634	9864	1.47418e-08	-0.900203	2e-05	3.53626e-05	0.000267729
ENSG00000235173	6470	8:145185505	-7168	5.29196e-09	-0.747262	2e-05	3.547e-05	0.000268396
ENSG00000174600	6708	12:108713584	-19535	6.62307e-09	-0.785413	2e-05	3.55572e-05	0.000268907
ENSG00000184517	7007	16:75202445	20054	6.03572e-09	1.0708	2e-05	3.5914e-05	0.000271457
ENSG00000203865	7010	1:116956901	-4344	6.13446e-09	-0.771356	2e-05	3.60264e-05	0.000272158
ENSG00000259577	6516	15:52473716	1425	6.39337e-09	0.794226	2e-05	3.61183e-05	0.000272703
ENSG00000103995	5098	15:49014428	-88916	9.61224e-09	0.863919	2e-05	3.614e-05	0.000272716
ENSG00000128989	6922	15:52718530	-143551	6.55586e-09	1.078	1e-05	3.62883e-05	0.000273687
ENSG00000125652	8277	19:6325557	-46888	5.7912e-09	-1.62742	8e-05	3.67561e-05	0.000277064
ENSG00000119632	7800	14:94595989	-602	6.10638e-09	0.837382	3e-05	3.703e-05	0.000278975
ENSG00000054282	6434	1:243416525	-2796	6.49049e-09	-0.70609	2e-05	3.72028e-05	0.000280126
ENSG00000246273	6806	11:9672763	-107077	6.03419e-09	-0.627565	2e-05	3.72522e-05	0.000280345
ENSG00000260708	8884	22:47158444	-17	4.87348e-09	1.11452	1e-05	3.766e-05	0.000283252
ENSG00000240336	6745	9:37505478	19518	7.09651e-09	0.85044	3e-05	3.772e-05	0.000283551
ENSG00000241058	7703	10:18812620	-127932	6.01092e-09	0.961427	2e-05	3.80445e-05	0.000285841
ENSG00000171502	6183	1:86466085	-156542	8.56529e-09	-0.681626	2e-05	3.81189e-05	0.000286244
ENSG00000120658	6206	13:44274730	-86315	8.10735e-09	-0.663409	1e-05	3.825e-05	0.000287065
ENSG00000149599	4556	20:30483433	24882	9.51865e-09	1.0403	3e-05	3.86341e-05	0.00028966
ENSG00000148019	6382	9:80877777	26798	6.89954e-09	-0.869387	1e-05	3.86367e-05	0.00028966
ENSG00000227540	5200	10:75310757	298207	1.18993e-08	0.804761	2e-05	3.873e-05	0.000290203
ENSG00000131013	7913	6:149803182	-63993	6.20241e-09	0.675855	2e-05	3.90519e-05	0.000292455
ENSG00000174177	9588	16:88779328	6456	4.05122e-09	-0.732378	2e-05	3.95541e-05	0.000296056
ENSG00000066056	5705	1:43766537	-128	8.14165e-09	-1.28381	3e-05	3.95927e-05	0.000296184
ENSG00000171033	6474	8:79565069	136694	9.17019e-09	-0.611272	6e-05	3.97073e-05	0.000296881
ENSG00000027847	5859	5:177043366	16264	7.19989e-09	0.76778	4e-05	3.97813e-05	0.000297273
ENSG00000138031	4446	2:25110962	-31747	1.10269e-08	0.820147	1e-05	3.98543e-05	0.000297658
ENSG00000140575	8210	15:91009484	78033	5.24837e-09	-1.1456	2e-05	4.01258e-05	0.000299524
ENSG00000168958	7888	2:228236532	46664	9.24401e-09	-1.02593	2e-05	4.02585e-05	0.00030019
ENSG00000113318	6573	5:79958700	8232	6.69955e-09	0.671213	3e-05	4.02562e-05	0.00030019
ENSG00000100294	8043	22:43529517	-9884	5.3323e-09	-0.948497	5e-05	4.04915e-05	0.000301764
ENSG00000092758	8378	20:61462502	14905	5.70503e-09	-1.04986	2e-05	4.06279e-05	0.000302618
ENSG00000102409	2936	X:102519583	49562	1.56063e-08	-0.708918	2e-05	4.07225e-05	0.000303159
ENSG00000073464	4601	X:10124605	-420	1.01678e-08	-0.545276	3e-05	4.087e-05	0.000304095
ENSG00000125871	7273	20:17973355	23798	7.13234e-09	1.1109	2e-05	4.12013e-05	0.000306393
ENSG00000049245	6665	1:7831064	-266	7.08714e-09	-1.00047	2e-05	4.12873e-05	0.000306867
ENSG00000165629	8398	10:7869814	39721	6.21229e-09	0.664624	4e-05	4.16073e-05	0.000308984
ENSG00000163322	7689	4:84392377	-52125	7.87653e-09	0.849314	2e-05	4.16168e-05	0.000308984
ENSG00000215790	6236	1:1605407	-72025	7.8099e-09	-1.0557	1e-05	4.167e-05	0.000309209
ENSG00000114554	6491	3:126685000	-22438	8.93418e-09	0.653293	2e-05	4.17658e-05	0.000309757
ENSG00000213533	4951	3:52849455	-82158	9.08057e-09	-0.655056	4e-05	4.255e-05	0.000315238
ENSG00000188428	8489	6:7976745	-87903	7.00936e-09	-0.696797	5e-05	4.25386e-05	0.000315238
ENSG00000138801	5502	4:108648341	6732	1.2785e-08	-0.783234	3e-05	4.28352e-05	0.000317178
ENSG00000127586	6986	16:845019	6972	5.93802e-09	-0.673682	3e-05	4.297e-05	0.000318004
ENSG00000083750	4369	X:55462929	-281244	1.59894e-08	-1.05683	1e-05	4.40033e-05	0.000325478
ENSG00000186314	6404	5:145214538	-395	9.72784e-09	1.1357	5e-05	4.42725e-05	0.000327294
ENSG00000224051	5011	1:1218800	-41337	1.05436e-08	1.76146	2e-05	4.44324e-05	0.000328301
ENSG00000002919	5311	17:46197755	17035	1.11594e-08	-0.64723	1e-05	4.45282e-05	0.000328833
ENSG00000157895	6250	12:121440263	-14043	7.84093e-09	-1.0672	1e-05	4.481e-05	0.000330737
ENSG00000243754	8648	9:4884546	24091	5.46076e-09	-0.766549	4e-05	4.4955e-05	0.00033163
ENSG00000144306	5946	2:175175201	-85258	1.0248e-08	1.44167	4e-05	4.53173e-05	0.000334124
ENSG00000260388	7013	13:48508592	1834	8.03271e-09	-1.14922	3e-05	4.53914e-05	0.000334492
ENSG00000125458	7015	17:73173266	45375	7.08251e-09	0.765835	4e-05	4.5482e-05	0.000334981
ENSG00000196670	5957	5:180268324	-19963	9.11449e-09	0.9448	3e-05	4.55479e-05	0.000335288
ENSG00000157379	7423	14:24766771	-2269	9.22675e-09	-1.14652	3e-05	4.61231e-05	0.000339341
ENSG00000104731	10013	16:87742092	-57507	4.63342e-09	-0.664913	6e-05	4.62432e-05	0.000340044
ENSG00000228436	5711	1:39289916	-35757	1.04532e-08	-1.35848	4e-05	4.64818e-05	0.000341617
ENSG00000162461	7399	1:16061035	-1866	8.06076e-09	0.699593	4e-05	4.65922e-05	0.000342246
ENSG00000151131	6951	12:105398884	18795	9.01275e-09	0.683166	4e-05	4.69728e-05	0.000344858
ENSG00000101977	4114	X:138873318	82931	1.47736e-08	-0.539932	4e-05	4.743e-05	0.000348028
ENSG00000204227	18081	6:33176749	476	5.74589e-09	-1.28741	2e-05	4.75583e-05	0.000348786
ENSG00000260686	6447	5:122134029	-34023	1.04795e-08	0.669419	2e-05	4.81911e-05	0.000353239
ENSG00000197888	7898	4:69365052	-69194	1.18111e-08	0.690719	6e-05	4.83461e-05	0.000354188
ENSG00000246528	6485	8:70761910	15563	1.09978e-08	0.674029	3e-05	4.863e-05	0.000356083
ENSG00000145781	7971	5:115608225	187536	7.65605e-09	-0.630639	2e-05	4.87e-05	0.000356402
ENSG00000074935	5381	6:112436198	27465	1.12002e-08	-0.66106	2e-05	4.90049e-05	0.000358444
ENSG00000178685	6698	8:145074452	-12489	8.01869e-09	0.642922	1e-05	4.905e-05	0.000358583
ENSG00000064313	7234	8:120739719	-105385	1.08091e-08	-0.740112	2e-05	4.92055e-05	0.000359531
ENSG00000205060	6537	7:134001875	71	1.12588e-08	-0.620378	3e-05	5.03859e-05	0.000367958
ENSG00000157680	7095	7:137580565	48726	9.32748e-09	-0.725565	4e-05	5.04121e-05	0.000367958
ENSG00000178028	4952	1:44721739	42611	1.29198e-08	-0.778031	1e-05	5.08242e-05	0.00037077
ENSG00000146701	4490	7:75707891	30521	1.21507e-08	1.17898	1e-05	5.123e-05	0.000373531
ENSG00000132141	6023	17:33217274	-90824	1.07056e-08	1.17296	3e-05	5.14225e-05	0.000374624
ENSG00000239445	9258	3:98428155	-23341	1.03841e-08	0.815549	2e-05	5.14338e-05	0.000374624
ENSG00000196539	6648	1:249076862	440234	9.98072e-09	-1.02594	1e-05	5.15027e-05	0.000374928
ENSG00000108666	6040	17:30691051	14008	1.08757e-08	-1.38635	2e-05	5.19757e-05	0.000378172
ENSG00000185201	4132	11:307244	-388	1.46352e-08	0.869331	4e-05	5.231e-05	0.000380407
ENSG00000128604	5460	7:128577319	-348	1.13985e-08	0.899982	3e-05	5.23425e-05	0.00038044
ENSG00000259705	5250	15:48939046	897	1.47074e-08	0.811697	1e-05	5.24142e-05	0.000380761
ENSG00000167700	4144	8:145753584	19126	1.2449e-08	-0.729842	3e-05	5.33084e-05	0.000387053
ENSG00000233006	5319	5:131705297	-312	1.31974e-08	0.684448	3e-05	5.41129e-05	0.000392688
ENSG00000139505	8355	13:25805275	-56873	9.58473e-09	0.720426	5e-05	5.42324e-05	0.000393349
ENSG00000127884	4732	10:135182737	-4457	1.152e-08	-0.897901	3e-05	5.43559e-05	0.000394037
ENSG00000108559	8630	17:5297457	-26024	8.09209e-09	0.625077	3e-05	5.45648e-05	0.000395344
ENSG00000165983	8998	10:16506757	27814	7.82368e-09	-0.641329	5e-05	5.4724e-05	0.00039629
ENSG00000106125	6318	7:30838361	27327	1.11744e-08	-0.630367	3e-05	5.477e-05	0.000396421
ENSG00000147679	5254	8:117815287	36544	1.3679e-08	-1.01225	2e-05	5.53243e-05	0.000400218
ENSG00000189223	6038	2:113978940	9840	1.23545e-08	0.691395	1e-05	5.60466e-05	0.000405231
ENSG00000146143	4698	6:57236977	57373	1.78529e-08	-0.647117	1e-05	5.61766e-05	0.000405958
ENSG00000170100	8145	16:89285590	1471	6.77127e-09	-0.836688	4e-05	5.62668e-05	0.000406397
ENSG00000155760	4604	2:202845294	-54017	1.47291e-08	1.03499	3e-05	5.64156e-05	0.000407259
ENSG00000142546	7525	19:50064453	-29067	9.98685e-09	0.703899	2e-05	5.70415e-05	0.000411563
ENSG00000166170	7516	14:104085288	56119	9.95997e-09	0.941871	7e-05	5.76569e-05	0.000415786
ENSG00000167077	6292	22:42280361	184857	9.2803e-09	-0.701473	4e-05	5.78431e-05	0.000416911
ENSG00000198885	2440	2:97000396	9326	2.75965e-08	-0.650761	3e-05	5.80134e-05	0.00041792
ENSG00000169231	4563	1:155178782	-61	1.56491e-08	-0.687994	3e-05	5.849e-05	0.000421137
ENSG00000099968	6826	22:18161979	50357	1.08974e-08	0.676192	7e-05	5.86489e-05	0.000422058
ENSG00000112218	5787	6:97243595	-41759	1.60906e-08	-0.666041	5e-05	5.91577e-05	0.000425498
ENSG00000165355	7535	14:39892752	-8953	1.10471e-08	0.818481	3e-05	5.93135e-05	0.000426397
ENSG00000117242	6329	1:20978221	-466	1.24669e-08	-0.607572	5e-05	5.948e-05	0.000427366
ENSG00000236829	5587	16:435670	3572	1.0556e-08	-1.45027	2e-05	5.95588e-05	0.000427715
ENSG00000151413	6507	14:32173870	214707	1.25289e-08	1.10975	2e-05	5.96956e-05	0.000428475
ENSG00000103657	5791	15:64175305	49163	1.16492e-08	-0.689194	3e-05	6.05154e-05	0.000434134
ENSG00000110583	5646	11:63703979	-2453	1.2641e-08	-0.700345	2e-05	6.0694e-05	0.000435189
ENSG00000106052	6191	7:27765748	-13203	1.20344e-08	1.51648	4e-05	6.11229e-05	0.000438037
ENSG00000260806	7260	14:97042004	73345	1.14361e-08	-0.717552	7e-05	6.11674e-05	0.000438129
ENSG00000236432	7887	2:228131904	-58014	1.39059e-08	-0.717625	5e-05	6.12131e-05	0.000438229
ENSG00000160209	8263	21:45136984	-1992	8.55711e-09	0.63856	3e-05	6.18462e-05	0.000442532
ENSG00000084093	8541	4:57820683	46607	1.13316e-08	-0.644803	6e-05	6.21464e-05	0.00044445
ENSG00000257093	5819	7:141398707	-3247	1.7602e-08	-0.634862	3e-05	6.22974e-05	0.000445299
ENSG00000245571	6109	11:58909252	-1237	1.90273e-08	-1.13588	2e-05	6.3275e-05	0.000452053
ENSG00000170054	8037	14:94942663	-3364	1.03426e-08	0.714609	6e-05	6.338e-05	0.000452565
ENSG00000171421	9346	5:1816959	15478	8.8648e-09	-0.823656	4e-05	6.36727e-05	0.000454424
ENSG00000124535	8264	6:2929689	164040	1.09143e-08	-0.687755	6e-05	6.3759e-05	0.000454805
ENSG00000133243	7746	19:2018818	-16063	9.59594e-09	-0.827907	3e-05	6.42223e-05	0.000457874
ENSG00000197410	7261	4:155409760	-3171	1.35409e-08	-0.601702	3e-05	6.455e-05	0.00045983
ENSG00000047644	4725	X:10079561	95958	1.58661e-08	0.822035	7e-05	6.45632e-05	0.00045983
ENSG00000011523	6773	2:65365669	82168	1.21452e-08	-0.717569	3e-05	6.48117e-05	0.000461124
ENSG00000082068	6492	5:37509538	130223	1.39269e-08	-0.887239	2e-05	6.47958e-05	0.000461124
ENSG00000110104	5608	11:60631317	21772	1.37917e-08	-0.902984	3e-05	6.494e-05	0.000461796
ENSG00000108448	3860	17:18587360	-13952	2.22107e-08	-0.736121	3e-05	6.50821e-05	0.000462572
ENSG00000148219	6727	9:119419458	-757891	1.35666e-08	-1.3621	6e-05	6.56585e-05	0.000466429
ENSG00000162909	6260	1:223899417	10121	1.38649e-08	-0.66041	4e-05	6.57736e-05	0.000467006
ENSG00000186660	6181	11:58386049	39464	1.76541e-08	0.758205	1e-05	6.608e-05	0.000468945
ENSG00000107959	9058	10:3221820	6816	1.1078e-08	-0.770122	8e-05	6.63348e-05	0.000470507
ENSG00000143543	6236	1:153831998	-118167	1.48853e-08	-1.5097	5e-05	6.77485e-05	0.000480042
ENSG00000079263	7769	2:231083171	15344	1.3584e-08	1.2132	3e-05	6.7715e-05	0.000480042
ENSG00000168096	8915	16:4784040	-340	8.48217e-09	-0.754345	8e-05	6.79631e-05	0.000481315
ENSG00000148331	6626	9:132381513	-22932	1.27058e-08	-0.611342	2e-05	6.81064e-05	0.000482083
ENSG00000001497	3706	X:63926463	-828193	3.74524e-08	0.77673	3e-05	6.81428e-05	0.000482094
ENSG00000236810	6106	1:24107952	3174	1.54125e-08	-0.782506	6e-05	6.91328e-05	0.000488847
ENSG00000204237	7952	17:79637552	3886	1.17372e-08	1.06627	2e-05	6.92545e-05	0.000489458
ENSG00000247363	6595	12:69077892	-3644	1.43317e-08	0.850927	5e-05	6.94932e-05	0.000490893
ENSG00000240889	5534	7:140413459	16581	1.63184e-08	-0.743499	5e-05	6.98739e-05	0.00049333
ENSG00000105576	6387	19:12823039	-11787	1.51211e-08	0.603377	5e-05	7.01764e-05	0.000495213
ENSG00000157426	7872	4:57283315	29648	1.35809e-08	0.650708	2e-05	7.06e-05	0.000497945
ENSG00000002822	9290	7:1981254	-291625	9.15942e-09	0.856675	4e-05	7.06687e-05	0.000498178
ENSG00000231890	6107	2:136697320	-45427	1.74644e-08	0.734739	1e-05	7.08853e-05	0.00049945
ENSG00000106665	3058	7:73620808	-82998	3.26462e-08	0.830738	2e-05	7.094e-05	0.00049958
ENSG00000186583	6698	8:145074452	-12131	1.17118e-08	0.645475	2e-05	7.13678e-05	0.000502338
ENSG00000168026	6963	3:39210125	60972	1.67759e-08	0.620006	4e-05	7.16182e-05	0.000503844
ENSG00000132405	10217	4:7009866	98896	8.40151e-09	-0.953005	7e-05	7.24239e-05	0.000509252
ENSG00000108433	3902	17:44991961	-8523	2.75144e-08	-0.774219	5e-05	7.28928e-05	0.000512289
ENSG00000103365	5883	16:23467181	-66136	1.72823e-08	0.62242	3e-05	7.31667e-05	0.000513952
ENSG00000177873	6435	3:40517610	-995	1.69579e-08	1.01172	3e-05	7.33034e-05	0.000514651
ENSG00000139832	8834	13:111124255	-89826	1.09927e-08	0.663567	6e-05	7.35078e-05	0.000515562
ENSG00000172167	7540	8:121392405	-65236	1.60217e-08	0.655512	3e-05	7.34986e-05	0.000515562
ENSG00000075407	3959	10:38383280	15	4.35289e-08	0.636191	2e-05	7.37425e-05	0.000516759
ENSG00000227671	10341	1:247349106	-25053	9.0389e-09	0.6479	6e-05	7.37532e-05	0.000516759
ENSG00000185437	8533	21:40793911	-23871	1.18181e-08	0.716456	6e-05	7.39783e-05	0.000518073
ENSG00000170456	8284	12:31796592	52560	1.19662e-08	-0.618266	2e-05	7.44163e-05	0.000520876
ENSG00000152404	6483	11:107283313	-45260	1.42496e-08	0.770958	5e-05	7.46022e-05	0.000521913
ENSG00000164828	6994	7:874412	18883	1.16235e-08	-0.726699	6e-05	7.53845e-05	0.000527119
ENSG00000204947	7853	7:148795945	-27494	1.33993e-08	-0.79311	3e-05	7.54987e-05	0.000527651
ENSG00000163607	6902	3:112729768	20002	1.67208e-08	-0.741917	1e-05	7.63738e-05	0.000533497
ENSG00000130159	6560	19:11616807	-23183	1.78013e-08	0.598848	2e-05	7.712e-05	0.000538434
ENSG00000158169	6529	9:97910547	-169445	1.68795e-08	-1.4215	2e-05	7.7349e-05	0.000539763
ENSG00000213619	5055	11:47454972	-131917	2.14447e-08	0.769508	4e-05	7.77147e-05	0.000542041
ENSG00000088854	7446	20:3282978	-105295	1.35477e-08	-0.714302	2e-05	7.79522e-05	0.000543424
ENSG00000144827	7275	3:111713533	15675	1.68969e-08	0.775796	1e-05	7.83e-05	0.000545568
ENSG00000128513	7839	7:124525182	-44856	1.78726e-08	0.785624	3e-05	7.85961e-05	0.00054736
ENSG00000227124	6533	3:75849185	14450	1.71936e-08	0.784274	4e-05	7.91457e-05	0.00055091
ENSG00000197620	2972	X:149113715	491814	3.39803e-08	-0.567413	3e-05	8.034e-05	0.000558946
ENSG00000226779	8329	3:174952839	-36047	1.3624e-08	-0.67858	2e-05	8.06752e-05	0.000560991
ENSG00000223385	9369	17:13950301	-22475	1.20774e-08	0.721194	6e-05	8.10627e-05	0.000563402
ENSG00000105974	4679	7:116212474	47634	2.67264e-08	-0.628766	1e-05	8.12922e-05	0.000564713
ENSG00000130517	6777	19:18436367	-15031	1.59095e-08	0.6837	0.0001	8.24454e-05	0.000572436
ENSG00000255198	7112	16:2007727	-7234	1.4673e-08	-0.789515	3e-05	8.2631e-05	0.000573437
ENSG00000185015	4634	8:86180944	48127	2.62719e-08	-0.660511	3e-05	8.31265e-05	0.000576586
ENSG00000197332	6520	19:11763143	12551	1.73188e-08	-0.824761	6e-05	8.35311e-05	0.000579101
ENSG00000214013	5242	15:42610288	44856	2.08832e-08	-0.937892	4e-05	8.36575e-05	0.000579639
ENSG00000004455	4616	1:33499428	-47170	2.62359e-08	0.716707	2e-05	8.36925e-05	0.000579639
ENSG00000134779	5390	18:34361762	-47397	1.95012e-08	1.10688	4e-05	8.3775e-05	0.000579919
ENSG00000104129	5845	15:41077329	-22347	1.86987e-08	-0.813412	4e-05	8.40061e-05	0.000581228
ENSG00000204149	4195	10:51048071	-700008	2.69679e-08	0.664465	6e-05	8.48747e-05	0.000586944
[truncated: 11,819 more rows]
