# Supplementary material for: Genetic variants modulate gene expression statin response in human lymphoblastoid cell lines
Source: BMC Genomics. 2020 Aug 12;21:555. doi: 10.1186/s12864-020-06966-4 (PMC7430882; doi:10.1186/s12864-020-06966-4)
Supplement: Supplementary file 9 — Additional file 9: Table S9. Lead eQTL for average of endogenous and statin-treated LCL gene expression levels from meta-analysis with p<0.00001. [file 12864_2020_6966_MOESM9_ESM.xlsx]

## Sheet: Table S9
Table S9. Lead eQTL for average of endogenous and statin-treated LCL gene expression levels from meta-analysis with p<0.00001.
EnsemblGeneID	hg19chr	hg19bp	Weight	Beta	P	Dir	HetISq	HetChiSq	HetDf	HetPVal
ENSG00000164308	5	96252432	412	24.854	2.35e-136	++	0	0.023	1	0.8795
ENSG00000198468	1	213038588	412	24.191	2.79e-129	++	67.9	3.115	1	0.07755
ENSG00000166750	17	33571546	412	23.65	1.17e-123	++	14.5	1.17	1	0.2794
ENSG00000203875	6	86387888	412	23.521	2.48e-122	++	39.8	1.662	1	0.1973
ENSG00000196735	6	32636434	412	-23.495	4.55e-122	--	0	0.51	1	0.4752
ENSG00000250155	5	36702864	412	23.195	5.06e-119	++	63.5	2.742	1	0.09775
ENSG00000258289	14	65395064	412	22.728	2.38e-114	++	72	3.566	1	0.05896
ENSG00000151725	4	185652147	412	22.671	8.68e-114	++	0	0.105	1	0.7459
ENSG00000187624	17	260142	412	22.375	6.97e-111	++	78.2	4.591	1	0.03214
ENSG00000230658	7	23144947	412	21.996	3.11e-107	++	0	0.78	1	0.3772
ENSG00000149084	11	43878485	412	-21.903	2.42e-106	--	2.9	1.029	1	0.3103
ENSG00000112139	6	37663624	412	-21.787	3.08e-105	--	47.2	1.893	1	0.1689
ENSG00000228506	6	99878619	412	21.747	7.4e-105	++	0	0.314	1	0.5751
ENSG00000145214	4	960713	412	21.526	8.91e-103	++	62.3	2.65	1	0.1036
ENSG00000142794	1	21766663	412	-21.434	6.46e-102	--	79.9	4.981	1	0.02563
ENSG00000006282	17	48624523	412	-21.419	8.79e-102	--	51	2.04	1	0.1532
ENSG00000184988	17	41346798	412	21.405	1.21e-101	++	34.8	1.533	1	0.2156
ENSG00000251022	4	83848965	412	-21.401	1.3e-101	--	0	0	1	0.9852
ENSG00000124587	6	42942779	412	21.331	5.81e-101	++	88.6	8.746	1	0.003102
ENSG00000197345	11	68655063	412	-21.224	5.79e-100	--	0	0.152	1	0.6968
ENSG00000162620	1	74665742	412	-21.157	2.4e-99	--	81.2	5.323	1	0.02105
ENSG00000254184	7	72236982	412	21.043	2.65e-98	++	0	0.318	1	0.5727
ENSG00000179344	6	32663631	412	-21.023	4.02e-98	--	30.1	1.431	1	0.2315
ENSG00000142632	1	16533022	412	-21.001	6.37e-98	--	0	0.087	1	0.7677
ENSG00000166435	11	74480548	412	20.985	9.08e-98	++	79.4	4.865	1	0.02741
ENSG00000166839	15	65187220	412	-20.983	9.3e-98	--	84.3	6.366	1	0.01163
ENSG00000240344	2	201742345	412	-20.905	4.79e-97	--	44.8	1.813	1	0.1781
ENSG00000127337	12	69762713	412	20.901	5.27e-97	++	9.4	1.103	1	0.2935
ENSG00000129055	3	134205227	412	20.881	7.96e-97	++	0	0.604	1	0.4371
ENSG00000196655	11	118893878	412	20.804	3.97e-96	++	59	2.436	1	0.1186
ENSG00000196152	9	130202089	412	-20.744	1.38e-95	--	43.1	1.757	1	0.1849
ENSG00000246174	11	77850824	412	-20.685	4.76e-95	--	92.2	12.835	1	0.0003402
ENSG00000138185	10	97523780	412	20.596	3e-94	++	0	0.017	1	0.8959
ENSG00000168038	3	41984800	412	-20.567	5.44e-94	--	67.2	3.045	1	0.08098
ENSG00000205464	5	81575601	412	-20.465	4.39e-93	--	78.3	4.617	1	0.03166
ENSG00000205038	8	110530966	412	20.455	5.41e-93	++	0	0.652	1	0.4193
ENSG00000229043	7	1200641	412	-20.453	5.6e-93	--	0	0.305	1	0.5805
ENSG00000172728	8	33330687	412	-20.4	1.66e-92	--	0	0.819	1	0.3654
ENSG00000254614	11	64948555	412	-20.388	2.13e-92	--	70.5	3.388	1	0.06567
ENSG00000236624	1	45981258	412	-20.327	7.43e-92	--	61.2	2.576	1	0.1085
ENSG00000263335	16	15821246	412	20.085	9.96e-90	++	81.8	5.502	1	0.01899
ENSG00000172057	17	38029120	412	-20.083	1.03e-89	--	0	0.457	1	0.4989
ENSG00000166847	16	23692405	412	20.05	2e-89	++	0	0.006	1	0.9402
ENSG00000146707	7	76143625	412	20.01	4.5e-89	++	73.4	3.757	1	0.05258
ENSG00000187741	16	89833097	412	-19.78	4.39e-87	--	63.1	2.71	1	0.09973
ENSG00000188002	5	1594056	412	-19.772	5.191e-87	--	0	0.345	1	0.557
ENSG00000177683	7	108202894	412	19.746	8.722e-87	++	0	0.317	1	0.5737
ENSG00000181240	19	6436304	412	-19.698	2.234e-86	--	54.3	2.188	1	0.1391
ENSG00000104427	8	79577726	412	19.561	3.349e-85	++	22.9	1.296	1	0.2549
ENSG00000196126	6	32576731	412	-19.537	5.367e-85	--	0	0.201	1	0.6538
ENSG00000065268	19	990819	412	-19.535	5.545e-85	--	0	0.049	1	0.8256
ENSG00000108278	17	34842521	412	19.499	1.118e-84	++	81.2	5.315	1	0.02114
ENSG00000188690	10	127474707	412	-19.432	4.113e-84	--	15.7	1.186	1	0.2762
ENSG00000168653	1	39493781	412	-19.36	1.682e-83	--	68.1	3.13	1	0.07685
ENSG00000228782	17	45565093	412	19.357	1.771e-83	++	64.7	2.837	1	0.09213
ENSG00000007341	1	113083439	412	19.333	2.829e-83	++	85.8	7.051	1	0.007924
ENSG00000156398	10	104487382	412	-19.311	4.374e-83	--	0	0.28	1	0.5967
ENSG00000257176	12	29491528	412	19.209	3.104e-82	++	0	0.133	1	0.7155
ENSG00000175611	9	98650046	412	19.204	3.412e-82	++	89.2	9.277	1	0.002321
ENSG00000127249	3	193302720	412	-19.201	3.641e-82	--	0	0.035	1	0.8514
ENSG00000169193	7	23634985	412	19.166	7.175e-82	++	91.4	11.653	1	0.0006411
ENSG00000229391	6	32450089	412	19.038	8.253e-81	++	74.1	3.855	1	0.04961
ENSG00000145725	5	102450417	412	18.979	2.559e-80	++	0	0.451	1	0.502
ENSG00000125734	19	6737239	412	-18.975	2.722e-80	--	0	0.04	1	0.8411
ENSG00000162885	1	235667236	412	18.882	1.603e-79	++	0	0.106	1	0.7449
ENSG00000146281	6	89841716	412	18.791	8.881e-79	++	1.4	1.015	1	0.3138
ENSG00000177697	11	833728	412	18.697	5.276e-78	++	0	0.606	1	0.4363
ENSG00000196756	20	37059749	412	-18.693	5.684e-78	--	92.1	12.698	1	0.0003661
ENSG00000257497	12	75881018	412	-18.666	9.446e-78	--	10.9	1.122	1	0.2894
ENSG00000128891	15	40849680	412	-18.649	1.297e-77	--	88.6	8.808	1	0.002999
ENSG00000225138	5	469379	412	18.643	1.451e-77	++	0	0.849	1	0.3568
ENSG00000211697	7	38402008	412	-18.637	1.617e-77	--	0	0.703	1	0.4017
ENSG00000106733	9	77707695	412	-18.63	1.834e-77	--	86.4	7.379	1	0.006599
ENSG00000137877	15	42191519	412	-18.628	1.889e-77	--	24.5	1.324	1	0.2498
ENSG00000031691	6	49460152	412	18.608	2.782e-77	++	60.1	2.506	1	0.1134
ENSG00000164346	5	74070053	412	18.601	3.172e-77	++	87.9	8.238	1	0.004101
ENSG00000155542	5	56242323	412	-18.567	5.912e-77	--	64.3	2.801	1	0.09421
ENSG00000115750	2	9983686	412	18.561	6.693e-77	++	0	0.03	1	0.8624
ENSG00000146085	6	49420946	412	18.542	9.382e-77	++	65	2.858	1	0.09092
ENSG00000156261	21	30445948	412	18.529	1.206e-76	++	85.8	7.055	1	0.007905
ENSG00000226752	9	123572038	412	-18.524	1.316e-76	--	0	0.512	1	0.4742
ENSG00000092020	14	35602273	412	18.501	2.026e-76	++	63.9	2.769	1	0.09613
ENSG00000165948	14	94567032	412	18.495	2.277e-76	++	75.8	4.136	1	0.04198
ENSG00000146833	7	99481492	412	18.485	2.728e-76	++	86.1	7.213	1	0.007237
ENSG00000232629	6	32635809	412	18.474	3.35e-76	++	0	0.169	1	0.6806
ENSG00000174652	19	9531693	412	18.437	6.64e-76	++	93.9	16.524	1	4.804e-05
ENSG00000188372	7	76143625	412	18.422	8.72e-76	++	64.6	2.824	1	0.09288
ENSG00000214087	17	79649515	412	-18.406	1.173e-75	--	0	0	1	0.9902
ENSG00000132305	2	86383171	412	-18.353	3.097e-75	--	18.9	1.232	1	0.2669
ENSG00000237541	6	32610059	412	18.351	3.245e-75	++	40.5	1.681	1	0.1948
ENSG00000030110	6	33541507	412	-18.318	5.945e-75	--	0	0.012	1	0.9125
ENSG00000261684	15	42824578	412	18.311	6.734e-75	++	0	0.481	1	0.4879
ENSG00000180992	6	44092537	412	-18.295	9.041e-75	--	61.1	2.568	1	0.1091
ENSG00000141698	17	39993222	412	-18.277	1.26e-74	--	15.7	1.187	1	0.276
ENSG00000254682	11	71161656	412	18.272	1.391e-74	++	0	0.093	1	0.7603
ENSG00000221923	19	52886866	412	18.262	1.652e-74	++	0	0.384	1	0.5354
ENSG00000164978	9	34340521	412	18.253	1.952e-74	++	0	0.367	1	0.5447
ENSG00000085721	16	15168760	412	-18.199	5.26e-74	--	65.1	2.861	1	0.09072
ENSG00000074319	11	18548183	412	18.163	1.012e-73	++	0	0.743	1	0.3885
ENSG00000010626	12	7014076	412	18.142	1.486e-73	++	78.9	4.731	1	0.02962
ENSG00000118579	4	17630717	412	18.122	2.154e-73	++	0	0.559	1	0.4546
ENSG00000068097	17	58156330	412	18.106	2.884e-73	++	85.5	6.881	1	0.008713
ENSG00000086232	7	6102951	412	18.104	2.956e-73	++	54.5	2.2	1	0.1381
ENSG00000108592	17	61875066	412	18.092	3.708e-73	++	89.4	9.425	1	0.00214
ENSG00000237004	7	32787400	412	18.068	5.706e-73	++	0	0.011	1	0.9165
ENSG00000174137	4	1685979	412	-18.058	6.832e-73	--	0	0	1	0.9892
ENSG00000139044	12	662838	412	18.01	1.626e-72	++	0	0.225	1	0.6352
ENSG00000183172	22	42476754	412	-17.963	3.776e-72	--	0	0.584	1	0.4446
ENSG00000230513	22	21356824	412	-17.962	3.9e-72	--	0	0.184	1	0.6681
ENSG00000205057	12	92826460	412	17.941	5.612e-72	++	89.2	9.226	1	0.002386
ENSG00000139192	12	6568572	412	17.939	5.844e-72	++	91.6	11.882	1	0.0005668
ENSG00000111254	12	4757896	412	17.912	9.479e-72	++	79.7	4.934	1	0.02633
ENSG00000100321	22	39747671	412	17.901	1.167e-71	++	0	0.267	1	0.6051
ENSG00000113812	3	53920513	412	-17.891	1.38e-71	--	16.7	1.2	1	0.2733
ENSG00000204622	6	29904929	412	17.876	1.808e-71	++	56.5	2.301	1	0.1293
ENSG00000204536	6	31154358	412	-17.857	2.534e-71	--	2.1	1.022	1	0.3121
ENSG00000198130	2	191184475	412	17.834	3.834e-71	++	20.2	1.254	1	0.2628
ENSG00000152219	11	30346097	412	-17.805	6.49e-71	--	0	0.375	1	0.5405
ENSG00000228789	6	31021325	412	-17.794	7.907e-71	--	0	0.14	1	0.7083
ENSG00000255733	12	68413678	412	17.79	8.412e-71	++	31.3	1.456	1	0.2276
ENSG00000185163	12	132625643	412	17.77	1.201e-70	++	36.4	1.571	1	0.21
ENSG00000100744	14	96777408	412	17.76	1.446e-70	++	86	7.148	1	0.007505
ENSG00000125124	16	56484820	412	-17.752	1.674e-70	--	90.9	10.953	1	0.0009343
ENSG00000218510	1	22352108	412	17.724	2.722e-70	++	0	0.746	1	0.3878
ENSG00000166140	15	41099163	412	-17.7	4.217e-70	--	0	0.11	1	0.7404
ENSG00000182534	17	74706341	412	-17.698	4.352e-70	--	89.5	9.558	1	0.001991
ENSG00000164307	5	96121994	412	-17.644	1.135e-69	--	0	0.935	1	0.3336
ENSG00000103540	16	19568029	412	17.631	1.423e-69	++	0	0.304	1	0.5815
ENSG00000247317	8	144094150	412	-17.613	1.969e-69	--	0	0.281	1	0.5959
ENSG00000033178	4	68546025	412	-17.567	4.392e-69	--	12.9	1.148	1	0.284
ENSG00000055950	10	102740271	412	17.553	5.691e-69	++	58.5	2.409	1	0.1206
ENSG00000260065	22	26921725	412	17.534	7.865e-69	++	0	0.065	1	0.7981
ENSG00000163864	3	139392922	412	-17.531	8.374e-69	--	81.5	5.417	1	0.01994
ENSG00000108771	17	40264125	412	-17.469	2.46e-68	--	0	0.289	1	0.5907
ENSG00000263142	17	44192946	412	-17.455	3.168e-68	--	95.6	22.715	1	1.879e-06
ENSG00000167720	17	2207326	412	-17.436	4.365e-68	--	94.8	19.193	1	1.181e-05
ENSG00000182512	14	96001383	412	17.419	5.9e-68	++	44.5	1.8	1	0.1797
ENSG00000182013	19	46974652	412	17.416	6.259e-68	++	0	0.385	1	0.5349
ENSG00000116791	1	75208034	412	-17.388	1.011e-67	--	0	0.137	1	0.7109
ENSG00000119718	14	75476071	412	17.377	1.238e-67	++	86.1	7.216	1	0.007225
ENSG00000071894	8	145623098	412	-17.347	2.069e-67	--	81.2	5.313	1	0.02116
ENSG00000151552	4	17531700	412	-17.331	2.729e-67	--	88.2	8.491	1	0.003569
ENSG00000090686	1	22088841	412	17.329	2.859e-67	++	82.5	5.715	1	0.01682
ENSG00000100439	14	23067931	412	17.324	3.115e-67	++	40.6	1.682	1	0.1946
ENSG00000137806	15	41670408	412	-17.311	3.906e-67	--	94.2	17.173	1	3.412e-05
ENSG00000149591	11	117072963	412	-17.247	1.174e-66	--	37.6	1.602	1	0.2057
ENSG00000242550	18	61574600	412	17.229	1.604e-66	++	0	0.003	1	0.9536
ENSG00000038002	4	178363378	412	17.216	2.009e-66	++	90.2	10.223	1	0.001387
ENSG00000162769	1	213047867	412	-17.214	2.071e-66	--	92.9	14.15	1	0.0001688
ENSG00000116985	1	40248288	412	-17.188	3.249e-66	--	75.4	4.064	1	0.0438
ENSG00000125247	13	101327245	412	17.173	4.227e-66	++	0	0.01	1	0.9184
ENSG00000166436	11	8710511	412	17.154	5.844e-66	++	95.4	21.671	1	3.236e-06
ENSG00000248275	5	180691200	412	-17.146	6.773e-66	--	45.3	1.829	1	0.1763
ENSG00000198502	6	32434978	412	-17.133	8.416e-66	--	0	0.802	1	0.3705
ENSG00000155957	12	66495474	412	-17.116	1.119e-65	--	95.3	21.08	1	4.406e-06
ENSG00000172113	3	48374734	412	-17.108	1.3e-65	--	94.6	18.588	1	1.622e-05
ENSG00000121895	4	39036374	412	-17.091	1.734e-65	--	29.1	1.411	1	0.2348
ENSG00000112297	6	106974933	412	17.091	1.742e-65	++	72	3.576	1	0.05864
ENSG00000204525	6	31232910	412	-17.077	2.218e-65	--	73.9	3.837	1	0.05013
ENSG00000101057	20	42296644	412	-17.062	2.864e-65	--	90.8	10.845	1	0.0009908
ENSG00000144559	3	11887351	412	-17.047	3.677e-65	--	87.2	7.834	1	0.005126
ENSG00000204147	10	52506859	412	-17.019	5.905e-65	--	0	0.145	1	0.7033
ENSG00000125877	20	3193978	412	16.974	1.275e-64	++	52.6	2.111	1	0.1463
ENSG00000166260	17	53029876	412	-16.961	1.605e-64	--	71.6	3.521	1	0.06058
ENSG00000162441	1	10003320	412	-16.934	2.537e-64	--	85.6	6.943	1	0.008416
ENSG00000132600	16	68345036	412	-16.926	2.878e-64	--	0	0.482	1	0.4876
ENSG00000168268	3	52566914	412	-16.923	3.036e-64	--	0	0.225	1	0.635
ENSG00000051620	6	138723962	412	-16.913	3.637e-64	--	94.5	18.182	1	2.007e-05
ENSG00000242349	1	11905633	412	-16.907	3.969e-64	--	55.6	2.25	1	0.1336
ENSG00000176422	12	56861458	412	-16.899	4.573e-64	--	0	0.041	1	0.84
ENSG00000125170	16	57521274	412	-16.898	4.678e-64	--	76.6	4.273	1	0.03873
ENSG00000180185	16	1880213	412	16.891	5.281e-64	++	81.7	5.462	1	0.01943
ENSG00000089916	14	76665532	412	-16.888	5.513e-64	--	0	0.479	1	0.4888
ENSG00000123219	5	64845427	412	16.838	1.291e-63	++	89.2	9.217	1	0.002398
ENSG00000029639	6	155629985	412	-16.827	1.555e-63	--	43.8	1.78	1	0.1821
ENSG00000243317	7	135357476	412	-16.818	1.812e-63	--	51.6	2.068	1	0.1504
ENSG00000116874	1	119573860	412	-16.813	1.949e-63	--	0	0.002	1	0.9676
ENSG00000247828	5	87612642	412	16.793	2.741e-63	++	40.7	1.688	1	0.1939
ENSG00000171103	2	29087814	412	16.783	3.273e-63	++	81.7	5.45	1	0.01957
ENSG00000141560	17	80679455	412	-16.737	7.051e-63	--	0	0.014	1	0.9056
ENSG00000203666	1	245199100	412	-16.714	1.031e-62	--	89.7	9.671	1	0.001872
ENSG00000162994	2	55459373	412	16.708	1.144e-62	++	88.8	8.944	1	0.002784
ENSG00000104442	8	66525865	412	-16.68	1.84e-62	--	0	0.267	1	0.6055
ENSG00000197563	18	59789644	412	-16.67	2.149e-62	--	0	0.001	1	0.9812
ENSG00000056050	4	170678993	412	-16.664	2.381e-62	--	0	0.168	1	0.6817
ENSG00000185808	21	38444995	412	-16.636	3.837e-62	--	83.2	5.965	1	0.01459
ENSG00000122034	13	27998769	412	16.6	6.911e-62	++	9.9	1.11	1	0.292
ENSG00000132185	1	161676970	412	16.583	9.182e-62	++	0	0.052	1	0.8189
ENSG00000226278	7	55826775	412	16.561	1.335e-61	++	81.4	5.384	1	0.02032
ENSG00000120675	13	43604332	412	-16.534	2.104e-61	--	96	25.157	1	5.285e-07
ENSG00000203791	10	126453481	412	-16.478	5.245e-61	--	72.6	3.654	1	0.05594
ENSG00000086504	16	420723	412	-16.474	5.597e-61	--	64.9	2.853	1	0.09123
ENSG00000166401	18	61620766	412	16.474	5.659e-61	++	0	0.022	1	0.8826
ENSG00000171574	19	58931885	412	-16.461	6.981e-61	--	25.5	1.342	1	0.2466
ENSG00000231671	1	101837079	412	-16.455	7.727e-61	--	0	0.51	1	0.475
ENSG00000011376	3	45555700	412	-16.444	9.297e-61	--	0	0.006	1	0.9383
ENSG00000123297	12	58187758	412	-16.422	1.341e-60	--	84.3	6.354	1	0.01171
ENSG00000152348	5	81268070	412	16.413	1.543e-60	++	91.7	12.024	1	0.0005251
ENSG00000181798	2	232349984	412	-16.405	1.768e-60	--	0	0	1	0.9884
ENSG00000249572	5	33454328	412	-16.4	1.923e-60	--	0	0.678	1	0.4102
ENSG00000117174	1	86173298	412	16.398	1.985e-60	++	0	0.068	1	0.7947
ENSG00000159063	11	77865936	412	16.394	2.103e-60	++	90.2	10.249	1	0.001368
ENSG00000176148	11	33063612	412	16.346	4.607e-60	++	0	0.542	1	0.4614
ENSG00000121350	12	21598884	412	-16.331	5.972e-60	--	0	0.114	1	0.7361
ENSG00000231389	6	33030484	412	-16.322	6.853e-60	--	74.7	3.96	1	0.0466
ENSG00000211699	7	38406877	412	-16.321	7.046e-60	--	92.9	14.059	1	0.0001772
ENSG00000141994	19	5788874	412	-16.304	9.192e-60	--	70.2	3.359	1	0.06682
ENSG00000188707	7	150025734	412	-16.3	9.939e-60	--	0	0.248	1	0.6184
ENSG00000155008	X	84354583	408	16.298	1.019e-59	++	26.4	1.358	1	0.2439
ENSG00000100908	14	24610733	412	-16.296	1.057e-59	--	66.2	2.959	1	0.08538
ENSG00000107796	10	90754607	412	-16.276	1.458e-59	--	60.7	2.548	1	0.1105
ENSG00000176681	17	44234060	412	16.257	2.003e-59	++	91.4	11.629	1	0.0006492
ENSG00000215190	6	58218257	412	-16.236	2.812e-59	--	0	0.023	1	0.8794
ENSG00000111877	6	119254156	412	16.224	3.401e-59	++	0	0.152	1	0.6965
ENSG00000110074	11	126167696	412	16.212	4.142e-59	++	93.1	14.519	1	0.0001388
ENSG00000133731	8	82583771	412	-16.209	4.346e-59	--	4.5	1.047	1	0.3063
ENSG00000147813	8	144663075	412	-16.201	4.994e-59	--	0	0.376	1	0.5395
ENSG00000238083	17	44095467	412	16.182	6.743e-59	++	93.5	15.322	1	9.065e-05
ENSG00000035141	2	70511784	412	16.172	7.951e-59	++	87.2	7.84	1	0.005111
ENSG00000135541	6	135818897	412	-16.151	1.117e-58	--	55.9	2.266	1	0.1323
ENSG00000204954	12	104346079	412	-16.13	1.558e-58	--	50.3	2.011	1	0.1562
ENSG00000076944	19	7702575	412	-16.086	3.222e-58	--	0	0.349	1	0.5549
ENSG00000159267	21	38348663	412	-16.068	4.302e-58	--	50.3	2.012	1	0.156
ENSG00000176974	17	18268941	412	16.053	5.459e-58	++	60.7	2.546	1	0.1106
ENSG00000230795	6	29817617	412	-16.052	5.539e-58	--	0	0.354	1	0.5517
ENSG00000182919	11	93480190	412	-16.034	7.381e-58	--	78.1	4.562	1	0.0327
ENSG00000261455	7	152153151	412	-16.02	9.264e-58	--	0	0.214	1	0.6435
ENSG00000136111	13	75869652	412	16.019	9.409e-58	++	0	0.203	1	0.652
ENSG00000066379	6	29997986	412	16	1.276e-57	++	87.9	8.298	1	0.00397
ENSG00000123427	12	58171726	412	15.984	1.64e-57	++	92	12.483	1	0.0004108
ENSG00000068784	2	45769170	412	15.961	2.372e-57	++	0	0.003	1	0.9537
ENSG00000037757	19	13871858	412	-15.949	2.907e-57	--	83.5	6.071	1	0.01374
ENSG00000156050	14	74413129	412	15.945	3.11e-57	++	83.4	6.024	1	0.01411
ENSG00000151917	6	56820163	412	15.943	3.167e-57	++	0	0.902	1	0.3423
ENSG00000086062	9	33126570	412	-15.9	6.326e-57	--	57.3	2.343	1	0.1258
ENSG00000176209	8	42389743	412	-15.898	6.504e-57	--	88.1	8.43	1	0.003691
ENSG00000198216	1	181397110	412	15.879	8.827e-57	++	84.5	6.458	1	0.01104
ENSG00000146535	7	2864586	412	15.862	1.158e-56	++	90.2	10.168	1	0.001429
ENSG00000245614	12	31237372	412	15.859	1.218e-56	++	0	0.999	1	0.3174
ENSG00000138346	10	70240378	412	-15.837	1.726e-56	--	78.6	4.663	1	0.03082
ENSG00000079785	2	15726648	412	-15.808	2.756e-56	--	83.5	6.053	1	0.01388
ENSG00000125775	20	1306531	412	-15.807	2.8e-56	--	66.5	2.982	1	0.08421
ENSG00000125445	17	73261276	412	15.797	3.242e-56	++	68.5	3.172	1	0.07489
ENSG00000013288	4	6610622	412	-15.77	5.042e-56	--	0	0.128	1	0.7204
ENSG00000153898	1	85435752	412	15.744	7.502e-56	++	0	0.701	1	0.4024
ENSG00000081791	5	141309824	412	-15.734	8.904e-56	--	80.5	5.129	1	0.02353
ENSG00000234171	2	3608756	412	-15.731	9.209e-56	--	86.5	7.384	1	0.006579
ENSG00000158623	7	130273974	412	-15.723	1.051e-55	--	0	0.015	1	0.9021
ENSG00000099974	22	24266954	412	-15.722	1.067e-55	--	0	0.645	1	0.4219
ENSG00000146574	7	6869304	412	-15.685	1.904e-55	--	29.4	1.416	1	0.234
ENSG00000107719	10	72237693	412	-15.681	2.031e-55	--	29.1	1.411	1	0.2349
ENSG00000117226	1	89474818	412	-15.66	2.82e-55	--	95	19.813	1	8.539e-06
ENSG00000172500	11	65645354	412	-15.648	3.426e-55	--	0	0.155	1	0.6942
ENSG00000115350	2	75185856	412	15.623	5.079e-55	++	70.3	3.363	1	0.06666
ENSG00000018699	2	32903548	412	-15.618	5.469e-55	--	28.2	1.392	1	0.238
ENSG00000125821	20	18593554	412	-15.595	7.825e-55	--	0	0.612	1	0.4342
ENSG00000132481	17	73873656	412	15.592	8.28e-55	++	70.2	3.35	1	0.06719
ENSG00000241945	21	45538647	412	-15.565	1.249e-54	--	0	0.202	1	0.6532
ENSG00000138095	2	44123073	412	15.564	1.287e-54	++	0	0.032	1	0.8584
ENSG00000180611	3	192616700	412	-15.553	1.519e-54	--	61.3	2.583	1	0.108
ENSG00000127507	19	14887259	412	-15.52	2.545e-54	--	0	0.003	1	0.9549
ENSG00000151690	2	191357694	412	-15.512	2.885e-54	--	80.6	5.165	1	0.02304
ENSG00000175643	16	11439679	412	15.497	3.624e-54	++	0	0.814	1	0.3668
ENSG00000186468	5	81569293	412	-15.49	4.052e-54	--	89.7	9.731	1	0.001812
ENSG00000139344	12	96344209	412	15.485	4.399e-54	++	79	4.763	1	0.02907
ENSG00000117481	1	46806550	412	-15.475	5.122e-54	--	86.7	7.494	1	0.006191
ENSG00000182612	17	79606020	412	15.474	5.179e-54	++	70.6	3.398	1	0.06527
ENSG00000137054	9	37495634	412	-15.459	6.591e-54	--	82.3	5.645	1	0.01751
ENSG00000142684	1	26497340	412	-15.424	1.127e-53	--	87.2	7.83	1	0.005137
ENSG00000248049	4	68582839	412	-15.384	2.098e-53	--	0	0.281	1	0.5963
ENSG00000213462	7	64478057	412	15.373	2.484e-53	++	88.5	8.672	1	0.003232
ENSG00000196810	4	1243877	412	15.351	3.495e-53	++	0	0.625	1	0.4293
ENSG00000154319	8	11351912	412	15.339	4.226e-53	++	45.6	1.839	1	0.1751
ENSG00000254635	10	28812066	412	-15.333	4.576e-53	--	81.8	5.499	1	0.01902
ENSG00000166896	12	58328500	412	-15.32	5.611e-53	--	84.9	6.623	1	0.01007
ENSG00000198677	5	94802720	412	15.297	8.052e-53	++	0	0.815	1	0.3665
ENSG00000059691	4	152596508	412	15.286	9.421e-53	++	92.5	13.246	1	0.0002731
ENSG00000165275	9	37753762	412	-15.279	1.055e-52	--	36.1	1.564	1	0.211
ENSG00000004534	3	50064424	412	15.274	1.141e-52	++	54.3	2.189	1	0.139
ENSG00000196268	19	21613682	412	-15.23	2.243e-52	--	0	0.734	1	0.3916
ENSG00000146066	5	175815874	412	-15.227	2.328e-52	--	47.3	1.899	1	0.1682
ENSG00000118197	1	200627312	412	-15.212	2.96e-52	--	0	0.892	1	0.3449
ENSG00000168461	18	9710887	412	15.211	2.976e-52	++	61.6	2.605	1	0.1065
ENSG00000139197	12	7326541	412	15.191	4.079e-52	++	81.9	5.52	1	0.0188
ENSG00000076067	12	56915547	412	-15.181	4.723e-52	--	81.6	5.426	1	0.01984
ENSG00000123415	12	54575800	412	-15.174	5.273e-52	--	92.4	13.133	1	0.0002901
ENSG00000214078	20	34218673	412	-15.169	5.636e-52	--	0	0.801	1	0.3709
ENSG00000121716	7	99946385	412	15.168	5.755e-52	++	93.5	15.454	1	8.455e-05
ENSG00000106789	9	100954429	412	15.151	7.503e-52	++	0	0.001	1	0.9743
ENSG00000170089	5	177266026	412	15.148	7.786e-52	++	98.1	53.814	1	2.204e-13
ENSG00000166275	10	104623578	412	-15.123	1.145e-51	--	74.3	3.892	1	0.04851
ENSG00000125885	20	5935449	412	-15.095	1.751e-51	--	0	0.97	1	0.3246
ENSG00000168434	16	23397113	412	15.088	1.946e-51	++	0	0.389	1	0.5328
ENSG00000185065	22	19440597	412	-15.084	2.076e-51	--	0	0.005	1	0.9446
ENSG00000197362	7	148773226	412	15.082	2.126e-51	++	81.4	5.386	1	0.0203
ENSG00000206573	3	9429959	412	15.059	3.028e-51	++	0	0.072	1	0.7883
ENSG00000154803	17	17131869	412	15.052	3.371e-51	++	0	0.066	1	0.7972
ENSG00000138744	4	76878956	412	15.042	3.924e-51	++	0	0.078	1	0.7794
ENSG00000136449	17	48580257	412	-15.04	3.993e-51	--	0	0.401	1	0.5265
ENSG00000104497	8	82772562	412	-15.035	4.311e-51	--	71.3	3.482	1	0.06203
ENSG00000178381	7	1203957	412	-15.032	4.538e-51	--	50.1	2.003	1	0.157
ENSG00000138107	10	104307955	412	-15.03	4.694e-51	--	0	0.119	1	0.7305
ENSG00000198496	17	41225839	412	-15.018	5.615e-51	--	58.2	2.391	1	0.1221
ENSG00000083807	19	59000273	412	15.011	6.265e-51	++	0	0.119	1	0.7306
ENSG00000168646	17	63556290	412	15.004	6.901e-51	++	0	0.926	1	0.336
ENSG00000129925	16	420907	412	-14.978	1.022e-50	--	58.1	2.387	1	0.1223
ENSG00000205821	17	2318550	412	-14.964	1.256e-50	--	1.2	1.013	1	0.3143
ENSG00000239213	3	136647246	412	14.944	1.709e-50	++	0	0.331	1	0.5653
ENSG00000134202	1	110282972	412	14.911	2.783e-50	++	87.1	7.778	1	0.005289
ENSG00000137944	1	89440977	412	-14.91	2.828e-50	--	83.9	6.226	1	0.01259
ENSG00000182782	12	123189499	412	14.904	3.1e-50	++	62.5	2.663	1	0.1027
ENSG00000180817	10	71975965	412	-14.888	3.915e-50	--	88.4	8.638	1	0.003293
ENSG00000152359	5	74980830	412	14.881	4.393e-50	++	74.4	3.908	1	0.04806
ENSG00000139921	14	51709017	412	14.881	4.406e-50	++	0	0.827	1	0.3632
ENSG00000100376	22	45744546	412	-14.844	7.606e-50	--	66.7	3.006	1	0.08296
ENSG00000117533	1	171714002	412	14.843	7.735e-50	++	24.1	1.317	1	0.2512
ENSG00000124641	6	41888827	412	-14.83	9.348e-50	--	0	0.625	1	0.4292
ENSG00000172270	19	572878	412	14.815	1.163e-49	++	89.3	9.314	1	0.002274
ENSG00000260708	22	47158444	412	-14.811	1.239e-49	--	93.8	16.03	1	6.235e-05
ENSG00000171928	17	18715642	412	-14.809	1.278e-49	--	0	0.003	1	0.9532
ENSG00000254860	11	8988083	412	14.805	1.367e-49	++	0	0.575	1	0.4483
ENSG00000163875	1	37978773	412	14.803	1.395e-49	++	43.4	1.767	1	0.1838
ENSG00000115816	2	37458711	412	-14.8	1.47e-49	--	30.7	1.442	1	0.2298
ENSG00000198498	4	164432362	412	14.796	1.556e-49	++	79.1	4.787	1	0.02867
ENSG00000161618	19	49956274	412	-14.784	1.861e-49	--	0	0.249	1	0.6176
ENSG00000103550	16	19721806	412	14.767	2.381e-49	++	33.3	1.5	1	0.2207
ENSG00000160949	8	145662766	412	14.752	3.007e-49	++	54.5	2.199	1	0.1381
ENSG00000185973	X	154680583	408	-14.745	3.33e-49	--	0	0.371	1	0.5424
ENSG00000255310	8	10969235	412	-14.733	3.972e-49	--	4.7	1.05	1	0.3056
ENSG00000196167	11	111214947	412	14.721	4.729e-49	++	0	0.196	1	0.6581
ENSG00000134809	11	57289328	412	-14.702	6.289e-49	--	79.7	4.929	1	0.02641
ENSG00000132003	19	13907805	412	14.698	6.61e-49	++	67	3.032	1	0.08163
ENSG00000111906	6	125622832	412	-14.656	1.225e-48	--	0	0.2	1	0.6551
ENSG00000136982	8	120791426	412	14.648	1.391e-48	++	53.7	2.161	1	0.1416
ENSG00000092036	14	23416252	412	-14.608	2.502e-48	--	91.2	11.396	1	0.0007358
ENSG00000258311	12	56115585	412	-14.607	2.55e-48	--	88.8	8.924	1	0.002814
ENSG00000183617	19	3762926	412	14.601	2.765e-48	++	0	0.964	1	0.3263
ENSG00000198015	12	93866134	412	14.572	4.237e-48	++	0	0.434	1	0.51
ENSG00000227627	6	153312970	412	14.563	4.842e-48	++	11.6	1.131	1	0.2876
ENSG00000126016	X	112100790	408	14.558	5.16e-48	++	76.4	4.236	1	0.03957
ENSG00000145882	5	148726146	412	14.54	6.731e-48	++	0	0.002	1	0.9685
ENSG00000180385	3	10033544	412	14.538	6.991e-48	++	76.7	4.292	1	0.03829
ENSG00000093010	22	19929551	412	14.534	7.335e-48	++	46.4	1.864	1	0.1721
ENSG00000008988	8	56955689	412	14.531	7.744e-48	++	97.2	36.024	1	1.949e-09
ENSG00000100266	22	43387711	412	14.499	1.221e-47	++	81.6	5.438	1	0.01971
ENSG00000130177	13	115029162	412	14.478	1.677e-47	++	0	0.144	1	0.7044
ENSG00000168765	1	110198727	412	-14.465	2.016e-47	--	0	0.084	1	0.7726
ENSG00000180376	3	56735180	412	14.46	2.175e-47	++	25.8	1.348	1	0.2456
ENSG00000110665	11	2323220	412	-14.443	2.79e-47	--	0	0.123	1	0.7262
ENSG00000157823	15	90420673	412	-14.422	3.759e-47	--	0	0.037	1	0.8469
ENSG00000174780	4	57334142	412	-14.389	6.087e-47	--	29.7	1.422	1	0.2331
ENSG00000083937	3	87304561	412	14.385	6.413e-47	++	91.6	11.956	1	0.0005446
ENSG00000153406	16	4528636	412	-14.368	8.167e-47	--	80.4	5.099	1	0.02394
ENSG00000234745	6	31327861	412	-14.359	9.336e-47	--	0	0.386	1	0.5345
ENSG00000197980	3	156552785	412	-14.359	9.404e-47	--	0	0.164	1	0.6853
ENSG00000109133	4	41956313	412	14.353	1.02e-46	++	65.2	2.874	1	0.09
ENSG00000135318	6	86155791	412	-14.34	1.227e-46	--	74.7	3.96	1	0.0466
ENSG00000224905	21	15467162	412	-14.306	2.013e-46	--	50	2.001	1	0.1571
ENSG00000146909	7	156750695	412	-14.304	2.081e-46	--	0	0.014	1	0.9047
ENSG00000125637	2	113942059	412	14.297	2.295e-46	++	87.6	8.067	1	0.004507
ENSG00000127463	1	19573223	412	-14.296	2.324e-46	--	69	3.229	1	0.07234
ENSG00000145365	4	113154110	412	-14.296	2.332e-46	--	0	0.004	1	0.9503
ENSG00000089693	12	6866113	412	-14.293	2.419e-46	--	0	0.036	1	0.8496
ENSG00000237310	7	65913057	412	14.287	2.625e-46	++	0	0	1	0.991
ENSG00000204110	6	37485484	412	-14.247	4.657e-46	--	83.1	5.92	1	0.01497
ENSG00000244291	7	156429636	412	-14.242	5.013e-46	--	0	0.034	1	0.8528
ENSG00000180902	2	242707101	412	-14.241	5.113e-46	--	0	0.898	1	0.3434
ENSG00000112799	6	6582862	412	14.239	5.212e-46	++	62	2.633	1	0.1047
ENSG00000132740	11	68715675	412	14.22	6.871e-46	++	80.8	5.218	1	0.02235
ENSG00000092094	14	20923007	412	-14.217	7.223e-46	--	88	8.348	1	0.003861
ENSG00000127399	7	150020526	412	14.207	8.262e-46	++	95.1	20.318	1	6.56e-06
ENSG00000122863	10	73745476	412	-14.207	8.344e-46	--	90	10.023	1	0.001546
ENSG00000112992	5	43824677	412	14.193	1.017e-45	++	20.6	1.259	1	0.2618
ENSG00000128510	7	129934219	412	14.19	1.054e-45	++	0	0.298	1	0.5848
ENSG00000236935	11	64106291	412	14.178	1.246e-45	++	0	0.339	1	0.5602
ENSG00000151150	10	62351745	412	-14.178	1.251e-45	--	21.4	1.273	1	0.2592
ENSG00000171320	8	27671737	412	14.172	1.357e-45	++	0	0.181	1	0.6705
ENSG00000137310	6	31154358	412	-14.166	1.497e-45	--	76.8	4.319	1	0.03769
ENSG00000145088	3	121484660	412	14.163	1.555e-45	++	92.2	12.768	1	0.0003526
ENSG00000256039	12	10653211	412	-14.153	1.781e-45	--	72	3.574	1	0.05869
ENSG00000145348	4	107097385	412	14.141	2.121e-45	++	92.5	13.257	1	0.0002716
ENSG00000206503	6	29939112	412	-14.134	2.331e-45	--	0	0.077	1	0.7815
ENSG00000064886	1	111769391	412	-14.134	2.346e-45	--	85.6	6.951	1	0.008375
ENSG00000164414	6	88185386	412	14.132	2.412e-45	++	86.9	7.651	1	0.005675
ENSG00000164484	6	130581553	412	-14.13	2.496e-45	--	78.3	4.618	1	0.03163
ENSG00000213689	3	48484890	412	-14.108	3.404e-45	--	63.1	2.709	1	0.0998
ENSG00000083828	19	58264424	412	-14.103	3.659e-45	--	0	0.256	1	0.6128
ENSG00000152291	2	85546052	412	-14.09	4.401e-45	--	74.1	3.859	1	0.04949
ENSG00000171298	17	78076592	412	-14.075	5.381e-45	--	85.5	6.877	1	0.008729
ENSG00000175581	11	73506850	412	14.066	6.152e-45	++	79.5	4.872	1	0.02729
ENSG00000166548	16	66583647	412	14.063	6.408e-45	++	73.3	3.743	1	0.05303
ENSG00000151470	4	130017919	412	-14.044	8.435e-45	--	94.4	17.89	1	2.341e-05
ENSG00000103811	15	79231518	412	14.043	8.461e-45	++	0	0.292	1	0.5886
ENSG00000130150	X	14912029	408	-14.038	9.17e-45	--	85.5	6.884	1	0.008696
ENSG00000174989	12	117442304	412	-14.028	1.047e-44	--	94.4	17.774	1	2.487e-05
ENSG00000138400	2	207654714	412	-14.023	1.12e-44	--	0	0.344	1	0.5576
ENSG00000181396	17	80373452	412	-14.02	1.178e-44	--	0	0.308	1	0.5788
ENSG00000188917	X	100265552	408	13.995	1.669e-44	++	79.6	4.905	1	0.02678
ENSG00000164880	7	1540535	412	-13.991	1.759e-44	--	79.7	4.932	1	0.02637
ENSG00000131697	1	6029937	412	13.984	1.943e-44	++	0	0.098	1	0.754
ENSG00000197128	19	57998879	412	13.981	2.049e-44	++	50.1	2.005	1	0.1567
ENSG00000085982	2	234395654	412	13.969	2.399e-44	++	0	0.469	1	0.4933
ENSG00000205045	17	33864830	412	13.965	2.536e-44	++	0	0.888	1	0.346
ENSG00000108352	17	38348616	412	13.943	3.473e-44	++	87	7.691	1	0.00555
ENSG00000118514	6	135334426	412	-13.938	3.72e-44	--	52.9	2.124	1	0.145
ENSG00000183281	2	87123824	412	13.936	3.81e-44	++	0	0.963	1	0.3264
ENSG00000189362	2	191426890	412	13.93	4.177e-44	++	36.5	1.574	1	0.2097
ENSG00000105499	19	48632966	412	13.922	4.667e-44	++	0	0.214	1	0.6435
ENSG00000196072	10	102025574	412	-13.916	5.051e-44	--	81.9	5.537	1	0.01861
ENSG00000128699	2	190619486	412	-13.916	5.093e-44	--	54.4	2.191	1	0.1388
ENSG00000148290	9	136291063	412	-13.915	5.102e-44	--	44.3	1.795	1	0.1803
ENSG00000215845	1	161008535	412	13.914	5.208e-44	++	15.8	1.188	1	0.2757
ENSG00000263072	16	3181963	412	13.894	6.936e-44	++	90.4	10.457	1	0.001222
ENSG00000142686	1	36186112	412	-13.893	6.995e-44	--	71.9	3.554	1	0.05941
ENSG00000163131	1	150728032	412	13.893	7.023e-44	++	77.2	4.395	1	0.03604
ENSG00000134686	1	33828259	412	-13.89	7.249e-44	--	94.3	17.511	1	2.857e-05
ENSG00000173226	3	121484822	412	13.887	7.552e-44	++	80.7	5.175	1	0.02291
ENSG00000135968	2	109088996	412	-13.871	9.471e-44	--	0	0.282	1	0.5952
ENSG00000105771	19	44235535	412	13.87	9.623e-44	++	0	0.235	1	0.6276
ENSG00000184304	14	30316942	412	13.868	9.843e-44	++	96.4	28.049	1	1.183e-07
ENSG00000154719	21	26992924	412	13.868	9.914e-44	++	89.7	9.728	1	0.001815
ENSG00000124164	20	57012941	412	13.865	1.033e-43	++	55.7	2.259	1	0.1329
ENSG00000131042	19	55121148	412	13.846	1.345e-43	++	62.7	2.682	1	0.1015
ENSG00000135951	2	99737443	412	13.844	1.385e-43	++	60.4	2.522	1	0.1123
ENSG00000138035	2	55898203	412	-13.841	1.438e-43	--	0	0.101	1	0.7501
ENSG00000168405	6	25139026	412	13.838	1.508e-43	++	0	0.073	1	0.7865
ENSG00000160294	21	47694712	412	13.834	1.594e-43	++	0	0.147	1	0.7016
ENSG00000103174	16	5075248	412	13.816	2.042e-43	++	50	2.001	1	0.1572
ENSG00000140905	16	81128014	412	-13.793	2.792e-43	--	19.5	1.242	1	0.265
ENSG00000228451	8	26251422	412	-13.785	3.148e-43	--	0	0.001	1	0.9777
ENSG00000118961	2	20888265	412	-13.784	3.17e-43	--	86.4	7.353	1	0.006696
ENSG00000072864	16	15821246	412	-13.784	3.173e-43	--	49	1.96	1	0.1615
ENSG00000165832	10	116733575	412	13.78	3.369e-43	++	0	0.186	1	0.6665
ENSG00000115423	2	84686757	412	-13.776	3.563e-43	--	91.9	12.414	1	0.0004262
ENSG00000203965	1	63958446	412	-13.769	3.932e-43	--	63.1	2.708	1	0.09986
ENSG00000205861	13	24467641	412	-13.762	4.325e-43	--	0	0.015	1	0.901
ENSG00000261338	2	219141458	412	-13.76	4.441e-43	--	90	9.992	1	0.001572
ENSG00000198182	19	38205722	412	13.756	4.684e-43	++	86.8	7.584	1	0.005889
ENSG00000145476	4	187112629	412	-13.756	4.698e-43	--	76.3	4.224	1	0.03985
ENSG00000130348	6	107077502	412	-13.747	5.336e-43	--	40.1	1.67	1	0.1963
ENSG00000127957	7	75101065	412	13.735	6.249e-43	++	93.8	16.238	1	5.585e-05
ENSG00000162174	11	62109473	412	13.734	6.367e-43	++	0	0.296	1	0.5862
ENSG00000137411	6	30882203	412	13.732	6.5e-43	++	0	0.718	1	0.3969
ENSG00000073584	17	38782343	412	-13.716	8.183e-43	--	91.5	11.817	1	0.000587
ENSG00000136270	7	45139163	412	13.696	1.068e-42	++	0	0.11	1	0.7407
ENSG00000102309	X	71409222	408	-13.687	1.215e-42	--	75.3	4.048	1	0.04422
ENSG00000123179	13	50333882	412	-13.682	1.298e-42	--	0	0.483	1	0.4872
ENSG00000181754	1	110052139	412	13.676	1.418e-42	++	79.8	4.939	1	0.02625
ENSG00000177483	2	238687893	412	13.654	1.914e-42	++	76.9	4.32	1	0.03767
ENSG00000119471	9	115141974	412	-13.652	1.958e-42	--	9	1.099	1	0.2946
ENSG00000104388	8	61488859	412	13.651	2.003e-42	++	84.6	6.493	1	0.01083
ENSG00000103168	16	84213965	412	-13.65	2.017e-42	--	6.8	1.073	1	0.3003
ENSG00000230312	X	103253405	408	13.635	2.489e-42	++	20.7	1.262	1	0.2614
ENSG00000059122	16	2986323	412	13.625	2.829e-42	++	49	1.961	1	0.1614
ENSG00000075234	22	46687220	412	13.625	2.861e-42	++	97.2	36.311	1	1.683e-09
ENSG00000168803	15	43622916	412	-13.616	3.205e-42	--	0	0.002	1	0.969
ENSG00000152213	13	50194394	412	-13.613	3.333e-42	--	0	0.044	1	0.8344
ENSG00000099940	22	21040925	412	-13.609	3.531e-42	--	71.4	3.493	1	0.06162
ENSG00000103356	16	23553255	412	13.604	3.789e-42	++	0	0.362	1	0.5476
ENSG00000166321	10	74873746	412	-13.601	3.964e-42	--	51	2.041	1	0.1531
ENSG00000134056	5	68513599	412	13.595	4.281e-42	++	37.5	1.601	1	0.2058
ENSG00000120594	10	20236731	412	-13.584	4.968e-42	--	32.1	1.472	1	0.225
ENSG00000141759	18	77745640	412	-13.568	6.223e-42	--	0	0.477	1	0.4897
ENSG00000138468	3	101237307	412	-13.559	6.985e-42	--	42.6	1.742	1	0.1869
ENSG00000119684	14	75519175	412	-13.541	9.002e-42	--	0	0.347	1	0.5561
ENSG00000144741	3	66339862	412	-13.536	9.603e-42	--	60.9	2.559	1	0.1097
ENSG00000250565	2	46769135	412	-13.534	9.833e-42	--	0	0	1	0.9932
ENSG00000188820	6	116781993	412	-13.53	1.035e-41	--	0	0.735	1	0.3913
ENSG00000079691	6	25405595	412	-13.51	1.364e-41	--	6	1.064	1	0.3024
ENSG00000132388	17	4279489	412	13.509	1.383e-41	++	0	0.915	1	0.3388
ENSG00000160213	21	45201832	412	-13.508	1.394e-41	--	97.4	39.066	1	4.097e-10
ENSG00000147419	8	27628886	412	-13.492	1.74e-41	--	0	0.306	1	0.58
ENSG00000164323	4	186124855	412	-13.484	1.945e-41	--	3.8	1.04	1	0.3079
ENSG00000020922	11	94205747	412	13.479	2.075e-41	++	59.4	2.466	1	0.1163
ENSG00000136243	7	23232659	412	-13.478	2.107e-41	--	86.2	7.266	1	0.007029
ENSG00000165490	11	82612842	412	-13.469	2.381e-41	--	0	0.41	1	0.5219
ENSG00000139428	12	109990369	412	-13.469	2.394e-41	--	0	0.975	1	0.3234
ENSG00000227354	13	79970865	412	-13.462	2.614e-41	--	6.9	1.074	1	0.3
ENSG00000160828	7	74283220	412	-13.453	2.966e-41	--	0	0.007	1	0.9313
ENSG00000247572	5	80538484	412	13.44	3.505e-41	++	82.5	5.722	1	0.01676
ENSG00000104361	8	99305539	412	-13.429	4.071e-41	--	88.2	8.457	1	0.003636
ENSG00000021355	6	2936204	412	13.4	6.009e-41	++	0	0.003	1	0.9589
ENSG00000206341	6	29915061	412	13.393	6.641e-41	++	86.4	7.356	1	0.006682
ENSG00000177042	11	695854	412	13.39	6.907e-41	++	0	0.263	1	0.6084
ENSG00000105497	19	52074537	412	13.386	7.296e-41	++	0	0.521	1	0.4705
ENSG00000135747	1	247242032	412	13.381	7.829e-41	++	0	0.055	1	0.8153
ENSG00000106404	7	100898219	412	13.38	7.918e-41	++	51.7	2.071	1	0.1501
ENSG00000172070	20	630885	412	-13.374	8.587e-41	--	92.9	14.059	1	0.0001772
ENSG00000065413	2	197855152	412	-13.368	9.297e-41	--	75.8	4.125	1	0.04225
ENSG00000103932	15	41817662	412	-13.363	9.899e-41	--	70.8	3.429	1	0.06407
ENSG00000167766	19	53141625	412	-13.358	1.061e-40	--	61.1	2.573	1	0.1087
ENSG00000099977	22	24314006	412	-13.355	1.114e-40	--	32.5	1.482	1	0.2235
ENSG00000136573	8	11339882	412	-13.35	1.185e-40	--	76.3	4.216	1	0.04005
ENSG00000227403	2	162192288	412	-13.347	1.233e-40	--	0	0.131	1	0.7171
ENSG00000138381	2	190542186	412	-13.336	1.43e-40	--	0	0.783	1	0.3763
ENSG00000043143	5	133889241	412	-13.336	1.43e-40	--	0	0.002	1	0.9606
ENSG00000102763	13	42514361	412	-13.329	1.564e-40	--	63.3	2.726	1	0.09875
ENSG00000127578	16	678843	412	13.328	1.582e-40	++	0	0.914	1	0.339
ENSG00000157873	1	2488153	412	13.314	1.93e-40	++	71.8	3.541	1	0.05986
ENSG00000103496	16	31052895	412	13.308	2.072e-40	++	26.8	1.367	1	0.2423
ENSG00000142856	1	63893394	412	13.301	2.279e-40	++	89.8	9.783	1	0.001762
ENSG00000128915	15	60770850	412	-13.286	2.802e-40	--	0	0.008	1	0.9284
ENSG00000164904	5	125931022	412	13.284	2.878e-40	++	40.9	1.693	1	0.1932
ENSG00000242110	5	34004707	412	13.28	3.035e-40	++	75.1	4.022	1	0.0449
ENSG00000227486	X	55882270	408	13.254	4.286e-40	++	38.3	1.621	1	0.2029
ENSG00000171045	8	143510493	412	-13.246	4.759e-40	--	0	0.551	1	0.4578
ENSG00000197013	19	21704587	412	13.244	4.889e-40	++	31.2	1.453	1	0.2281
ENSG00000151640	10	134000130	412	-13.223	6.484e-40	--	87.6	8.079	1	0.004478
ENSG00000164733	8	11718528	412	-13.219	6.784e-40	--	0	0.329	1	0.566
ENSG00000104055	15	43558376	412	13.217	6.994e-40	++	84.3	6.353	1	0.01172
ENSG00000177595	11	802115	412	13.214	7.279e-40	++	37.3	1.596	1	0.2065
ENSG00000165934	14	92588002	412	-13.194	9.522e-40	--	0	0.998	1	0.3178
ENSG00000089685	17	76221428	412	-13.188	1.031e-39	--	48.1	1.925	1	0.1653
ENSG00000183665	8	125461287	412	13.172	1.276e-39	++	0	0.032	1	0.8587
ENSG00000132196	1	162748025	412	-13.156	1.572e-39	--	77	4.34	1	0.03722
ENSG00000137841	15	40597229	412	-13.151	1.674e-39	--	88.2	8.475	1	0.003601
ENSG00000170430	10	131436603	412	-13.145	1.826e-39	--	88.5	8.698	1	0.003186
ENSG00000185684	12	132583556	412	-13.133	2.131e-39	--	85.3	6.79	1	0.009166
ENSG00000116127	2	73613341	412	13.122	2.469e-39	++	0	0.209	1	0.6476
ENSG00000112357	6	137195182	412	-13.093	3.593e-39	--	48	1.923	1	0.1655
ENSG00000226742	18	77723832	412	13.085	4.006e-39	++	0	0.2	1	0.6551
ENSG00000214922	6	29704400	412	13.048	6.563e-39	++	37	1.588	1	0.2076
ENSG00000053372	1	19579969	412	-13.046	6.735e-39	--	34.6	1.528	1	0.2164
ENSG00000128438	17	16841924	412	13.034	7.873e-39	++	93.6	15.711	1	7.378e-05
ENSG00000172006	19	2800192	412	13.029	8.326e-39	++	0	0.013	1	0.9102
ENSG00000111666	12	102086805	412	13.019	9.514e-39	++	0	0	1	0.9987
ENSG00000144895	3	150302010	412	13.011	1.058e-38	++	0	0.114	1	0.7358
ENSG00000122223	1	160825706	412	13.009	1.087e-38	++	0	0.797	1	0.3719
ENSG00000103510	16	31133100	412	13.007	1.11e-38	++	0	0.054	1	0.8163
ENSG00000198056	12	57146069	412	-13.005	1.148e-38	--	36.1	1.566	1	0.2108
ENSG00000184674	22	24269459	412	12.989	1.408e-38	++	97	33.818	1	6.053e-09
ENSG00000134759	18	33729871	412	12.984	1.5e-38	++	0	0.31	1	0.5774
ENSG00000197535	15	52798681	412	-12.982	1.543e-38	--	0	0.366	1	0.5454
ENSG00000103248	16	86566115	412	-12.98	1.592e-38	--	83.9	6.201	1	0.01277
ENSG00000132842	5	77339846	412	-12.974	1.707e-38	--	86.3	7.278	1	0.006981
ENSG00000138685	4	123748616	412	-12.972	1.757e-38	--	81.8	5.497	1	0.01905
ENSG00000197932	X	154803793	408	12.969	1.846e-38	++	0	0.026	1	0.8713
ENSG00000230715	7	128250418	412	-12.961	2.036e-38	--	77.4	4.427	1	0.03537
ENSG00000130414	2	240967312	412	-12.94	2.674e-38	--	87.9	8.266	1	0.004039
ENSG00000072756	3	3180706	412	12.926	3.193e-38	++	0	0.034	1	0.8527
ENSG00000263272	17	5336188	412	12.924	3.306e-38	++	0	0.955	1	0.3285
ENSG00000205309	17	17208965	412	12.924	3.309e-38	++	87.1	7.739	1	0.005404
ENSG00000095209	9	108456726	412	12.907	4.104e-38	++	0	0.033	1	0.8559
ENSG00000109689	4	26886296	412	-12.906	4.141e-38	--	71.8	3.548	1	0.05963
ENSG00000119844	2	64769481	412	-12.901	4.449e-38	--	47.9	1.921	1	0.1658
ENSG00000171130	7	149571095	412	12.889	5.196e-38	++	90.8	10.924	1	0.0009491
ENSG00000117133	1	84955233	412	-12.888	5.229e-38	--	26.7	1.364	1	0.2428
ENSG00000149089	11	34958008	412	-12.887	5.336e-38	--	31.9	1.469	1	0.2255
ENSG00000116883	1	36789546	412	12.873	6.349e-38	++	80.9	5.242	1	0.02205
ENSG00000164111	4	122617493	412	-12.871	6.515e-38	--	0	0.04	1	0.8424
ENSG00000183891	2	20100988	412	12.871	6.528e-38	++	62	2.632	1	0.1047
ENSG00000241015	19	53944419	412	-12.865	7.123e-38	--	81.2	5.309	1	0.02122
ENSG00000198874	7	66561114	412	12.859	7.647e-38	++	0	0.005	1	0.9429
ENSG00000089177	20	16566092	412	12.857	7.848e-38	++	14.7	1.172	1	0.279
ENSG00000140471	15	101107428	412	-12.855	8.016e-38	--	69.2	3.248	1	0.07149
ENSG00000219626	2	24347093	412	-12.85	8.638e-38	--	0	0.274	1	0.6003
ENSG00000133789	11	9636854	412	12.848	8.841e-38	++	0	0.315	1	0.5746
ENSG00000171617	5	73787665	412	12.843	9.378e-38	++	0	0.284	1	0.5944
ENSG00000108384	17	56968554	412	12.834	1.06e-37	++	0	0.215	1	0.6428
ENSG00000107771	10	86141995	412	-12.83	1.114e-37	--	0	0.796	1	0.3723
ENSG00000182362	21	47726332	412	-12.819	1.277e-37	--	91.9	12.403	1	0.0004286
ENSG00000169967	2	128147854	412	-12.818	1.308e-37	--	0	0.008	1	0.9279
ENSG00000260303	4	146936847	412	12.808	1.472e-37	++	63.2	2.714	1	0.09948
ENSG00000178028	1	44721739	412	12.787	1.934e-37	++	85.8	7.051	1	0.007924
ENSG00000023228	2	207015772	412	-12.77	2.404e-37	--	0	0.095	1	0.7582
ENSG00000100147	22	42061156	412	-12.761	2.694e-37	--	90.3	10.287	1	0.00134
ENSG00000109323	4	103633815	412	12.761	2.704e-37	++	83.9	6.227	1	0.01258
ENSG00000110906	12	109888482	412	-12.757	2.838e-37	--	0	0.194	1	0.6596
ENSG00000110768	11	18355599	412	12.755	2.939e-37	++	0	0.025	1	0.8743
ENSG00000196204	7	5037459	412	-12.737	3.673e-37	--	89.9	9.889	1	0.001662
ENSG00000036448	8	2077072	412	-12.72	4.586e-37	--	79.4	4.843	1	0.02776
ENSG00000161036	7	102112397	412	-12.716	4.846e-37	--	0	0.091	1	0.7624
ENSG00000143198	1	165600146	412	-12.713	5e-37	--	0	0.542	1	0.4616
ENSG00000123552	6	99908516	412	-12.703	5.707e-37	--	0	0.166	1	0.6841
ENSG00000123360	12	54955169	412	-12.7	5.891e-37	--	0	0.001	1	0.9698
ENSG00000188611	10	52533892	412	12.666	9.142e-37	++	15.9	1.189	1	0.2755
ENSG00000136824	9	106914905	412	12.66	9.889e-37	++	0	0.039	1	0.8425
ENSG00000188126	17	73584441	412	12.651	1.105e-36	++	23.6	1.309	1	0.2526
ENSG00000196511	7	144549070	412	-12.645	1.195e-36	--	69.3	3.253	1	0.07129
ENSG00000214425	17	43927708	412	-12.638	1.304e-36	--	95.3	21.373	1	3.78e-06
ENSG00000112210	6	57086412	412	12.61	1.853e-36	++	0	0.101	1	0.7509
ENSG00000029725	17	5288983	412	12.61	1.858e-36	++	59.1	2.446	1	0.1178
ENSG00000178878	12	12879057	412	-12.606	1.965e-36	--	0	0.056	1	0.8133
ENSG00000101161	20	62652064	412	12.593	2.314e-36	++	0	0.897	1	0.3437
ENSG00000255389	6	111929862	412	-12.589	2.436e-36	--	46.7	1.875	1	0.1709
ENSG00000189171	1	153613215	412	-12.589	2.439e-36	--	7.6	1.082	1	0.2982
ENSG00000142207	21	33695165	412	12.587	2.502e-36	++	0	0.024	1	0.8778
ENSG00000146856	7	134740486	412	-12.586	2.532e-36	--	27.1	1.372	1	0.2414
ENSG00000256269	11	118958127	412	12.584	2.588e-36	++	7.5	1.081	1	0.2984
ENSG00000257218	12	120906910	412	12.584	2.594e-36	++	95.2	20.731	1	5.285e-06
ENSG00000130312	19	17412947	412	12.58	2.716e-36	++	90.3	10.344	1	0.001299
ENSG00000161981	16	96987	412	12.578	2.801e-36	++	80.6	5.163	1	0.02307
ENSG00000103671	15	65016298	412	-12.577	2.825e-36	--	83.2	5.965	1	0.01459
ENSG00000171084	3	125555436	412	12.571	3.038e-36	++	29.5	1.419	1	0.2335
ENSG00000043514	1	40357240	412	12.564	3.341e-36	++	79.4	4.866	1	0.0274
ENSG00000100441	14	24899194	412	-12.563	3.363e-36	--	0	0.788	1	0.3746
ENSG00000225648	7	72300332	412	-12.561	3.447e-36	--	0	0.264	1	0.6077
ENSG00000165502	14	50087357	412	12.559	3.565e-36	++	39.4	1.65	1	0.199
ENSG00000079263	2	231083171	412	-12.558	3.594e-36	--	83.9	6.2	1	0.01278
ENSG00000234327	17	5014789	412	-12.553	3.845e-36	--	0	0.043	1	0.835
ENSG00000185298	17	79634033	412	-12.546	4.204e-36	--	63.1	2.709	1	0.09976
ENSG00000123213	5	65033454	412	12.535	4.811e-36	++	54.4	2.191	1	0.1388
ENSG00000124787	6	5004528	412	12.534	4.875e-36	++	0	0.092	1	0.7619
ENSG00000167642	19	38749390	412	12.532	5.018e-36	++	0	0.001	1	0.9694
ENSG00000170074	5	177114972	412	12.522	5.643e-36	++	0	0.557	1	0.4554
ENSG00000186470	6	26365679	412	-12.521	5.733e-36	--	96.4	27.792	1	1.351e-07
ENSG00000131435	5	131594628	412	-12.519	5.885e-36	--	10.9	1.123	1	0.2894
ENSG00000262879	17	45156017	412	12.516	6.081e-36	++	0	0.634	1	0.426
ENSG00000153933	17	54906137	412	-12.511	6.476e-36	--	0	0.01	1	0.9188
ENSG00000070718	8	42010602	412	-12.504	7.075e-36	--	90.5	10.515	1	0.001184
ENSG00000165650	10	119103471	412	12.499	7.584e-36	++	0	0.177	1	0.6737
ENSG00000247796	5	52411381	412	12.493	8.108e-36	++	56.7	2.311	1	0.1284
ENSG00000176715	16	89164974	412	12.477	9.999e-36	++	0	0.002	1	0.9634
ENSG00000063761	14	78358877	412	-12.462	1.202e-35	--	78.3	4.603	1	0.03191
ENSG00000152117	2	132253283	412	-12.455	1.318e-35	--	54.4	2.194	1	0.1386
ENSG00000247556	15	41599902	412	12.448	1.438e-35	++	89.6	9.574	1	0.001973
ENSG00000156469	8	97258719	412	12.448	1.441e-35	++	0	0.748	1	0.3872
ENSG00000114054	3	136346206	412	12.447	1.45e-35	++	91.6	11.875	1	0.000569
ENSG00000088205	2	118574454	412	-12.446	1.47e-35	--	0	0.094	1	0.7594
ENSG00000125319	17	42245241	412	-12.446	1.473e-35	--	56.5	2.297	1	0.1296
ENSG00000065457	16	75657063	412	12.441	1.563e-35	++	87.5	7.972	1	0.00475
ENSG00000245080	8	96105933	412	-12.439	1.596e-35	--	59.9	2.497	1	0.1141
ENSG00000120071	17	44025033	412	12.426	1.893e-35	++	84.2	6.322	1	0.01192
ENSG00000111696	12	104235023	412	12.424	1.94e-35	++	32.8	1.487	1	0.2227
ENSG00000134779	18	34361762	412	-12.424	1.941e-35	--	83.5	6.077	1	0.01369
ENSG00000176945	3	195517553	412	-12.414	2.198e-35	--	91.8	12.253	1	0.0004645
ENSG00000013374	7	151033628	412	12.411	2.282e-35	++	78.3	4.617	1	0.03165
ENSG00000198933	17	45771037	412	-12.408	2.364e-35	--	36.8	1.582	1	0.2085
ENSG00000226124	2	200625581	412	-12.398	2.681e-35	--	87.7	8.13	1	0.004354
ENSG00000087299	14	50769455	412	-12.392	2.896e-35	--	0	0.065	1	0.7993
ENSG00000133943	14	91581272	412	12.39	2.961e-35	++	33.3	1.498	1	0.2209
ENSG00000228609	X	100265552	408	12.384	3.18e-35	++	77.2	4.387	1	0.03622
ENSG00000236297	3	193362189	412	12.384	3.2e-35	++	0	0.654	1	0.4185
ENSG00000129460	14	23950372	412	12.381	3.304e-35	++	0	0.224	1	0.6363
ENSG00000101181	20	60776444	412	12.378	3.444e-35	++	54.2	2.183	1	0.1395
ENSG00000179979	4	1331350	412	12.374	3.612e-35	++	58.9	2.433	1	0.1188
ENSG00000113971	3	132438099	412	-12.36	4.306e-35	--	0	0.257	1	0.6121
ENSG00000164944	8	95530969	412	-12.355	4.572e-35	--	59	2.44	1	0.1182
ENSG00000100197	22	42511825	412	12.354	4.619e-35	++	0	0.152	1	0.6962
ENSG00000104047	15	49952940	412	-12.351	4.786e-35	--	91.2	11.346	1	0.0007561
ENSG00000246067	11	82804131	412	-12.326	6.547e-35	--	0	0.049	1	0.8249
ENSG00000103043	16	70828269	412	12.317	7.327e-35	++	74	3.843	1	0.04997
ENSG00000112096	6	160114168	412	-12.317	7.371e-35	--	0	0.024	1	0.8767
ENSG00000013561	5	141348634	412	-12.314	7.585e-35	--	76.4	4.24	1	0.03947
ENSG00000255769	15	82581264	412	12.306	8.406e-35	++	96.1	25.74	1	3.906e-07
ENSG00000163249	2	208494234	412	-12.304	8.596e-35	--	87.8	8.172	1	0.004255
ENSG00000189223	2	113978940	412	-12.302	8.817e-35	--	80.6	5.166	1	0.02303
ENSG00000248044	5	37041593	412	-12.3	9.025e-35	--	87.7	8.148	1	0.00431
ENSG00000173272	2	132237372	412	-12.289	1.033e-34	--	93.5	15.487	1	8.307e-05
ENSG00000198805	14	20957513	412	12.285	1.084e-34	++	95.9	24.481	1	7.506e-07
ENSG00000105928	7	24758818	412	-12.285	1.091e-34	--	62	2.63	1	0.1049
ENSG00000117505	1	93817946	412	-12.284	1.106e-34	--	62.3	2.655	1	0.1032
ENSG00000136371	15	80178652	412	-12.277	1.206e-34	--	73.9	3.824	1	0.05052
ENSG00000101019	20	34019579	412	-12.276	1.22e-34	--	0	0.281	1	0.596
ENSG00000167077	22	42013523	412	-12.274	1.245e-34	--	90.1	10.098	1	0.001485
ENSG00000177685	11	827713	412	12.273	1.271e-34	++	0	0.633	1	0.4261
ENSG00000198794	15	75315328	412	12.27	1.316e-34	++	0	0.23	1	0.6317
ENSG00000258701	14	105283166	412	-12.269	1.325e-34	--	91.1	11.25	1	0.0007963
ENSG00000141294	17	45921906	412	-12.267	1.359e-34	--	75.1	4.011	1	0.0452
ENSG00000231074	6	30246212	412	12.267	1.371e-34	++	0	0.913	1	0.3394
ENSG00000073605	17	38029120	412	-12.264	1.411e-34	--	0	0.046	1	0.8299
ENSG00000249624	21	34634045	412	12.264	1.418e-34	++	0	0.372	1	0.5419
ENSG00000133466	22	37607981	412	-12.26	1.479e-34	--	57	2.323	1	0.1275
ENSG00000003393	2	202639198	412	12.244	1.803e-34	++	35.1	1.542	1	0.2143
ENSG00000078177	4	40056859	412	12.242	1.849e-34	++	68.5	3.174	1	0.07481
ENSG00000130956	9	99218851	412	12.236	1.984e-34	++	0	0.996	1	0.3184
ENSG00000159593	16	66783365	412	-12.236	2e-34	--	72.5	3.643	1	0.05631
ENSG00000233695	13	114527600	412	12.231	2.132e-34	++	74.4	3.899	1	0.04831
ENSG00000132256	11	5691191	412	12.222	2.372e-34	++	0	0.154	1	0.6946
ENSG00000231305	3	128591048	412	12.219	2.448e-34	++	0	0.137	1	0.7116
ENSG00000188428	6	8066286	412	12.213	2.64e-34	++	88.3	8.523	1	0.003508
ENSG00000089876	10	127568260	412	-12.205	2.939e-34	--	83.3	5.999	1	0.01432
ENSG00000204650	17	44044985	412	12.202	3.024e-34	++	77.7	4.483	1	0.03423
ENSG00000243753	6	30267807	412	-12.201	3.089e-34	--	0	0.136	1	0.7123
ENSG00000161016	8	146017782	412	-12.186	3.712e-34	--	78.4	4.62	1	0.03161
ENSG00000166452	11	8948057	412	-12.178	4.088e-34	--	41.1	1.697	1	0.1927
ENSG00000097046	1	91966445	412	-12.178	4.092e-34	--	94.8	19.196	1	1.18e-05
ENSG00000115486	2	85806068	412	12.177	4.099e-34	++	0	0.212	1	0.645
ENSG00000262580	17	78183411	412	-12.157	5.278e-34	--	89.5	9.51	1	0.002043
ENSG00000215256	14	24414911	412	-12.156	5.305e-34	--	91.3	11.472	1	0.0007064
ENSG00000128408	22	45809624	412	-12.156	5.338e-34	--	32	1.471	1	0.2252
ENSG00000110435	11	34901878	412	-12.148	5.901e-34	--	89.8	9.846	1	0.001702
ENSG00000223865	6	33052382	412	-12.146	5.998e-34	--	0	0.586	1	0.4441
ENSG00000245958	4	120381879	412	-12.134	6.978e-34	--	0	0.469	1	0.4935
ENSG00000251615	4	8366265	412	12.131	7.24e-34	++	83	5.877	1	0.01534
ENSG00000239969	7	102032718	412	-12.128	7.462e-34	--	50.4	2.017	1	0.1555
ENSG00000116171	1	53392908	412	12.126	7.673e-34	++	90.1	10.131	1	0.001458
ENSG00000180855	19	12546189	412	12.125	7.772e-34	++	0	0.399	1	0.5278
ENSG00000176014	18	12308608	412	12.124	7.927e-34	++	0	0.47	1	0.493
ENSG00000183323	5	68606611	412	-12.122	8.122e-34	--	9.4	1.103	1	0.2935
ENSG00000177570	8	119633194	412	-12.114	8.867e-34	--	0	0.051	1	0.8214
ENSG00000125388	4	2994107	412	-12.112	9.107e-34	--	0	0.7	1	0.4029
ENSG00000139899	14	24900209	412	12.112	9.13e-34	++	49.3	1.974	1	0.16
ENSG00000167074	22	41768625	412	12.108	9.603e-34	++	94.7	19.011	1	1.3e-05
ENSG00000188227	19	37985189	412	12.107	9.642e-34	++	66.6	2.998	1	0.08339
ENSG00000137501	11	85498447	412	12.107	9.651e-34	++	55.5	2.245	1	0.134
ENSG00000154743	3	12526006	412	12.106	9.86e-34	++	74.7	3.948	1	0.04694
ENSG00000103657	15	64175305	412	12.099	1.064e-33	++	77.4	4.429	1	0.03534
ENSG00000188042	2	235199587	412	12.098	1.076e-33	++	0	0.898	1	0.3434
ENSG00000186226	1	152758656	412	12.098	1.08e-33	++	0	0.029	1	0.8655
ENSG00000076924	19	7682030	412	-12.091	1.182e-33	--	0	0.027	1	0.8696
ENSG00000166762	15	43996898	412	-12.076	1.416e-33	--	92	12.534	1	0.0003997
ENSG00000069998	22	17639152	412	-12.071	1.502e-33	--	80.9	5.249	1	0.02196
ENSG00000240445	17	18583588	412	12.067	1.573e-33	++	0	0.651	1	0.4198
ENSG00000132436	7	50515627	412	12.061	1.707e-33	++	71	3.453	1	0.06313
ENSG00000171469	19	9723423	412	-12.06	1.71e-33	--	55.9	2.266	1	0.1322
ENSG00000160293	9	136822518	412	12.058	1.764e-33	++	0	0.083	1	0.7736
ENSG00000095794	10	35392122	412	-12.056	1.802e-33	--	38.5	1.626	1	0.2022
ENSG00000130768	1	28256099	412	-12.053	1.859e-33	--	41.6	1.713	1	0.1906
ENSG00000115902	2	65144692	412	-12.043	2.123e-33	--	61.8	2.618	1	0.1056
ENSG00000196151	2	160141068	412	-12.037	2.27e-33	--	93	14.221	1	0.0001626
ENSG00000126215	14	104105414	412	-12.033	2.383e-33	--	0	0.011	1	0.9157
ENSG00000237753	2	113403092	412	-12.024	2.666e-33	--	0	0.035	1	0.8508
ENSG00000206535	3	100055273	412	-12.018	2.872e-33	--	96.5	28.5	1	9.372e-08
ENSG00000102743	13	41390881	412	12.015	2.947e-33	++	61.1	2.572	1	0.1088
ENSG00000106049	7	27664825	412	-12.005	3.337e-33	--	18.7	1.23	1	0.2675
ENSG00000173992	11	66348503	412	11.999	3.606e-33	++	84.9	6.641	1	0.009968
ENSG00000171476	4	57510518	412	11.992	3.937e-33	++	59.8	2.486	1	0.1148
ENSG00000132286	11	6529642	412	-11.986	4.184e-33	--	82.2	5.629	1	0.01767
ENSG00000105136	19	58025061	412	-11.986	4.186e-33	--	0	0.279	1	0.5972
ENSG00000049167	5	60098267	412	-11.984	4.322e-33	--	73.7	3.808	1	0.051
ENSG00000137767	15	45935393	412	11.983	4.371e-33	++	84.6	6.502	1	0.01078
ENSG00000133706	5	145554718	412	11.97	5.075e-33	++	87.9	8.246	1	0.004085
ENSG00000143643	1	231114595	412	11.96	5.751e-33	++	0	0.581	1	0.4461
ENSG00000174130	4	38864090	412	11.96	5.777e-33	++	88.5	8.669	1	0.003237
ENSG00000178252	3	49114544	412	-11.944	6.984e-33	--	0	0.668	1	0.4137
ENSG00000107951	10	30612640	412	11.943	7.097e-33	++	87	7.695	1	0.005539
ENSG00000121417	19	58144519	412	11.926	8.714e-33	++	28.2	1.394	1	0.2378
ENSG00000204267	6	32793523	412	-11.92	9.302e-33	--	73.8	3.814	1	0.05081
ENSG00000214253	7	100865866	412	-11.916	9.773e-33	--	0	0.006	1	0.9369
ENSG00000003402	2	201999283	412	-11.909	1.061e-32	--	0	0.085	1	0.7712
ENSG00000161265	19	36240614	412	11.903	1.138e-32	++	68.3	3.153	1	0.0758
ENSG00000130489	22	50961169	412	-11.902	1.152e-32	--	78.5	4.652	1	0.03102
ENSG00000169914	1	20211101	412	-11.899	1.202e-32	--	0	0.868	1	0.3515
ENSG00000242612	16	456416	412	-11.89	1.337e-32	--	58.4	2.401	1	0.1212
ENSG00000165055	7	128085950	412	11.887	1.385e-32	++	0	0.166	1	0.6835
ENSG00000127418	4	1000450	412	-11.887	1.39e-32	--	0	0.166	1	0.6833
ENSG00000137822	15	43691150	412	11.884	1.439e-32	++	0	0.054	1	0.8165
ENSG00000106125	7	30838361	412	11.879	1.525e-32	++	73	3.709	1	0.05412
ENSG00000169660	17	80377690	412	11.876	1.576e-32	++	0	0.102	1	0.7489
ENSG00000100304	22	43583604	412	-11.875	1.596e-32	--	88.7	8.879	1	0.002884
ENSG00000183666	5	21461406	412	11.848	2.207e-32	++	0	0.06	1	0.8059
ENSG00000063854	16	1881145	412	11.844	2.308e-32	++	95	20.153	1	7.148e-06
ENSG00000074696	15	65737946	412	-11.839	2.447e-32	--	0	0.938	1	0.3328
ENSG00000014164	8	144636949	412	-11.833	2.65e-32	--	52.3	2.097	1	0.1476
ENSG00000106153	7	56161121	412	-11.831	2.684e-32	--	0	0.141	1	0.7071
ENSG00000166913	20	43532388	412	-11.829	2.766e-32	--	0	0.598	1	0.4392
ENSG00000064199	11	124502260	412	-11.819	3.113e-32	--	97.1	34.315	1	4.689e-09
ENSG00000135698	16	82203786	412	-11.809	3.514e-32	--	92.3	12.982	1	0.0003145
ENSG00000187824	17	10633358	412	11.809	3.516e-32	++	77.4	4.429	1	0.03532
ENSG00000187231	2	180101777	412	11.799	3.958e-32	++	0	0.051	1	0.822
ENSG00000112977	5	10676209	412	-11.792	4.309e-32	--	38.3	1.62	1	0.2032
ENSG00000261584	6	26936723	412	-11.79	4.37e-32	--	0	0.045	1	0.8316
ENSG00000257093	7	141398707	412	11.79	4.407e-32	++	73.9	3.824	1	0.05051
ENSG00000223797	3	40493218	412	-11.785	4.666e-32	--	0	0.07	1	0.7918
ENSG00000244879	15	50648339	412	11.778	5.058e-32	++	0	0.415	1	0.5194
ENSG00000164933	8	104420100	412	11.777	5.132e-32	++	0	0.291	1	0.5895
ENSG00000049239	1	9295794	412	-11.764	6.012e-32	--	86	7.119	1	0.007625
ENSG00000116106	2	221974518	412	11.763	6.085e-32	++	0	0.575	1	0.4484
ENSG00000139410	12	113858243	412	11.751	7.006e-32	++	93.7	15.949	1	6.506e-05
ENSG00000236296	4	144462513	412	-11.746	7.42e-32	--	78.9	4.738	1	0.0295
ENSG00000228716	5	79950497	412	-11.745	7.519e-32	--	0	0.018	1	0.8932
ENSG00000182963	17	42944340	412	11.744	7.602e-32	++	96	24.951	1	5.881e-07
ENSG00000168411	16	74664810	412	-11.737	8.194e-32	--	39.9	1.665	1	0.1969
ENSG00000032742	13	21141482	412	-11.736	8.326e-32	--	0	0.36	1	0.5488
ENSG00000259472	15	82427605	412	11.735	8.385e-32	++	95.7	23.079	1	1.555e-06
ENSG00000231365	1	119719686	412	-11.733	8.656e-32	--	0	0.211	1	0.6463
ENSG00000134697	1	38056816	412	11.732	8.765e-32	++	0	0.921	1	0.3372
ENSG00000140391	15	77376183	412	11.731	8.855e-32	++	87.8	8.174	1	0.004249
ENSG00000035499	5	59947354	412	-11.729	9.025e-32	--	0	0.335	1	0.5627
ENSG00000204351	6	31932177	412	11.711	1.114e-31	++	61.9	2.628	1	0.105
ENSG00000224137	2	208524200	412	-11.71	1.131e-31	--	94.4	17.753	1	2.515e-05
ENSG00000185261	5	93954054	412	11.71	1.133e-31	++	0	0.146	1	0.702
ENSG00000178971	17	8136816	412	-11.699	1.291e-31	--	0	0.326	1	0.5681
ENSG00000239445	3	98431986	412	-11.695	1.352e-31	--	70.3	3.363	1	0.06666
ENSG00000198252	14	53252632	412	11.689	1.457e-31	++	0	0.512	1	0.4743
ENSG00000157653	9	116348112	412	-11.688	1.47e-31	--	79	4.753	1	0.02925
ENSG00000144815	3	101498077	412	-11.676	1.683e-31	--	0	0.158	1	0.6911
ENSG00000108433	17	45046932	412	11.672	1.774e-31	++	82.7	5.779	1	0.01621
ENSG00000131944	19	33463245	412	11.665	1.924e-31	++	0	0.021	1	0.8848
ENSG00000164136	4	142230326	412	-11.655	2.162e-31	--	0	0.042	1	0.8379
ENSG00000111215	12	11348726	412	-11.653	2.216e-31	--	0	0.289	1	0.5906
ENSG00000196497	14	24649669	412	11.65	2.284e-31	++	0	0.216	1	0.6423
ENSG00000169371	15	75921267	412	11.646	2.394e-31	++	0	0.473	1	0.4916
ENSG00000134077	3	9423083	412	-11.644	2.462e-31	--	94.2	17.329	1	3.143e-05
ENSG00000179933	14	23565012	412	11.642	2.517e-31	++	0	0.012	1	0.911
ENSG00000228672	5	138730037	412	-11.641	2.539e-31	--	45.9	1.85	1	0.1738
ENSG00000122692	9	33045147	412	-11.635	2.743e-31	--	0	0.303	1	0.5823
ENSG00000079257	3	158368597	412	11.632	2.826e-31	++	64.7	2.831	1	0.09245
ENSG00000223745	1	93789450	412	11.632	2.847e-31	++	0	0.487	1	0.4851
ENSG00000231770	3	194310359	412	11.622	3.179e-31	++	0	0.546	1	0.4601
ENSG00000111671	12	6987981	412	11.618	3.355e-31	++	0	0.918	1	0.3381
ENSG00000170915	6	52217067	412	11.613	3.549e-31	++	0	0.539	1	0.4626
ENSG00000077097	3	25701194	412	-11.613	3.56e-31	--	22.6	1.292	1	0.2557
ENSG00000100221	22	39076273	412	-11.602	4.042e-31	--	65.7	2.912	1	0.08791
ENSG00000165487	13	22064560	412	-11.599	4.191e-31	--	0	0.351	1	0.5533
ENSG00000132507	17	7209386	412	-11.596	4.312e-31	--	68.2	3.143	1	0.07626
ENSG00000104972	19	55135311	412	11.594	4.435e-31	++	0	0.693	1	0.405
ENSG00000198894	14	77586119	412	-11.593	4.449e-31	--	0	0.508	1	0.476
ENSG00000178966	9	86632067	412	11.582	5.073e-31	++	0	0.084	1	0.7722
ENSG00000166938	15	66646091	412	-11.582	5.11e-31	--	68.2	3.146	1	0.07613
ENSG00000149262	11	77641359	412	11.571	5.779e-31	++	0	0.002	1	0.9646
ENSG00000173809	19	33310447	412	11.563	6.312e-31	++	88	8.341	1	0.003876
ENSG00000163389	3	119191398	412	-11.563	6.313e-31	--	0	0.425	1	0.5146
ENSG00000131238	1	40509166	412	-11.563	6.314e-31	--	13.4	1.155	1	0.2825
ENSG00000144115	2	88469770	412	11.554	7.018e-31	++	0	0.21	1	0.6467
ENSG00000135821	1	182350107	412	11.546	7.771e-31	++	0	0.702	1	0.402
ENSG00000087263	16	56498511	412	-11.542	8.069e-31	--	90.7	10.763	1	0.001036
ENSG00000124588	6	3003970	412	-11.529	9.41e-31	--	42.1	1.726	1	0.1889
ENSG00000101363	20	35945174	412	11.528	9.56e-31	++	0	0.001	1	0.9728
ENSG00000185917	21	37419207	412	-11.516	1.1e-30	--	0	0.034	1	0.8528
ENSG00000164627	6	39693193	412	11.512	1.147e-30	++	0	0.309	1	0.5785
ENSG00000234882	6	74019376	412	11.506	1.235e-30	++	81.4	5.372	1	0.02046
ENSG00000134463	10	11780292	412	11.504	1.254e-30	++	0	0.589	1	0.4427
ENSG00000196620	4	69354350	412	11.504	1.256e-30	++	93.4	15.172	1	9.815e-05
ENSG00000112218	6	97243595	412	11.503	1.276e-30	++	66	2.943	1	0.08624
ENSG00000090432	1	20783398	412	11.498	1.356e-30	++	95.6	22.56	1	2.037e-06
ENSG00000197780	1	109608036	412	11.491	1.465e-30	++	93.7	15.996	1	6.347e-05
ENSG00000140474	15	75128501	412	-11.489	1.504e-30	--	0	0.028	1	0.8675
ENSG00000260404	4	120301618	412	11.487	1.537e-30	++	0	0.71	1	0.3993
ENSG00000074054	2	122429132	412	-11.479	1.673e-30	--	78.3	4.602	1	0.03193
ENSG00000176978	9	140008750	412	-11.478	1.698e-30	--	91.8	12.254	1	0.0004643
ENSG00000087842	X	15511412	408	11.477	1.728e-30	++	92.2	12.75	1	0.000356
ENSG00000149054	11	6952391	412	11.472	1.828e-30	++	0	0.197	1	0.6573
ENSG00000171634	17	65814382	412	11.456	2.19e-30	++	0	0.21	1	0.6466
ENSG00000171115	7	150139639	412	11.456	2.204e-30	++	0	0.346	1	0.5564
ENSG00000224557	6	33098389	412	-11.455	2.221e-30	--	86.7	7.495	1	0.006188
ENSG00000138286	10	75005282	412	11.451	2.327e-30	++	0	0.79	1	0.3742
ENSG00000149679	20	60980470	412	11.447	2.427e-30	++	69	3.228	1	0.0724
ENSG00000125703	1	63249975	412	11.446	2.454e-30	++	21.8	1.278	1	0.2582
ENSG00000197728	12	56435929	412	-11.442	2.579e-30	--	11.7	1.132	1	0.2873
ENSG00000140961	16	83987237	412	-11.439	2.655e-30	--	0	0.819	1	0.3655
ENSG00000171793	1	41488506	412	11.433	2.851e-30	++	85	6.682	1	0.00974
ENSG00000067141	15	73381240	412	-11.43	2.945e-30	--	91	11.099	1	0.000864
ENSG00000175711	17	81009636	412	-11.417	3.449e-30	--	0	0.045	1	0.8324
ENSG00000105404	19	42467973	412	11.412	3.622e-30	++	73.2	3.732	1	0.05337
ENSG00000101624	18	12640421	412	11.398	4.303e-30	++	86.6	7.484	1	0.006224
ENSG00000170819	3	133185834	412	-11.388	4.774e-30	--	0	0.437	1	0.5084
ENSG00000186111	19	3693278	412	11.386	4.889e-30	++	75.7	4.107	1	0.0427
ENSG00000119685	14	76115378	412	11.384	5.03e-30	++	60.4	2.526	1	0.112
ENSG00000116954	1	39324859	412	11.379	5.349e-30	++	83.7	6.12	1	0.01337
ENSG00000171680	1	6550505	412	-11.376	5.518e-30	--	0	0.236	1	0.6269
ENSG00000160188	21	43897026	412	-11.371	5.808e-30	--	82.1	5.598	1	0.01799
ENSG00000154781	3	14693660	412	11.371	5.826e-30	++	0	0.607	1	0.4359
ENSG00000184903	7	110898915	412	11.36	6.58e-30	++	51.6	2.065	1	0.1507
ENSG00000136108	13	52897573	412	11.358	6.737e-30	++	57.1	2.33	1	0.1269
ENSG00000140575	15	91009484	412	11.355	7.036e-30	++	46.1	1.857	1	0.173
ENSG00000113318	5	79947431	412	11.353	7.163e-30	++	79.2	4.797	1	0.02851
ENSG00000171792	12	2986603	412	-11.347	7.636e-30	--	0	0.26	1	0.6104
ENSG00000196653	3	44762830	412	11.345	7.824e-30	++	93.4	15.06	1	0.0001042
ENSG00000213214	7	143874482	412	-11.345	7.831e-30	--	91.7	12.098	1	0.0005047
ENSG00000154813	3	16320360	412	-11.341	8.217e-30	--	83.2	5.955	1	0.01468
ENSG00000236850	22	22612924	412	11.333	8.985e-30	++	0	0.12	1	0.7292
ENSG00000164924	8	101937455	412	-11.327	9.595e-30	--	86.3	7.309	1	0.006863
ENSG00000243696	3	52864693	412	11.323	1.007e-29	++	0	0.89	1	0.3455
ENSG00000067533	1	218516310	412	11.321	1.036e-29	++	58.4	2.403	1	0.1211
ENSG00000144401	2	208477956	412	11.315	1.104e-29	++	75.1	4.015	1	0.0451
ENSG00000180822	6	3264526	412	11.314	1.121e-29	++	0	0.761	1	0.383
ENSG00000127952	7	75649821	412	11.313	1.128e-29	++	73.7	3.796	1	0.05138
ENSG00000141569	17	73874656	412	-11.307	1.216e-29	--	61.6	2.601	1	0.1068
ENSG00000182551	2	3519656	412	11.306	1.222e-29	++	84.2	6.335	1	0.01184
ENSG00000111850	6	88001571	412	11.296	1.367e-29	++	23.3	1.304	1	0.2534
ENSG00000139618	13	32889792	412	-11.295	1.396e-29	--	0	0.025	1	0.8745
ENSG00000123473	1	47760059	412	11.289	1.482e-29	++	0	0.607	1	0.4359
ENSG00000260565	16	2716435	412	-11.287	1.526e-29	--	37.9	1.61	1	0.2045
ENSG00000171421	5	1806653	412	11.287	1.527e-29	++	53.6	2.156	1	0.142
ENSG00000121691	11	34459717	412	11.283	1.599e-29	++	90.3	10.302	1	0.001329
ENSG00000154767	3	14238660	412	11.277	1.702e-29	++	13.4	1.155	1	0.2824
ENSG00000124613	6	27348895	412	11.27	1.853e-29	++	54.4	2.192	1	0.1388
ENSG00000160193	21	44262005	412	-11.268	1.883e-29	--	0	0.186	1	0.6663
ENSG00000145730	5	102331721	412	-11.265	1.946e-29	--	0	0.839	1	0.3598
ENSG00000145386	4	122751061	412	-11.263	2.009e-29	--	62.1	2.638	1	0.1044
ENSG00000164941	8	95877285	412	11.26	2.063e-29	++	0	0.172	1	0.6787
ENSG00000164715	7	97703683	412	-11.256	2.161e-29	--	3.2	1.033	1	0.3094
ENSG00000229255	1	248845411	412	-11.256	2.174e-29	--	84.2	6.337	1	0.01183
ENSG00000119878	2	46849441	412	11.25	2.314e-29	++	0	0.437	1	0.5087
ENSG00000253210	8	142139251	412	-11.246	2.421e-29	--	0	0.162	1	0.6869
ENSG00000230521	6	29910034	412	-11.242	2.522e-29	--	0	0.007	1	0.9313
ENSG00000174125	4	38786869	412	11.238	2.645e-29	++	97.9	48.266	1	3.722e-12
ENSG00000196704	17	66244578	412	-11.236	2.709e-29	--	86.1	7.206	1	0.007265
ENSG00000072210	17	19534820	412	-11.233	2.795e-29	--	89.6	9.637	1	0.001907
ENSG00000228638	3	48339360	412	-11.232	2.855e-29	--	87.2	7.808	1	0.005203
ENSG00000108559	17	5297457	412	-11.227	3.005e-29	--	45.6	1.839	1	0.1751
ENSG00000173409	1	231109140	412	-11.222	3.194e-29	--	0	0	1	0.9854
ENSG00000105321	19	47764320	412	-11.219	3.274e-29	--	0	0.712	1	0.3987
ENSG00000176593	19	58528621	412	-11.219	3.28e-29	--	0	0.555	1	0.4562
ENSG00000162341	11	68815523	412	11.214	3.472e-29	++	95.9	24.653	1	6.864e-07
ENSG00000188846	3	40531533	412	11.212	3.571e-29	++	0	0.797	1	0.372
ENSG00000225733	3	14981262	412	11.208	3.725e-29	++	16.7	1.2	1	0.2732
ENSG00000158089	2	31346598	412	-11.203	3.926e-29	--	89.9	9.92	1	0.001635
ENSG00000135778	1	233086949	412	11.197	4.226e-29	++	0	0.051	1	0.8206
ENSG00000119411	9	116113396	412	-11.193	4.4e-29	--	89.9	9.861	1	0.001688
ENSG00000107959	10	3220859	412	11.192	4.473e-29	++	75.3	4.043	1	0.04435
ENSG00000026751	1	160710157	412	-11.188	4.689e-29	--	0	0.006	1	0.9361
ENSG00000177465	14	74058832	412	11.187	4.742e-29	++	82.7	5.768	1	0.01632
ENSG00000152944	12	27397339	412	-11.184	4.859e-29	--	29.5	1.417	1	0.2338
ENSG00000100154	22	29044360	412	11.181	5.057e-29	++	0	0.064	1	0.8
ENSG00000226381	10	81592152	412	-11.178	5.246e-29	--	85.4	6.87	1	0.008768
ENSG00000122390	16	3537240	412	11.176	5.323e-29	++	68.5	3.173	1	0.07487
ENSG00000197119	14	100772672	412	11.17	5.743e-29	++	0	0.108	1	0.7423
ENSG00000163002	2	184001544	412	-11.166	5.974e-29	--	0	0.725	1	0.3944
ENSG00000089063	20	5065093	412	11.161	6.302e-29	++	57.7	2.364	1	0.1242
ENSG00000244187	9	139683224	412	-11.157	6.644e-29	--	0	0.058	1	0.8103
ENSG00000178921	17	8175001	412	-11.156	6.657e-29	--	0	0.463	1	0.4963
ENSG00000184515	X	101416588	408	11.154	6.818e-29	++	0	0.453	1	0.5011
ENSG00000107890	10	27442244	412	11.146	7.525e-29	++	0	0.318	1	0.5727
ENSG00000204138	1	28696678	412	-11.142	7.842e-29	--	0	0.224	1	0.6357
ENSG00000130669	19	39669642	412	-11.142	7.861e-29	--	80	5.008	1	0.02523
ENSG00000125375	14	50781715	412	-11.142	7.876e-29	--	0	0.007	1	0.9342
ENSG00000026950	6	26405835	412	11.139	8.103e-29	++	0	0.306	1	0.58
ENSG00000065060	6	34756909	412	11.129	9.033e-29	++	0	0.008	1	0.9294
ENSG00000196295	7	30651938	412	-11.129	9.054e-29	--	80.1	5.014	1	0.02514
ENSG00000177406	12	744925	412	11.126	9.412e-29	++	98.4	62.5	1	2.664e-15
ENSG00000177000	1	11839201	412	11.123	9.687e-29	++	0	0.044	1	0.8335
ENSG00000119632	14	94595989	412	-11.122	9.769e-29	--	32.4	1.478	1	0.224
ENSG00000155465	14	23266443	412	-11.107	1.162e-28	--	0	0.025	1	0.8751
ENSG00000173566	8	21965113	412	11.101	1.241e-28	++	0	0.59	1	0.4426
ENSG00000127561	16	2038513	412	11.085	1.476e-28	++	86.2	7.263	1	0.007041
ENSG00000066739	14	96829555	412	11.084	1.502e-28	++	0	0.212	1	0.645
ENSG00000132170	3	12371628	412	11.082	1.528e-28	++	54	2.174	1	0.1404
ENSG00000244625	22	27117690	412	-11.077	1.623e-28	--	80.7	5.174	1	0.02292
ENSG00000197472	1	247171390	412	-11.076	1.649e-28	--	0	0.301	1	0.5831
ENSG00000230069	4	103675108	412	-11.075	1.661e-28	--	78	4.556	1	0.03281
ENSG00000249096	4	185286768	412	11.073	1.693e-28	++	0	0.455	1	0.5
ENSG00000183682	1	40241946	412	-11.072	1.706e-28	--	0	0.188	1	0.6648
ENSG00000242086	3	195742905	412	11.069	1.778e-28	++	77.2	4.379	1	0.03639
ENSG00000138964	22	44577160	412	11.061	1.931e-28	++	93	14.25	1	0.00016
ENSG00000077420	10	26736478	412	-11.056	2.056e-28	--	0	0.03	1	0.8623
ENSG00000221838	7	99675558	412	-11.054	2.101e-28	--	0	0.576	1	0.4481
ENSG00000164574	5	153641078	412	11.05	2.184e-28	++	0	0.006	1	0.9374
ENSG00000116406	1	184662181	412	-11.043	2.383e-28	--	70.2	3.351	1	0.06717
ENSG00000182397	15	100332215	412	11.04	2.451e-28	++	92.5	13.343	1	0.0002593
ENSG00000006114	17	35899141	412	11.039	2.472e-28	++	0	0.087	1	0.768
ENSG00000162461	1	16061035	412	-11.037	2.541e-28	--	31.6	1.461	1	0.2267
ENSG00000233621	1	37944506	412	-11.034	2.607e-28	--	5.2	1.055	1	0.3044
ENSG00000172543	11	65648135	412	11.032	2.668e-28	++	92.3	13.028	1	0.0003069
ENSG00000185829	17	44248499	412	11.03	2.729e-28	++	88.4	8.595	1	0.003371
ENSG00000119599	14	73393391	412	11.026	2.855e-28	++	57.3	2.345	1	0.1257
ENSG00000187325	X	77422268	408	-11.026	2.86e-28	--	0	0.064	1	0.7999
ENSG00000178802	15	75192222	412	11.025	2.901e-28	++	0	0.199	1	0.6558
ENSG00000117242	1	20973941	412	11.021	3.023e-28	++	41.3	1.703	1	0.1919
ENSG00000167272	12	120994872	412	-11.018	3.134e-28	--	85.5	6.881	1	0.00871
ENSG00000101638	18	44342705	412	-11.01	3.411e-28	--	61.8	2.618	1	0.1056
ENSG00000100058	22	25855629	412	11.009	3.459e-28	++	67.6	3.083	1	0.07913
ENSG00000100417	22	41987937	412	-11.006	3.588e-28	--	81.5	5.398	1	0.02016
ENSG00000215837	3	195315450	412	-11.005	3.611e-28	--	25	1.334	1	0.2481
ENSG00000163040	2	132361473	412	10.995	4.042e-28	++	0	0.002	1	0.9616
ENSG00000109814	4	39509189	412	10.987	4.405e-28	++	78.2	4.582	1	0.03231
ENSG00000185019	20	3138280	412	10.985	4.498e-28	++	86.9	7.638	1	0.005715
ENSG00000185068	6	158589655	412	10.982	4.658e-28	++	0	0.051	1	0.8212
ENSG00000175110	3	139060428	412	-10.982	4.689e-28	--	74	3.839	1	0.05007
ENSG00000108666	17	30659006	412	10.979	4.813e-28	++	74.1	3.855	1	0.04959
ENSG00000138031	2	25118885	412	-10.979	4.821e-28	--	42.7	1.745	1	0.1865
ENSG00000167748	19	51326106	412	10.968	5.474e-28	++	0	0.044	1	0.8342
ENSG00000197782	19	40602831	412	10.964	5.681e-28	++	27.7	1.384	1	0.2394
ENSG00000166797	15	64439567	412	10.963	5.741e-28	++	70.4	3.384	1	0.06585
ENSG00000154328	8	11643459	412	10.956	6.197e-28	++	73.3	3.74	1	0.05311
ENSG00000178904	19	32896716	412	10.953	6.409e-28	++	81.2	5.31	1	0.02121
ENSG00000226314	6	28059020	412	-10.947	6.877e-28	--	0	0	1	0.9896
ENSG00000140104	14	105454529	412	10.947	6.903e-28	++	0	0.136	1	0.7124
ENSG00000171160	10	99393234	412	-10.939	7.529e-28	--	82.4	5.684	1	0.01712
ENSG00000175334	11	65776304	412	10.936	7.719e-28	++	91.4	11.693	1	0.0006273
ENSG00000188191	7	780120	412	-10.936	7.746e-28	--	87.3	7.864	1	0.005044
ENSG00000095485	10	101987055	412	-10.934	7.92e-28	--	92.7	13.658	1	0.0002193
ENSG00000106603	7	43804695	412	-10.934	7.929e-28	--	51.1	2.046	1	0.1526
ENSG00000096996	19	18199885	412	-10.931	8.197e-28	--	85.4	6.871	1	0.008762
ENSG00000196793	10	44027682	412	10.931	8.226e-28	++	0	0.992	1	0.3192
ENSG00000205559	22	51022862	412	-10.928	8.467e-28	--	72.7	3.667	1	0.05551
ENSG00000134955	11	124933351	412	10.921	9.112e-28	++	0	0.586	1	0.4441
ENSG00000168228	4	25322670	412	-10.92	9.282e-28	--	0	0.224	1	0.6358
ENSG00000065308	6	52411122	412	-10.919	9.368e-28	--	57.2	2.336	1	0.1264
ENSG00000148690	10	95466934	412	-10.918	9.459e-28	--	0	0.91	1	0.3402
ENSG00000159110	21	34634878	412	-10.917	9.511e-28	--	66.3	2.967	1	0.085
ENSG00000136045	12	108103354	412	-10.915	9.738e-28	--	92	12.495	1	0.000408
ENSG00000127220	19	17451369	412	-10.915	9.803e-28	--	51.3	2.055	1	0.1518
ENSG00000224429	13	21889774	412	10.914	9.893e-28	++	81.7	5.466	1	0.01939
ENSG00000130827	X	153579448	408	-10.904	1.103e-27	--	0	0.001	1	0.9717
ENSG00000186184	13	28200461	412	10.903	1.119e-27	++	63.5	2.737	1	0.09805
ENSG00000239219	3	169684433	412	10.901	1.144e-27	++	21.8	1.279	1	0.258
ENSG00000168827	3	158407186	412	-10.9	1.153e-27	--	0	0.016	1	0.9007
ENSG00000165410	14	35181786	412	10.893	1.247e-27	++	59.3	2.454	1	0.1172
ENSG00000131797	16	31713400	412	-10.893	1.248e-27	--	0	0.133	1	0.7155
ENSG00000162836	1	147131465	412	10.893	1.251e-27	++	53.3	2.142	1	0.1434
ENSG00000131849	19	58951123	412	-10.888	1.311e-27	--	0	0.91	1	0.3401
ENSG00000182472	19	39210593	412	-10.888	1.322e-27	--	76.8	4.317	1	0.03773
ENSG00000227124	3	75849185	412	-10.882	1.411e-27	--	36.3	1.569	1	0.2104
ENSG00000099290	10	51807214	412	-10.88	1.442e-27	--	83.7	6.125	1	0.01333
ENSG00000131351	19	17178119	412	-10.879	1.45e-27	--	41.4	1.708	1	0.1913
ENSG00000138378	2	192015072	412	-10.876	1.503e-27	--	0	0.008	1	0.9283
ENSG00000100023	22	22025476	412	10.873	1.542e-27	++	91	11.161	1	0.0008353
ENSG00000106526	7	149988527	412	-10.872	1.574e-27	--	69.7	3.296	1	0.06947
ENSG00000148110	9	97085638	412	-10.866	1.673e-27	--	81.1	5.298	1	0.02135
ENSG00000132623	20	10016207	412	-10.866	1.678e-27	--	0	0.766	1	0.3813
ENSG00000004777	19	36266822	412	-10.864	1.717e-27	--	50.4	2.015	1	0.1558
ENSG00000259865	1	247352823	412	10.86	1.781e-27	++	0	0.082	1	0.7745
ENSG00000185990	X	154789183	408	-10.859	1.803e-27	--	0	0.303	1	0.582
ENSG00000259705	15	48939046	412	-10.851	1.976e-27	--	30	1.428	1	0.2321
ENSG00000135596	6	109776903	412	-10.85	1.985e-27	--	83	5.866	1	0.01544
ENSG00000230628	1	234814995	412	-10.849	2.018e-27	--	34.5	1.528	1	0.2164
ENSG00000198879	10	7513248	412	-10.849	2.025e-27	--	52.5	2.104	1	0.1469
ENSG00000065600	1	212456714	412	-10.845	2.118e-27	--	83.9	6.216	1	0.01266
ENSG00000254634	16	30326571	412	-10.842	2.179e-27	--	0	0.439	1	0.5077
ENSG00000126246	19	36240614	412	-10.842	2.188e-27	--	97.2	35.905	1	2.072e-09
ENSG00000197747	1	151966348	412	-10.838	2.271e-27	--	0	0.173	1	0.6776
ENSG00000048544	6	42164401	412	10.834	2.365e-27	++	20.5	1.257	1	0.2622
ENSG00000116922	1	38156427	412	10.813	2.994e-27	++	0	0.166	1	0.6837
ENSG00000152207	13	49165875	412	10.813	2.997e-27	++	0	0.034	1	0.8547
ENSG00000104805	19	49404393	412	-10.809	3.107e-27	--	0	0.03	1	0.8625
ENSG00000225484	10	81592152	412	-10.797	3.555e-27	--	0	0.772	1	0.3795
ENSG00000103335	16	88847516	412	10.796	3.584e-27	++	0	0.007	1	0.9335
ENSG00000167280	17	77079576	412	-10.796	3.585e-27	--	85.6	6.948	1	0.00839
ENSG00000117054	1	76222640	412	10.782	4.206e-27	++	0	0.01	1	0.9218
ENSG00000243646	21	34638859	412	-10.78	4.294e-27	--	27.4	1.377	1	0.2407
ENSG00000144642	3	29325468	412	10.778	4.35e-27	++	79.5	4.88	1	0.02717
ENSG00000170356	7	143869221	412	-10.776	4.452e-27	--	77.5	4.435	1	0.03521
ENSG00000131711	5	71389751	412	-10.766	4.995e-27	--	80.6	5.143	1	0.02334
ENSG00000090372	19	47223543	412	10.766	4.996e-27	++	90.2	10.231	1	0.001381
ENSG00000125089	4	8230456	412	10.765	5.049e-27	++	0	0.067	1	0.7955
ENSG00000125871	20	17963860	412	-10.763	5.142e-27	--	13.1	1.15	1	0.2835
ENSG00000112874	5	102868562	412	-10.761	5.239e-27	--	66.9	3.021	1	0.08219
ENSG00000125618	2	113978940	412	-10.761	5.258e-27	--	89.8	9.827	1	0.00172
ENSG00000163214	2	39102671	412	10.759	5.371e-27	++	31.9	1.469	1	0.2256
ENSG00000131558	7	133615010	412	-10.758	5.423e-27	--	67.3	3.061	1	0.0802
ENSG00000124570	6	2936204	412	10.756	5.57e-27	++	0	0.242	1	0.6229
ENSG00000151665	2	46802934	412	10.756	5.57e-27	++	0	0.206	1	0.6501
ENSG00000205181	20	5485337	412	10.755	5.61e-27	++	20.8	1.263	1	0.2611
ENSG00000180953	15	80206958	412	-10.754	5.655e-27	--	84.4	6.407	1	0.01137
ENSG00000047849	3	48066400	412	10.754	5.705e-27	++	63.4	2.734	1	0.09823
ENSG00000102882	16	30141985	412	10.752	5.81e-27	++	0	0.846	1	0.3575
ENSG00000184117	22	30043563	412	10.746	6.163e-27	++	56.7	2.309	1	0.1286
ENSG00000130021	X	7059969	408	10.741	6.528e-27	++	0	0.257	1	0.6121
ENSG00000227671	1	247349106	412	-10.739	6.664e-27	--	0.9	1.009	1	0.3151
ENSG00000157978	1	25874899	412	-10.736	6.889e-27	--	0	0.606	1	0.4363
ENSG00000105618	19	54626055	412	-10.735	6.938e-27	--	0	0.172	1	0.678
ENSG00000177830	11	880318	412	-10.732	7.191e-27	--	0	0.731	1	0.3925
ENSG00000124357	2	71301959	412	-10.729	7.443e-27	--	58.3	2.397	1	0.1216
ENSG00000119723	14	74471392	412	-10.723	7.9e-27	--	95.5	22.245	1	2.399e-06
ENSG00000171806	1	169861438	412	-10.719	8.267e-27	--	96.6	29.491	1	5.617e-08
ENSG00000144026	2	95901265	412	10.715	8.668e-27	++	74.5	3.924	1	0.0476
ENSG00000197927	2	132440073	412	10.713	8.872e-27	++	75.9	4.155	1	0.04151
ENSG00000166002	11	93259778	412	-10.711	9.021e-27	--	0	0.701	1	0.4023
ENSG00000171763	15	45617957	412	10.708	9.289e-27	++	47.1	1.891	1	0.169
ENSG00000241258	7	66227482	412	-10.706	9.564e-27	--	0	0.004	1	0.9501
ENSG00000185101	11	443731	412	-10.706	9.567e-27	--	0	0.251	1	0.616
ENSG00000204186	2	207142433	412	-10.701	1.008e-26	--	0	0.45	1	0.5025
ENSG00000253738	8	92107070	412	10.695	1.069e-26	++	29.5	1.419	1	0.2336
ENSG00000100445	14	24912755	412	10.695	1.077e-26	++	0	0.163	1	0.6864
ENSG00000101574	18	2571196	412	-10.692	1.105e-26	--	0	0.142	1	0.7063
ENSG00000213380	16	69373414	412	-10.691	1.118e-26	--	11.7	1.133	1	0.2872
ENSG00000126005	20	33863633	412	-10.688	1.159e-26	--	93	14.304	1	0.0001555
ENSG00000152778	10	91160092	412	-10.688	1.163e-26	--	67.4	3.069	1	0.07979
ENSG00000105132	19	58071195	412	10.687	1.168e-26	++	77.5	4.436	1	0.03518
ENSG00000121988	2	136135383	412	-10.686	1.181e-26	--	0	0.7	1	0.4027
ENSG00000111843	6	10723449	412	10.683	1.217e-26	++	89.6	9.612	1	0.001933
ENSG00000260456	16	87343732	412	10.683	1.218e-26	++	65.8	2.923	1	0.08735
ENSG00000175061	17	16342833	412	10.682	1.237e-26	++	85.3	6.786	1	0.009186
ENSG00000089335	19	35181828	412	-10.679	1.278e-26	--	72.9	3.683	1	0.05496
ENSG00000163319	4	84386247	412	-10.678	1.296e-26	--	0	0.008	1	0.9268
ENSG00000159445	1	151878223	412	10.673	1.355e-26	++	0	0.023	1	0.8804
ENSG00000167747	19	51297825	412	10.673	1.364e-26	++	66.6	2.996	1	0.08346
ENSG00000170542	6	2898596	412	10.672	1.372e-26	++	86.4	7.327	1	0.006791
ENSG00000150593	10	112603026	412	10.671	1.386e-26	++	19	1.234	1	0.2666
ENSG00000162076	16	2948706	412	10.669	1.426e-26	++	0	0.477	1	0.4899
ENSG00000149196	11	86029716	412	10.667	1.449e-26	++	47.5	1.905	1	0.1675
ENSG00000186017	19	36956110	412	-10.666	1.462e-26	--	0	0.006	1	0.9377
ENSG00000251136	8	90736846	412	-10.662	1.527e-26	--	43.8	1.78	1	0.1821
ENSG00000205560	22	51011933	412	-10.662	1.541e-26	--	0	0.899	1	0.3431
ENSG00000213066	6	167448181	412	10.66	1.558e-26	++	0	0.154	1	0.695
ENSG00000196458	12	133518838	412	10.656	1.632e-26	++	89.6	9.61	1	0.001935
ENSG00000067445	X	54859862	408	-10.653	1.694e-26	--	92.6	13.506	1	0.0002378
ENSG00000233016	9	139620637	412	-10.637	1.999e-26	--	0	0	1	0.9934
ENSG00000141580	17	80593858	412	10.634	2.064e-26	++	91.7	12.013	1	0.0005282
ENSG00000182180	10	75071418	412	10.633	2.098e-26	++	91.7	12.068	1	0.0005128
ENSG00000172244	5	43458346	412	-10.629	2.196e-26	--	64.1	2.789	1	0.09491
ENSG00000162600	1	59014333	412	10.626	2.244e-26	++	0	0.038	1	0.8453
ENSG00000160117	19	17399769	412	-10.626	2.255e-26	--	0	0.712	1	0.3989
ENSG00000154035	17	21155757	412	-10.625	2.268e-26	--	32.4	1.479	1	0.2239
ENSG00000130684	20	25702197	412	-10.621	2.383e-26	--	74.1	3.86	1	0.04946
ENSG00000161326	17	35850225	412	-10.616	2.523e-26	--	0	0.001	1	0.9801
ENSG00000143079	1	112944433	412	10.614	2.568e-26	++	74.4	3.903	1	0.04819
ENSG00000113721	5	149532107	412	-10.611	2.656e-26	--	87	7.675	1	0.005598
ENSG00000196421	20	62671777	412	10.607	2.755e-26	++	0	0.012	1	0.913
ENSG00000136856	9	130170158	412	-10.606	2.793e-26	--	36.1	1.566	1	0.2108
ENSG00000154079	6	71308347	412	-10.603	2.877e-26	--	0	0.147	1	0.7011
ENSG00000233327	17	18540215	412	10.603	2.88e-26	++	0	0.724	1	0.3949
ENSG00000105258	19	36579308	412	-10.601	2.945e-26	--	0	0.273	1	0.6013
ENSG00000175575	11	73664450	412	-10.599	2.999e-26	--	84.9	6.634	1	0.01
ENSG00000128989	15	52834351	412	-10.593	3.199e-26	--	65	2.858	1	0.09091
ENSG00000169682	16	28995757	412	-10.592	3.258e-26	--	75.3	4.052	1	0.04413
ENSG00000204642	6	29697517	412	-10.592	3.26e-26	--	75	3.999	1	0.04553
ENSG00000107902	10	126151971	412	-10.588	3.389e-26	--	0	0.031	1	0.8596
ENSG00000134070	3	10228847	412	-10.585	3.511e-26	--	68.1	3.134	1	0.07669
ENSG00000090989	4	56761931	412	-10.584	3.519e-26	--	0	0.395	1	0.5298
ENSG00000143387	1	150729983	412	10.583	3.589e-26	++	0	0.083	1	0.7729
ENSG00000214135	3	197346558	412	10.58	3.7e-26	++	83.6	6.081	1	0.01367
ENSG00000103199	16	4816102	412	10.579	3.733e-26	++	54.2	2.184	1	0.1395
ENSG00000115364	2	75913595	412	-10.579	3.735e-26	--	91.2	11.342	1	0.0007576
ENSG00000187808	X	118895641	408	10.575	3.889e-26	++	0	0.133	1	0.7152
ENSG00000240065	6	32822907	412	10.575	3.901e-26	++	0	0.003	1	0.954
ENSG00000168724	5	34945663	412	-10.568	4.211e-26	--	0	0.124	1	0.725
ENSG00000170464	5	138775301	412	-10.566	4.297e-26	--	64.8	2.838	1	0.09208
ENSG00000119509	9	103038720	412	-10.566	4.3e-26	--	55.1	2.225	1	0.1358
ENSG00000123685	1	212869536	412	10.563	4.431e-26	++	83.3	5.996	1	0.01434
ENSG00000077044	2	234284399	412	10.558	4.658e-26	++	92.3	12.993	1	0.0003127
ENSG00000096872	9	26987027	412	-10.555	4.819e-26	--	21.5	1.274	1	0.2591
ENSG00000109445	4	142159511	412	-10.55	5.075e-26	--	0	0.024	1	0.8772
ENSG00000107521	10	100176869	412	10.542	5.558e-26	++	0	0.587	1	0.4435
ENSG00000014138	11	65069275	412	-10.537	5.826e-26	--	0	0.011	1	0.9149
ENSG00000110092	11	69029009	412	10.534	5.996e-26	++	35.7	1.554	1	0.2125
ENSG00000028528	15	64607472	412	10.532	6.161e-26	++	91.2	11.34	1	0.0007584
ENSG00000173200	3	122295235	412	10.532	6.17e-26	++	47.4	1.899	1	0.1681
ENSG00000196371	11	94336431	412	10.531	6.249e-26	++	88.6	8.785	1	0.003038
ENSG00000184178	4	54112597	412	-10.53	6.31e-26	--	0	0.004	1	0.9502
ENSG00000073578	5	203151	412	10.528	6.401e-26	++	38.6	1.628	1	0.202
ENSG00000134627	11	94339088	412	10.528	6.403e-26	++	87	7.705	1	0.005506
ENSG00000123453	9	136600773	412	-10.521	6.924e-26	--	74.9	3.981	1	0.04601
ENSG00000090920	19	40574929	412	10.521	6.941e-26	++	83.6	6.082	1	0.01366
ENSG00000164934	8	104427578	412	-10.52	7.018e-26	--	0	0.333	1	0.5637
ENSG00000188596	12	96900066	412	10.517	7.184e-26	++	76.6	4.281	1	0.03855
ENSG00000105974	7	116212474	412	10.517	7.193e-26	++	12.5	1.143	1	0.2851
ENSG00000163644	4	89182518	412	-10.507	7.986e-26	--	0	0.123	1	0.7262
ENSG00000182446	17	79603731	412	10.506	8.071e-26	++	0	0.976	1	0.3231
ENSG00000103326	16	586685	412	-10.506	8.146e-26	--	0	0.883	1	0.3474
ENSG00000100104	22	26886702	412	-10.503	8.33e-26	--	80.3	5.079	1	0.02422
ENSG00000137288	6	33677556	412	-10.498	8.838e-26	--	95.2	20.953	1	4.707e-06
ENSG00000168116	6	57030894	412	-10.498	8.854e-26	--	0	0.503	1	0.4781
ENSG00000189050	17	57957888	412	-10.497	8.918e-26	--	64.9	2.848	1	0.09146
ENSG00000214293	7	77321144	412	-10.497	8.962e-26	--	0	0.294	1	0.5877
ENSG00000263004	17	55164636	412	-10.496	8.986e-26	--	28.6	1.401	1	0.2365
ENSG00000113504	5	1104938	412	-10.49	9.575e-26	--	28	1.388	1	0.2387
ENSG00000110871	12	120910004	412	10.49	9.591e-26	++	73.5	3.77	1	0.05217
ENSG00000176894	12	133282353	412	-10.49	9.616e-26	--	80.4	5.097	1	0.02397
ENSG00000213533	3	52914143	412	-10.49	9.652e-26	--	89.2	9.293	1	0.0023
ENSG00000066185	1	42999899	412	10.488	9.854e-26	++	0	0.24	1	0.6241
ENSG00000140368	15	77301357	412	10.483	1.037e-25	++	0	0.56	1	0.4543
ENSG00000103342	16	12009614	412	-10.481	1.056e-25	--	93.3	14.943	1	0.0001108
ENSG00000133030	17	16943623	412	-10.479	1.076e-25	--	0	0.007	1	0.9342
ENSG00000113946	3	190009842	412	-10.47	1.183e-25	--	0	0.023	1	0.8792
ENSG00000176222	19	44397225	412	-10.468	1.209e-25	--	72.3	3.607	1	0.05753
ENSG00000167136	9	131593097	412	-10.464	1.26e-25	--	73.4	3.757	1	0.0526
ENSG00000156795	8	124436414	412	-10.463	1.278e-25	--	42.3	1.732	1	0.1882
ENSG00000196715	7	65436966	412	-10.463	1.279e-25	--	10.9	1.122	1	0.2895
ENSG00000100592	14	59740030	412	10.46	1.318e-25	++	70	3.338	1	0.06768
ENSG00000198444	X	154789183	408	-10.457	1.357e-25	--	0	0.716	1	0.3974
ENSG00000110042	11	58968395	412	-10.452	1.439e-25	--	73.1	3.712	1	0.05404
ENSG00000198464	19	52807532	412	10.451	1.454e-25	++	0	0.106	1	0.7443
ENSG00000108395	17	56732770	412	10.45	1.471e-25	++	0	0.486	1	0.4857
ENSG00000082074	5	39262293	412	10.447	1.518e-25	++	0	0.611	1	0.4344
ENSG00000091542	17	18124908	412	10.446	1.531e-25	++	0	0.396	1	0.529
ENSG00000214106	7	154715109	412	10.446	1.531e-25	++	0	0.021	1	0.8847
ENSG00000070444	17	2295633	412	-10.443	1.574e-25	--	59.1	2.444	1	0.118
ENSG00000107104	9	751144	412	-10.442	1.592e-25	--	45	1.817	1	0.1776
ENSG00000125818	20	1108122	412	-10.434	1.732e-25	--	0	0	1	0.9975
ENSG00000116237	1	6293890	412	-10.432	1.778e-25	--	0	0.978	1	0.3228
ENSG00000162817	1	220868627	412	10.431	1.794e-25	++	75.1	4.008	1	0.04528
ENSG00000119698	14	94808831	412	10.421	1.984e-25	++	68	3.121	1	0.07728
ENSG00000133048	1	203156080	412	10.42	2.005e-25	++	0	0.241	1	0.6232
ENSG00000170266	3	33087200	412	-10.404	2.382e-25	--	29.1	1.41	1	0.2351
ENSG00000129347	19	10678842	412	10.401	2.454e-25	++	0	0.023	1	0.8798
ENSG00000157895	12	121441333	412	10.4	2.489e-25	++	0	0.763	1	0.3824
ENSG00000257800	2	74350441	412	10.398	2.539e-25	++	0	0.978	1	0.3227
ENSG00000169131	5	178152195	412	10.397	2.556e-25	++	85.4	6.862	1	0.008806
ENSG00000110455	11	44091399	412	10.397	2.562e-25	++	89	9.106	1	0.002548
ENSG00000184465	6	170066927	412	-10.397	2.565e-25	--	87.7	8.159	1	0.004285
ENSG00000100883	14	35423779	412	-10.396	2.579e-25	--	84.4	6.414	1	0.01132
ENSG00000109063	17	10597057	412	10.392	2.686e-25	++	0	0.254	1	0.614
ENSG00000101751	18	51815283	412	-10.39	2.749e-25	--	87	7.708	1	0.005497
ENSG00000105519	19	5908488	412	10.386	2.877e-25	++	33.2	1.497	1	0.2212
ENSG00000071889	X	153828269	408	10.385	2.893e-25	++	0	0.084	1	0.7724
ENSG00000205795	2	10218646	412	10.383	2.978e-25	++	86.5	7.387	1	0.006569
ENSG00000106290	7	99633733	412	-10.379	3.078e-25	--	0	0.19	1	0.6628
ENSG00000153201	2	109372105	412	10.377	3.157e-25	++	0	0.815	1	0.3667
ENSG00000198538	19	53324256	412	10.376	3.173e-25	++	32	1.47	1	0.2253
ENSG00000228903	7	44089904	412	-10.374	3.252e-25	--	44.7	1.808	1	0.1788
ENSG00000236941	4	165854039	412	10.364	3.603e-25	++	0	0.281	1	0.5958
ENSG00000164306	4	185577450	412	10.359	3.793e-25	++	0	0.341	1	0.5593
ENSG00000241043	9	32553171	412	-10.356	3.915e-25	--	29	1.408	1	0.2353
ENSG00000205885	12	7266805	412	10.353	4.061e-25	++	0	0.049	1	0.8245
ENSG00000121940	1	109480666	412	10.348	4.269e-25	++	0	0.069	1	0.7922
ENSG00000232995	1	163278328	412	-10.338	4.751e-25	--	73.2	3.727	1	0.05353
ENSG00000232098	19	58937836	412	10.338	4.765e-25	++	78.3	4.607	1	0.03184
ENSG00000151498	11	134131509	412	-10.327	5.342e-25	--	0	0.026	1	0.8716
ENSG00000135424	12	56111667	412	10.325	5.413e-25	++	0	0.023	1	0.8803
ENSG00000155158	9	15293240	412	-10.324	5.515e-25	--	75.5	4.089	1	0.04316
ENSG00000015479	5	138658846	412	10.323	5.562e-25	++	0	0.239	1	0.6246
ENSG00000136425	15	78423596	412	10.32	5.748e-25	++	0	0.024	1	0.878
ENSG00000103995	15	49017024	412	-10.316	5.947e-25	--	0	0.56	1	0.4543
ENSG00000150316	11	94728899	412	-10.309	6.439e-25	--	0	0.004	1	0.9483
ENSG00000134256	1	117551984	412	10.305	6.674e-25	++	0	0.007	1	0.9329
ENSG00000110756	11	18301605	412	10.305	6.707e-25	++	0	0.525	1	0.4688
ENSG00000140876	16	77752208	412	10.304	6.773e-25	++	0	0.873	1	0.3502
ENSG00000259577	15	52472683	412	-10.298	7.201e-25	--	0	0.393	1	0.5306
ENSG00000103056	16	68402649	412	10.297	7.275e-25	++	0	0.359	1	0.549
ENSG00000120539	10	27454111	412	10.297	7.281e-25	++	59.2	2.452	1	0.1174
ENSG00000197044	19	11886175	412	10.293	7.554e-25	++	78.8	4.721	1	0.0298
ENSG00000100596	14	78023519	412	-10.291	7.76e-25	--	77.4	4.425	1	0.03541
ENSG00000186583	8	145074452	412	-10.281	8.586e-25	--	0	0.501	1	0.479
ENSG00000123870	19	53095590	412	10.277	8.953e-25	++	0	0.018	1	0.8939
ENSG00000158941	8	22480519	412	10.272	9.46e-25	++	0	0.803	1	0.3702
ENSG00000115239	2	53990532	412	10.271	9.518e-25	++	0	0.266	1	0.606
ENSG00000054983	14	88443116	412	-10.266	1.006e-24	--	90.8	10.919	1	0.0009518
ENSG00000143228	1	163309633	412	-10.265	1.009e-24	--	0	0.096	1	0.7564
ENSG00000165661	9	139110654	412	-10.258	1.09e-24	--	17.6	1.214	1	0.2706
ENSG00000100116	22	38196573	412	10.257	1.099e-24	++	1.3	1.013	1	0.3142
ENSG00000153113	5	95997266	412	10.255	1.129e-24	++	0	0.047	1	0.8286
ENSG00000042445	2	85567147	412	10.252	1.161e-24	++	85.6	6.965	1	0.00831
ENSG00000122512	7	6024038	412	-10.25	1.181e-24	--	70.4	3.379	1	0.06603
ENSG00000111615	12	75906192	412	10.249	1.198e-24	++	0	0.335	1	0.5626
ENSG00000175866	17	79068756	412	10.243	1.268e-24	++	0	0.144	1	0.704
ENSG00000132199	18	700687	412	10.241	1.295e-24	++	49.6	1.983	1	0.1591
ENSG00000142657	1	10454773	412	10.241	1.304e-24	++	0	0.038	1	0.8462
ENSG00000126266	19	35837428	412	-10.241	1.304e-24	--	0	0.003	1	0.9552
ENSG00000107020	9	5381870	412	-10.24	1.314e-24	--	91.7	12.113	1	0.0005006
ENSG00000013016	2	31442622	412	-10.236	1.369e-24	--	0	0.72	1	0.396
ENSG00000134575	11	47269936	412	-10.233	1.415e-24	--	0	0.323	1	0.57
ENSG00000167220	18	44744422	412	10.231	1.435e-24	++	61.8	2.619	1	0.1056
ENSG00000134262	1	114443899	412	-10.231	1.442e-24	--	70.8	3.424	1	0.06425
ENSG00000116199	1	179022630	412	10.23	1.461e-24	++	0	0.157	1	0.6923
ENSG00000260630	16	88729008	412	10.229	1.467e-24	++	84.8	6.594	1	0.01023
ENSG00000221944	2	233412820	412	10.225	1.528e-24	++	73.6	3.787	1	0.05166
ENSG00000241837	21	35289717	412	10.221	1.593e-24	++	0	0.707	1	0.4005
ENSG00000226029	1	16794115	412	10.219	1.625e-24	++	41.6	1.712	1	0.1908
ENSG00000251364	11	7527109	412	-10.209	1.804e-24	--	0	0	1	0.9863
ENSG00000165233	9	95857720	412	10.208	1.826e-24	++	64	2.774	1	0.09579
ENSG00000076826	19	7661890	412	10.208	1.83e-24	++	0	0.338	1	0.561
ENSG00000125755	19	46368222	412	-10.208	1.833e-24	--	91.6	11.959	1	0.0005437
ENSG00000027847	5	177043366	412	-10.208	1.835e-24	--	0	0.3	1	0.5839
ENSG00000087502	12	29491528	412	-10.202	1.938e-24	--	0	0.058	1	0.8102
ENSG00000104518	8	144643169	412	10.193	2.139e-24	++	72.4	3.622	1	0.05701
ENSG00000153786	16	85045103	412	10.189	2.215e-24	++	66.5	2.983	1	0.08416
ENSG00000101158	20	57564489	412	-10.189	2.228e-24	--	86.1	7.193	1	0.00732
ENSG00000130702	20	60914451	412	-10.182	2.384e-24	--	0	0.123	1	0.7255
ENSG00000158717	16	88766940	412	-10.181	2.411e-24	--	91.4	11.683	1	0.0006307
ENSG00000136247	7	6617247	412	10.176	2.549e-24	++	0	0.106	1	0.7446
ENSG00000237638	2	65141405	412	-10.171	2.661e-24	--	0	0.166	1	0.6839
ENSG00000113558	5	133488910	412	-10.17	2.688e-24	--	89.6	9.662	1	0.001881
ENSG00000179630	13	44453783	412	-10.166	2.808e-24	--	72.4	3.627	1	0.05685
ENSG00000189077	7	75627458	412	-10.166	2.811e-24	--	0	0.105	1	0.7464
ENSG00000170248	3	33840114	412	-10.157	3.072e-24	--	0	0.699	1	0.4033
ENSG00000054282	1	243416525	412	10.149	3.363e-24	++	0	0.231	1	0.631
ENSG00000121289	19	33379462	412	-10.141	3.642e-24	--	90	10.049	1	0.001524
ENSG00000099785	19	8490750	412	-10.139	3.704e-24	--	88.1	8.406	1	0.00374
ENSG00000182986	19	53400760	412	-10.135	3.844e-24	--	0	0.69	1	0.4062
ENSG00000257815	12	70592368	412	10.13	4.048e-24	++	96	24.955	1	5.868e-07
ENSG00000144362	2	170562735	412	-10.129	4.092e-24	--	0	0.454	1	0.5002
ENSG00000066084	12	51138862	412	10.128	4.137e-24	++	0	0.131	1	0.7175
ENSG00000008256	7	6296843	412	-10.127	4.199e-24	--	95.4	21.572	1	3.408e-06
ENSG00000072958	19	16315523	412	10.125	4.284e-24	++	80.1	5.034	1	0.02485
ENSG00000241528	22	30678530	412	-10.12	4.495e-24	--	84.9	6.625	1	0.01006
ENSG00000035115	2	276942	412	10.116	4.706e-24	++	85.2	6.761	1	0.009315
ENSG00000168778	12	124167536	412	-10.114	4.77e-24	--	0	0.037	1	0.8465
ENSG00000141562	17	80427340	412	-10.114	4.802e-24	--	0	0.046	1	0.83
ENSG00000129103	7	56117707	412	10.114	4.809e-24	++	0	0.006	1	0.9407
ENSG00000103227	16	1004554	412	10.113	4.823e-24	++	79.3	4.833	1	0.02791
ENSG00000185324	16	89754255	412	-10.11	4.99e-24	--	0	0.251	1	0.6166
ENSG00000213073	6	160513793	412	-10.108	5.104e-24	--	0	0.196	1	0.6579
ENSG00000049192	5	64362411	412	10.1	5.537e-24	++	94.2	17.12	1	3.509e-05
ENSG00000166946	15	43478113	412	10.093	5.923e-24	++	77.7	4.486	1	0.03418
ENSG00000179818	2	70279377	412	-10.093	5.937e-24	--	36	1.562	1	0.2114
ENSG00000214063	11	840363	412	-10.091	6.068e-24	--	0	0.055	1	0.815
ENSG00000166037	11	95509638	412	10.088	6.256e-24	++	79.5	4.867	1	0.02737
ENSG00000144043	2	71218113	412	10.085	6.442e-24	++	0	0.749	1	0.3869
ENSG00000233610	13	49165875	412	10.083	6.543e-24	++	0	0.021	1	0.8842
ENSG00000166845	18	51824152	412	-10.082	6.615e-24	--	44	1.786	1	0.1814
ENSG00000163931	3	53289634	412	-10.078	6.886e-24	--	85.4	6.865	1	0.008789
ENSG00000159720	16	67480263	412	-10.078	6.943e-24	--	94.7	18.895	1	1.381e-05
ENSG00000092295	14	24734645	412	10.077	7.004e-24	++	0	0.049	1	0.8256
ENSG00000105568	19	52693298	412	-10.077	7.015e-24	--	0	0.632	1	0.4266
ENSG00000023892	6	35282375	412	10.069	7.554e-24	++	0	0.878	1	0.3488
ENSG00000165929	14	92297571	412	10.066	7.824e-24	++	0	0.415	1	0.5194
ENSG00000110218	11	93862020	412	10.06	8.281e-24	++	0	0.643	1	0.4225
ENSG00000178425	6	116418158	412	10.058	8.443e-24	++	0	0.593	1	0.4413
ENSG00000111328	12	123750228	412	-10.057	8.581e-24	--	31.1	1.45	1	0.2285
ENSG00000116260	1	180136987	412	10.054	8.798e-24	++	79.3	4.828	1	0.028
ENSG00000111816	6	116391259	412	-10.053	8.883e-24	--	93.1	14.436	1	0.000145
ENSG00000253633	8	103545983	412	-10.053	8.926e-24	--	85.4	6.846	1	0.008882
ENSG00000125166	16	58759939	412	-10.052	8.983e-24	--	75.5	4.089	1	0.04316
ENSG00000173614	1	10008221	412	10.052	8.998e-24	++	81.6	5.442	1	0.01966
ENSG00000134318	2	11388760	412	10.051	9.111e-24	++	88.5	8.694	1	0.003192
ENSG00000189266	1	24365512	412	-10.05	9.157e-24	--	81.4	5.39	1	0.02026
ENSG00000250312	4	133027	412	10.049	9.299e-24	++	10.3	1.114	1	0.2912
ENSG00000103148	16	190237	412	-10.043	9.847e-24	--	72.2	3.592	1	0.05805
ENSG00000110880	12	109161832	412	-10.04	1.015e-23	--	84.6	6.498	1	0.0108
ENSG00000093100	22	18483230	412	-10.028	1.146e-23	--	53.9	2.168	1	0.1409
ENSG00000156931	3	184550501	412	10.024	1.192e-23	++	84.8	6.575	1	0.01034
ENSG00000075239	11	108022234	412	-10.022	1.224e-23	--	90.6	10.623	1	0.001117
ENSG00000111321	12	6495275	412	-10.021	1.236e-23	--	88.6	8.752	1	0.003092
ENSG00000187987	6	28408258	412	10.015	1.311e-23	++	19.6	1.244	1	0.2647
ENSG00000100056	22	19132325	412	10.015	1.316e-23	++	0	0.945	1	0.331
ENSG00000138495	3	119377511	412	-10.009	1.398e-23	--	81.7	5.458	1	0.01948
ENSG00000127554	16	2038513	412	10.008	1.402e-23	++	93.1	14.477	1	0.0001419
ENSG00000205302	5	122134181	412	-10.005	1.447e-23	--	0	0.032	1	0.8588
ENSG00000059588	1	234610539	412	10.005	1.456e-23	++	0	0.027	1	0.8689
ENSG00000142252	19	45594170	412	-9.999	1.543e-23	--	0	0.424	1	0.5148
ENSG00000111711	12	21680478	412	-9.999	1.547e-23	--	89.5	9.502	1	0.002053
ENSG00000182923	3	134309977	412	-9.998	1.562e-23	--	67.1	3.037	1	0.08138
ENSG00000223385	17	13950301	412	-9.997	1.566e-23	--	0	0.246	1	0.6196
ENSG00000149599	20	30483433	412	-9.996	1.591e-23	--	0	0.197	1	0.6568
ENSG00000197043	5	150535013	412	9.992	1.644e-23	++	90.5	10.529	1	0.001175
ENSG00000204428	6	31643251	412	-9.989	1.701e-23	--	0	0.105	1	0.7462
ENSG00000163687	3	58188263	412	-9.986	1.756e-23	--	0	0.001	1	0.9787
ENSG00000228960	7	143869221	412	-9.983	1.816e-23	--	82.5	5.728	1	0.0167
ENSG00000046647	X	14022112	408	-9.98	1.862e-23	--	61.1	2.567	1	0.1091
ENSG00000095321	9	131866388	412	-9.974	1.989e-23	--	72.8	3.676	1	0.05519
ENSG00000260948	1	111969719	412	-9.973	1.992e-23	--	65.8	2.927	1	0.08713
ENSG00000116771	1	15829457	412	9.959	2.312e-23	++	54.6	2.204	1	0.1377
ENSG00000128886	15	44021501	412	9.953	2.436e-23	++	16.6	1.2	1	0.2734
ENSG00000132141	17	33269648	412	-9.95	2.518e-23	--	75.4	4.068	1	0.0437
ENSG00000076242	3	37034946	412	9.95	2.525e-23	++	79.4	4.858	1	0.02752
ENSG00000146243	6	79572678	412	-9.945	2.647e-23	--	21.3	1.27	1	0.2598
ENSG00000160392	19	40850247	412	-9.944	2.675e-23	--	0	0.6	1	0.4384
ENSG00000064787	20	52680585	412	-9.94	2.797e-23	--	0	0.701	1	0.4026
ENSG00000089486	16	4594671	412	-9.938	2.853e-23	--	0	0.049	1	0.824
ENSG00000214176	17	62773261	412	-9.936	2.911e-23	--	44.9	1.816	1	0.1778
ENSG00000145284	4	83720006	412	-9.934	2.971e-23	--	0	0.875	1	0.3496
ENSG00000152223	18	43432292	412	-9.933	3.003e-23	--	49.2	1.967	1	0.1608
ENSG00000129083	11	14489182	412	9.929	3.129e-23	++	56.4	2.292	1	0.13
ENSG00000111602	12	56815281	412	9.922	3.325e-23	++	60.4	2.527	1	0.1119
ENSG00000180539	9	139927062	412	-9.916	3.54e-23	--	65.5	2.896	1	0.08881
ENSG00000169062	13	115066713	412	-9.914	3.605e-23	--	65.5	2.898	1	0.08868
ENSG00000226380	7	130566755	412	-9.911	3.721e-23	--	0	0.07	1	0.7912
ENSG00000133313	18	72177465	412	9.909	3.82e-23	++	57.2	2.338	1	0.1262
ENSG00000236255	2	118593078	412	-9.908	3.831e-23	--	0	0.54	1	0.4626
ENSG00000137547	8	55052989	412	-9.905	3.942e-23	--	29.7	1.422	1	0.2331
ENSG00000217555	16	66527757	412	9.903	4.042e-23	++	87.9	8.235	1	0.00411
ENSG00000236404	9	2535913	412	9.902	4.089e-23	++	0	0.72	1	0.3961
ENSG00000169231	1	155178782	412	9.897	4.289e-23	++	0	0.226	1	0.6345
ENSG00000167740	17	4049093	412	9.896	4.321e-23	++	0	0.681	1	0.4092
ENSG00000025772	20	43589041	412	-9.888	4.696e-23	--	77	4.352	1	0.03696
ENSG00000144120	2	120432159	412	-9.887	4.732e-23	--	0	0.001	1	0.9721
ENSG00000131323	14	103232234	412	9.881	5.024e-23	++	0	0.963	1	0.3265
ENSG00000013364	16	29833414	412	-9.876	5.306e-23	--	53.7	2.16	1	0.1416
ENSG00000186792	3	50332697	412	-9.873	5.439e-23	--	70.4	3.374	1	0.06623
ENSG00000163607	3	112729768	412	9.868	5.746e-23	++	0	0.218	1	0.6404
ENSG00000250903	6	2299523	412	9.864	5.983e-23	++	92.6	13.429	1	0.0002478
ENSG00000261553	13	76136648	412	9.863	6.05e-23	++	0	0.497	1	0.4808
ENSG00000102393	X	100662901	408	-9.861	6.167e-23	--	0	0.161	1	0.6879
ENSG00000170425	17	15726830	412	9.859	6.238e-23	++	70.4	3.373	1	0.06628
ENSG00000232445	7	100962451	412	-9.859	6.252e-23	--	57.6	2.356	1	0.1248
ENSG00000013503	12	106751805	412	-9.856	6.44e-23	--	0	0.579	1	0.4466
ENSG00000141295	17	45915395	412	-9.854	6.6e-23	--	0	0.663	1	0.4156
ENSG00000260997	7	45000366	412	9.851	6.77e-23	++	95.1	20.433	1	6.175e-06
ENSG00000123191	13	52470485	412	9.85	6.881e-23	++	0	0.353	1	0.5526
ENSG00000166444	11	8854673	412	-9.849	6.891e-23	--	0	0.007	1	0.935
ENSG00000140264	15	44091386	412	9.848	6.973e-23	++	51.9	2.079	1	0.1493
ENSG00000130590	20	62652064	412	9.847	7.055e-23	++	0	0.23	1	0.6312
ENSG00000130695	1	26560962	412	9.843	7.318e-23	++	0	0.001	1	0.9763
ENSG00000143971	2	67631395	412	-9.841	7.46e-23	--	0	0.48	1	0.4882
ENSG00000244026	3	75484589	412	9.841	7.498e-23	++	93.2	14.702	1	0.0001259
ENSG00000119231	3	196606541	412	-9.831	8.278e-23	--	48.6	1.945	1	0.1631
ENSG00000229676	19	22859544	412	-9.826	8.697e-23	--	36.1	1.565	1	0.2109
ENSG00000133739	8	86081728	412	9.821	9.108e-23	++	0	0.376	1	0.5397
ENSG00000071967	2	172383988	412	9.82	9.2e-23	++	90.4	10.437	1	0.001235
ENSG00000101003	20	25401003	412	-9.82	9.276e-23	--	84.2	6.328	1	0.01188
ENSG00000146223	6	42861969	412	-9.819	9.338e-23	--	0	0.444	1	0.5051
ENSG00000165983	10	16479650	412	9.814	9.782e-23	++	0	0.69	1	0.4063
ENSG00000133103	13	40360754	412	-9.813	9.863e-23	--	71.6	3.521	1	0.06061
ENSG00000228696	17	44248499	412	9.813	9.893e-23	++	91.1	11.18	1	0.000827
ENSG00000113716	5	149383241	412	9.812	1.001e-22	++	0	0.796	1	0.3723
ENSG00000237399	10	3180729	412	9.81	1.017e-22	++	75	3.993	1	0.0457
ENSG00000131748	17	37824339	412	-9.809	1.026e-22	--	0	0.243	1	0.6217
ENSG00000115561	2	86648492	412	9.805	1.069e-22	++	0	0.391	1	0.5317
ENSG00000150768	11	111892059	412	-9.798	1.154e-22	--	0	0.983	1	0.3214
ENSG00000104228	8	27158523	412	-9.797	1.155e-22	--	0	0.058	1	0.8095
ENSG00000168291	3	58410431	412	9.794	1.19e-22	++	0	0.527	1	0.4679
ENSG00000113068	5	139558412	412	-9.794	1.198e-22	--	0	0.672	1	0.4122
ENSG00000248971	4	103675108	412	-9.793	1.207e-22	--	0	0.352	1	0.5529
ENSG00000179889	16	15129940	412	9.792	1.222e-22	++	89.5	9.555	1	0.001994
ENSG00000136861	9	123326458	412	9.787	1.281e-22	++	86.1	7.175	1	0.007391
ENSG00000106538	7	150020526	412	-9.785	1.306e-22	--	48	1.921	1	0.1657
ENSG00000175701	2	110978090	412	-9.784	1.322e-22	--	91.3	11.541	1	0.0006807
ENSG00000140534	15	90193781	412	9.784	1.323e-22	++	95.7	23.257	1	1.418e-06
ENSG00000172273	11	119000070	412	-9.783	1.327e-22	--	37.2	1.593	1	0.207
ENSG00000204305	6	32154285	412	9.783	1.327e-22	++	0	0.735	1	0.3913
ENSG00000138459	3	112259388	412	-9.783	1.338e-22	--	94	16.749	1	4.266e-05
ENSG00000184227	14	74038071	412	9.782	1.351e-22	++	67.1	3.039	1	0.08127
ENSG00000136628	1	220156427	412	9.782	1.351e-22	++	0	0.36	1	0.5486
ENSG00000060709	12	131201301	412	9.779	1.386e-22	++	73.8	3.811	1	0.0509
ENSG00000226025	19	40170103	412	9.775	1.443e-22	++	60	2.502	1	0.1137
ENSG00000135390	12	54069803	412	9.773	1.477e-22	++	0	0.079	1	0.7785
ENSG00000181004	4	123644812	412	9.772	1.492e-22	++	0	0.176	1	0.6745
ENSG00000088035	1	63833436	412	-9.771	1.499e-22	--	48	1.923	1	0.1655
ENSG00000160961	19	14803696	412	-9.768	1.543e-22	--	0	0.876	1	0.3493
ENSG00000065613	10	105733196	412	9.768	1.548e-22	++	64.8	2.845	1	0.09167
ENSG00000243323	1	202146978	412	-9.767	1.565e-22	--	0	0.002	1	0.9625
ENSG00000176731	8	86183670	412	-9.76	1.67e-22	--	77.5	4.436	1	0.03519
ENSG00000160588	11	118127314	412	9.76	1.673e-22	++	0	0.491	1	0.4833
ENSG00000155906	6	151734895	412	-9.759	1.685e-22	--	94.4	17.973	1	2.241e-05
ENSG00000248278	17	46969665	412	9.757	1.715e-22	++	0	0.206	1	0.6498
ENSG00000103365	16	23467181	412	-9.757	1.717e-22	--	0	0.152	1	0.6969
ENSG00000106771	9	111829757	412	9.756	1.736e-22	++	0	0.437	1	0.5085
ENSG00000220785	1	32705193	412	9.751	1.829e-22	++	89.9	9.9	1	0.001653
ENSG00000176438	14	95909162	412	9.751	1.835e-22	++	52.9	2.124	1	0.145
ENSG00000160781	1	156233479	412	-9.747	1.892e-22	--	16	1.19	1	0.2753
ENSG00000165819	14	21976476	412	9.747	1.895e-22	++	82.9	5.841	1	0.01566
ENSG00000121766	1	31738857	412	9.746	1.925e-22	++	77.9	4.535	1	0.03321
ENSG00000104883	19	7547074	412	-9.745	1.931e-22	--	0	0.521	1	0.4705
ENSG00000011295	17	16043651	412	9.74	2.031e-22	++	0	0.46	1	0.4975
ENSG00000087008	4	8377514	412	9.738	2.075e-22	++	94.1	16.934	1	3.871e-05
ENSG00000169609	15	83634736	412	9.737	2.102e-22	++	84.5	6.459	1	0.01104
ENSG00000168385	2	242194150	412	9.733	2.175e-22	++	14	1.163	1	0.2809
ENSG00000259363	15	100373209	412	9.726	2.337e-22	++	0	0.009	1	0.9262
ENSG00000117640	1	26146449	412	-9.724	2.377e-22	--	93.3	14.987	1	0.0001083
ENSG00000076555	12	109592483	412	-9.723	2.411e-22	--	0	0.149	1	0.6998
ENSG00000111364	12	124071765	412	9.721	2.449e-22	++	0	0.708	1	0.4001
ENSG00000197016	19	57089050	412	9.718	2.529e-22	++	85.4	6.851	1	0.008859
ENSG00000085415	18	12991393	412	-9.717	2.547e-22	--	28.4	1.397	1	0.2373
ENSG00000108960	17	53513937	412	-9.711	2.696e-22	--	76.9	4.336	1	0.03731
ENSG00000137968	1	75864529	412	-9.71	2.738e-22	--	94	16.75	1	4.264e-05
ENSG00000132958	13	20053162	412	-9.707	2.827e-22	--	73.9	3.826	1	0.05048
ENSG00000124608	6	44275011	412	9.706	2.842e-22	++	86.6	7.484	1	0.006226
ENSG00000135912	2	219469498	412	9.706	2.848e-22	++	63.3	2.725	1	0.09876
ENSG00000083750	X	55440820	408	9.706	2.856e-22	++	34.5	1.527	1	0.2165
ENSG00000175390	11	8011028	412	9.705	2.872e-22	++	71.5	3.512	1	0.06091
ENSG00000170776	15	86253911	412	-9.704	2.895e-22	--	0	0.153	1	0.6961
ENSG00000196584	7	152352139	412	9.699	3.059e-22	++	73.8	3.821	1	0.05062
ENSG00000105877	7	21581561	412	-9.698	3.082e-22	--	80.7	5.173	1	0.02294
ENSG00000141384	18	23739314	412	9.69	3.325e-22	++	0	0.008	1	0.9272
ENSG00000109667	4	10020480	412	-9.681	3.63e-22	--	30.5	1.439	1	0.2304
ENSG00000174374	7	74489486	412	9.676	3.82e-22	++	70.4	3.374	1	0.06622
ENSG00000122741	9	37800692	412	9.674	3.907e-22	++	52.8	2.118	1	0.1456
ENSG00000073464	X	10124605	408	9.669	4.066e-22	++	0	0.06	1	0.8067
ENSG00000256667	12	10722585	412	9.661	4.413e-22	++	80	5.008	1	0.02523
ENSG00000129562	14	23057667	412	9.657	4.585e-22	++	0	0.85	1	0.3565
ENSG00000064313	8	120739719	412	9.655	4.688e-22	++	0	0.044	1	0.8341
ENSG00000177106	11	707025	412	-9.649	4.986e-22	--	0	0.077	1	0.7814
ENSG00000084636	1	32173360	412	-9.645	5.157e-22	--	74.7	3.946	1	0.04699
ENSG00000170634	2	54338940	412	9.643	5.244e-22	++	0	0.107	1	0.7436
ENSG00000197444	10	50970429	412	9.633	5.81e-22	++	0	0.701	1	0.4026
ENSG00000171503	4	159534763	412	9.632	5.854e-22	++	0	0.709	1	0.3998
ENSG00000172301	17	30220978	412	-9.632	5.855e-22	--	0	0.064	1	0.7996
ENSG00000197568	1	70842317	412	-9.63	5.954e-22	--	0	0.45	1	0.5021
ENSG00000185480	12	102466028	412	9.628	6.074e-22	++	31.3	1.455	1	0.2277
ENSG00000186088	7	77057110	412	9.626	6.195e-22	++	75.3	4.041	1	0.04441
ENSG00000102699	13	25045198	412	-9.622	6.466e-22	--	67.3	3.057	1	0.08037
ENSG00000092203	14	21958985	412	9.622	6.478e-22	++	0	0.148	1	0.7007
ENSG00000175166	3	184016991	412	9.614	6.966e-22	++	0	0.605	1	0.4366
ENSG00000123545	6	97281052	412	-9.611	7.186e-22	--	75.3	4.046	1	0.04427
ENSG00000122335	6	158513756	412	9.604	7.697e-22	++	90.7	10.709	1	0.001066
ENSG00000143797	2	9239635	412	-9.603	7.751e-22	--	75	4.003	1	0.04541
ENSG00000183255	21	46269710	412	-9.6	8.032e-22	--	55.6	2.252	1	0.1334
ENSG00000134287	12	49341010	412	9.594	8.434e-22	++	60.1	2.503	1	0.1136
ENSG00000163029	2	17974041	412	9.593	8.592e-22	++	0	0.107	1	0.7433
ENSG00000260336	7	100740785	412	9.591	8.731e-22	++	67	3.035	1	0.08151
ENSG00000090487	15	65263467	412	-9.59	8.802e-22	--	89.9	9.888	1	0.001663
ENSG00000240336	9	37504966	412	-9.588	8.939e-22	--	0	0.39	1	0.5322
ENSG00000161558	19	48836673	412	-9.583	9.452e-22	--	0	0.131	1	0.7178
ENSG00000018610	X	118697629	408	-9.579	9.827e-22	--	82.8	5.819	1	0.01585
ENSG00000157379	14	24760764	412	-9.562	1.155e-21	--	0	0.231	1	0.6311
ENSG00000108264	17	35831705	412	-9.56	1.175e-21	--	90.8	10.899	1	0.0009623
ENSG00000130653	9	140441177	412	9.56	1.175e-21	++	0	0.92	1	0.3375
ENSG00000130477	19	17730281	412	9.556	1.228e-21	++	22.6	1.292	1	0.2556
ENSG00000225265	1	222719586	412	-9.552	1.277e-21	--	88.6	8.749	1	0.003098
ENSG00000183250	21	46407009	412	9.551	1.283e-21	++	7.8	1.084	1	0.2978
ENSG00000132275	11	6621516	412	-9.544	1.377e-21	--	42.4	1.736	1	0.1876
ENSG00000136718	2	131089343	412	-9.544	1.38e-21	--	86.4	7.364	1	0.006653
ENSG00000186314	5	145214538	412	-9.539	1.437e-21	--	0	0.01	1	0.9218
ENSG00000177728	17	73450862	412	9.538	1.453e-21	++	0	0.46	1	0.4978
ENSG00000051382	3	138532887	412	-9.537	1.467e-21	--	0	0.014	1	0.9067
ENSG00000203546	14	31896969	412	9.535	1.496e-21	++	21.3	1.271	1	0.2596
ENSG00000206530	3	113165773	412	-9.535	1.497e-21	--	0	0.075	1	0.784
ENSG00000129480	14	31915216	412	-9.53	1.574e-21	--	24.5	1.324	1	0.2498
ENSG00000136869	9	120464725	412	-9.526	1.641e-21	--	50.1	2.003	1	0.157
ENSG00000162604	1	62189541	412	9.524	1.664e-21	++	70.3	3.364	1	0.06664
ENSG00000060971	3	38168125	412	-9.524	1.667e-21	--	81.4	5.367	1	0.02052
ENSG00000137500	11	82950739	412	-9.524	1.669e-21	--	0	0.105	1	0.7458
ENSG00000075826	10	102261538	412	-9.523	1.69e-21	--	81.8	5.498	1	0.01903
ENSG00000184752	12	95397552	412	-9.522	1.691e-21	--	55.9	2.269	1	0.132
ENSG00000148120	9	97597055	412	9.521	1.719e-21	++	0	0.328	1	0.5668
ENSG00000215570	13	22019855	412	-9.515	1.825e-21	--	0	0.472	1	0.492
ENSG00000148218	9	116163645	412	9.514	1.836e-21	++	0	0.03	1	0.8614
ENSG00000139433	12	110292513	412	-9.509	1.916e-21	--	82.8	5.809	1	0.01594
ENSG00000145781	5	115629354	412	9.507	1.959e-21	++	0	0.18	1	0.6712
ENSG00000172469	6	96019311	412	-9.5	2.093e-21	--	0	0.097	1	0.7551
ENSG00000177663	22	17586631	412	9.499	2.122e-21	++	0	0.439	1	0.5074
ENSG00000131100	22	18118759	412	-9.483	2.465e-21	--	81.4	5.375	1	0.02043
ENSG00000254685	1	74664149	412	-9.479	2.557e-21	--	0	0.996	1	0.3182
ENSG00000135070	9	88881410	412	-9.478	2.581e-21	--	79	4.766	1	0.02903
ENSG00000203306	11	124933351	412	9.478	2.59e-21	++	19.1	1.236	1	0.2662
ENSG00000122483	1	93706636	412	9.473	2.722e-21	++	72	3.578	1	0.05856
ENSG00000148498	10	35074019	412	9.468	2.841e-21	++	85.5	6.917	1	0.008537
ENSG00000143248	1	163243723	412	-9.467	2.879e-21	--	64.3	2.804	1	0.09405
ENSG00000213619	11	47495746	412	-9.467	2.884e-21	--	0	0.058	1	0.8099
ENSG00000164609	5	159846074	412	9.467	2.888e-21	++	71.3	3.479	1	0.06216
ENSG00000197375	5	131705458	412	9.466	2.903e-21	++	0	0.084	1	0.7719
ENSG00000155085	6	109956050	412	-9.462	3.009e-21	--	68.3	3.158	1	0.07557
ENSG00000244165	19	10222195	412	9.46	3.072e-21	++	0	0.325	1	0.5684
ENSG00000178209	8	145005450	412	-9.457	3.154e-21	--	65.4	2.89	1	0.08912
ENSG00000164930	8	104345778	412	-9.457	3.163e-21	--	82.7	5.777	1	0.01624
ENSG00000130844	19	54024252	412	9.451	3.348e-21	++	0	0.007	1	0.9327
ENSG00000163406	3	121551570	412	9.449	3.415e-21	++	68.4	3.162	1	0.07538
ENSG00000163945	4	1373551	412	-9.449	3.436e-21	--	0	0.435	1	0.5093
ENSG00000124535	6	2936204	412	9.447	3.487e-21	++	0	0.009	1	0.9229
ENSG00000170412	17	72451848	412	9.443	3.608e-21	++	19.9	1.248	1	0.264
ENSG00000186153	16	78132246	412	-9.442	3.656e-21	--	89.2	9.237	1	0.002372
ENSG00000123737	4	122740454	412	9.439	3.767e-21	++	0	0.758	1	0.3838
ENSG00000123395	12	52486874	412	-9.439	3.781e-21	--	85.2	6.774	1	0.009251
ENSG00000105483	19	48755267	412	9.429	4.126e-21	++	53.1	2.132	1	0.1443
ENSG00000182179	3	49832261	412	-9.426	4.253e-21	--	0	0.053	1	0.8183
ENSG00000230487	7	1610848	412	9.426	4.257e-21	++	58.6	2.413	1	0.1203
ENSG00000170906	19	54611734	412	9.425	4.306e-21	++	0	0.306	1	0.5801
ENSG00000224597	10	29758785	412	9.422	4.443e-21	++	85.2	6.74	1	0.00943
ENSG00000177030	11	693831	412	-9.419	4.535e-21	--	74.3	3.891	1	0.04854
ENSG00000130413	11	8524933	412	9.419	4.562e-21	++	67.5	3.073	1	0.0796
ENSG00000197548	3	11272005	412	-9.416	4.669e-21	--	0	0.202	1	0.653
ENSG00000150753	5	10269236	412	9.416	4.701e-21	++	72.7	3.664	1	0.0556
ENSG00000070770	16	58250459	412	9.415	4.711e-21	++	84.3	6.389	1	0.01148
ENSG00000255398	12	123191375	412	9.411	4.898e-21	++	0	0.65	1	0.4203
ENSG00000198270	12	112961739	412	9.411	4.924e-21	++	0	0.916	1	0.3385
ENSG00000176490	19	2721490	412	9.41	4.945e-21	++	0	0.701	1	0.4025
ENSG00000142166	21	34727252	412	9.407	5.101e-21	++	0	0.93	1	0.335
ENSG00000104738	8	48885436	412	9.407	5.118e-21	++	0	0.582	1	0.4454
ENSG00000160214	21	45224184	412	-9.404	5.242e-21	--	14.6	1.171	1	0.2792
ENSG00000100731	14	71484126	412	-9.403	5.318e-21	--	0	0.079	1	0.7781
ENSG00000241058	10	18884992	412	-9.399	5.507e-21	--	77.6	4.458	1	0.03474
ENSG00000101190	20	61492227	412	9.397	5.593e-21	++	0	0.826	1	0.3635
ENSG00000048028	11	113718427	412	9.387	6.157e-21	++	0	0.002	1	0.9611
ENSG00000196981	3	122161761	412	9.386	6.213e-21	++	0	0.974	1	0.3238
ENSG00000184060	17	29241038	412	9.386	6.224e-21	++	0	0.295	1	0.587
ENSG00000115216	2	27685388	412	-9.386	6.237e-21	--	58.3	2.401	1	0.1213
ENSG00000188186	7	99747130	412	-9.384	6.342e-21	--	0	0.773	1	0.3793
ENSG00000078070	3	182766033	412	9.383	6.434e-21	++	0	0.437	1	0.5087
ENSG00000128928	15	40705159	412	9.382	6.458e-21	++	76.4	4.245	1	0.03938
ENSG00000143575	1	154243097	412	9.382	6.47e-21	++	91.1	11.224	1	0.0008074
ENSG00000112685	6	684476	412	-9.375	6.936e-21	--	0	0.419	1	0.5177
ENSG00000196539	1	248595681	412	-9.374	6.976e-21	--	88	8.356	1	0.003845
ENSG00000111237	12	110950376	412	-9.374	7.001e-21	--	77.6	4.465	1	0.0346
ENSG00000159202	17	47017879	412	-9.369	7.351e-21	--	88.3	8.564	1	0.00343
ENSG00000146409	6	133118491	412	-9.366	7.562e-21	--	88.5	8.71	1	0.003165
ENSG00000162105	11	70962202	412	-9.365	7.571e-21	--	0	0.03	1	0.862
ENSG00000254473	9	86319414	412	9.362	7.8e-21	++	75.7	4.117	1	0.04245
ENSG00000161395	17	37830447	412	-9.362	7.843e-21	--	0	0.011	1	0.9178
ENSG00000151883	5	49882623	412	-9.348	8.918e-21	--	0	0.008	1	0.9272
ENSG00000182628	17	57227498	412	-9.346	9.125e-21	--	80.1	5.027	1	0.02495
ENSG00000154930	20	25039046	412	-9.344	9.257e-21	--	0	0.619	1	0.4313
ENSG00000169245	4	76934577	412	-9.339	9.731e-21	--	88.2	8.485	1	0.00358
ENSG00000156239	21	30275890	412	9.339	9.755e-21	++	0	0.085	1	0.7702
ENSG00000178852	17	45373571	412	-9.337	9.877e-21	--	0	0.459	1	0.498
ENSG00000176531	19	44009364	412	-9.334	1.016e-20	--	68.4	3.166	1	0.07518
ENSG00000215305	20	2829158	412	-9.332	1.043e-20	--	87.8	8.179	1	0.004237
ENSG00000164109	4	120986142	412	9.33	1.059e-20	++	0	0.198	1	0.6565
ENSG00000246089	8	6263939	412	-9.329	1.066e-20	--	85.5	6.894	1	0.008646
ENSG00000161996	16	700644	412	-9.326	1.103e-20	--	45.8	1.845	1	0.1743
ENSG00000203896	20	62348460	412	-9.325	1.112e-20	--	74.5	3.922	1	0.04764
ENSG00000169252	5	148199267	412	-9.322	1.143e-20	--	0	0.573	1	0.449
ENSG00000117480	1	46822998	412	9.321	1.154e-20	++	26.4	1.359	1	0.2436
ENSG00000113810	3	160037972	412	9.321	1.155e-20	++	86.7	7.541	1	0.006032
ENSG00000135587	6	109703727	412	9.316	1.209e-20	++	0	0.638	1	0.4243
ENSG00000157557	21	40146255	412	-9.316	1.211e-20	--	0	0.157	1	0.692
ENSG00000111445	12	118463345	412	9.314	1.231e-20	++	0	0.949	1	0.3301
ENSG00000117500	1	93604136	412	-9.311	1.27e-20	--	55.4	2.24	1	0.1345
ENSG00000253982	8	1706675	412	9.303	1.36e-20	++	76.9	4.33	1	0.03744
ENSG00000180104	5	430217	412	-9.303	1.365e-20	--	59.7	2.482	1	0.1152
ENSG00000245498	11	124681383	412	9.303	1.369e-20	++	0	0.777	1	0.3782
ENSG00000138134	10	90661698	412	9.303	1.369e-20	++	0	0.749	1	0.3868
ENSG00000173209	2	61476458	412	9.302	1.373e-20	++	80.4	5.112	1	0.02375
ENSG00000175221	19	893183	412	-9.302	1.376e-20	--	82.2	5.621	1	0.01775
ENSG00000085871	4	140587414	412	-9.301	1.386e-20	--	90.3	10.283	1	0.001343
ENSG00000214941	17	15879910	412	-9.3	1.405e-20	--	86.3	7.276	1	0.00699
ENSG00000127022	5	179177271	412	-9.297	1.447e-20	--	0	0.964	1	0.3261
ENSG00000111731	12	22697423	412	9.294	1.493e-20	++	92.3	12.956	1	0.0003189
ENSG00000105755	19	44026922	412	-9.288	1.576e-20	--	0	0.864	1	0.3526
ENSG00000261740	16	30323810	412	-9.287	1.585e-20	--	0	0.002	1	0.9631
ENSG00000068654	2	86302103	412	9.285	1.612e-20	++	0	0.571	1	0.4497
ENSG00000156253	21	30330451	412	9.279	1.707e-20	++	0	0.322	1	0.5705
ENSG00000178202	11	108369173	412	-9.275	1.768e-20	--	0	0.076	1	0.7824
ENSG00000232063	9	97109940	412	-9.273	1.811e-20	--	0	0.037	1	0.8476
ENSG00000107742	10	73833589	412	9.271	1.839e-20	++	64.7	2.836	1	0.09217
ENSG00000140157	15	23008618	412	-9.271	1.841e-20	--	81.6	5.422	1	0.01989
ENSG00000135297	6	74237749	412	9.271	1.841e-20	++	59.7	2.482	1	0.1152
ENSG00000204084	1	38327384	412	-9.27	1.854e-20	--	64.1	2.784	1	0.09519
ENSG00000161091	19	3557785	412	-9.269	1.874e-20	--	77	4.357	1	0.03686
ENSG00000240291	10	18957647	412	9.268	1.889e-20	++	0	0.288	1	0.5914
ENSG00000158411	2	99801469	412	-9.266	1.927e-20	--	76.7	4.287	1	0.0384
ENSG00000204160	1	27155166	412	9.263	1.99e-20	++	0	0.015	1	0.9037
ENSG00000168404	16	74712905	412	9.263	1.992e-20	++	67.1	3.041	1	0.08118
ENSG00000164022	4	107133452	412	9.262	2.015e-20	++	0	0.58	1	0.4462
ENSG00000225470	X	73206770	408	-9.261	2.022e-20	--	86.2	7.236	1	0.007146
ENSG00000163807	3	44833742	412	-9.256	2.12e-20	--	72.4	3.618	1	0.05714
ENSG00000050426	12	51501534	412	9.255	2.14e-20	++	0	0.563	1	0.4531
ENSG00000102858	16	4733542	412	9.254	2.163e-20	++	0	0.452	1	0.5014
ENSG00000251594	11	117688225	412	9.252	2.212e-20	++	55.7	2.258	1	0.1329
ENSG00000105793	7	90031619	412	-9.251	2.232e-20	--	0	0.006	1	0.9381
ENSG00000143353	1	219345611	412	9.249	2.269e-20	++	0	0.008	1	0.9267
ENSG00000176986	10	75574079	412	-9.244	2.37e-20	--	57.8	2.368	1	0.1238
ENSG00000100031	22	24998553	412	-9.244	2.373e-20	--	78.9	4.747	1	0.02935
ENSG00000169857	15	34335230	412	-9.24	2.473e-20	--	83.7	6.133	1	0.01327
ENSG00000111452	12	131582573	412	9.238	2.515e-20	++	0	0.734	1	0.3917
ENSG00000157107	5	72252475	412	-9.231	2.687e-20	--	0	0.837	1	0.3603
ENSG00000125743	19	46179110	412	-9.23	2.705e-20	--	0	0.819	1	0.3653
ENSG00000154864	18	10951824	412	9.229	2.737e-20	++	69.7	3.303	1	0.06917
ENSG00000250251	16	15147675	412	9.226	2.814e-20	++	0	0.054	1	0.8162
ENSG00000112667	6	43122119	412	-9.224	2.862e-20	--	83.5	6.065	1	0.01379
ENSG00000111880	6	89323492	412	-9.219	2.991e-20	--	0	0.082	1	0.7751
ENSG00000068438	X	48345863	408	9.219	2.999e-20	++	48.4	1.938	1	0.1639
ENSG00000086289	7	37962922	412	-9.217	3.061e-20	--	0	0.178	1	0.6732
ENSG00000137714	11	110306727	412	9.216	3.072e-20	++	0	0.041	1	0.8386
ENSG00000186952	5	109996988	412	9.216	3.094e-20	++	66.8	3.013	1	0.0826
ENSG00000067334	1	94338444	412	-9.214	3.136e-20	--	0	0.006	1	0.9394
ENSG00000130803	19	9247389	412	9.21	3.27e-20	++	7.8	1.085	1	0.2976
ENSG00000002016	12	923311	412	-9.209	3.285e-20	--	0	0.824	1	0.3639
ENSG00000102385	X	100407140	408	9.206	3.376e-20	++	1.8	1.019	1	0.3128
ENSG00000197888	4	69359223	412	9.206	3.399e-20	++	0	0	1	0.9958
ENSG00000187994	19	39367111	412	9.2	3.579e-20	++	0	0.006	1	0.939
ENSG00000180011	18	72915964	412	-9.198	3.659e-20	--	0	0.753	1	0.3856
ENSG00000166170	14	104027557	412	9.194	3.768e-20	++	0	0.199	1	0.6555
ENSG00000104979	19	13888366	412	-9.192	3.864e-20	--	0	0.261	1	0.6093
ENSG00000182841	22	42916215	412	9.192	3.873e-20	++	0	0.34	1	0.5596
ENSG00000160856	1	157670816	412	9.183	4.203e-20	++	85.3	6.789	1	0.009174
ENSG00000233006	5	131705266	412	-9.182	4.213e-20	--	0	0.012	1	0.9143
ENSG00000119408	9	127116942	412	-9.179	4.361e-20	--	42.7	1.746	1	0.1864
ENSG00000139187	12	9158495	412	9.178	4.383e-20	++	86.6	7.478	1	0.006246
ENSG00000159860	7	143425361	412	9.178	4.392e-20	++	0	0.396	1	0.5293
ENSG00000116353	1	29518293	412	-9.172	4.622e-20	--	58.2	2.39	1	0.1221
ENSG00000139832	13	111124255	412	-9.172	4.631e-20	--	0	0.025	1	0.8746
ENSG00000177951	11	207410	412	-9.172	4.634e-20	--	46.9	1.883	1	0.17
ENSG00000072954	19	16781520	412	9.171	4.678e-20	++	38.4	1.623	1	0.2026
ENSG00000137168	6	36842427	412	-9.167	4.845e-20	--	0	0.007	1	0.9322
ENSG00000144118	2	121041162	412	-9.166	4.904e-20	--	85.3	6.82	1	0.009015
ENSG00000186283	1	179065125	412	-9.165	4.947e-20	--	76.9	4.331	1	0.03742
ENSG00000148019	9	80851350	412	9.158	5.288e-20	++	0	0.064	1	0.7995
ENSG00000166928	11	60127398	412	9.157	5.333e-20	++	80	5.006	1	0.02526
ENSG00000076650	19	33609441	412	9.157	5.348e-20	++	82.3	5.638	1	0.01758
ENSG00000022556	19	55474502	412	9.156	5.382e-20	++	61.3	2.583	1	0.108
ENSG00000148843	10	105205302	412	9.151	5.647e-20	++	18.1	1.221	1	0.2691
ENSG00000171720	5	141014494	412	9.149	5.746e-20	++	82.4	5.684	1	0.01712
ENSG00000169230	5	176730775	412	9.146	5.907e-20	++	0	0.147	1	0.7014
ENSG00000137267	6	3204345	412	9.141	6.194e-20	++	0	0.258	1	0.6114
ENSG00000164985	9	15512945	412	9.139	6.328e-20	++	0	0.435	1	0.5096
ENSG00000109805	4	17818885	412	-9.138	6.363e-20	--	46.3	1.864	1	0.1722
ENSG00000071859	X	153664997	408	9.137	6.408e-20	++	60	2.498	1	0.114
ENSG00000136051	12	105500390	412	9.135	6.548e-20	++	91.4	11.659	1	0.0006389
ENSG00000259660	15	102261634	412	9.13	6.875e-20	++	74.9	3.988	1	0.04583
ENSG00000198793	1	11323901	412	9.13	6.881e-20	++	38.1	1.614	1	0.2039
ENSG00000124275	5	7861985	412	-9.128	6.993e-20	--	71.4	3.492	1	0.06167
ENSG00000131778	1	146733632	412	9.124	7.236e-20	++	90.7	10.721	1	0.001059
ENSG00000160172	11	67567716	412	9.115	7.896e-20	++	73.9	3.838	1	0.0501
ENSG00000042088	14	90408339	412	-9.114	7.941e-20	--	0	0.001	1	0.9742
ENSG00000177084	12	133262001	412	9.112	8.119e-20	++	0	0	1	0.9968
ENSG00000166471	11	9329496	412	9.11	8.205e-20	++	88.8	8.9	1	0.002851
ENSG00000122783	7	134856623	412	9.103	8.759e-20	++	74.4	3.903	1	0.0482
ENSG00000198231	17	61766880	412	-9.103	8.784e-20	--	0	0.009	1	0.9227
ENSG00000055211	6	149888264	412	-9.099	9.149e-20	--	55.6	2.251	1	0.1335
ENSG00000113494	5	35321061	412	9.098	9.185e-20	++	45.9	1.848	1	0.1741
ENSG00000124243	20	49430915	412	9.096	9.333e-20	++	0	0	1	0.9939
ENSG00000204516	6	31473093	412	9.089	1.002e-19	++	57.7	2.366	1	0.124
ENSG00000073969	17	44026548	412	-9.089	1.003e-19	--	18.1	1.22	1	0.2693
ENSG00000185504	17	79519382	412	9.083	1.059e-19	++	83.4	6.029	1	0.01407
ENSG00000144711	3	13129665	412	-9.083	1.061e-19	--	0	0.174	1	0.6766
ENSG00000164989	9	15546339	412	9.082	1.07e-19	++	73.7	3.796	1	0.05137
ENSG00000163138	4	20759614	412	-9.079	1.096e-19	--	0	0.866	1	0.3521
ENSG00000122696	9	37751751	412	9.068	1.208e-19	++	0	0.361	1	0.5481
ENSG00000154134	11	124746644	412	9.067	1.227e-19	++	0	0.288	1	0.5917
ENSG00000170631	8	146164399	412	9.066	1.231e-19	++	0	0.275	1	0.5997
ENSG00000102781	13	30894404	412	9.065	1.24e-19	++	0	0.246	1	0.6199
ENSG00000170638	22	50625079	412	9.065	1.245e-19	++	77.8	4.508	1	0.03374
ENSG00000161513	17	72869078	412	-9.064	1.261e-19	--	36.9	1.584	1	0.2081
ENSG00000237372	9	92326203	412	9.063	1.27e-19	++	0	0.873	1	0.35
ENSG00000102910	16	48327525	412	-9.062	1.281e-19	--	67.6	3.09	1	0.0788
ENSG00000155115	6	111250448	412	-9.061	1.295e-19	--	83.4	6.027	1	0.01409
ENSG00000204104	2	239307245	412	-9.059	1.315e-19	--	0	0.274	1	0.6007
ENSG00000135905	2	225772392	412	9.057	1.335e-19	++	54	2.175	1	0.1403
ENSG00000151353	2	668618	412	9.055	1.37e-19	++	63.1	2.709	1	0.0998
ENSG00000092010	14	24598912	412	-9.054	1.384e-19	--	87.3	7.844	1	0.005099
ENSG00000135506	12	58089413	412	9.053	1.397e-19	++	54.7	2.206	1	0.1375
ENSG00000166788	11	18106069	412	-9.052	1.398e-19	--	25.8	1.348	1	0.2455
ENSG00000231312	2	39735462	412	-9.052	1.406e-19	--	0	0.352	1	0.5529
ENSG00000241990	22	46454208	412	9.05	1.43e-19	++	16.1	1.192	1	0.2749
ENSG00000135040	9	88538024	412	9.048	1.451e-19	++	0	0.133	1	0.7155
ENSG00000006194	16	3339435	412	9.048	1.462e-19	++	35.2	1.543	1	0.2142
ENSG00000177990	12	64069364	412	-9.047	1.47e-19	--	78.3	4.615	1	0.0317
ENSG00000198954	10	70748784	412	-9.045	1.497e-19	--	87.2	7.79	1	0.005254
ENSG00000259536	15	40844222	412	9.04	1.561e-19	++	74.8	3.964	1	0.04648
ENSG00000068305	15	100052234	412	9.035	1.636e-19	++	87.5	8.001	1	0.004676
ENSG00000136717	2	127844161	412	9.035	1.642e-19	++	0	0.62	1	0.4312
ENSG00000160959	8	145728735	412	-9.029	1.738e-19	--	0	0.001	1	0.9815
ENSG00000158483	11	71831517	412	-9.026	1.788e-19	--	0	0.016	1	0.9
ENSG00000154839	18	47921384	412	9.021	1.861e-19	++	58.4	2.405	1	0.1209
ENSG00000228043	2	139259222	412	9.018	1.914e-19	++	1.1	1.011	1	0.3147
ENSG00000101442	20	37385500	412	-9.008	2.093e-19	--	0	0.051	1	0.8207
ENSG00000204947	7	148806246	412	9.006	2.134e-19	++	0	0.314	1	0.575
ENSG00000157036	3	38541161	412	-9.005	2.15e-19	--	84.3	6.364	1	0.01165
ENSG00000085999	1	46822998	412	-9.005	2.159e-19	--	80.5	5.122	1	0.02362
ENSG00000170571	5	49875438	412	-9.005	2.162e-19	--	28.7	1.403	1	0.2363
ENSG00000115946	2	68464271	412	9.002	2.214e-19	++	0	0.969	1	0.325
ENSG00000025156	6	122734972	412	8.999	2.268e-19	++	0	0.083	1	0.7737
ENSG00000150625	4	176932795	412	8.998	2.292e-19	++	78.5	4.656	1	0.03094
ENSG00000178338	5	178286825	412	-8.996	2.342e-19	--	0	0.71	1	0.3995
ENSG00000164144	4	153701130	412	8.995	2.355e-19	++	0	0.618	1	0.432
ENSG00000128039	4	56267473	412	8.995	2.363e-19	++	59.5	2.47	1	0.116
ENSG00000183833	3	119437116	412	8.991	2.445e-19	++	0	0.111	1	0.7389
ENSG00000166503	15	83852620	412	8.989	2.498e-19	++	39.3	1.647	1	0.1994
ENSG00000120451	11	130780015	412	-8.987	2.55e-19	--	64.4	2.807	1	0.09383
ENSG00000099968	22	18161979	412	-8.986	2.57e-19	--	0	0.092	1	0.7618
ENSG00000172954	2	30658913	412	8.981	2.693e-19	++	43.3	1.765	1	0.184
ENSG00000176393	1	201965710	412	8.98	2.709e-19	++	93.1	14.427	1	0.0001457
ENSG00000197410	4	155408038	412	8.979	2.74e-19	++	0	0.062	1	0.8037
ENSG00000104472	8	141526038	412	8.973	2.892e-19	++	89.6	9.619	1	0.001926
ENSG00000145439	4	169782344	412	8.97	2.965e-19	++	92	12.474	1	0.0004126
ENSG00000127720	12	82870198	412	8.968	3.033e-19	++	0	0.028	1	0.8676
ENSG00000148814	10	134167502	412	8.964	3.141e-19	++	0	0.042	1	0.8384
ENSG00000062194	5	56496002	412	8.96	3.251e-19	++	50.2	2.01	1	0.1563
ENSG00000106772	9	79329257	412	-8.959	3.27e-19	--	0	0.053	1	0.8172
ENSG00000112339	6	135362378	412	-8.958	3.31e-19	--	0	0.967	1	0.3254
ENSG00000128274	22	43112475	412	-8.958	3.316e-19	--	38.2	1.618	1	0.2033
ENSG00000141030	17	17171787	412	-8.954	3.444e-19	--	62.8	2.692	1	0.1009
ENSG00000087206	5	176430723	412	8.952	3.5e-19	++	63.3	2.722	1	0.09896
ENSG00000136378	15	79068203	412	8.948	3.631e-19	++	79.5	4.87	1	0.02732
ENSG00000230266	3	194878063	412	8.943	3.788e-19	++	59.7	2.48	1	0.1153
ENSG00000140386	15	77196953	412	8.933	4.131e-19	++	84.8	6.599	1	0.01021
ENSG00000084112	12	109253331	412	8.927	4.394e-19	++	65	2.857	1	0.09097
ENSG00000133884	11	65109233	412	8.924	4.503e-19	++	0	0.944	1	0.3313
ENSG00000188493	19	41240363	412	-8.924	4.512e-19	--	27.9	1.387	1	0.2389
ENSG00000260075	17	44820425	412	-8.922	4.598e-19	--	0	0.431	1	0.5114
ENSG00000240875	3	156534581	412	-8.918	4.727e-19	--	0	0.288	1	0.5915
ENSG00000165449	10	61450736	412	8.915	4.875e-19	++	0	0.261	1	0.6095
ENSG00000109265	4	56915247	412	8.914	4.934e-19	++	0	0.194	1	0.6599
ENSG00000225119	10	38965702	412	8.909	5.162e-19	++	0	0.732	1	0.3921
ENSG00000165997	10	18883707	412	-8.908	5.185e-19	--	46	1.85	1	0.1737
ENSG00000178927	17	80412797	412	-8.907	5.264e-19	--	0	0	1	0.9902
ENSG00000074966	4	48158524	412	-8.906	5.277e-19	--	0	0.349	1	0.5549
ENSG00000160766	1	155181843	412	-8.905	5.319e-19	--	95.4	21.52	1	3.501e-06
ENSG00000196743	5	150618993	412	8.905	5.331e-19	++	0	0.175	1	0.6759
ENSG00000136874	9	102770681	412	8.903	5.452e-19	++	0	0.844	1	0.3583
ENSG00000184898	2	152084705	412	8.9	5.568e-19	++	6.1	1.065	1	0.302
ENSG00000232559	7	66038363	412	8.899	5.648e-19	++	0	0.018	1	0.8928
ENSG00000153037	5	112253133	412	-8.896	5.766e-19	--	0	0.049	1	0.8245
ENSG00000248099	19	17935626	412	-8.894	5.896e-19	--	87.4	7.965	1	0.00477
ENSG00000065154	10	126107506	412	8.886	6.312e-19	++	29	1.409	1	0.2352
ENSG00000110080	11	126226775	412	8.885	6.39e-19	++	96.8	31.455	1	2.041e-08
ENSG00000184517	16	75182354	412	-8.884	6.44e-19	--	0	0	1	0.9855
ENSG00000106591	7	42915600	412	8.882	6.595e-19	++	0	0.96	1	0.3273
ENSG00000174177	16	88783903	412	8.881	6.645e-19	++	0	0.591	1	0.4418
ENSG00000185619	4	726322	412	-8.878	6.799e-19	--	0	0.007	1	0.9337
ENSG00000245937	5	127406259	412	8.876	6.943e-19	++	89.3	9.31	1	0.002279
ENSG00000100395	22	41569887	412	8.871	7.251e-19	++	42.7	1.747	1	0.1863
ENSG00000215114	8	59326600	412	-8.868	7.447e-19	--	53.4	2.148	1	0.1428
ENSG00000106344	7	127948472	412	8.865	7.64e-19	++	0	0.345	1	0.557
ENSG00000179163	1	24177800	412	-8.863	7.791e-19	--	0	0.583	1	0.4452
ENSG00000055147	5	153367296	412	8.862	7.848e-19	++	0	0.882	1	0.3476
ENSG00000143156	1	169331039	412	8.86	7.992e-19	++	0	0.337	1	0.5616
ENSG00000135525	6	136867716	412	-8.859	8.076e-19	--	88.6	8.801	1	0.00301
ENSG00000164751	8	77900076	412	-8.855	8.366e-19	--	84.3	6.389	1	0.01149
ENSG00000104731	16	87742092	412	8.854	8.44e-19	++	0	0.343	1	0.5582
ENSG00000121577	3	119378337	412	-8.847	8.993e-19	--	55.5	2.249	1	0.1337
ENSG00000176485	11	63375490	412	-8.847	9.024e-19	--	89.3	9.381	1	0.002193
ENSG00000152926	7	64448291	412	8.845	9.123e-19	++	96.1	25.409	1	4.638e-07
ENSG00000162384	1	53683921	412	-8.839	9.654e-19	--	60.5	2.534	1	0.1114
ENSG00000169519	11	28082421	412	8.837	9.823e-19	++	76.3	4.214	1	0.0401
ENSG00000245648	12	10532434	412	8.835	9.999e-19	++	8.4	1.091	1	0.2962
ENSG00000196867	19	57103278	412	8.833	1.02e-18	++	13.3	1.154	1	0.2828
ENSG00000197681	17	36417198	412	-8.828	1.061e-18	--	60.2	2.515	1	0.1127
ENSG00000152404	11	107140077	412	8.825	1.098e-18	++	75.7	4.122	1	0.04232
ENSG00000099821	19	636717	412	-8.825	1.098e-18	--	17.6	1.214	1	0.2706
ENSG00000129317	12	44179513	412	8.825	1.099e-18	++	59.1	2.445	1	0.1179
ENSG00000254999	3	10172211	412	-8.825	1.099e-18	--	5.7	1.061	1	0.3031
ENSG00000164347	5	74067536	412	-8.824	1.106e-18	--	59.9	2.491	1	0.1145
ENSG00000185127	6	170102267	412	8.823	1.114e-18	++	0	0.424	1	0.5151
ENSG00000185201	11	324635	412	8.823	1.118e-18	++	31.6	1.461	1	0.2268
ENSG00000255517	11	66247844	412	-8.819	1.158e-18	--	0	0.154	1	0.6948
ENSG00000138101	2	25621530	412	-8.816	1.184e-18	--	0	0.675	1	0.4114
ENSG00000174574	1	39453785	412	-8.814	1.209e-18	--	0	0.039	1	0.8441
ENSG00000128833	15	52615712	412	-8.809	1.265e-18	--	0	0.285	1	0.5932
ENSG00000170469	5	138738651	412	-8.805	1.312e-18	--	67.8	3.108	1	0.07791
ENSG00000176124	13	50656797	412	-8.802	1.339e-18	--	68.9	3.218	1	0.07283
ENSG00000134897	13	103447529	412	8.8	1.363e-18	++	0	0	1	0.9877
ENSG00000157680	7	137580907	412	8.794	1.439e-18	++	0	0.234	1	0.6287
ENSG00000235878	21	47620082	412	-8.788	1.522e-18	--	0	0.395	1	0.5299
ENSG00000259673	15	67817878	412	-8.787	1.538e-18	--	0	0.957	1	0.3279
ENSG00000238121	13	30943636	412	8.786	1.554e-18	++	34.3	1.523	1	0.2172
ENSG00000182670	21	38551976	412	-8.78	1.635e-18	--	63.5	2.736	1	0.0981
ENSG00000259877	16	89283670	412	-8.779	1.645e-18	--	66.1	2.95	1	0.08589
ENSG00000106785	9	100881525	412	8.775	1.705e-18	++	37.6	1.601	1	0.2057
ENSG00000151948	12	129337863	412	-8.774	1.722e-18	--	67.4	3.068	1	0.07987
ENSG00000077935	22	45809624	412	-8.77	1.794e-18	--	73.5	3.78	1	0.05187
ENSG00000164062	3	49385417	412	8.769	1.808e-18	++	0	0.091	1	0.7631
ENSG00000073169	22	50654428	412	8.765	1.87e-18	++	74.9	3.981	1	0.046
ENSG00000164209	5	110092976	412	8.764	1.892e-18	++	0	0.51	1	0.475
ENSG00000103245	16	783004	412	8.76	1.957e-18	++	0	0.068	1	0.7946
ENSG00000166130	12	99029299	412	8.754	2.067e-18	++	63.4	2.732	1	0.09836
ENSG00000173221	5	95148129	412	-8.752	2.088e-18	--	0	0.828	1	0.3629
ENSG00000183386	1	38409103	412	-8.748	2.17e-18	--	47.8	1.916	1	0.1663
ENSG00000156990	3	9888685	412	-8.745	2.226e-18	--	0	0.684	1	0.4081
ENSG00000186073	15	36869116	412	-8.742	2.291e-18	--	0	0.671	1	0.4127
ENSG00000167186	16	19071184	412	8.739	2.346e-18	++	85.5	6.919	1	0.008529
ENSG00000002549	4	17625658	412	-8.737	2.39e-18	--	0	0.484	1	0.4866
ENSG00000160226	21	45759689	412	8.734	2.447e-18	++	0	0.78	1	0.377
ENSG00000186532	17	1688220	412	-8.734	2.466e-18	--	0	0.002	1	0.9685
ENSG00000214174	17	62991653	412	8.73	2.551e-18	++	75.2	4.037	1	0.04453
ENSG00000179981	18	72961537	412	-8.725	2.667e-18	--	0	0.084	1	0.7722
ENSG00000175634	11	67197757	412	-8.72	2.791e-18	--	14.2	1.165	1	0.2804
ENSG00000169239	X	15714073	408	-8.713	2.963e-18	--	0	0.169	1	0.6812
ENSG00000228315	22	24028190	412	-8.713	2.968e-18	--	0	0.041	1	0.8391
ENSG00000213963	2	178335356	412	-8.71	3.034e-18	--	87.6	8.059	1	0.004527
ENSG00000260766	1	160003783	412	8.708	3.091e-18	++	86.8	7.555	1	0.005985
ENSG00000112877	5	662906	412	8.708	3.091e-18	++	48	1.924	1	0.1655
ENSG00000254319	8	2585696	412	8.708	3.102e-18	++	37.6	1.603	1	0.2055
ENSG00000135828	1	182543937	412	8.707	3.125e-18	++	0	0.437	1	0.5085
ENSG00000105879	7	107386251	412	-8.705	3.168e-18	--	31.3	1.455	1	0.2278
ENSG00000115944	2	42398473	412	8.703	3.222e-18	++	81.6	5.449	1	0.01958
ENSG00000005156	17	33307586	412	-8.701	3.298e-18	--	0	0.444	1	0.505
ENSG00000167333	11	4629210	412	8.698	3.376e-18	++	17.5	1.212	1	0.2709
ENSG00000143622	1	155880952	412	8.695	3.457e-18	++	0	0.848	1	0.357
ENSG00000067221	15	74284406	412	-8.69	3.617e-18	--	0	0.82	1	0.365
ENSG00000185730	8	144371988	412	-8.687	3.71e-18	--	0	0.131	1	0.7176
ENSG00000115677	2	242246865	412	-8.686	3.767e-18	--	0	0.876	1	0.3493
ENSG00000013563	X	153630293	408	-8.685	3.789e-18	--	0	0.095	1	0.7579
ENSG00000055163	5	156699129	412	-8.685	3.802e-18	--	13.5	1.156	1	0.2822
ENSG00000136842	9	100274565	412	8.68	3.967e-18	++	74	3.85	1	0.04975
ENSG00000065029	6	35227354	412	8.679	3.981e-18	++	95.4	21.648	1	3.275e-06
ENSG00000158769	1	161011716	412	-8.677	4.074e-18	--	0	0.063	1	0.8019
ENSG00000005801	11	3399740	412	8.676	4.117e-18	++	89.9	9.914	1	0.00164
ENSG00000184220	3	99537305	412	-8.675	4.136e-18	--	93.5	15.493	1	8.28e-05
ENSG00000153774	16	75320827	412	-8.675	4.15e-18	--	0	0.019	1	0.8903
ENSG00000204574	6	30541237	412	8.674	4.159e-18	++	65.5	2.901	1	0.08853
ENSG00000130758	19	40697061	412	-8.672	4.233e-18	--	0	0.698	1	0.4033
ENSG00000231784	17	651571	412	-8.67	4.305e-18	--	1.5	1.015	1	0.3136
ENSG00000154645	21	19192348	412	8.67	4.313e-18	++	0	0.07	1	0.7912
ENSG00000150627	4	177117073	412	-8.667	4.426e-18	--	0	0.711	1	0.399
ENSG00000197766	19	860852	412	-8.662	4.62e-18	--	60	2.5	1	0.1138
ENSG00000160284	21	47599280	412	-8.661	4.659e-18	--	88.9	8.977	1	0.002734
ENSG00000256060	19	57930283	412	8.658	4.815e-18	++	25.3	1.338	1	0.2473
ENSG00000256628	3	101425703	412	-8.655	4.945e-18	--	0	0.186	1	0.6662
ENSG00000119688	14	74734922	412	8.654	4.959e-18	++	0	0.737	1	0.3906
ENSG00000171033	8	79538210	412	-8.653	4.994e-18	--	0	0.032	1	0.8573
ENSG00000135899	2	231083171	412	-8.647	5.31e-18	--	89.7	9.752	1	0.001792
ENSG00000260686	5	122146619	412	-8.647	5.31e-18	--	0	0.206	1	0.6498
ENSG00000172785	9	186620	412	-8.646	5.314e-18	--	0	0.118	1	0.7307
ENSG00000133619	7	149417460	412	-8.643	5.475e-18	--	4.6	1.048	1	0.3059
ENSG00000204580	6	30811164	412	8.64	5.627e-18	++	0	0.76	1	0.3832
ENSG00000148384	9	139322503	412	-8.64	5.645e-18	--	0	0.443	1	0.5055
ENSG00000174891	3	158211922	412	-8.636	5.802e-18	--	49.9	1.998	1	0.1575
ENSG00000055483	17	76777694	412	8.636	5.828e-18	++	24.9	1.332	1	0.2485
ENSG00000109519	4	7069901	412	-8.635	5.892e-18	--	0	0.179	1	0.6721
ENSG00000100364	22	45642907	412	8.634	5.904e-18	++	0	0.497	1	0.4809
ENSG00000133063	1	203247003	412	8.634	5.942e-18	++	84.9	6.638	1	0.009981
ENSG00000100347	22	44325748	412	-8.634	5.95e-18	--	0	0.002	1	0.9658
ENSG00000159111	17	45908551	412	-8.632	6.028e-18	--	52.1	2.089	1	0.1484
ENSG00000156711	6	36098410	412	-8.631	6.084e-18	--	0	0.569	1	0.4505
ENSG00000260482	16	23653343	412	8.631	6.104e-18	++	57.8	2.372	1	0.1235
ENSG00000165271	9	33467577	412	8.624	6.471e-18	++	59.6	2.477	1	0.1155
ENSG00000180773	11	92930646	412	-8.623	6.528e-18	--	0	0.007	1	0.9327
ENSG00000054179	9	139943549	412	8.615	6.974e-18	++	66.8	3.011	1	0.08269
ENSG00000144647	3	43146116	412	-8.614	7.057e-18	--	67.4	3.063	1	0.0801
ENSG00000167515	16	88925567	412	-8.613	7.116e-18	--	74.1	3.866	1	0.04926
ENSG00000258572	14	95982637	412	-8.612	7.177e-18	--	0	0.4	1	0.5273
ENSG00000111846	6	10538183	412	-8.61	7.293e-18	--	84.8	6.601	1	0.01019
ENSG00000147316	8	6264996	412	8.608	7.433e-18	++	27.2	1.374	1	0.2411
ENSG00000111788	12	9431402	412	-8.605	7.644e-18	--	0	0.006	1	0.9372
ENSG00000109944	11	122748604	412	8.603	7.772e-18	++	15.9	1.19	1	0.2754
ENSG00000243811	22	39414766	412	-8.602	7.8e-18	--	0	0.945	1	0.331
ENSG00000136169	13	50071062	412	-8.601	7.921e-18	--	71.7	3.538	1	0.05997
ENSG00000141127	17	18833810	412	-8.599	8.032e-18	--	8.4	1.091	1	0.2962
ENSG00000228168	3	39406838	412	-8.598	8.131e-18	--	22.3	1.287	1	0.2565
ENSG00000112031	6	153297884	412	8.598	8.144e-18	++	89	9.074	1	0.002593
ENSG00000170322	11	129663037	412	8.596	8.247e-18	++	0	0.649	1	0.4204
ENSG00000090615	12	133349620	412	-8.596	8.281e-18	--	75.9	4.158	1	0.04145
ENSG00000152256	2	173479797	412	-8.595	8.338e-18	--	0	0.575	1	0.4484
ENSG00000141141	17	36003275	412	-8.594	8.412e-18	--	95.1	20.466	1	6.071e-06
ENSG00000134001	14	67730600	412	-8.593	8.475e-18	--	0	0	1	0.9893
ENSG00000173621	11	66662731	412	-8.592	8.553e-18	--	0	0.002	1	0.9668
ENSG00000092439	15	50844314	412	8.591	8.626e-18	++	73.5	3.773	1	0.05209
ENSG00000133704	12	30821774	412	-8.589	8.735e-18	--	91.1	11.231	1	0.0008043
ENSG00000185608	22	19423250	412	-8.589	8.795e-18	--	79.7	4.922	1	0.02652
ENSG00000232859	17	26242726	412	8.587	8.956e-18	++	83.2	5.967	1	0.01457
ENSG00000123570	X	103151223	408	-8.586	8.971e-18	--	0	0.751	1	0.3862
ENSG00000182578	5	149472056	412	8.585	9.083e-18	++	0	0.432	1	0.5111
ENSG00000183605	10	120923339	412	8.585	9.106e-18	++	57.2	2.334	1	0.1265
ENSG00000213347	5	176749928	412	8.584	9.2e-18	++	0	0.108	1	0.7426
ENSG00000093217	3	38443312	412	8.582	9.284e-18	++	64.6	2.827	1	0.09267
ENSG00000153574	2	89025486	412	-8.581	9.392e-18	--	92.7	13.622	1	0.0002235
ENSG00000197978	15	82571780	412	-8.581	9.431e-18	--	64.4	2.809	1	0.09376
ENSG00000185347	14	105981241	412	-8.579	9.548e-18	--	68.5	3.178	1	0.07462
ENSG00000066654	16	20732321	412	8.579	9.61e-18	++	0	0.082	1	0.7746
ENSG00000243754	9	4884546	412	8.562	1.106e-17	++	0	0.601	1	0.4382
ENSG00000148341	9	131785903	412	-8.561	1.118e-17	--	78.1	4.573	1	0.03247
ENSG00000164080	3	51477627	412	8.559	1.139e-17	++	0	0.921	1	0.3373
ENSG00000065559	17	11918063	412	8.558	1.145e-17	++	78.5	4.642	1	0.0312
ENSG00000113645	5	167657026	412	8.553	1.204e-17	++	21.1	1.268	1	0.2601
ENSG00000189306	22	42917813	412	-8.551	1.216e-17	--	93.8	16.168	1	5.797e-05
ENSG00000198885	2	96991492	412	8.551	1.217e-17	++	0	0.024	1	0.8774
ENSG00000161912	6	41103527	412	8.551	1.224e-17	++	0	0.067	1	0.7965
ENSG00000148803	10	135153605	412	-8.549	1.245e-17	--	88.3	8.548	1	0.003459
ENSG00000174327	17	6948192	412	-8.548	1.253e-17	--	0	0.193	1	0.6606
ENSG00000103351	16	3665303	412	8.548	1.257e-17	++	87.7	8.104	1	0.004417
ENSG00000256771	19	19976988	412	-8.547	1.266e-17	--	0	0	1	0.9968
ENSG00000128513	7	124525182	412	-8.545	1.286e-17	--	0	0.286	1	0.5926
ENSG00000150076	10	32772734	412	-8.54	1.347e-17	--	3.8	1.039	1	0.308
ENSG00000127616	19	11068105	412	8.537	1.376e-17	++	0	0.109	1	0.7419
ENSG00000163682	4	39446337	412	-8.533	1.432e-17	--	0	0.082	1	0.7744
ENSG00000135211	7	77423574	412	-8.532	1.443e-17	--	0	0.395	1	0.5299
ENSG00000147852	9	2603001	412	-8.527	1.508e-17	--	68.2	3.141	1	0.07633
ENSG00000196776	3	107843481	412	-8.525	1.534e-17	--	71.6	3.518	1	0.06071
ENSG00000228544	9	139700194	412	-8.523	1.561e-17	--	82.1	5.581	1	0.01815
ENSG00000197603	5	37249075	412	-8.522	1.563e-17	--	23.3	1.303	1	0.2536
ENSG00000198042	8	33360207	412	-8.522	1.568e-17	--	69.7	3.304	1	0.0691
ENSG00000256043	4	156874833	412	-8.519	1.609e-17	--	13.1	1.151	1	0.2833
ENSG00000215012	22	19835110	412	-8.516	1.647e-17	--	75	3.997	1	0.04559
ENSG00000144791	3	45623774	412	8.514	1.678e-17	++	87.7	8.145	1	0.004319
ENSG00000162819	1	222844477	412	-8.514	1.682e-17	--	0	0.943	1	0.3316
ENSG00000172575	15	38856961	412	8.513	1.69e-17	++	93.4	15.142	1	9.974e-05
ENSG00000114554	3	126680435	412	-8.513	1.699e-17	--	0	0.097	1	0.7559
ENSG00000182108	16	11036296	412	-8.513	1.701e-17	--	0	0.121	1	0.7279
ENSG00000255198	16	2014954	412	8.512	1.713e-17	++	0	0.29	1	0.5904
ENSG00000144182	2	99701276	412	-8.51	1.735e-17	--	86.4	7.369	1	0.006634
ENSG00000238164	1	2479983	412	-8.502	1.866e-17	--	0	0.587	1	0.4436
ENSG00000088854	20	3282978	412	8.501	1.877e-17	++	0	0.395	1	0.5296
ENSG00000135976	2	98185321	412	8.501	1.879e-17	++	74.2	3.869	1	0.04919
ENSG00000091622	17	6481494	412	8.5	1.902e-17	++	85.9	7.086	1	0.00777
ENSG00000138829	5	127906794	412	8.498	1.93e-17	++	0	0.933	1	0.3341
ENSG00000100519	14	53192357	412	8.496	1.966e-17	++	0	0.005	1	0.9455
ENSG00000137070	9	34598004	412	8.494	1.993e-17	++	88.6	8.77	1	0.003063
ENSG00000250850	9	37002142	412	8.493	2.005e-17	++	82.7	5.796	1	0.01606
ENSG00000229186	12	112615919	412	-8.493	2.018e-17	--	78.6	4.668	1	0.03074
ENSG00000175387	18	45362721	412	8.491	2.056e-17	++	0	0.833	1	0.3614
ENSG00000164466	5	174939427	412	-8.49	2.063e-17	--	0	0.144	1	0.7046
ENSG00000179934	3	39406838	412	-8.488	2.095e-17	--	40.4	1.678	1	0.1953
ENSG00000151893	10	120469720	412	8.486	2.132e-17	++	0	0.146	1	0.7023
ENSG00000122912	10	70254610	412	8.485	2.149e-17	++	77.6	4.465	1	0.03459
ENSG00000162222	11	62454768	412	-8.484	2.167e-17	--	0	0.31	1	0.5774
ENSG00000186594	17	1620734	412	8.483	2.191e-17	++	0	0.345	1	0.5569
ENSG00000107745	10	74314665	412	-8.481	2.231e-17	--	54.5	2.196	1	0.1384
ENSG00000162946	1	231762340	412	8.479	2.267e-17	++	90.2	10.248	1	0.001369
ENSG00000100075	22	19187375	412	-8.473	2.393e-17	--	90.2	10.158	1	0.001437
ENSG00000139998	14	65431956	412	8.472	2.42e-17	++	68.9	3.211	1	0.07316
ENSG00000247121	5	96259699	412	-8.471	2.436e-17	--	76.2	4.194	1	0.04057
ENSG00000109390	4	140347775	412	8.469	2.476e-17	++	41.1	1.697	1	0.1927
ENSG00000112308	6	24703540	412	8.468	2.498e-17	++	82.2	5.62	1	0.01775
ENSG00000167695	17	635080	412	8.461	2.646e-17	++	0	0.001	1	0.9752
ENSG00000197249	14	94816121	412	8.461	2.651e-17	++	0	0.254	1	0.6145
ENSG00000010219	12	4716572	412	8.456	2.775e-17	++	67	3.028	1	0.08184
ENSG00000125630	2	113309473	412	-8.455	2.801e-17	--	46.9	1.884	1	0.1699
ENSG00000169598	1	3792486	412	-8.454	2.817e-17	--	0	0.546	1	0.4599
ENSG00000135441	12	56111667	412	8.452	2.859e-17	++	0	0.022	1	0.8828
ENSG00000197774	16	1819433	412	-8.451	2.887e-17	--	57.5	2.352	1	0.1251
ENSG00000112902	5	9412551	412	8.451	2.896e-17	++	92.8	13.93	1	0.0001898
ENSG00000108651	17	30228656	412	-8.448	2.957e-17	--	74.3	3.893	1	0.04849
ENSG00000158555	11	75224900	412	-8.447	2.977e-17	--	69.1	3.238	1	0.07194
ENSG00000134504	18	24136827	412	-8.442	3.128e-17	--	75.6	4.104	1	0.04279
ENSG00000205771	15	44096063	412	-8.441	3.137e-17	--	0	0.88	1	0.3481
ENSG00000165810	5	180357607	412	-8.44	3.183e-17	--	15.3	1.181	1	0.2771
ENSG00000081377	9	99255608	412	8.439	3.204e-17	++	0	0.824	1	0.3639
ENSG00000116957	1	235597252	412	-8.439	3.208e-17	--	0	0.05	1	0.8231
ENSG00000154945	17	48784155	412	-8.438	3.226e-17	--	0	0.001	1	0.9746
ENSG00000213443	12	9822952	412	-8.435	3.303e-17	--	6.1	1.065	1	0.3022
ENSG00000226779	3	174952839	412	8.434	3.329e-17	++	0	0.461	1	0.4973
ENSG00000159479	1	43903695	412	-8.433	3.355e-17	--	0	0.283	1	0.595
ENSG00000164975	9	15434792	412	-8.43	3.464e-17	--	83.5	6.072	1	0.01373
ENSG00000160113	19	17343560	412	8.429	3.486e-17	++	0	0.161	1	0.6887
ENSG00000159733	4	2439738	412	8.427	3.554e-17	++	0	0.005	1	0.9414
ENSG00000180279	19	51320199	412	8.417	3.858e-17	++	0	0.001	1	0.974
ENSG00000126106	1	45154562	412	-8.417	3.867e-17	--	77	4.347	1	0.03708
ENSG00000101639	18	12991393	412	-8.413	4.002e-17	--	62.3	2.654	1	0.1033
ENSG00000137462	4	154617263	412	-8.412	4.014e-17	--	21.5	1.274	1	0.259
ENSG00000255328	11	328709	412	8.412	4.03e-17	++	0	0.015	1	0.9019
ENSG00000136653	1	206727435	412	8.412	4.043e-17	++	40.3	1.674	1	0.1957
ENSG00000167840	17	5017493	412	-8.408	4.174e-17	--	0	0.557	1	0.4556
ENSG00000128641	2	192101818	412	-8.401	4.432e-17	--	80.3	5.083	1	0.02416
ENSG00000211455	12	27296262	412	-8.401	4.437e-17	--	0	0.331	1	0.565
ENSG00000152684	5	52106278	412	-8.396	4.61e-17	--	0	0.09	1	0.7639
ENSG00000187024	9	130477768	412	-8.395	4.645e-17	--	0	0.003	1	0.9544
ENSG00000143537	1	155034632	412	-8.393	4.74e-17	--	89.9	9.891	1	0.001661
ENSG00000164695	8	82667320	412	-8.392	4.762e-17	--	50.9	2.035	1	0.1537
ENSG00000009335	7	157010939	412	-8.392	4.784e-17	--	0	0.194	1	0.6594
ENSG00000134824	11	61581656	412	8.392	4.795e-17	++	82.3	5.66	1	0.01736
ENSG00000170054	14	94942663	412	-8.386	5.025e-17	--	0	0.601	1	0.4383
ENSG00000070081	11	17293714	412	-8.383	5.168e-17	--	27.6	1.381	1	0.2399
ENSG00000159055	21	33641152	412	-8.383	5.175e-17	--	0	0.044	1	0.8343
ENSG00000104823	19	39318006	412	8.382	5.204e-17	++	0	0.91	1	0.3402
ENSG00000149292	11	113211813	412	8.382	5.204e-17	++	0	0.323	1	0.57
ENSG00000147872	9	19111637	412	-8.379	5.337e-17	--	85.4	6.852	1	0.008853
ENSG00000163820	3	45962752	412	-8.378	5.372e-17	--	0	0.273	1	0.6013
ENSG00000233927	19	8394092	412	-8.377	5.429e-17	--	0	0.043	1	0.836
ENSG00000130731	16	673454	412	8.37	5.75e-17	++	0	0.051	1	0.8215
ENSG00000228649	7	22890742	412	8.366	5.954e-17	++	0	0.304	1	0.5817
ENSG00000166501	16	23855851	412	8.364	6.071e-17	++	53.8	2.166	1	0.1411
ENSG00000100299	22	51064416	412	-8.363	6.111e-17	--	91.1	11.287	1	0.0007806
ENSG00000184110	16	28824685	412	8.363	6.123e-17	++	76.8	4.314	1	0.03779
ENSG00000165801	14	21539684	412	-8.361	6.209e-17	--	65.6	2.91	1	0.08805
ENSG00000074201	11	77350759	412	8.361	6.21e-17	++	66.8	3.008	1	0.08284
ENSG00000138801	4	108641300	412	8.36	6.248e-17	++	0	0.279	1	0.5971
ENSG00000108294	17	36922196	412	-8.359	6.325e-17	--	0	0	1	0.9869
ENSG00000183431	1	38455891	412	-8.358	6.358e-17	--	39	1.639	1	0.2005
ENSG00000100413	22	41864216	412	8.356	6.481e-17	++	29.2	1.413	1	0.2346
ENSG00000213971	19	23444483	412	8.35	6.807e-17	++	0	0.089	1	0.766
ENSG00000183060	15	100269737	412	8.344	7.195e-17	++	0	0.298	1	0.5849
ENSG00000175309	5	177663552	412	-8.343	7.223e-17	--	64.4	2.806	1	0.09388
ENSG00000075975	3	12584899	412	-8.343	7.24e-17	--	0	0.097	1	0.7556
ENSG00000108272	17	34937572	412	-8.342	7.331e-17	--	0	0.278	1	0.5983
ENSG00000259479	15	45120417	412	8.341	7.342e-17	++	0	0.768	1	0.3807
ENSG00000172890	11	71142744	412	8.34	7.429e-17	++	61.3	2.587	1	0.1078
ENSG00000147874	9	19074820	412	8.338	7.557e-17	++	60.6	2.539	1	0.1111
ENSG00000107614	10	17251636	412	8.336	7.675e-17	++	0	0.03	1	0.862
ENSG00000003249	16	90043036	412	8.336	7.701e-17	++	25.7	1.347	1	0.2459
ENSG00000168090	7	99761585	412	-8.335	7.742e-17	--	83.9	6.212	1	0.01269
ENSG00000188130	22	50699404	412	-8.335	7.762e-17	--	0	0.367	1	0.5449
ENSG00000163655	3	155730446	412	-8.334	7.822e-17	--	0	0.003	1	0.9528
ENSG00000166974	18	32650967	412	8.332	7.962e-17	++	0	0.058	1	0.8098
[truncated: 4,483 more rows]
